# Supplementary material for: Functional and dynamic profiling of transcript isoforms reveals essential roles of alternative splicing in interferon response
Source: Cell Genom. 2024 Sep 16;4(10):100654. doi: 10.1016/j.xgen.2024.100654 (PMC11602592; doi:10.1016/j.xgen.2024.100654)
Supplement: Data S1. DEG/DEI results, related to Figures 2 and 3 — Data S1a. DEG (gene level) of LCL. DataS1b. DEI (transcript level) of LCL. Data S1c. DEG (gene level) of primary B-cell. DataS1d. DEI (transcript level) of primary B-cell [0h vs. 24h]. DataS1e. DEI (transcript level) of primary B-cell [0h vs. 72h]. DataS1f. Lists of samples used in DEG/DEI analysis. [file mmc2.xlsx]

## Sheet: DataS1a
Data S1a. DEG (gene level) of LCL
gene	baseMean	log2FoldChange	lfcSE	stat	pvalue	padj
SAMHD1	5976.84	1.29002	0.0476157	27.0923	1.21473e-161	1.44953e-157
NT5C3A	8636.01	1.96776	0.0743666	26.4603	2.77992e-154	1.65864e-150
OASL	1909.46	3.11254	0.123748	25.1523	1.33374e-139	5.30517e-136
PNPT1	6557.04	1.42743	0.0582742	24.4951	1.66636e-132	4.97118e-129
SP110	3443.83	1.40731	0.057697	24.3914	2.10779e-131	5.03045e-128
MX2	9859.98	2.49324	0.105206	23.6986	3.72693e-124	7.41223e-121
EPSTI1	4901.04	1.82889	0.0780948	23.4189	2.74349e-121	4.17432e-118
LAP3	17413.7	1.28989	0.055081	23.4181	2.79851e-121	4.17432e-118
MX1	75141	2.06141	0.088949	23.1752	8.0971e-119	1.07358e-115
PSMA2	10241.8	0.773109	0.0343028	22.5377	1.77112e-112	2.11347e-109
EHD4	7785.81	1.02311	0.0456681	22.4032	3.66057e-111	3.97105e-108
CMTR1	6575.3	0.872101	0.0395573	22.0465	1.03161e-107	1.02585e-104
CNP	3507.78	1.08387	0.0493148	21.9785	4.62757e-107	4.24776e-104
ADAR	40339.3	0.893135	0.0411197	21.7203	1.31797e-104	1.12338e-101
RIGI	3622.31	2.20712	0.101668	21.709	1.6856e-104	1.34095e-101
IFI35	7228.75	1.63805	0.0758918	21.584	2.53917e-103	1.89374e-100
USP30-AS1	481.526	1.62834	0.0768419	21.1907	1.1626e-99	8.16074e-97
TRIM25	12730.8	1.0404	0.0491818	21.1542	2.52575e-99	1.67443e-96
RTCB	5666.58	0.865524	0.0413828	20.9151	3.9046e-97	2.4523e-94
COX5A	6317.24	0.719171	0.0349164	20.5969	2.92489e-94	1.74513e-91
HERC5	8810.24	2.70112	0.132049	20.4555	5.3684e-93	3.05053e-90
GTPBP1	5417.9	1.06722	0.0526015	20.2887	1.61666e-91	8.76891e-89
BAG1	3327.03	0.85791	0.0427064	20.0886	9.2933e-90	4.82161e-87
ZNFX1	7906.32	1.32972	0.0666513	19.9505	1.48442e-88	7.38064e-86
IFIT1	13567.5	2.81365	0.142039	19.8091	2.48594e-87	1.18659e-84
PPM1K	3486.44	1.3412	0.0679213	19.7464	8.60698e-87	3.95027e-84
IL15RA	658.573	0.998923	0.051207	19.5075	9.47428e-85	4.18728e-82
LGALS9	12680.4	1.34426	0.06894	19.4991	1.11838e-84	4.76631e-82
DOP1A	2341.19	1.30488	0.0670153	19.4714	1.91918e-84	7.8971e-82
ISG20	10196.2	1.83255	0.0941363	19.467	2.09117e-84	8.31799e-82
OAS1	9915.9	1.62374	0.0849543	19.1131	1.96593e-81	7.56758e-79
USP18	5344.84	2.489	0.130275	19.1057	2.26249e-81	8.43697e-79
SMG7	6300.65	0.559924	0.0294382	19.0203	1.15753e-80	4.18572e-78
MYD88	5477.5	1.09697	0.0577001	19.0116	1.36721e-80	4.79849e-78
OAS2	34421.5	1.59346	0.0840487	18.9587	3.73985e-80	1.27507e-77
TNFSF10	4934.1	3.52949	0.186526	18.9222	7.48592e-80	2.48138e-77
NRBP1	5594.01	0.72388	0.0383771	18.8623	2.3304e-79	7.51586e-77
SP100	9420.8	0.863255	0.0459838	18.773	1.25558e-78	3.94284e-76
IFI16	19786.7	1.04286	0.0555857	18.7613	1.56558e-78	4.79028e-76
UBE2L6	9908.91	1.47487	0.0787839	18.7205	3.37064e-78	1.00555e-75
IFIH1	10766.4	1.6282	0.0870553	18.7031	4.67224e-78	1.35985e-75
IFI6	12556.5	2.35614	0.126054	18.6915	5.8041e-78	1.64906e-75
EIF2AK2	6928.03	1.1977	0.064873	18.4622	4.15756e-76	1.15377e-73
NDUFA9	3970.46	0.594003	0.0322439	18.4222	8.71616e-76	2.36386e-73
IFIT3	16677	2.47208	0.135808	18.2027	4.90849e-74	1.30162e-71
FBXO7	4152.01	0.468301	0.0258805	18.0947	3.5066e-73	9.09657e-71
PARP14	19538.6	1.30908	0.0727467	17.995	2.13051e-72	5.40923e-70
CMPK2	3690.83	2.70982	0.152406	17.7802	1.0064e-70	2.50195e-68
FCHSD2	5727.98	0.685115	0.0386895	17.708	3.63574e-70	8.85413e-68
HELZ2	7157.61	1.76161	0.0995027	17.7042	3.89419e-70	9.29386e-68
STAT2	11524.1	1.40805	0.0800542	17.5888	3.00396e-69	7.02867e-67
ISG15	30465.9	2.38745	0.136373	17.5067	1.27315e-68	2.92163e-66
IRF7	8461.16	1.49524	0.0855951	17.4688	2.477e-68	5.57699e-66
HSH2D	3222.56	0.76418	0.0440226	17.3588	1.69144e-67	3.73778e-65
SLC38A5	3708.64	1.08814	0.0631838	17.2219	1.82067e-66	3.9502e-64
HELB	885.9	1.40257	0.0815691	17.1948	2.90248e-66	6.18486e-64
RSAD2	3318.06	3.76066	0.219612	17.1241	9.81255e-66	2.05427e-63
EXOSC9	3449.65	1.10452	0.0649679	17.001	8.07315e-65	1.66098e-62
WARS1	34647.8	1.87941	0.111207	16.9001	4.49114e-64	9.08353e-62
HERC6	2653.17	2.14947	0.127331	16.881	6.21145e-64	1.23535e-61
SAMD9L	18147.5	1.72601	0.103121	16.7378	6.95016e-63	1.35961e-60
VSIG10L	104.411	1.72639	0.103937	16.6099	5.90704e-62	1.13691e-59
DHX58	1672.11	1.87784	0.113477	16.5483	1.64818e-61	3.12186e-59
PLSCR1	5653.28	1.83558	0.111418	16.4747	5.5796e-61	1.04033e-58
HIRA	2472.18	0.524168	0.0318399	16.4626	6.81075e-61	1.25035e-58
TRIM14	4013.1	1.09911	0.0674787	16.2883	1.19536e-59	2.16125e-57
GTPBP1_ENSG00000225450	1836.56	1.41772	0.0871017	16.2766	1.44759e-59	2.57822e-57
IFITM1	15387	1.31278	0.0807226	16.2629	1.81081e-59	3.17771e-57
TDRD7	1955.16	1.08847	0.0676922	16.0798	3.53735e-58	6.11756e-56
N4BP1	2728.27	0.719073	0.0447253	16.0775	3.6661e-58	6.24965e-56
PARP10	7026.23	1.20496	0.0749945	16.0673	4.32273e-58	7.26522e-56
PDGFRL	55.8289	5.15581	0.321501	16.0367	7.08707e-58	1.17458e-55
STAT1	70094.6	1.30168	0.0811972	16.0311	7.75408e-58	1.26753e-55
SAMD9	5423.47	1.30757	0.0818246	15.9802	1.75526e-57	2.83048e-55
AKT2	5854.85	0.608961	0.0382073	15.9383	3.43442e-57	5.4644e-55
MOV10	5305.55	1.0926	0.0694556	15.731	9.27831e-56	1.45682e-53
IGFBP4	1362.61	3.57133	0.227281	15.7133	1.22664e-55	1.90097e-53
TRIM26	4998.78	0.559545	0.0356417	15.6991	1.53302e-55	2.34532e-53
TRIM21	2597.28	0.858498	0.0548723	15.6454	3.57319e-55	5.39733e-53
UNC93B1	3781.59	1.05702	0.0676456	15.6259	4.85362e-55	7.23978e-53
PARP12	3925.07	1.39526	0.089826	15.533	2.07539e-54	3.05748e-52
DTX3L	7112.38	1.45058	0.0936151	15.4951	3.74263e-54	5.44644e-52
BAZ1A	6750.07	0.645705	0.041714	15.4793	4.7847e-54	6.87902e-52
ANKIB1	3829.57	0.694321	0.0448938	15.4658	5.90069e-54	8.38249e-52
TLK2	1796.42	0.561252	0.0363099	15.4573	6.73854e-54	9.46012e-52
XAF1	7938.14	1.56674	0.103744	15.102	1.57165e-51	2.18075e-49
FBXO6	1598.05	1.5467	0.103012	15.0147	5.88012e-51	8.06523e-49
NMI	3799.09	0.888307	0.0591722	15.0122	6.10511e-51	8.27867e-49
CERK	1735.99	-0.884536	0.0590668	-14.9752	1.06655e-50	1.43001e-48
SHFL	3887.58	1.03401	0.0691078	14.9623	1.29537e-50	1.71752e-48
GPR135_L3HYPDH	218.736	1.60965	0.107898	14.9183	2.50554e-50	3.28556e-48
GUCD1	5094.14	0.453628	0.0304208	14.9118	2.76345e-50	3.58438e-48
CNDP2	8801.21	0.603949	0.0405044	14.9107	2.80766e-50	3.60255e-48
PARP9	5940.53	1.40529	0.0954789	14.7184	4.91307e-49	6.23699e-47
NAPA	6329.43	0.861329	0.058653	14.6852	8.02399e-49	1.0079e-46
TMEM50A	3102.85	0.534744	0.0364774	14.6596	1.16926e-48	1.45341e-46
HAPLN3	1064.99	2.53056	0.172872	14.6384	1.59895e-48	1.96704e-46
XRN1	5421.97	1.17766	0.0805365	14.6227	2.01265e-48	2.45071e-46
FAM168B	3999.15	-0.52064	0.0356265	-14.6138	2.29218e-48	2.76289e-46
DDX60L	2616.11	2.60469	0.178254	14.6123	2.34527e-48	2.79861e-46
SIN3A	3260.1	0.282882	0.0193834	14.5941	3.06444e-48	3.62059e-46
TRIM22	21618.6	1.1111	0.0762149	14.5785	3.84881e-48	4.50273e-46
TRANK1	6221.64	1.94108	0.134033	14.4822	1.57105e-47	1.82013e-45
PML	4434.42	0.924704	0.0644377	14.3504	1.05991e-46	1.21614e-44
TRAFD1	5296.31	0.926516	0.0647005	14.3201	1.63961e-46	1.86338e-44
OAS3	27131.6	2.47517	0.173089	14.3	2.18851e-46	2.46372e-44
C6orf62	10342.1	0.486802	0.0340998	14.2758	3.09763e-46	3.45458e-44
ENSG00000287263	596.61	1.39271	0.0991	14.0536	7.31769e-45	8.08537e-43
CFLAR	6880.94	1.03603	0.0737822	14.0417	8.6619e-45	9.48279e-43
RNF213	20041.9	1.6961	0.120967	14.0212	1.15628e-44	1.25436e-42
NUB1	6512.65	1.12194	0.080089	14.0087	1.37858e-44	1.48203e-42
L3HYPDH	1653.67	1.26039	0.0900984	13.989	1.81903e-44	1.92093e-42
TLR7	5585.67	1.38703	0.0991481	13.9894	1.80809e-44	1.92093e-42
ENSG00000277511	129.678	1.3235	0.0946715	13.98	2.06587e-44	2.16246e-42
ZFYVE26	3898.29	0.989183	0.0707695	13.9775	2.13783e-44	2.21832e-42
DROSHA	2773.53	0.431918	0.0309531	13.954	2.97536e-44	3.03462e-42
USP15	5032.91	0.500421	0.0358616	13.9542	2.96513e-44	3.03462e-42
CHD8	5040.01	0.451179	0.0323642	13.9407	3.58394e-44	3.62433e-42
GNG5	3603.03	0.435649	0.0313914	13.878	8.61368e-44	8.63756e-42
GPR180	1086.37	0.821744	0.0594187	13.8297	1.68688e-43	1.67746e-41
TCEANC2	487.996	0.548932	0.0400162	13.7178	7.94731e-43	7.83762e-41
IFIT2	3647.87	2.10437	0.153879	13.6755	1.42267e-42	1.39153e-40
KARS1	9312.93	0.366295	0.0270435	13.5447	8.51798e-42	8.26382e-40
KDM4D	119.2	1.15704	0.0855499	13.5247	1.11809e-41	1.07598e-39
PHF11	2828.65	0.701717	0.0520666	13.4773	2.12713e-41	2.03065e-39
PSMF1	4018.6	0.473495	0.0353037	13.4121	5.13884e-41	4.86681e-39
PSME2	15372.1	0.413827	0.0311631	13.2794	3.04869e-40	2.86457e-38
RBCK1	4876.79	0.90299	0.0681286	13.2542	4.26623e-40	3.97726e-38
THTPA	693.525	0.882343	0.0666308	13.2423	5.00138e-40	4.62647e-38
APOL3	3306.12	1.46197	0.110689	13.2079	7.89729e-40	7.2491e-38
MASTL	2039.63	0.916321	0.0694959	13.1852	1.06705e-39	9.71994e-38
CHROMR	2415.88	1.01615	0.0772534	13.1535	1.62512e-39	1.46913e-37
TRIM5	3502.51	0.793835	0.0604877	13.1239	2.40193e-39	2.15505e-37
DBF4B	1251	0.711957	0.0543281	13.1048	3.09173e-39	2.75325e-37
RBM45	690.279	0.554901	0.042655	13.009	1.08687e-38	9.6071e-37
TAP1	20903.7	1.06773	0.0821335	13	1.22384e-38	1.07383e-36
UBC	35598.3	0.451939	0.0348051	12.9849	1.49083e-38	1.29855e-36
SAT1	6675.64	1.36755	0.105364	12.9793	1.60327e-38	1.38637e-36
HARS1	3743.51	0.404375	0.0312317	12.9476	2.42454e-38	2.08144e-36
DNPEP	2058.49	0.443281	0.0342962	12.9251	3.2501e-38	2.77025e-36
TTC38	1086.54	0.748922	0.0582339	12.8606	7.50201e-38	6.34905e-36
DNAJC13	4374.18	0.473942	0.0369127	12.8396	9.8429e-38	8.2715e-36
STIMATE	1753.45	1.01876	0.0794939	12.8156	1.34058e-37	1.11868e-35
MRPL17	1999.07	0.469704	0.0366904	12.8018	1.60111e-37	1.32681e-35
PANK2	1503.76	0.429377	0.0335653	12.7923	1.81045e-37	1.48994e-35
IFI44	16829.8	1.43824	0.112502	12.7842	2.01037e-37	1.64313e-35
LAMP3	5278.4	1.769	0.138849	12.7405	3.52153e-37	2.85867e-35
DDX60	4487.9	1.87114	0.147125	12.718	4.69656e-37	3.78676e-35
PSMA5	6390.12	0.358917	0.0282946	12.685	7.16142e-37	5.73538e-35
PAX5	12136.4	0.661005	0.0521991	12.6632	9.462e-37	7.52734e-35
MRPL32	1909.33	0.551549	0.0435975	12.6509	1.10551e-36	8.73645e-35
MOB3C	1033.23	0.713761	0.0564685	12.64	1.27095e-36	9.97781e-35
PSMA4	9019.13	0.560403	0.0444336	12.6121	1.81032e-36	1.41193e-34
DRAP1	3994.78	0.643534	0.051103	12.5929	2.3108e-36	1.79057e-34
UBFD1	3176.67	0.371017	0.0294854	12.583	2.61741e-36	2.01507e-34
USP28	1981.4	0.718595	0.0577527	12.4426	1.53381e-35	1.17327e-33
INTS12	1165.09	0.532942	0.0428398	12.4403	1.57824e-35	1.19956e-33
RTP4	435.583	1.45821	0.117298	12.4317	1.75923e-35	1.32866e-33
CD68	195.62	1.38176	0.111212	12.4245	1.92489e-35	1.44464e-33
FIG4	957.287	1.02884	0.0828662	12.4156	2.14964e-35	1.60323e-33
DCAF5	2483.42	0.335483	0.0270825	12.3874	3.0567e-35	2.26556e-33
SCLT1	1289.92	0.581129	0.0469735	12.3714	3.73176e-35	2.74883e-33
SPPL2A	1680.22	0.544399	0.0440393	12.3617	4.2138e-35	3.08487e-33
SECISBP2L	2718.58	0.699026	0.0565786	12.3549	4.58071e-35	3.33302e-33
SNX6	3708.85	0.542304	0.0438978	12.3538	4.64715e-35	3.36087e-33
TNFSF13B	1252.65	1.76077	0.142606	12.3471	5.04897e-35	3.62948e-33
LACTB	1830.13	0.948749	0.0769448	12.3303	6.22433e-35	4.4476e-33
SMARCA5	8556.17	0.381319	0.0309353	12.3264	6.53219e-35	4.6398e-33
MLLT6	5970.68	0.693593	0.0563711	12.3041	8.61405e-35	6.08233e-33
GCH1	2168.79	0.808042	0.0660468	12.2344	2.03655e-34	1.42954e-32
DNAJA1	14222.1	0.668855	0.0548533	12.1935	3.36566e-34	2.34868e-32
BAZ2A	7137.26	0.416952	0.034363	12.1337	6.99787e-34	4.85498e-32
NUDCD1	2136.16	0.688812	0.0568519	12.1159	8.70077e-34	6.00152e-32
B3GNT2	4499.83	0.962547	0.0795221	12.1041	1.00409e-33	6.88609e-32
NXT2	993.539	0.632492	0.0522824	12.0976	1.08735e-33	7.41449e-32
BCL2L14	291.399	3.31166	0.274491	12.0648	1.62149e-33	1.09939e-31
OGFR	3113.95	0.527203	0.0438963	12.0102	3.14102e-33	2.11761e-31
TREX1	1162.73	0.846864	0.0705831	11.9981	3.63514e-33	2.43697e-31
GET1	401.466	-0.698607	0.0587346	-11.8943	1.26694e-32	8.44606e-31
QSER1	1425.56	0.719084	0.0605034	11.885	1.41621e-32	9.38871e-31
IRF2	3659.68	0.639633	0.0541121	11.8205	3.05809e-32	2.01615e-30
CHMP5	3497.74	0.750749	0.0636871	11.7881	4.49645e-32	2.94814e-30
LY6E	12044.9	1.13964	0.0972744	11.7157	1.05908e-31	6.90602e-30
XPO5	3996.99	0.334138	0.0285389	11.7082	1.15754e-31	7.50702e-30
MED25	1782.86	0.570155	0.048846	11.6725	1.76185e-31	1.13644e-29
TAPBP	8927.96	0.573066	0.0493765	11.606	3.83961e-31	2.46334e-29
ATG16L2	1015.87	-0.780045	0.0673384	-11.584	4.96973e-31	3.17132e-29
CDK17	1975.94	0.485211	0.0419213	11.5743	5.55999e-31	3.52912e-29
MICB	1553.3	0.583127	0.0508192	11.4745	1.77141e-30	1.11843e-28
ATPSCKMT	435.919	-0.550855	0.0480818	-11.4566	2.17863e-30	1.36829e-28
SPN	6204.96	0.751685	0.0656803	11.4446	2.50242e-30	1.56342e-28
ENSG00000286030_ENSG00000267074	1880.3	1.57197	0.137371	11.4433	2.5413e-30	1.57944e-28
UBR4	13311.9	0.725293	0.0633973	11.4404	2.62539e-30	1.62325e-28
ADPRS	1174.08	0.495088	0.0433444	11.4222	3.23984e-30	1.99284e-28
PSMB10	5041.01	0.689458	0.0605626	11.3842	5.01072e-30	3.0663e-28
IFIT5	2241.09	1.076	0.0952697	11.2942	1.40136e-29	8.53186e-28
CD164	15505.7	0.563369	0.0499879	11.2701	1.84363e-29	1.11675e-27
SNX27	1008.77	0.494623	0.0439482	11.2547	2.19588e-29	1.32341e-27
ANKRD10	6967.64	0.730196	0.0651305	11.2113	3.58984e-29	2.15264e-27
PSMB8	9243.36	0.56943	0.0508861	11.1903	4.54984e-29	2.71466e-27
SP140L	2014.31	0.757757	0.0678106	11.1746	5.42857e-29	3.22284e-27
GSTK1	2657.47	0.516546	0.0464768	11.1141	1.0717e-28	6.331e-27
CYLD-AS1	239.252	0.813329	0.0735119	11.0639	1.87733e-28	1.10356e-26
FGD2	2736.66	0.647022	0.0586628	11.0295	2.7539e-28	1.61089e-26
STX17	2137.14	0.456724	0.0414365	11.0223	2.9844e-28	1.73721e-26
PHACTR4	981.39	0.82312	0.07484	10.9984	3.89008e-28	2.25341e-26
ATP13A1	4227.19	0.69244	0.0630291	10.986	4.4611e-28	2.5717e-26
CSDE1	22444.2	0.318475	0.029004	10.9804	4.74898e-28	2.7245e-26
CASP4	1871.78	0.632062	0.0577239	10.9497	6.66359e-28	3.80462e-26
NXF1	3056.32	0.327637	0.0300074	10.9185	9.39993e-28	5.3414e-26
SLFN12L	697.763	1.79882	0.16596	10.8389	2.25265e-27	1.27398e-25
CXCL9	297.633	3.84834	0.355719	10.8185	2.8138e-27	1.58382e-25
STX16	5258.72	0.497479	0.0460027	10.8141	2.95109e-27	1.6533e-25
AMBRA1	1715.05	0.359593	0.0333734	10.7748	4.52658e-27	2.5241e-25
PPP2R2A	3008.34	0.424734	0.0394504	10.7663	4.96567e-27	2.75606e-25
SIDT1	3337.06	0.747619	0.0699608	10.6863	1.18042e-26	6.52129e-25
YEATS2	2481.96	0.50156	0.0469489	10.6831	1.22132e-26	6.71611e-25
BIVM	865.989	-0.511135	0.0480475	-10.6381	1.98084e-26	1.08428e-24
RIPK3	433.388	0.646736	0.0608177	10.634	2.07007e-26	1.12795e-24
ARL2BP	1024.85	-0.394769	0.0372514	-10.5974	3.06371e-26	1.66178e-24
TRPC4AP	3718.63	0.346224	0.0327076	10.5854	3.48136e-26	1.87978e-24
NDRG3	575.98	-0.607896	0.0574464	-10.582	3.61265e-26	1.94188e-24
ABCC5	501.335	-0.59787	0.0567016	-10.5442	5.40586e-26	2.89274e-24
CPEB2	692.011	0.757561	0.0718945	10.5371	5.82528e-26	3.10326e-24
ELMOD2	550.943	-0.511571	0.0486148	-10.523	6.77099e-26	3.59103e-24
GSDMD	2391.99	0.657547	0.0625161	10.518	7.1339e-26	3.76676e-24
LYN	7379.02	0.321539	0.0305732	10.517	7.21185e-26	3.79115e-24
CMPK2_NRIR	554.279	2.35182	0.223862	10.5057	8.13437e-26	4.25734e-24
CYLD	5424.41	0.435878	0.0414916	10.5052	8.17299e-26	4.25888e-24
OPTN	2723.62	0.853041	0.0814007	10.4795	1.07279e-25	5.56592e-24
TRIM56	2323.02	0.830455	0.0792814	10.4748	1.12816e-25	5.82784e-24
IFI44L	31380.6	1.14902	0.10973	10.4714	1.16922e-25	6.01392e-24
MCL1	19743.6	0.799109	0.0764688	10.4501	1.46327e-25	7.4941e-24
APOL6	3938.25	1.48024	0.141834	10.4365	1.68971e-25	8.6168e-24
ADPGK	2603.41	0.321488	0.0308717	10.4137	2.1474e-25	1.09042e-23
NOP2	4190.87	0.286282	0.027687	10.34	4.64739e-25	2.34989e-23
IFITM2	2369.75	1.49529	0.144777	10.3283	5.24926e-25	2.64301e-23
TRIP12	10980.7	0.279709	0.0270863	10.3266	5.3416e-25	2.67821e-23
DDX24	7157.68	0.275655	0.0266982	10.3249	5.43854e-25	2.7154e-23
ZNF267	1948.6	0.486363	0.0471751	10.3097	6.36669e-25	3.16557e-23
C4B	266.672	2.41134	0.234056	10.3024	6.87153e-25	3.40241e-23
CAST	4200.31	0.554646	0.0541541	10.242	1.28558e-24	6.33918e-23
ELF4	2546.62	0.42326	0.0414343	10.2152	1.69518e-24	8.32305e-23
RAB29	1839.2	1.03032	0.100866	10.2148	1.70186e-24	8.32305e-23
EWSR1	17138.2	0.201067	0.0197513	10.1799	2.43729e-24	1.18711e-22
OTUD4	2248.47	0.44795	0.0440674	10.1651	2.83814e-24	1.37673e-22
HPS5	2448.06	0.41759	0.0412624	10.1204	4.48763e-24	2.16805e-22
C4A	185.521	2.14579	0.212792	10.084	6.5053e-24	3.13015e-22
BLOC1S6	2192.47	-0.402737	0.0400201	-10.0634	8.02036e-24	3.84365e-22
IRF9	4347.58	0.477248	0.0475507	10.0366	1.05209e-23	5.02184e-22
CDC73	2143.4	0.449246	0.0448123	10.025	1.18305e-23	5.62444e-22
GBP1	6966.38	1.49108	0.148807	10.0202	1.24262e-23	5.88418e-22
AEN	4046.25	0.479577	0.0479221	10.0074	1.41403e-23	6.6694e-22
USP14	4746.31	0.369116	0.0369285	9.99543	1.59594e-23	7.4978e-22
SLC43A3	7275.33	0.397415	0.0397651	9.99406	1.61817e-23	7.57242e-22
ELF1	5775.8	0.412334	0.0412782	9.98915	1.7004e-23	7.92614e-22
APOBEC3G	5482.46	0.6057	0.0606701	9.9835	1.80002e-23	8.35785e-22
JADE2	4662.75	0.596194	0.0598761	9.95714	2.34723e-23	1.08564e-21
STAU1	4999.33	0.307954	0.0309366	9.95434	2.41431e-23	1.11235e-21
ZCCHC2	1350.29	0.972364	0.0977683	9.9456	2.63572e-23	1.2097e-21
SMU1	3426.98	0.375472	0.0379463	9.89485	4.38283e-23	2.00384e-21
CUL4B	3164.07	0.368609	0.0372746	9.889	4.64639e-23	2.11624e-21
PGAP1	360.961	1.2017	0.121617	9.88106	5.02961e-23	2.28207e-21
HSPA8	95473.8	0.457588	0.0463658	9.86909	5.66748e-23	2.56174e-21
SLC7A6	3704.98	-0.281099	0.0285206	-9.85598	6.45832e-23	2.90819e-21
PI4K2B	5604.12	1.08162	0.109836	9.84764	7.0172e-23	3.14798e-21
TRADD	1511.24	0.584252	0.0597037	9.78586	1.29495e-22	5.7875e-21
CLIC1	13562.3	0.416439	0.0426093	9.77342	1.46419e-22	6.51947e-21
STAP1	2201.58	1.14093	0.116887	9.761	1.65512e-22	7.34223e-21
USP10	4938.49	0.205496	0.0211028	9.73784	2.07934e-22	9.18991e-21
SLC35E3	423.194	-0.500368	0.0515316	-9.70992	2.7356e-22	1.20457e-20
MAX	2570.4	0.242187	0.0249621	9.7022	2.95063e-22	1.29448e-20
RAB3GAP1	3227.57	0.330457	0.0341509	9.67637	3.79975e-22	1.66089e-20
KIAA0040	3754.3	0.759409	0.0784897	9.67526	3.84107e-22	1.67283e-20
DMXL1	1762.81	0.63715	0.0658799	9.67139	3.98909e-22	1.73097e-20
KLHDC2	553.738	-0.449574	0.0464875	-9.67085	4.01051e-22	1.73397e-20
TRMT1L	1718.28	0.415045	0.0430297	9.64555	5.13371e-22	2.21157e-20
NUP153	7474.74	0.37241	0.0386703	9.63038	5.95066e-22	2.55429e-20
STK4	10648.6	0.273845	0.0284424	9.62808	6.08588e-22	2.60297e-20
TIA1	4824.84	0.45118	0.046881	9.62394	6.33548e-22	2.70005e-20
SMCHD1	7550.68	0.693154	0.0721726	9.60413	7.6807e-22	3.2617e-20
NFKBIE	3404.2	0.724629	0.0756567	9.57786	9.908e-22	4.19263e-20
CLEC2D	10033	0.966382	0.101285	9.54125	1.41114e-21	5.95024e-20
RSAD1	774.604	-0.386922	0.0407067	-9.50512	1.99811e-21	8.3956e-20
RUNX3	8807.2	0.46775	0.0492482	9.4978	2.14364e-21	8.97544e-20
STRADA	1525.17	0.365312	0.0384892	9.49128	2.28212e-21	9.52185e-20
ECPAS	5749.25	0.237877	0.0250819	9.484	2.4472e-21	1.01751e-19
TRIM69	3908.92	0.662189	0.0699893	9.46129	3.04165e-21	1.26028e-19
NBN	5211.71	0.477107	0.050522	9.44356	3.60312e-21	1.48775e-19
RFX5	6180.35	0.305042	0.0323447	9.43097	4.06321e-21	1.67194e-19
BLZF1	926.11	0.588724	0.0624279	9.43046	4.08296e-21	1.67429e-19
ELP1	2388.53	-0.234203	0.0248506	-9.42444	4.32418e-21	1.76714e-19
ENSG00000272463	56.7256	1.16945	0.12424	9.41284	4.82924e-21	1.9668e-19
APOL2	2824.62	0.800209	0.0850628	9.40727	5.0921e-21	2.06681e-19
BIRC2	2113.49	0.477465	0.0508426	9.39105	5.94071e-21	2.40307e-19
TNPO2	4767.49	0.400674	0.0427851	9.36479	7.62036e-21	3.07209e-19
MVP	6365.35	0.749427	0.0801166	9.3542	8.42354e-21	3.38445e-19
INO80	2055.18	0.237879	0.0254336	9.35295	8.52356e-21	3.41314e-19
SLC35A4	5432.7	0.396934	0.0424588	9.34869	8.87363e-21	3.54144e-19
TAP2	12107.9	0.702489	0.0751752	9.34469	9.21601e-21	3.66582e-19
CASP10	945.176	0.891859	0.0958277	9.3069	1.31614e-20	5.21779e-19
PSMB9	7077.69	0.591295	0.0636583	9.28857	1.56379e-20	6.17903e-19
DCP1A	1635.05	0.317563	0.0342819	9.26327	1.98257e-20	7.80792e-19
ATMIN	1504.43	-0.25182	0.027211	-9.25437	2.15505e-20	8.45926e-19
SOCS1	1077.97	1.06129	0.114797	9.24499	2.35271e-20	9.20486e-19
STAT6	10229.3	0.450762	0.0489318	9.21204	3.19975e-20	1.2478e-18
PEX14	848.054	0.376982	0.0409337	9.20958	3.27418e-20	1.27267e-18
TMX1	4769.65	0.63192	0.0688014	9.18469	4.1271e-20	1.59898e-18
MAT2A	15651.5	0.282471	0.0308014	9.17074	4.69772e-20	1.81417e-18
IDH3A	6946.7	0.379286	0.0416846	9.09894	9.12204e-20	3.5114e-18
ERLIN2	1446.47	-0.338065	0.0372184	-9.08328	1.0535e-19	4.04227e-18
THRAP3	10433.6	0.21926	0.0241499	9.07911	1.09463e-19	4.18662e-18
APOL1	3948.37	1.26461	0.139599	9.05885	1.3183e-19	5.02596e-18
GBP4	1712.06	1.84257	0.20341	9.0584	1.32376e-19	5.03071e-18
ATP9B	482.498	-0.425394	0.0470383	-9.04356	1.51654e-19	5.74504e-18
TENT4A	2134.43	0.526036	0.0582709	9.02743	1.75753e-19	6.6369e-18
GPBP1	3202.02	0.343655	0.0380805	9.02444	1.80623e-19	6.79928e-18
BTAF1	6982.31	0.340631	0.0377628	9.02028	1.87615e-19	7.04029e-18
RNF19A	4600.3	0.456883	0.050707	9.01025	2.05585e-19	7.69044e-18
SP140	6519.29	0.783498	0.0871898	8.98611	2.5613e-19	9.55126e-18
NLRC5	5947.95	0.639365	0.0712417	8.97459	2.84401e-19	1.05725e-17
ZBTB2	1136.14	0.288017	0.0323264	8.90965	5.11923e-19	1.89714e-17
PLEKHG7	206.57	1.17718	0.132203	8.9043	5.37218e-19	1.98471e-17
B4GAT1	111.087	-0.792571	0.0891067	-8.89463	5.86124e-19	2.15871e-17
ZNF107	2413.2	0.639345	0.0719661	8.88397	6.45141e-19	2.36876e-17
BRWD3	1093.06	0.582671	0.0656736	8.87222	7.17001e-19	2.62453e-17
ZNF620	220.06	0.665201	0.0749956	8.86987	7.32344e-19	2.67249e-17
GOT1	1972.73	-0.261931	0.0295369	-8.86794	7.45112e-19	2.7108e-17
GTF2E2	1769.92	0.43839	0.049546	8.84813	8.89979e-19	3.228e-17
CCDC77	714.785	0.613929	0.069545	8.8278	1.06758e-18	3.86045e-17
ARID5A	3480.38	0.589441	0.0668321	8.81973	1.14737e-18	4.13641e-17
LPIN2	2484.52	0.629388	0.0714639	8.80707	1.28464e-18	4.61736e-17
PMM2	2748.61	0.353587	0.0401896	8.79797	1.39313e-18	4.99227e-17
MIR600HG	360.726	-0.939406	0.107177	-8.76501	1.86752e-18	6.67219e-17
PRKAG2	592.04	0.740681	0.0845163	8.76377	1.88828e-18	6.72622e-17
WDFY1	5045.1	1.118	0.127615	8.76072	1.94013e-18	6.89035e-17
RHEBL1	227.666	0.630453	0.0721556	8.73741	2.3852e-18	8.44587e-17
ANKFY1	2920.14	0.402221	0.0460368	8.73694	2.39514e-18	8.45597e-17
SCO1	2064.23	0.300827	0.0344995	8.71974	2.78847e-18	9.78672e-17
STIMATE-MUSTN1	492.481	0.804296	0.092238	8.71979	2.78719e-18	9.78672e-17
SEC24C	9227.33	0.438139	0.0503329	8.70481	3.18096e-18	1.11315e-16
CD38	5538.14	1.37452	0.158177	8.68976	3.6321e-18	1.26731e-16
RDH14	624.278	0.32375	0.0373588	8.66596	4.47741e-18	1.5577e-16
NRSN2-AS1	148.871	0.812041	0.0939207	8.64603	5.33226e-18	1.8497e-16
AZI2	1193.83	0.43776	0.0506743	8.63871	5.68516e-18	1.96641e-16
ARMC8	1617.25	0.219102	0.0254231	8.61824	6.79884e-18	2.34481e-16
SUN2	3276.73	-0.561398	0.0651618	-8.61545	6.96697e-18	2.39588e-16
DYNLT1	1640.72	1.00188	0.116376	8.60907	7.36582e-18	2.52576e-16
GTF2IP4	2161.35	-0.395689	0.0460073	-8.60056	7.93278e-18	2.70463e-16
SQOR	1775.68	0.487677	0.0567016	8.60077	7.91842e-18	2.70463e-16
TASOR2	3575.45	0.333845	0.0388481	8.59358	8.42981e-18	2.8659e-16
RAB4A	1119.47	-0.553572	0.064546	-8.5764	9.78927e-18	3.31025e-16
RSBN1L	1378.68	0.342501	0.0399355	8.57636	9.79231e-18	3.31025e-16
NFATC2IP	3088.83	0.312031	0.0365431	8.5387	1.35741e-17	4.57571e-16
CREBRF	227.16	0.668125	0.0784217	8.51965	1.60035e-17	5.37941e-16
ENSG00000290927	1462.87	0.744244	0.0873618	8.51911	1.60791e-17	5.38964e-16
AIDA	2819.73	0.391506	0.0460044	8.51019	1.7365e-17	5.8044e-16
ALAD	748.365	-0.395736	0.0465443	-8.50234	1.85813e-17	6.1936e-16
SYNRG	3786.36	0.393794	0.0463484	8.49639	1.95586e-17	6.50118e-16
SLFN12	410.699	0.897714	0.105934	8.47431	2.36474e-17	7.83846e-16
CD80	2932.89	0.639706	0.0755627	8.4659	2.54191e-17	8.40239e-16
ACAD8	860.668	-0.301058	0.035576	-8.46237	2.61988e-17	8.63621e-16
COQ10A	174.863	-0.675954	0.079986	-8.45091	2.89052e-17	9.5021e-16
CLEC2D_NPM1P7	3001.56	1.01118	0.119836	8.43801	3.22796e-17	1.05822e-15
TXNL4B	796.384	0.331973	0.0393728	8.43154	3.41136e-17	1.11528e-15
HLA-F	8662.64	0.647567	0.0770201	8.40776	4.179e-17	1.36251e-15
KPNB1	20017.3	0.290449	0.0346678	8.37806	5.38066e-17	1.74952e-15
SUMF1	224.753	-0.717487	0.085764	-8.36584	5.96893e-17	1.93552e-15
MLKL	1154.17	0.702872	0.0840999	8.35758	6.40159e-17	2.07019e-15
PSMA6	6983.41	0.292816	0.0351171	8.33829	7.53748e-17	2.43094e-15
BLCAP	1363.85	-0.340792	0.0409487	-8.3224	8.61969e-17	2.77247e-15
VPS26B	732.259	-0.52762	0.0634105	-8.3207	8.74442e-17	2.80503e-15
TMEM62	763.951	0.431116	0.0518961	8.30729	9.79091e-17	3.1323e-15
IRF2-DT	184.054	0.451414	0.0543496	8.30575	9.91876e-17	3.16472e-15
ME2	6698.94	0.443324	0.0533986	8.30217	1.02227e-16	3.25299e-15
UTP14A	2371.78	0.240815	0.0290246	8.29695	1.0682e-16	3.3901e-15
NUP160	4345.54	0.307143	0.0370393	8.29236	1.11025e-16	3.51422e-15
LRRC3	198.517	1.45187	0.175159	8.28884	1.14354e-16	3.60048e-15
TRMT11	1060.13	0.443505	0.0535055	8.28896	1.14242e-16	3.60048e-15
TINF2	2166.26	0.276525	0.0333696	8.28674	1.16392e-16	3.655e-15
UBR7	2802.43	-0.418777	0.0505591	-8.28292	1.20193e-16	3.76448e-15
CASP7	1769.94	0.624771	0.0755581	8.26875	1.3537e-16	4.22872e-15
BATF2	36.4069	2.49788	0.302799	8.24929	1.59339e-16	4.96447e-15
TMEM14B	1642.22	-0.263414	0.031949	-8.24483	1.65392e-16	5.13963e-15
LAMC1	1773.51	-0.676251	0.082053	-8.24163	1.69876e-16	5.26527e-15
CEP192	1389.96	0.44779	0.054727	8.18224	2.78607e-16	8.61299e-15
CUL2	2314.51	0.243227	0.0298081	8.15977	3.35653e-16	1.03497e-14
DHX37	3372.49	0.371997	0.0456505	8.1488	3.67552e-16	1.13041e-14
SFT2D2	2755.67	0.548809	0.0674065	8.14178	3.89504e-16	1.19485e-14
IFIT3_IFIT1B	11.1861	2.79177	0.343532	8.12667	4.41229e-16	1.35005e-14
AIM2	1231.64	0.761532	0.0937193	8.12567	4.44898e-16	1.35519e-14
ENDOD1	2264.64	0.977494	0.120298	8.12559	4.45182e-16	1.35519e-14
TWNK	1506.27	0.318783	0.0392636	8.11906	4.69821e-16	1.42656e-14
POGZ	3381.84	0.33381	0.0411791	8.10628	5.21916e-16	1.58072e-14
ENPP2	510.622	2.3286	0.287271	8.10593	5.23424e-16	1.58127e-14
IFI44_IFI44L	6669.51	1.05269	0.130189	8.08584	6.17395e-16	1.86045e-14
NAMPT	7930.41	0.553057	0.0685663	8.06602	7.26291e-16	2.18308e-14
MFN1	4209.37	0.44214	0.0550232	8.03552	9.31824e-16	2.79383e-14
TMEM134	290.025	-0.481539	0.0599771	-8.02871	9.8506e-16	2.94605e-14
LARP4B	4754.64	0.162314	0.0202562	8.01306	1.11892e-15	3.33801e-14
C4orf33	785.773	0.61455	0.0767614	8.00598	1.1852e-15	3.52694e-14
CWC15	1954.23	0.320938	0.0401436	7.99476	1.29827e-15	3.8538e-14
SART3	5176.81	0.197016	0.0246682	7.98664	1.38668e-15	4.10601e-14
GRIPAP1	2828.3	0.368071	0.0461718	7.97178	1.56403e-15	4.61969e-14
PNO1	1778.02	0.331138	0.0415642	7.96691	1.62687e-15	4.79343e-14
FAM220A	330.669	-0.521118	0.0654388	-7.96345	1.67306e-15	4.91739e-14
UBE2D3	13033	0.246989	0.0310461	7.95556	1.7833e-15	5.22854e-14
TRAF1	14225.7	0.837799	0.105355	7.95214	1.83315e-15	5.36151e-14
PLEKHB2	2870.31	0.331046	0.0416458	7.94908	1.87902e-15	5.48225e-14
NR2C1	613.139	-0.302321	0.038102	-7.93454	2.11277e-15	6.1492e-14
ZNF248	527.918	-0.468053	0.0590375	-7.92806	2.22589e-15	6.46266e-14
DPY19L3	1344.18	-0.388475	0.049009	-7.92661	2.25217e-15	6.5231e-14
DOCK8	10627.5	0.486552	0.0613881	7.92583	2.26624e-15	6.54794e-14
TBK1	2475.4	0.297842	0.0376497	7.91088	2.5557e-15	7.36647e-14
SDHA	8602.87	0.469875	0.0594443	7.90446	2.6909e-15	7.73747e-14
ATP6V1H	1379.32	0.348786	0.0441317	7.90331	2.71588e-15	7.79052e-14
ERVK3-1	3048.85	0.433954	0.0549203	7.90152	2.75512e-15	7.88413e-14
CELF1	6789.46	0.201815	0.0255794	7.88974	3.02815e-15	8.64472e-14
PPRC1	3265.13	0.316935	0.0402092	7.88216	3.21765e-15	9.16379e-14
RNF31	2988.69	0.362947	0.0460711	7.87797	3.32732e-15	9.45355e-14
HEATR5B	1587.74	-0.316938	0.0402621	-7.87188	3.49364e-15	9.90252e-14
FUBP1	11080.2	0.221283	0.028133	7.86562	3.67266e-15	1.03853e-13
MRPS30	1876.22	0.197573	0.0251656	7.85094	4.12927e-15	1.16488e-13
RGL2	452.119	-0.495156	0.0630923	-7.84813	4.22298e-15	1.18851e-13
NOL6	3595.33	0.353014	0.0450085	7.84327	4.38957e-15	1.23249e-13
GOSR2	2763.78	0.288765	0.036821	7.84241	4.4198e-15	1.23806e-13
TMEM106A	872.756	0.892924	0.113934	7.83719	4.60753e-15	1.28763e-13
SLC7A6OS	1181.1	0.245685	0.0313908	7.82664	5.01083e-15	1.39706e-13
ZNG1B	4048.46	0.363315	0.0464316	7.82475	5.08685e-15	1.41495e-13
DIP2A	1051.95	-0.347184	0.0443825	-7.82253	5.17705e-15	1.43669e-13
EVI2A	693.839	-0.855573	0.109388	-7.82145	5.22175e-15	1.44573e-13
USP30	193.903	-0.559703	0.0715907	-7.8181	5.36265e-15	1.48131e-13
CTSS	4441.07	0.544719	0.0697355	7.81122	5.66386e-15	1.5609e-13
LGALS17A	378.781	1.72527	0.220933	7.809	5.76444e-15	1.58495e-13
BBX	302.853	0.652091	0.0836026	7.79989	6.19619e-15	1.69975e-13
F8A2	10.1871	22.7632	2.9221	7.78999	6.70125e-15	1.82989e-13
MTX3	1223.99	0.452931	0.0581419	7.7901	6.6955e-15	1.82989e-13
SPHK1	32.2585	1.3876	0.17816	7.78848	6.78191e-15	1.84768e-13
ODF3B_TYMP	835.987	1.09836	0.141062	7.7864	6.89454e-15	1.87409e-13
ODC1	15416.9	-0.373396	0.0480672	-7.76821	7.96043e-15	2.1589e-13
BISPR	620.966	0.56694	0.0730569	7.76025	8.47628e-15	2.29359e-13
PABIR3	91.9126	0.693261	0.0895104	7.74503	9.5561e-15	2.57993e-13
RP2	531.111	0.577848	0.0748496	7.72012	1.1622e-14	3.1306e-13
MIOS	2454.2	-0.290618	0.0378133	-7.68559	1.5229e-14	4.09298e-13
WIPF1	11066.4	0.361638	0.047188	7.66378	1.80534e-14	4.84114e-13
TMCO3	968.122	-0.407085	0.0532199	-7.6491	2.02388e-14	5.41502e-13
CDC25B	3704.15	0.462767	0.0606099	7.63516	2.25535e-14	6.02083e-13
LINS1	858.356	0.471603	0.0617905	7.63228	2.30631e-14	6.13355e-13
SNHG14	577.577	-0.600872	0.0787286	-7.6322	2.30785e-14	6.13355e-13
WDR54	533.195	-0.500924	0.0657708	-7.61621	2.61236e-14	6.9274e-13
GEMIN5	2416.12	0.311875	0.0409637	7.61345	2.66873e-14	7.06118e-13
KLHL36	1757.25	-0.343478	0.0451256	-7.61161	2.707e-14	7.14661e-13
ANTXR2	360.393	-0.760087	0.0998693	-7.61083	2.7235e-14	7.1743e-13
NTRK2	1253.78	1.31324	0.172606	7.6083	2.77714e-14	7.29948e-13
PIP5K1A	2942.8	0.205469	0.0270736	7.58927	3.21703e-14	8.43711e-13
WIPI2	2017.42	-0.268536	0.0354022	-7.5853	3.31727e-14	8.68091e-13
KLHL24	171.061	-0.695002	0.0917525	-7.57475	3.59821e-14	9.3955e-13
SETX	7669.1	0.399896	0.0528302	7.56946	3.74784e-14	9.76485e-13
DESI1	4485.35	0.311735	0.0411979	7.56677	3.82633e-14	9.92599e-13
RBM4B	707.093	-0.339293	0.0448383	-7.56704	3.81813e-14	9.92599e-13
B2M	118459	0.382599	0.0505783	7.56448	3.89418e-14	1.00801e-12
ERG28	1840.86	0.508968	0.0672998	7.5627	3.94799e-14	1.01973e-12
TGIF2	2036.33	0.272901	0.03609	7.56168	3.97899e-14	1.02551e-12
FAF1	2010.87	-0.214832	0.0284264	-7.5575	4.10903e-14	1.05675e-12
NSUN2	6580.88	0.188276	0.024924	7.55399	4.22124e-14	1.08327e-12
NEXN	371.386	2.56141	0.339224	7.5508	4.32591e-14	1.10775e-12
ENSG00000280071	1744.14	-0.350462	0.0464481	-7.54524	4.51439e-14	1.15351e-12
RNF114	2231.57	0.268144	0.0355394	7.54497	4.52394e-14	1.15351e-12
PTK2B	16486.6	0.601795	0.0798641	7.53523	4.87469e-14	1.24029e-12
TNK2	2642.79	0.800676	0.106543	7.51503	5.68974e-14	1.44459e-12
MAK16	1610.28	0.271404	0.0361762	7.50228	6.27185e-14	1.589e-12
TRAF2	1520.31	0.309162	0.041268	7.49155	6.80624e-14	1.72074e-12
CPD	925.705	-0.481191	0.0643349	-7.47947	7.46218e-14	1.88258e-12
ODF2L	646.074	0.665239	0.0889969	7.47486	7.7288e-14	1.94573e-12
BRD2	11976.9	0.22653	0.0303181	7.47178	7.91154e-14	1.98755e-12
TBC1D7	377.424	-0.474218	0.0634828	-7.47002	8.01851e-14	2.01019e-12
POLR1B	3075.26	0.321224	0.0430229	7.46635	8.24498e-14	2.06263e-12
MAEA	2327.89	-0.17947	0.0240483	-7.46291	8.4634e-14	2.11284e-12
PSMB8-AS1	1083.26	-0.317059	0.042503	-7.45968	8.67316e-14	2.16068e-12
TIPIN	1016.62	0.505652	0.0679532	7.44118	9.97924e-14	2.48088e-12
CYB5R4	1520.45	0.385737	0.0518938	7.43319	1.06008e-13	2.6297e-12
MYL12A	10089.5	0.343507	0.0462142	7.43293	1.06219e-13	2.6297e-12
TXLNA	6654.32	0.226204	0.030444	7.43017	1.0846e-13	2.6796e-12
SLC39A10	859.326	-0.628856	0.0846962	-7.42485	1.12906e-13	2.7837e-12
ATXN1L	2524.15	0.384435	0.0517938	7.42241	1.15007e-13	2.82964e-12
GPAM	615.466	-0.374727	0.0504924	-7.42144	1.15851e-13	2.84455e-12
ZBP1	851.846	0.875689	0.118073	7.41652	1.20237e-13	2.94619e-12
PREPL	1932.12	-0.330744	0.0446593	-7.40594	1.30224e-13	3.18435e-12
TTC3	2051.4	-0.434734	0.0587757	-7.3965	1.39825e-13	3.41214e-12
ABTB2	1021.14	0.863001	0.116767	7.39082	1.45928e-13	3.5538e-12
TAF8	730.689	0.32605	0.0441233	7.38952	1.47356e-13	3.58125e-12
JUNB	3535.72	0.63591	0.0861717	7.37957	1.58798e-13	3.8515e-12
BRD3OS	485.38	-0.366111	0.0496313	-7.37662	1.62362e-13	3.92996e-12
CDK12	4326.59	0.250238	0.0339282	7.37554	1.63681e-13	3.95385e-12
WBP1	398.26	-0.589948	0.0800658	-7.36829	1.72825e-13	4.16631e-12
TCF20	2160.7	0.278281	0.0377764	7.36652	1.75136e-13	4.21349e-12
IFT81	291.141	-0.681345	0.0925519	-7.36177	1.81492e-13	4.35763e-12
EXOC2	1519.17	0.304206	0.0413875	7.35021	1.97895e-13	4.74192e-12
PANK1	294.613	-0.62464	0.0850475	-7.3446	2.06377e-13	4.93526e-12
RIF1	4141.52	0.370134	0.0504682	7.334	2.23382e-13	5.33124e-12
NUP98	5402.56	0.191425	0.0261312	7.32553	2.3796e-13	5.66783e-12
PAGR1	1188.14	-0.372285	0.0508468	-7.32171	2.44833e-13	5.81989e-12
UPF2	4397.5	0.281053	0.0384088	7.31741	2.52804e-13	5.99744e-12
VCPIP1	1358.46	0.296911	0.0406251	7.30857	2.7e-13	6.39268e-12
RNF41	1118.42	-0.190002	0.026043	-7.2957	2.97117e-13	7.02079e-12
LINC00869	266.468	0.50419	0.069123	7.2941	3.00667e-13	7.09062e-12
KDM5A	2329.06	0.299129	0.0410311	7.2903	3.09272e-13	7.27918e-12
TENT2	2482.88	0.279199	0.0383485	7.28058	3.32394e-13	7.80799e-12
STK10	5344.5	0.275876	0.0378985	7.27934	3.35451e-13	7.86431e-12
TMEM218	480.935	-0.331422	0.0455477	-7.27639	3.42882e-13	8.02276e-12
CALD1	42.322	2.25387	0.309936	7.27205	3.5407e-13	8.26834e-12
GTF3C4	1413.51	0.304043	0.0418285	7.26879	3.62724e-13	8.45388e-12
DTWD2	386.063	-0.327391	0.0450607	-7.26555	3.71532e-13	8.64229e-12
CYTH2	948.102	-0.407301	0.0560931	-7.26116	3.8379e-13	8.91004e-12
EMC2	1553.8	0.337004	0.0464521	7.25487	4.02054e-13	9.31594e-12
CGAS	984.696	0.673296	0.0928562	7.25096	4.13824e-13	9.57008e-12
TCP11L1	642.942	0.497231	0.0687193	7.23568	4.63208e-13	1.06914e-11
RELA	2153.76	0.27635	0.0381946	7.23533	4.6439e-13	1.0698e-11
STAT3	7626.27	0.562544	0.0779268	7.21888	5.24176e-13	1.2052e-11
UBB	22849.8	0.206094	0.0285623	7.21561	5.36947e-13	1.23219e-11
ZNF273	341.108	0.41346	0.0573673	7.20724	5.70992e-13	1.3078e-11
PHF8	2248.89	0.236157	0.0328214	7.19522	6.23613e-13	1.42559e-11
PPOX	259.664	-0.483237	0.0671691	-7.19433	6.27693e-13	1.43217e-11
CAPN7	903.975	-0.318126	0.0442844	-7.18371	6.78449e-13	1.54503e-11
FEM1C	1048.99	0.315954	0.0439934	7.18185	6.87746e-13	1.56321e-11
STX18	1372.08	0.231454	0.0322412	7.17883	7.03086e-13	1.59504e-11
NFAT5	1511.15	0.697653	0.0971933	7.178	7.07387e-13	1.60175e-11
SMG5	4872.95	0.249871	0.0348349	7.173	7.33732e-13	1.65826e-11
BDH1	1017.74	-0.494358	0.0690105	-7.16352	7.86293e-13	1.77369e-11
CINP	1225.57	0.348458	0.048658	7.16137	7.98767e-13	1.79843e-11
RNF138	1843.12	0.358763	0.0501405	7.15516	8.35749e-13	1.87815e-11
ZBTB24	1327.59	0.234459	0.0327912	7.15006	8.67413e-13	1.94565e-11
EVI2B	2532.52	-0.641583	0.0897921	-7.14521	8.9858e-13	2.01177e-11
ACIN1	9363.62	0.163067	0.0228388	7.13993	9.33774e-13	2.08665e-11
H2AZ2	4839.83	-0.280291	0.0392667	-7.13814	9.46027e-13	2.11008e-11
EIF1AD	1288.76	0.180103	0.0252469	7.13367	9.77241e-13	2.17564e-11
HSPA1B	2141.66	1.04164	0.146372	7.11638	1.10798e-12	2.46212e-11
ETV6	1852.72	0.440826	0.0620277	7.10692	1.18665e-12	2.63202e-11
COASY	2708.23	0.317261	0.0446627	7.10349	1.21644e-12	2.69309e-11
TOR1AIP1	1812.99	0.325729	0.0458766	7.10012	1.24649e-12	2.75452e-11
DLEU1	255.71	-0.413101	0.0582425	-7.09278	1.31449e-12	2.89941e-11
PARP8	2203.1	0.491506	0.0693153	7.09088	1.33262e-12	2.93397e-11
PWWP2A	753.637	0.360262	0.0508735	7.08154	1.42565e-12	3.13302e-11
ENSG00000279267_RPL23AP7	159.163	-0.599946	0.0848003	-7.07481	1.49652e-12	3.28273e-11
TIMM23B	393.708	0.390017	0.0551718	7.06913	1.55904e-12	3.41357e-11
RBM7	950.549	0.377077	0.0533537	7.06751	1.57741e-12	3.44748e-11
IRF1-AS1	311.257	0.724601	0.102598	7.06253	1.63492e-12	3.56664e-11
FRRS1	313.813	0.658559	0.09332	7.057	1.70141e-12	3.70491e-11
CEP131	590.874	-0.447816	0.0634981	-7.05244	1.7581e-12	3.82138e-11
HGF	34.7647	3.27758	0.465144	7.04637	1.83648e-12	3.98449e-11
CHRNB1	299.199	0.570221	0.0810083	7.03905	1.93555e-12	4.19182e-11
CES2	1607.6	0.306045	0.0435075	7.03432	2.00241e-12	4.32876e-11
IFT88	156.881	-0.542387	0.0771156	-7.03342	2.01527e-12	4.34868e-11
GPATCH11	1213.55	-0.445705	0.0634112	-7.0288	2.08312e-12	4.48698e-11
DYM	1063.96	-0.241419	0.034373	-7.0235	2.16376e-12	4.65227e-11
LARP4	3129.59	0.296844	0.0422918	7.01895	2.23542e-12	4.79771e-11
ENSG00000225889	520.357	0.71059	0.101287	7.01558	2.28998e-12	4.90599e-11
TM7SF2	293.752	-0.796587	0.113613	-7.01141	2.35923e-12	5.04529e-11
METTL13	2285.39	0.258543	0.0369107	7.00457	2.47754e-12	5.28882e-11
ARHGAP27	2046.03	0.365431	0.0522182	6.99816	2.59339e-12	5.52624e-11
NFATC3	2961.32	0.309259	0.0442293	6.99216	2.7068e-12	5.75762e-11
PHETA1	71.2342	-0.710824	0.101669	-6.99151	2.71937e-12	5.77406e-11
SZRD1	8663.85	0.195289	0.0279494	6.98725	2.80318e-12	5.94145e-11
PPP2R5D	1651.75	-0.236956	0.0339309	-6.98348	2.87961e-12	6.09263e-11
IKZF3	4509.37	0.456517	0.0654151	6.97877	2.97777e-12	6.28916e-11
FHL3	440.291	1.68413	0.241598	6.97079	3.15177e-12	6.64489e-11
ADGRE1	59.9177	2.06221	0.295849	6.97049	3.15843e-12	6.64718e-11
PCYOX1	427.308	-0.755511	0.108875	-6.93927	3.94138e-12	8.28036e-11
WDR74	1305.83	0.275884	0.0397603	6.93868	3.95776e-12	8.30016e-11
EGR3	255.051	-1.24848	0.180028	-6.93491	4.06474e-12	8.50956e-11
WDR55	1835.81	0.239496	0.0345407	6.93374	4.09867e-12	8.56557e-11
NSD3	2418.35	0.276783	0.0399618	6.92619	4.32314e-12	9.01889e-11
CCNL1	5491.9	0.28951	0.041812	6.9241	4.38762e-12	9.13743e-11
LAG3	1602.36	2.59934	0.37565	6.91959	4.52962e-12	9.41671e-11
N4BP2L2	1993.29	0.330219	0.0477284	6.9187	4.55806e-12	9.44294e-11
PIP4K2A	5138.97	-0.407294	0.0588672	-6.91886	4.55286e-12	9.44294e-11
LNPEP	1577.93	0.498115	0.0720545	6.91303	4.74416e-12	9.81145e-11
GPR132	1910.23	0.579147	0.0838271	6.90883	4.88672e-12	1.00888e-10
LIME1	1149.45	-0.704466	0.101977	-6.90812	4.91122e-12	1.01219e-10
HYCC1	3112.78	0.384219	0.0556326	6.90636	4.97243e-12	1.02229e-10
QKI	1003.75	0.401421	0.0581245	6.90622	4.97739e-12	1.02229e-10
UBALD2	4480.59	0.650157	0.0943105	6.89379	5.43246e-12	1.11384e-10
FYCO1	770.187	0.368786	0.0535305	6.88927	5.608e-12	1.14786e-10
NRDC	8050.43	0.22203	0.0322407	6.88665	5.71235e-12	1.16722e-10
EMSY-DT	120.604	-0.552928	0.0803313	-6.8831	5.8562e-12	1.19277e-10
PRADC1	267.125	-0.420212	0.0610501	-6.88308	5.85738e-12	1.19277e-10
BYSL	1309.32	0.27047	0.0392984	6.88247	5.88238e-12	1.19582e-10
ELMO1	4066.63	0.294859	0.0428565	6.88015	5.97897e-12	1.21338e-10
VAT1	256.198	-0.501015	0.0728555	-6.87683	6.11973e-12	1.23984e-10
DENND1C	2462.31	-0.365228	0.0531144	-6.87625	6.14476e-12	1.2428e-10
FNBP4	3517.9	0.176752	0.0257354	6.86805	6.50833e-12	1.31411e-10
PSME1	11532.4	0.212348	0.0309257	6.86639	6.58449e-12	1.32724e-10
CDKAL1	1009.96	0.245529	0.035821	6.85431	7.16553e-12	1.44193e-10
SETD5	3146.04	0.256822	0.037475	6.85316	7.22377e-12	1.4512e-10
PLEKHJ1	1748.58	-0.273625	0.0399381	-6.85124	7.32112e-12	1.46828e-10
CBR4	933.988	-0.354475	0.0517648	-6.8478	7.49948e-12	1.50153e-10
EIF4EBP2	4857.44	-0.229961	0.0335932	-6.84545	7.62371e-12	1.52385e-10
OFD1	2127.69	0.560815	0.0820303	6.83668	8.10499e-12	1.61734e-10
TIMMDC1	1828.67	-0.25826	0.0377892	-6.83422	8.24528e-12	1.64259e-10
PPA1	9732.01	0.435608	0.063744	6.83372	8.27431e-12	1.64562e-10
SUPT6H	7598.79	0.155153	0.022707	6.83284	8.32489e-12	1.65293e-10
SYK	4993.25	-0.678367	0.0993245	-6.8298	8.5034e-12	1.68557e-10
DAGLB	336.42	-0.335127	0.0490712	-6.8294	8.52732e-12	1.68751e-10
NOP56	8000.2	0.244344	0.0357975	6.82572	8.74829e-12	1.72837e-10
FAM111A	5414.08	0.352003	0.0516146	6.81983	9.11504e-12	1.79785e-10
ATXN7	1114.43	0.325919	0.0477943	6.8192	9.15458e-12	1.8026e-10
MEAF6	1338.3	-0.304646	0.0446763	-6.81897	9.16935e-12	1.8026e-10
TOB1	489	-0.395552	0.0580184	-6.81771	9.25031e-12	1.81553e-10
SCPEP1	2382.19	0.479032	0.0702854	6.81553	9.3918e-12	1.84027e-10
NDUFB10	1456.13	-0.343203	0.0503899	-6.81095	9.69595e-12	1.89675e-10
FAM135A	906.101	0.538299	0.0790646	6.80835	9.87247e-12	1.92812e-10
MFF	2175.23	-0.280141	0.0411527	-6.80736	9.94067e-12	1.93827e-10
ASB1	1241.5	-0.273773	0.0402357	-6.80422	1.016e-11	1.97781e-10
SFT2D3	316.841	-0.396149	0.0582412	-6.80187	1.03267e-11	2.00698e-10
TTC17	2577.79	0.321758	0.047326	6.79875	1.05528e-11	2.04758e-10
NABP1	1759.07	0.536521	0.0789632	6.79457	1.08637e-11	2.10448e-10
MNDA	2104.16	1.91754	0.282401	6.79013	1.12032e-11	2.16674e-10
NFKBIA	7408.45	0.420241	0.0618986	6.78919	1.12764e-11	2.17738e-10
DDX52	2180.27	0.208587	0.0307411	6.78528	1.15865e-11	2.23056e-10
ESYT2	1551.72	-0.403153	0.0594161	-6.78524	1.15893e-11	2.23056e-10
UBE2Q1	2470.09	0.189901	0.0280165	6.7782	1.21683e-11	2.33823e-10
BAD	528.831	-0.420004	0.0619735	-6.77715	1.22566e-11	2.35141e-10
DGKE	935.099	0.432201	0.0637826	6.77616	1.23414e-11	2.36389e-10
CYP2R1	237.145	-0.502903	0.0742306	-6.77488	1.24509e-11	2.38103e-10
CCDC34	661.891	-0.480306	0.0709118	-6.77329	1.2589e-11	2.40359e-10
FLNB	2495.62	1.06376	0.157066	6.77271	1.2639e-11	2.40929e-10
HMGXB3	2819.59	0.277789	0.0410267	6.77094	1.27952e-11	2.43518e-10
NTHL1	442.64	-0.420995	0.0622294	-6.7652	1.33122e-11	2.52954e-10
CNN2	8058.98	-0.420651	0.0622715	-6.75511	1.42722e-11	2.70764e-10
PARP4	6682.9	0.339213	0.050268	6.74809	1.49808e-11	2.83755e-10
TTF2	4242.52	0.392666	0.0582339	6.74291	1.55241e-11	2.9358e-10
ZC3H4	3177.21	0.28665	0.0425446	6.73763	1.60994e-11	3.03977e-10
NFE2L1	6632.17	0.332578	0.0494492	6.72566	1.74804e-11	3.29532e-10
AGPAT3	4548	0.242205	0.0360228	6.72366	1.77213e-11	3.33547e-10
UHMK1	7502.17	0.354808	0.0527726	6.72333	1.77622e-11	3.3379e-10
PARN	2359.65	-0.246503	0.0367028	-6.71619	1.86544e-11	3.50004e-10
ZBTB32	2321.45	0.8085	0.120486	6.71031	1.94205e-11	3.63808e-10
SLC25A12	2150.7	0.175086	0.026119	6.70342	2.036e-11	3.80808e-10
CHST12	1900.17	0.642127	0.0958361	6.70026	2.0805e-11	3.88522e-10
BAZ1B	7289.87	0.192855	0.028786	6.69963	2.08949e-11	3.89591e-10
CCDC9	904.909	0.568107	0.0849283	6.68926	2.24302e-11	4.16916e-10
RIPK1	854.53	0.233106	0.0348477	6.68928	2.24269e-11	4.16916e-10
SWT1	166.509	0.617893	0.092453	6.68332	2.33592e-11	4.33507e-10
TADA3	1960.22	-0.296159	0.0443168	-6.68277	2.34462e-11	4.34447e-10
STK24	4745.98	0.215422	0.032295	6.67045	2.55023e-11	4.71812e-10
DUSP5	3765.5	0.708846	0.106393	6.6625	2.69216e-11	4.973e-10
NINJ1	436.004	0.679097	0.102102	6.65116	2.90787e-11	5.35489e-10
RNASE6	160.411	-1.07151	0.161096	-6.65138	2.90367e-11	5.35489e-10
ODF3B	487.116	0.949648	0.142869	6.64701	2.99107e-11	5.4996e-10
GNG7	654.41	-0.954289	0.143574	-6.64669	2.99756e-11	5.50306e-10
ZCCHC3	2120.5	0.224105	0.0337276	6.64456	3.04124e-11	5.57467e-10
VAMP5	497.679	0.879555	0.13238	6.64415	3.04976e-11	5.58171e-10
SLC9B2	1387.82	0.277874	0.0418394	6.64146	3.106e-11	5.67595e-10
LRRC45	650.452	-0.520045	0.0783199	-6.64001	3.13668e-11	5.72324e-10
ITPR1	3380.16	0.792441	0.119399	6.63692	3.20316e-11	5.83562e-10
EIF4B	25303	-0.273886	0.0412733	-6.63591	3.22514e-11	5.86671e-10
IL16	1503.63	-1.25606	0.189339	-6.63393	3.26865e-11	5.9368e-10
GADD45B	3374.52	0.612904	0.092399	6.63323	3.28409e-11	5.95578e-10
CCL3L3	4324.92	1.82548	0.275355	6.62952	3.36772e-11	6.09332e-10
CIZ1	2042.15	-0.269352	0.0406298	-6.62942	3.37014e-11	6.09332e-10
DCBLD1	596.2	0.833192	0.125768	6.62482	3.4768e-11	6.27664e-10
TMEM126B	1379.68	0.312379	0.0471626	6.62344	3.50923e-11	6.32563e-10
SLC35B4	1152.81	-0.292485	0.0441849	-6.61957	3.60241e-11	6.4838e-10
SNX20	2503.95	0.38518	0.0582247	6.61541	3.70525e-11	6.65884e-10
SRSF7	8430.08	0.311808	0.0471833	6.60845	3.8837e-11	6.96906e-10
HOMEZ	924.377	0.345671	0.0523752	6.59989	4.11464e-11	7.37237e-10
YPEL3	225.528	-0.579722	0.0879136	-6.59423	4.27483e-11	7.6479e-10
NOP9	4062.65	0.265018	0.0402081	6.59116	4.36403e-11	7.79581e-10
COX7A2L	2941.62	-0.235821	0.0357923	-6.5886	4.44008e-11	7.90546e-10
GALNT1	2449.58	-0.438619	0.0665742	-6.58842	4.44529e-11	7.90546e-10
JAK2	2231.33	0.454616	0.0690022	6.58843	4.44494e-11	7.90546e-10
CARD8	3395.48	0.341395	0.0518845	6.5799	4.70777e-11	8.35979e-10
YY1AP1	2860.96	0.23956	0.0364326	6.57543	4.85127e-11	8.60181e-10
MBD2	5326.09	-0.281951	0.0430106	-6.55539	5.54957e-11	9.82537e-10
RBM18	1097.68	0.263475	0.0401964	6.5547	5.57536e-11	9.85641e-10
UBP1	4239.34	0.178596	0.0272506	6.55381	5.60862e-11	9.90055e-10
PRAF2	159.483	-0.507844	0.0774998	-6.55285	5.6449e-11	9.94986e-10
SKIC3	3933.64	0.228025	0.0348084	6.55087	5.72025e-11	1.00678e-09
PEX3	662.167	0.379323	0.0579677	6.54369	6.002e-11	1.05481e-09
CYREN	2817.89	-0.229256	0.0351129	-6.52912	6.61582e-11	1.16098e-09
SLC35D1	1155.54	-0.471061	0.0721508	-6.52884	6.62797e-11	1.1614e-09
UBAP2L	8299.85	0.143435	0.0219767	6.52671	6.7231e-11	1.17635e-09
NFKB1	8107.82	0.284606	0.0436251	6.52392	6.84932e-11	1.19668e-09
TP53I13	257.767	-0.604935	0.0927868	-6.51962	7.04869e-11	1.22971e-09
LSM4	3672.43	-0.282507	0.0433491	-6.51702	7.1718e-11	1.24936e-09
B4GALT5	1708.87	0.418104	0.0642056	6.51196	7.41745e-11	1.29027e-09
JAK3	2728.77	0.383289	0.0589183	6.50544	7.74669e-11	1.34558e-09
RCC2	10195	0.306316	0.0470978	6.50384	7.82969e-11	1.35802e-09
TRMT61A	1022.7	0.428671	0.0659426	6.50066	7.99699e-11	1.38502e-09
VDAC3	5026.19	-0.219976	0.0338416	-6.50017	8.02302e-11	1.38752e-09
NUP42	1309.09	0.179539	0.0276242	6.49932	8.06814e-11	1.3933e-09
WDR45	650.08	0.476626	0.0734378	6.49021	8.57181e-11	1.47814e-09
GLRX	3997.94	0.393857	0.0607312	6.48524	8.85911e-11	1.52548e-09
GRK3	2735.75	0.419664	0.0647398	6.48232	9.03226e-11	1.55082e-09
TMEM185B	1205.02	-0.22699	0.0350164	-6.48239	9.02822e-11	1.55082e-09
PHF20L1	1657.98	-0.260612	0.0402206	-6.47955	9.19963e-11	1.57729e-09
GLTP	1061.38	-0.337069	0.0520921	-6.47063	9.7595e-11	1.67088e-09
NUP62	6294.76	0.245629	0.0380431	6.45661	1.07072e-10	1.8305e-09
SDE2	1427.72	0.306041	0.0474147	6.45455	1.08539e-10	1.85028e-09
ZNF398	678.969	-0.189224	0.0293163	-6.45456	1.08532e-10	1.85028e-09
PTPRA	3182.01	0.282182	0.0437516	6.44963	1.12121e-10	1.90862e-09
ACO1	491.771	-0.663219	0.102903	-6.44507	1.15545e-10	1.96409e-09
SNRPN	1256.11	-0.424154	0.0658646	-6.43978	1.19644e-10	2.03089e-09
NECAP1	1178.38	0.302811	0.0470489	6.43609	1.22594e-10	2.07801e-09
ZC3HAV1	3581.95	-0.224213	0.0348383	-6.43581	1.2282e-10	2.07888e-09
RASA3	921.747	-0.756323	0.117706	-6.42551	1.31429e-10	2.22144e-09
ELMO2	1880.4	0.312763	0.0487231	6.41919	1.37e-10	2.31234e-09
ACP2	492.447	0.741902	0.115624	6.41653	1.39418e-10	2.34982e-09
PPM1M	503.235	-0.490445	0.0764521	-6.41507	1.4076e-10	2.36909e-09
CISD2	1361.12	0.349987	0.0545638	6.41427	1.41497e-10	2.37815e-09
TMEM140	961.766	1.18078	0.184296	6.40698	1.48432e-10	2.49119e-09
CHP1	1846.65	-0.209874	0.0327658	-6.40527	1.50106e-10	2.51576e-09
USF2	2082.04	-0.377078	0.0589147	-6.40041	1.54964e-10	2.58989e-09
WDR36	3424.11	0.232031	0.0362516	6.40056	1.54812e-10	2.58989e-09
RRP9	1569.9	0.289685	0.0452668	6.39952	1.55867e-10	2.60135e-09
USP9X	5973.03	0.329563	0.0515049	6.39866	1.56743e-10	2.61231e-09
PLAGL2	2312.08	0.332106	0.0519742	6.38982	1.66079e-10	2.76404e-09
RRAGC	1134.24	0.463365	0.0725508	6.38676	1.69434e-10	2.81596e-09
MIR223HG	27.1692	-1.67854	0.262905	-6.38459	1.71854e-10	2.85221e-09
SNHG26	1142.23	0.490821	0.0768962	6.3829	1.7376e-10	2.87983e-09
DNAJB6	3684.21	0.233778	0.0366601	6.37692	1.8069e-10	2.99054e-09
ZNF664	2703.89	-0.256326	0.0402	-6.37627	1.81457e-10	2.99906e-09
IRF1	3894.92	0.5025	0.0788557	6.3724	1.8609e-10	3.07139e-09
FAM219B	1190.04	-0.244691	0.0384575	-6.36264	1.9831e-10	3.26855e-09
DENND11	3358.73	0.471175	0.0740784	6.36049	2.01114e-10	3.3102e-09
FLYWCH2	294.675	-0.442354	0.069607	-6.35502	2.084e-10	3.4254e-09
METTL8	1343.64	-0.326653	0.0514084	-6.35407	2.09694e-10	3.44192e-09
UBE4B	2263.14	-0.233354	0.0367278	-6.3536	2.10328e-10	3.44759e-09
YWHAG	11080.6	0.172766	0.0272209	6.34683	2.19798e-10	3.59787e-09
TMEM117	101.158	-0.695883	0.109663	-6.34564	2.21502e-10	3.6208e-09
UTP6	2879.83	0.210453	0.0332067	6.33766	2.33278e-10	3.80809e-09
DPH2	2510.2	0.253286	0.0399743	6.33623	2.3546e-10	3.83845e-09
USP36	2344.02	0.234789	0.0370864	6.33087	2.43786e-10	3.96876e-09
LRRC20	736.079	-0.437118	0.0690644	-6.32914	2.46526e-10	4.0079e-09
NFX1	3111.34	0.161107	0.0254768	6.32369	2.55387e-10	4.14631e-09
PLEKHA8	678.358	-0.359596	0.0568728	-6.32281	2.5685e-10	4.16438e-09
ENSG00000290933	77.547	-0.980504	0.155245	-6.31583	2.68711e-10	4.35079e-09
LINC01055	1313.08	1.12318	0.177888	6.31395	2.71997e-10	4.39803e-09
HM13	4961.06	0.537029	0.0851333	6.3081	2.82489e-10	4.56149e-09
PPP1CA	6926.58	-0.230735	0.036588	-6.30631	2.85757e-10	4.60803e-09
IPO13	1219.48	-0.229987	0.0364952	-6.30184	2.94138e-10	4.73677e-09
SPIN1	765.588	-0.396209	0.0629187	-6.29715	3.03174e-10	4.8757e-09
ABCD1	255.221	0.757165	0.120281	6.29499	3.07428e-10	4.9336e-09
DDX47	2938.94	0.295509	0.0469442	6.2949	3.07601e-10	4.9336e-09
PARP16	338.152	-0.32174	0.0511267	-6.29299	3.11414e-10	4.98806e-09
TBC1D14	1883.71	-0.325745	0.0517748	-6.29158	3.14254e-10	5.02681e-09
PFKP	8923.53	0.406142	0.0645573	6.29119	3.15045e-10	5.03271e-09
DEDD	1023.5	0.219013	0.034822	6.28951	3.18471e-10	5.08063e-09
ATP13A2	703.74	-0.42019	0.0668235	-6.28806	3.21449e-10	5.11446e-09
HSPA1A	1133.22	1.11076	0.17664	6.28825	3.21064e-10	5.11446e-09
PCBP1	16147.2	0.17235	0.0274149	6.28672	3.24244e-10	5.15207e-09
NDUFS3	1995.4	-0.188967	0.0300789	-6.28239	3.33403e-10	5.29056e-09
PNRC2	7756.31	0.239801	0.0381867	6.27969	3.39245e-10	5.3761e-09
TMX2	2379.62	0.176601	0.0281281	6.27845	3.41955e-10	5.41186e-09
RPL23AP7	331.526	-0.358976	0.0571975	-6.27609	3.472e-10	5.4876e-09
RBL2	2213.37	-0.339518	0.0541345	-6.27174	3.57043e-10	5.6357e-09
RICTOR	1416.37	0.374022	0.0596417	6.27114	3.58417e-10	5.64992e-09
SPATS2L	3964.28	0.972941	0.155303	6.26481	3.73282e-10	5.87648e-09
YRDC	1210.3	0.342792	0.0547255	6.26384	3.75609e-10	5.90533e-09
ATG3	2252.59	0.216297	0.0345444	6.26144	3.81443e-10	5.98915e-09
STIM1	2153.31	-0.274976	0.0439265	-6.25992	3.85164e-10	6.03963e-09
NABP2	1534.39	-0.23997	0.0383422	-6.25865	3.88331e-10	6.08131e-09
KPNA6	1763.24	0.239072	0.0382944	6.243	4.29254e-10	6.71335e-09
DCAKD	743.605	-0.393466	0.0630419	-6.24134	4.33841e-10	6.77622e-09
SMTN	478.064	-0.490244	0.0785666	-6.23986	4.37966e-10	6.8317e-09
NKIRAS2	1307.64	0.204079	0.0327483	6.23174	4.61272e-10	7.18584e-09
TMEM254	263.069	-0.331166	0.0532033	-6.22453	4.82987e-10	7.51433e-09
FCHO1	802.371	-0.332252	0.0534571	-6.21531	5.12239e-10	7.9487e-09
IFT172	353.705	-0.450613	0.0724999	-6.21535	5.12096e-10	7.9487e-09
DDHD1	2992.16	0.31151	0.0501237	6.21482	5.13823e-10	7.96292e-09
TEP1	2366.51	0.413714	0.0665755	6.21421	5.15841e-10	7.98382e-09
ELP4	793.075	0.316755	0.050992	6.21185	5.23637e-10	8.09399e-09
CYP2J2	180.682	1.11737	0.179891	6.21141	5.25113e-10	8.1063e-09
RTF1	3375.52	0.17516	0.0282037	6.21051	5.28119e-10	8.14218e-09
PGM3	1145.75	-0.445418	0.0717467	-6.2082	5.35947e-10	8.2522e-09
CAND1	7818.92	0.222101	0.0357911	6.20547	5.4533e-10	8.37592e-09
SMG1	6223.68	0.405592	0.0653606	6.20546	5.45386e-10	8.37592e-09
TMEM68	654.195	-0.326524	0.0526976	-6.19619	5.78472e-10	8.87263e-09
SFMBT2	3571.98	0.468874	0.0756757	6.19584	5.79768e-10	8.8811e-09
ATP5IF1	2023.68	-0.321776	0.0519384	-6.19534	5.81593e-10	8.89763e-09
NDUFS4	927.366	0.288954	0.0466908	6.18867	6.06747e-10	9.27056e-09
HLA-E	26182.1	0.446377	0.0722021	6.18233	6.31643e-10	9.63861e-09
DENND10	420.838	-0.383311	0.0620308	-6.17938	6.43554e-10	9.80783e-09
ZNF449	99.2285	-0.41579	0.0673395	-6.17453	6.63611e-10	1.01006e-08
CCDC86	2382.91	0.297473	0.0482022	6.17136	6.77034e-10	1.02918e-08
LDLRAP1	1132.96	-0.562363	0.0911615	-6.16887	6.87817e-10	1.04386e-08
MSANTD3-TMEFF1	94.5876	-0.543022	0.0880283	-6.16872	6.88444e-10	1.04386e-08
DGAT2	730.352	0.815506	0.132233	6.16721	6.95052e-10	1.05255e-08
CYTIP	5991.36	0.387978	0.0629391	6.16435	7.07754e-10	1.07042e-08
SPRYD7	400.768	-0.342459	0.0555625	-6.1635	7.11553e-10	1.07481e-08
DHX8	2821.98	0.147096	0.0238775	6.16046	7.25321e-10	1.09422e-08
HAGHL	291.97	-0.553635	0.0901303	-6.14261	8.11789e-10	1.22312e-08
C6orf47	1034.68	0.274007	0.0446304	6.13947	8.27961e-10	1.24591e-08
PSPC1	2964.28	0.172248	0.0280585	6.13889	8.31007e-10	1.24892e-08
ATG4C	711.814	-0.435506	0.0709734	-6.13619	8.45233e-10	1.2687e-08
P4HTM	550.325	-0.317365	0.0517281	-6.13525	8.50233e-10	1.2746e-08
HK2	3065.13	0.436382	0.0714624	6.10645	1.01874e-09	1.5253e-08
RAB9A	2055.09	0.441708	0.072457	6.09614	1.08661e-09	1.62488e-08
COX17	2022.83	0.284382	0.0466764	6.09263	1.11074e-09	1.65887e-08
BTN3A3	1623.62	0.448768	0.0737072	6.08852	1.13956e-09	1.6998e-08
GMPR	798.57	1.74218	0.286165	6.08803	1.14309e-09	1.70293e-08
KCTD14	127.622	2.00333	0.329098	6.08734	1.14805e-09	1.7082e-08
RPE	2294.14	0.268847	0.0441818	6.08502	1.1648e-09	1.73096e-08
PRCC	2375.54	0.181997	0.0299168	6.08344	1.17631e-09	1.74589e-08
PGAM1	25034.9	0.417917	0.068709	6.08242	1.18381e-09	1.75265e-08
SLC18B1	242.449	0.586944	0.0964964	6.08255	1.18283e-09	1.75265e-08
DHX36	2233.87	0.232681	0.0382636	6.081	1.19432e-09	1.76603e-08
TCIRG1	6563.49	0.511643	0.0841647	6.07906	1.20889e-09	1.78535e-08
EHMT2	1904.25	-0.324155	0.0533334	-6.07789	1.21773e-09	1.7962e-08
CBX8	132.073	-0.572596	0.0942545	-6.07499	1.23994e-09	1.82669e-08
CCNG2	541.324	-0.541552	0.0891641	-6.07365	1.25034e-09	1.83974e-08
DIAPH2	284.179	0.399027	0.0657227	6.07137	1.26823e-09	1.86376e-08
ARL6IP1	4856.94	-0.244628	0.0402996	-6.07024	1.27723e-09	1.87468e-08
MIER1	2361.55	0.322545	0.0531531	6.06823	1.29325e-09	1.8948e-08
MRPL44	2538.48	0.510838	0.0841838	6.06813	1.29411e-09	1.8948e-08
RPS6KC1	881.417	0.377589	0.0622512	6.06557	1.31487e-09	1.92284e-08
PLD6	507.089	0.47694	0.0786502	6.06406	1.32725e-09	1.93857e-08
C21orf91	2004.2	0.408474	0.0673719	6.06297	1.33628e-09	1.94936e-08
RTL8C	445.767	-0.35751	0.0590507	-6.05428	1.41049e-09	2.05511e-08
ACAP3	719.243	-0.596968	0.0986207	-6.05317	1.42024e-09	2.06679e-08
METAP1D	326.938	-0.2855	0.0471956	-6.04929	1.45487e-09	2.11461e-08
CWF19L1	1421.5	0.190102	0.0314491	6.04474	1.49655e-09	2.17255e-08
GLS2	54.4398	-0.972317	0.160859	-6.04453	1.49842e-09	2.17261e-08
ENSG00000285565	380.181	0.807103	0.133686	6.0373	1.5671e-09	2.26944e-08
PSMA3	5616.07	0.199379	0.0330453	6.03351	1.60432e-09	2.32053e-08
EFCAB11	201.463	-0.331748	0.0550063	-6.03109	1.6286e-09	2.3528e-08
FLAD1	1412.63	0.231219	0.0383452	6.02993	1.6403e-09	2.36684e-08
PRDX5	3886.47	-0.29091	0.0482952	-6.02358	1.70603e-09	2.45871e-08
AMZ2	1633.29	-0.229599	0.0381452	-6.01906	1.75432e-09	2.52525e-08
SPTAN1	7866.46	-0.303608	0.0505047	-6.01148	1.83839e-09	2.64308e-08
ADCK2	448.83	-0.340432	0.0566758	-6.00666	1.89382e-09	2.7195e-08
SAMM50	2393.65	-0.185391	0.0308735	-6.00486	1.91496e-09	2.74654e-08
SLC39A13	347.862	-0.471675	0.0786798	-5.99487	2.03654e-09	2.91742e-08
CASP3	5205.11	0.403889	0.0673884	5.99344	2.05442e-09	2.9395e-08
IKBKE	1153.94	0.395411	0.065999	5.99117	2.08338e-09	2.97737e-08
XRCC1	1288.84	-0.271855	0.0453998	-5.98803	2.124e-09	3.03178e-08
PGRMC2	1495.47	0.331052	0.0553049	5.98594	2.15148e-09	3.06734e-08
ARHGEF3	1000.7	0.868924	0.14527	5.98143	2.21191e-09	3.14973e-08
ZNF263	1324.33	0.195287	0.0326579	5.97977	2.23453e-09	3.17814e-08
GTF2F1	3162.66	0.347029	0.0581335	5.96952	2.37949e-09	3.38029e-08
PPARD	671.986	-0.279583	0.04688	-5.96381	2.46422e-09	3.4965e-08
KDM2A	5692.67	0.183495	0.0307852	5.9605	2.51468e-09	3.56385e-08
ANKRD17	6080.8	0.210221	0.0352772	5.95911	2.53614e-09	3.59001e-08
PDCD11	6601.55	0.198903	0.0334149	5.95252	2.64046e-09	3.73324e-08
MIR142HG	2945.94	0.503886	0.0846537	5.95232	2.64375e-09	3.73348e-08
CNOT1	15733.5	0.173922	0.0292322	5.94966	2.68705e-09	3.79014e-08
NUCB1	5464.74	0.532553	0.0895572	5.94651	2.73922e-09	3.85917e-08
CORO1A	29210.8	-0.293402	0.0493575	-5.94443	2.77425e-09	3.90391e-08
PACS2	374.746	-0.385195	0.0648047	-5.94394	2.78253e-09	3.91094e-08
MFSD3	210.83	-0.524538	0.088287	-5.94128	2.82802e-09	3.9702e-08
ARIH2	2897.41	0.167336	0.0281814	5.93782	2.88834e-09	4.05013e-08
AMFR	2021.3	0.340742	0.0574446	5.93166	2.99885e-09	4.20015e-08
ARID3B	3017.4	0.337522	0.0569248	5.92926	3.04309e-09	4.25711e-08
AKAP11	4704.26	0.335564	0.0566097	5.92768	3.07241e-09	4.2931e-08
TDP1	1786.08	-0.179534	0.0303	-5.92522	3.11889e-09	4.35294e-08
BRK1	2850.44	-0.191738	0.0323668	-5.92389	3.14411e-09	4.38302e-08
TMEM19	1318.37	-0.386118	0.0652778	-5.915	3.3187e-09	4.62101e-08
CREM	1500.74	0.627545	0.106097	5.9148	3.32278e-09	4.6213e-08
ATR	1874.67	0.258203	0.0436654	5.91322	3.35488e-09	4.6605e-08
ACTR8_ENSG00000271976	604.289	-0.307096	0.0519485	-5.91154	3.38925e-09	4.69234e-08
MRPS24	1216.78	-0.252784	0.0427612	-5.91152	3.38959e-09	4.69234e-08
PLA2G12A	293.686	-0.465429	0.0787284	-5.91183	3.38331e-09	4.69234e-08
SARAF	2946.07	-0.339195	0.0573838	-5.91099	3.40051e-09	4.70201e-08
MR1	2527.69	0.320365	0.0542198	5.90864	3.44941e-09	4.76409e-08
EVL	3488.62	0.533291	0.0902608	5.90834	3.45573e-09	4.76731e-08
NF1	2884.23	0.316908	0.0536578	5.9061	3.50294e-09	4.82686e-08
MIPEP	821.666	-0.291439	0.0493754	-5.90251	3.58008e-09	4.92746e-08
MAP4K1	4372.97	-0.344078	0.0583034	-5.90152	3.60176e-09	4.95159e-08
RBM26	4427.74	0.209791	0.0355676	5.89837	3.67105e-09	5.04104e-08
MOAP1	805.873	-0.346191	0.0586978	-5.89785	3.68278e-09	5.05133e-08
ARHGAP30	10002.3	0.29155	0.0494629	5.89432	3.76236e-09	5.14865e-08
UBE2E3	1124.5	-0.270718	0.0459273	-5.89449	3.75851e-09	5.14865e-08
NFS1	859.642	-0.25364	0.0430417	-5.89289	3.79495e-09	5.1873e-08
SUN1	2404.72	-0.226017	0.0383664	-5.89102	3.83821e-09	5.24043e-08
GIT2	2363.3	-0.211539	0.0359158	-5.88987	3.86504e-09	5.27103e-08
EAF1	1642.59	0.15593	0.0264873	5.88698	3.93309e-09	5.35772e-08
TMEM80	431.904	-0.408259	0.0693527	-5.88671	3.93961e-09	5.36048e-08
RBM22	2378.39	0.168868	0.0286898	5.886	3.95655e-09	5.37739e-08
MAPK14	2376.86	-0.183417	0.0311745	-5.88356	4.01545e-09	5.45124e-08
NRROS	1744.51	0.373323	0.0634814	5.88082	4.0823e-09	5.5357e-08
TMEM168	799.609	-0.327428	0.0556884	-5.87965	4.11146e-09	5.56891e-08
PORCN	241.198	-0.448931	0.0763728	-5.87815	4.14878e-09	5.61308e-08
NOD1	426.62	0.331481	0.0564247	5.87475	4.23473e-09	5.72288e-08
RANGAP1	5954.06	0.268788	0.0457621	5.8736	4.26429e-09	5.75631e-08
FAM117B	224.844	-0.622523	0.105992	-5.8733	4.27207e-09	5.7603e-08
AKAP8L	2341	0.284907	0.0485669	5.86628	4.45685e-09	6.00267e-08
RGS10	1583.79	-0.346811	0.0591224	-5.86599	4.46461e-09	6.00633e-08
ATF4	9406.01	0.192816	0.0328996	5.86074	4.60802e-09	6.19229e-08
PRPSAP1	699.155	-0.318168	0.0542916	-5.86037	4.61849e-09	6.19938e-08
APOBEC3F	1207.42	0.491159	0.0838818	5.85538	4.75931e-09	6.38122e-08
TNRC6B	998.625	0.31213	0.0533429	5.85138	4.87503e-09	6.52904e-08
MIF4GD	588.43	-0.290293	0.0496239	-5.84986	4.91975e-09	6.58155e-08
TARS3	360.715	-0.544709	0.0931339	-5.84866	4.95535e-09	6.62174e-08
MOCS2	471.364	-0.352331	0.0602705	-5.84583	5.04054e-09	6.72805e-08
MRPL16	2514.01	-0.167747	0.0286985	-5.84516	5.06083e-09	6.74759e-08
CXCL10	998.039	2.26261	0.387307	5.8419	5.16086e-09	6.87328e-08
STX16-NPEPL1	154.671	0.978127	0.16755	5.83781	5.28922e-09	7.03638e-08
DDX31	210.844	0.354451	0.0607707	5.8326	5.45705e-09	7.25156e-08
USPL1	1514.04	0.275772	0.0473064	5.82949	5.55984e-09	7.37993e-08
RSF1	1705.75	0.238333	0.0409169	5.8248	5.71818e-09	7.58167e-08
FUCA1	543.546	-0.691203	0.118792	-5.8186	5.93443e-09	7.85966e-08
C22orf46P	831.946	-0.273738	0.0470697	-5.81559	6.04218e-09	7.99349e-08
PPP2R5A	1650.33	-0.250162	0.0430336	-5.81317	6.12999e-09	8.10068e-08
CARD16	155.509	0.593829	0.102245	5.80788	6.32691e-09	8.35166e-08
PTGES3	14317.2	0.234422	0.0404481	5.79563	6.80641e-09	8.97468e-08
INPP1	705.046	0.711863	0.122865	5.79385	6.87926e-09	9.06073e-08
ZC3H14	1422.01	-0.259142	0.0447331	-5.79307	6.911e-09	9.0925e-08
SUDS3	2557.68	0.198657	0.0342961	5.79239	6.9392e-09	9.11955e-08
PITPNA	2362.08	-0.196139	0.0338696	-5.791	6.99694e-09	9.18531e-08
LCK	3362.5	-0.715933	0.123917	-5.77751	7.58155e-09	9.94182e-08
SIK2	914.701	-0.398274	0.0689456	-5.77663	7.62101e-09	9.98261e-08
TRAF3IP3	2699.48	-0.348257	0.0603154	-5.77393	7.74416e-09	1.01328e-07
JMJD7-PLA2G4B	373.31	-0.447645	0.0775872	-5.76957	7.94728e-09	1.03872e-07
TBCC	792.378	0.230477	0.0399839	5.76423	8.20316e-09	1.07099e-07
MKRN1	2651.41	0.190356	0.0330623	5.75749	8.53735e-09	1.1134e-07
KIAA0513	317.855	1.04545	0.181802	5.75048	8.89902e-09	1.1593e-07
RTN3	2139.96	-0.256319	0.0445817	-5.74943	8.95455e-09	1.16526e-07
KCTD7	443.169	-0.397109	0.0691642	-5.74153	9.3824e-09	1.21961e-07
ILDR1	424.342	0.732981	0.127682	5.74065	9.4312e-09	1.22462e-07
novelGene_ENSG00000287421_AS	109.98	-0.850698	0.148201	-5.74018	9.45766e-09	1.22672e-07
MYG1	811.501	-0.25115	0.0437988	-5.73419	9.79804e-09	1.26949e-07
BTBD6	665.854	-0.343963	0.0599911	-5.73357	9.8338e-09	1.27274e-07
POMP	4520.02	0.172273	0.0300656	5.7299	1.0049e-08	1.29918e-07
ZNF101	693.377	0.35087	0.0612549	5.72803	1.01602e-08	1.31213e-07
TYMP	3969.87	0.753154	0.131524	5.72637	1.02604e-08	1.32364e-07
DCAF1	3191.98	0.163319	0.0285468	5.72109	1.05843e-08	1.36395e-07
INIP	1516.62	-0.221363	0.0387254	-5.71623	1.08912e-08	1.40199e-07
TMEM170A	1488.08	0.240482	0.0421252	5.70875	1.13807e-08	1.46342e-07
DSN1	933.084	-0.244188	0.0428019	-5.70507	1.16296e-08	1.49263e-07
ZNF460	230.124	0.575665	0.100905	5.70502	1.16329e-08	1.49263e-07
SLC35B2	1048.98	-0.31109	0.0545904	-5.69861	1.20786e-08	1.54816e-07
MOB1A	12621.3	0.214111	0.0375888	5.69612	1.22564e-08	1.56926e-07
PHTF2	1786.45	-0.300852	0.0528563	-5.69188	1.25651e-08	1.60707e-07
ANAPC5	5065.39	-0.121462	0.0213504	-5.68897	1.27807e-08	1.63289e-07
SYPL1	1370.88	-0.628044	0.110424	-5.68754	1.28882e-08	1.64487e-07
TATDN2	2499.21	0.109917	0.0193362	5.68449	1.31203e-08	1.6727e-07
MTERF2	309.154	-0.310229	0.0545779	-5.68415	1.31466e-08	1.67426e-07
SLA2	76.5256	1.63874	0.288747	5.67536	1.38394e-08	1.76061e-07
DHTKD1_SEC61A2	1828.18	0.400383	0.0705912	5.67186	1.41259e-08	1.79515e-07
PARD6A	146.374	-0.584499	0.103079	-5.6704	1.42466e-08	1.80856e-07
FTO	1281.74	-0.198732	0.0350609	-5.6682	1.44307e-08	1.82999e-07
ZNF587B	970.196	0.212054	0.0374137	5.66781	1.44633e-08	1.83218e-07
TMEM14C	1136.68	-0.328014	0.0578843	-5.66671	1.45563e-08	1.842e-07
TMEM25	75.63	-0.684132	0.120736	-5.66635	1.45874e-08	1.84397e-07
ENSG00000285744	639.438	0.882477	0.155788	5.66461	1.47359e-08	1.86077e-07
JKAMP	1102.43	0.257763	0.0455184	5.66285	1.48882e-08	1.87802e-07
STOM	1220.68	0.555685	0.0982021	5.65859	1.52622e-08	1.92317e-07
ERI3	939.551	-0.235949	0.0417415	-5.65264	1.58006e-08	1.98891e-07
YME1L1	7007.51	0.177289	0.0313782	5.65007	1.60383e-08	2.0167e-07
GNL2	3326.52	0.185131	0.0327819	5.64735	1.6294e-08	2.0467e-07
YPEL2	94.8977	-0.758048	0.134247	-5.64667	1.63582e-08	2.0526e-07
TOP1	11712	0.201107	0.0356242	5.64522	1.64968e-08	2.06782e-07
P3H1	1184.49	-0.278124	0.0492993	-5.64154	1.68541e-08	2.11038e-07
ENSG00000286030_SLFN13_SLFN12L	30.1871	3.03085	0.537504	5.63875	1.7129e-08	2.14256e-07
SLC2A12	10.6321	1.71909	0.304887	5.63845	1.71591e-08	2.14408e-07
SH3GLB1	3294.4	0.227037	0.0402833	5.63601	1.74035e-08	2.17234e-07
IFI27	709.332	2.23011	0.396034	5.6311	1.79063e-08	2.23146e-07
PIP4K2B	2540.4	-0.220901	0.0392294	-5.63102	1.79145e-08	2.23146e-07
RRP7BP	443.813	0.323454	0.0575219	5.62315	1.87505e-08	2.33045e-07
SLFN13_SLFN12L	256.715	0.8566	0.152338	5.62301	1.87653e-08	2.33045e-07
XRCC5	21117.5	0.194315	0.0345572	5.62299	1.87678e-08	2.33045e-07
ARMC9	218.751	-0.614943	0.109548	-5.61346	1.98323e-08	2.46007e-07
novelGene_CD86_AS	56.964	0.986966	0.175968	5.60877	2.03769e-08	2.525e-07
FCRLB	99.2142	-0.648597	0.115728	-5.60447	2.08887e-08	2.58574e-07
INO80E	1956.01	-0.212463	0.0379287	-5.60164	2.12336e-08	2.62571e-07
ENSG00000283782	269.627	-0.502702	0.0897572	-5.60069	2.13503e-08	2.6374e-07
UBE2N	6609.32	0.226322	0.0404116	5.60042	2.13834e-08	2.63876e-07
RC3H2	860.031	0.225452	0.0402881	5.59599	2.19365e-08	2.70421e-07
DCTN4	1577.89	0.260226	0.04651	5.59505	2.20554e-08	2.71607e-07
DND1_HARS1	267.412	0.344471	0.0615784	5.59402	2.21876e-08	2.72954e-07
STX10	680.365	-0.446638	0.0798475	-5.59364	2.22353e-08	2.73259e-07
PUM3	3058.44	0.254274	0.0454973	5.58877	2.28689e-08	2.80755e-07
MGAT4B	1406.61	-0.288271	0.0515865	-5.58811	2.29555e-08	2.81529e-07
MALSU1	648.615	-0.212999	0.0381193	-5.58771	2.3009e-08	2.81895e-07
TGS1	2332.01	0.219519	0.0393091	5.58442	2.34483e-08	2.86983e-07
NIP7	2286.19	0.19899	0.0356509	5.58163	2.3827e-08	2.91319e-07
PIK3CB	1038.89	-0.177603	0.0318416	-5.57771	2.43704e-08	2.97659e-07
IRF5	4390.06	0.458834	0.0822922	5.57566	2.46592e-08	3.00581e-07
TTC33	569.036	-0.347185	0.062268	-5.57565	2.46601e-08	3.00581e-07
CCND2	18582	0.626995	0.11249	5.5738	2.49242e-08	3.03491e-07
LCT-AS1	25.8925	-1.63449	0.293446	-5.56996	2.54795e-08	3.09935e-07
FCRLA	4988.69	-0.466464	0.083783	-5.56752	2.58389e-08	3.13987e-07
PRRC2C	8606.93	0.338895	0.0608791	5.56669	2.5963e-08	3.14854e-07
UBE2Z	4661.49	0.239181	0.0429658	5.56679	2.59478e-08	3.14854e-07
HSD17B4	2818.9	-0.205758	0.0369743	-5.56489	2.62323e-08	3.17797e-07
TCEAL8	936.039	-0.272197	0.0489253	-5.56353	2.64371e-08	3.19953e-07
STOML1	233.701	0.388792	0.0698847	5.56334	2.64659e-08	3.19977e-07
DDX23	5406.34	0.128426	0.0230854	5.56309	2.65041e-08	3.20115e-07
RMDN3	1126.01	0.208444	0.0374768	5.56195	2.66778e-08	3.21887e-07
ZBTB43	464.847	0.294813	0.0530201	5.56041	2.69143e-08	3.24413e-07
EXTL2	667.485	0.62207	0.111946	5.55689	2.74629e-08	3.3069e-07
PRKAR2A	1243.07	-0.25206	0.0453725	-5.55535	2.77064e-08	3.33287e-07
BCL7C	503.424	-0.370775	0.0667742	-5.55267	2.81344e-08	3.38094e-07
EXOC6	513.719	0.434487	0.0782788	5.5505	2.84846e-08	3.41958e-07
TWF2	2075.62	-0.27875	0.0502262	-5.54988	2.85863e-08	3.42834e-07
HUWE1	20255.4	0.265868	0.0479248	5.54761	2.89598e-08	3.46965e-07
SLC46A3	216.614	-0.637625	0.114949	-5.54701	2.90591e-08	3.47806e-07
PITPNB	4758.16	0.171992	0.0310092	5.54646	2.91503e-08	3.48199e-07
RCN2	786.769	-0.419622	0.0756541	-5.54659	2.91293e-08	3.48199e-07
CLSPN	2756.28	0.289456	0.0522122	5.54383	2.95924e-08	3.53126e-07
IMPDH2	7078.2	-0.290657	0.0524425	-5.54239	2.98366e-08	3.55685e-07
NCSTN	2765.15	0.229644	0.0414357	5.54218	2.98734e-08	3.55768e-07
KBTBD7	448.219	-0.301665	0.0544621	-5.53899	3.04225e-08	3.61946e-07
NEK4	916.173	-0.281884	0.0508976	-5.53825	3.0551e-08	3.63112e-07
ERMP1	1313.4	-0.433618	0.0783	-5.53791	3.06105e-08	3.63457e-07
OTUD5	2000.91	0.239002	0.043159	5.53772	3.06434e-08	3.63487e-07
CNPY3	2586.7	-0.294308	0.0531538	-5.53691	3.07862e-08	3.64818e-07
CSRNP1	818.587	0.513071	0.0926972	5.53491	3.11388e-08	3.6863e-07
FANCM	820.555	0.300829	0.0543545	5.53458	3.11975e-08	3.6896e-07
DDX19A	2349.75	0.168847	0.0305145	5.53332	3.14226e-08	3.71254e-07
CENPJ	2451.98	0.258262	0.0466853	5.53197	3.16651e-08	3.73749e-07
SLC25A11	1802.69	-0.202786	0.0366661	-5.53061	3.19121e-08	3.76292e-07
PRKAR1A	7979.21	-0.221955	0.0401339	-5.53037	3.19549e-08	3.76424e-07
AKTIP	283.188	-0.319275	0.0577399	-5.52953	3.21081e-08	3.77857e-07
TRMT44	779.537	0.222257	0.0401963	5.52928	3.21543e-08	3.78027e-07
POP5	1029.9	-0.208322	0.0376968	-5.52624	3.27168e-08	3.84261e-07
CIPC	446.412	-0.454397	0.0822399	-5.52527	3.28979e-08	3.86009e-07
ANKHD1	3041.26	0.212389	0.0385193	5.51384	3.51088e-08	4.11546e-07
ENSG00000285839	1383.25	0.187564	0.034033	5.51123	3.5634e-08	4.17292e-07
CCND3	2195.95	0.368886	0.0670284	5.50342	3.72486e-08	4.35772e-07
CTR9	4110.77	-0.172388	0.0313269	-5.50288	3.73631e-08	4.36684e-07
CHEK2	466.028	-0.313642	0.0570228	-5.5003	3.79154e-08	4.42705e-07
RNF187	1952.17	-0.373421	0.0678942	-5.50005	3.79692e-08	4.429e-07
SF1	11579.9	0.115131	0.0209335	5.49983	3.80151e-08	4.43002e-07
CCSER1	60.2207	1.75034	0.318531	5.49503	3.90646e-08	4.54788e-07
OSM	81.6209	0.517518	0.0941868	5.4946	3.91605e-08	4.5546e-07
TRIM45	32.8877	-0.924918	0.168424	-5.49159	3.98327e-08	4.62827e-07
LINC01145	482.82	0.489124	0.0891054	5.48927	4.03602e-08	4.68501e-07
SNX18	36.5104	-0.998319	0.182093	-5.48246	4.19442e-08	4.86414e-07
CALCOCO2	2417.42	0.266747	0.048665	5.48128	4.22248e-08	4.89193e-07
MRPS18A	1640.8	0.189639	0.034634	5.47553	4.36203e-08	5.0487e-07
SANBR	225.904	-0.541406	0.0989423	-5.47194	4.45148e-08	5.14724e-07
RFNG	397.57	-0.360245	0.0658377	-5.47172	4.45695e-08	5.14858e-07
ENSG00000260917	277.649	-0.338097	0.0618012	-5.47072	4.48206e-08	5.17257e-07
DDX60_ENSG00000287188	50.319	1.57307	0.287837	5.46515	4.6251e-08	5.32735e-07
PSMA1	6694.99	0.162553	0.0297427	5.4653	4.62127e-08	5.32735e-07
LTA4H	2413.56	-0.278293	0.0509633	-5.46065	4.74394e-08	5.45896e-07
PMS2	1780.5	-0.142916	0.026181	-5.45878	4.79422e-08	5.5115e-07
LYSET	264.91	-0.339836	0.0622678	-5.45765	4.82472e-08	5.54123e-07
DALRD3	296.465	-0.335433	0.0614711	-5.45675	4.84929e-08	5.55875e-07
FBXL5	1219.89	-0.205138	0.0375931	-5.4568	4.84784e-08	5.55875e-07
DHRS4-AS1	284.455	-0.342876	0.0628459	-5.45582	4.87471e-08	5.58252e-07
FUS	18282.7	0.211818	0.0388338	5.45448	4.91177e-08	5.61958e-07
HMCES	1641.28	-0.406564	0.0745459	-5.45387	4.92854e-08	5.63336e-07
PDLIM2	220.551	-0.718455	0.131773	-5.4522	4.97501e-08	5.68104e-07
CDC42SE1	5468.73	0.22279	0.040882	5.44957	5.04909e-08	5.76011e-07
KLHL26	425.738	0.328418	0.0602786	5.44835	5.08405e-08	5.79446e-07
GNGT2	1069.98	0.413158	0.075871	5.44553	5.16518e-08	5.8813e-07
WDR47	80.455	-1.15303	0.211788	-5.44428	5.20152e-08	5.91704e-07
NUDCD3	2542.79	-0.159622	0.0293375	-5.44089	5.30155e-08	6.02508e-07
TSC22D4	2854.4	0.372176	0.0684922	5.43385	5.51523e-08	6.26196e-07
TMEM268	839.765	0.55806	0.102779	5.4297	5.64484e-08	6.40303e-07
GNB4	878.278	0.934304	0.172146	5.4274	5.71813e-08	6.48001e-07
FHOD1	1842.7	-0.331214	0.0610346	-5.42666	5.74188e-08	6.50074e-07
SIRT3	390.787	-0.278678	0.0513557	-5.42643	5.74917e-08	6.50283e-07
AAR2	1225.13	0.148011	0.0272856	5.42451	5.81153e-08	6.56714e-07
SREK1IP1	1316.32	-0.278141	0.0512821	-5.42374	5.83634e-08	6.5841e-07
TMC8	3979.1	-0.396154	0.0730412	-5.42371	5.83758e-08	6.5841e-07
NSMCE3	832.93	-0.375003	0.0692316	-5.41665	6.07262e-08	6.84273e-07
CDK14	1860.48	-0.603555	0.111443	-5.4158	6.10149e-08	6.86878e-07
GGH	1096.48	-0.336555	0.0621544	-5.41483	6.13478e-08	6.89974e-07
KIAA1143	1505.9	-0.185375	0.0342441	-5.41336	6.18523e-08	6.94993e-07
ANKRD33B	464.487	0.545517	0.100795	5.41213	6.22778e-08	6.98459e-07
PCMT1	2030.06	-0.22825	0.0421736	-5.41216	6.22701e-08	6.98459e-07
PRR3	764.474	0.207463	0.038338	5.41143	6.25236e-08	7.00558e-07
B3GLCT	65.5556	-0.596714	0.110309	-5.40949	6.32033e-08	7.07509e-07
IARS2	4113.07	-0.179071	0.0331295	-5.40516	6.47496e-08	7.2414e-07
ZFAS1	5895.04	0.326158	0.0604325	5.39707	6.77387e-08	7.56859e-07
NAXE	933.494	-0.275327	0.05104	-5.39433	6.87788e-08	7.67762e-07
TRIB1	1985.56	0.695884	0.129148	5.38827	7.11406e-08	7.93384e-07
ULK3	687.405	-0.397654	0.0738705	-5.38312	7.32056e-08	8.15651e-07
URB2	1882.3	0.241991	0.0449707	5.38108	7.40404e-08	8.24183e-07
TRIM35	1216.25	0.240913	0.0447892	5.37881	7.49808e-08	8.33873e-07
ING1	589.53	-0.257167	0.0478274	-5.37698	7.57456e-08	8.41116e-07
ZNF25	185.801	-0.30925	0.0575145	-5.37691	7.5773e-08	8.41116e-07
CARS2	2100.68	-0.174511	0.0324772	-5.37334	7.72918e-08	8.57177e-07
KIDINS220	1127.9	-0.214088	0.0398679	-5.36995	7.87593e-08	8.72641e-07
ADISSP	898.602	-0.296972	0.0553488	-5.36546	8.07445e-08	8.93807e-07
MYC	4324.47	0.375719	0.0700339	5.36481	8.10324e-08	8.96163e-07
WDR37	660.572	-0.197909	0.0368932	-5.36437	8.12332e-08	8.97552e-07
ORMDL3	3475.1	0.370889	0.0691617	5.36264	8.20156e-08	9.05358e-07
MYL12B	5470.28	0.211306	0.039431	5.35888	8.37384e-08	9.23522e-07
DIP2B	647.187	0.488812	0.0912399	5.35744	8.44095e-08	9.29467e-07
TBC1D17	564.951	-0.394952	0.073721	-5.35739	8.44332e-08	9.29467e-07
BLVRA	1416.3	0.510105	0.0952406	5.35596	8.5104e-08	9.35275e-07
UBAC1	1172.42	-0.256976	0.0479797	-5.35593	8.51176e-08	9.35275e-07
UBXN7	1158.59	0.317789	0.0593443	5.355	8.55553e-08	9.3922e-07
KLHL17	223.1	-0.391181	0.073061	-5.35416	8.59535e-08	9.42724e-07
HACD2	1398.46	-0.343377	0.0641533	-5.35244	8.67753e-08	9.50863e-07
NOTCH1	3001.13	0.358578	0.0670102	5.35109	8.7425e-08	9.57103e-07
SNRPA	3536.18	0.233145	0.0435882	5.34881	8.85322e-08	9.68336e-07
ARHGAP31	2360.84	0.402092	0.0752117	5.34613	8.98526e-08	9.81879e-07
OXR1	1501.7	0.312706	0.0585139	5.34414	9.08487e-08	9.91855e-07
CAPZA1	12187.2	0.19625	0.0367372	5.34201	9.1923e-08	1.00267e-06
SUGP2	5248.61	-0.152561	0.0285847	-5.33714	9.44218e-08	1.02898e-06
KAT2B	748.187	0.520046	0.0975093	5.3333	9.64455e-08	1.05008e-06
VILL	393.216	0.28393	0.0532651	5.3305	9.79428e-08	1.06541e-06
SLC27A4	652.517	-0.299999	0.0562976	-5.3288	9.88636e-08	1.07444e-06
NUFIP2	1673.41	0.253638	0.0476103	5.32737	9.96428e-08	1.08193e-06
ZNF224	1128.4	0.354487	0.0665583	5.32596	1.0042e-07	1.08938e-06
DHX15	9769.05	0.212416	0.0398853	5.32568	1.00573e-07	1.09005e-06
POGLUT3	955.97	0.726855	0.136536	5.32354	1.01767e-07	1.10199e-06
STN1	499.445	-0.292902	0.0550273	-5.32285	1.02152e-07	1.10515e-06
TMOD3	3063.34	0.240314	0.04519	5.31785	1.04998e-07	1.13491e-06
ZNF282	1379.66	0.240093	0.0452022	5.31153	1.08707e-07	1.17394e-06
SGPL1	900.885	-0.192749	0.0362912	-5.31119	1.08914e-07	1.17511e-06
ZNF687	1573.74	0.255523	0.0481292	5.3091	1.10167e-07	1.18755e-06
ASB7	807.679	0.22064	0.0415673	5.30802	1.1082e-07	1.19352e-06
PLD3	1154.26	-0.398599	0.0750994	-5.30762	1.11064e-07	1.19506e-06
PUS7	1203.23	0.272609	0.0513703	5.30673	1.11607e-07	1.19982e-06
SRP54	4529.08	0.272045	0.0512727	5.30585	1.12149e-07	1.20444e-06
ZNF207	9158.66	0.153172	0.0288693	5.30571	1.12238e-07	1.20444e-06
TSPAN5	100.879	1.15874	0.218443	5.30456	1.12947e-07	1.21096e-06
SLC25A42	499.096	-0.547163	0.10319	-5.30245	1.14257e-07	1.22308e-06
XPO1	13508.9	0.203998	0.0384726	5.30241	1.14283e-07	1.22308e-06
CAPRIN2	353.29	-0.35733	0.0674047	-5.30127	1.15003e-07	1.22969e-06
ALG11	826.031	0.296916	0.0560378	5.2985	1.16757e-07	1.24621e-06
TRIM38	2265.48	0.430965	0.0813367	5.29853	1.16738e-07	1.24621e-06
ABCF1	5269.37	0.164672	0.0310812	5.29811	1.1701e-07	1.24779e-06
EIF3J	4529.04	0.194432	0.0367016	5.29764	1.17307e-07	1.24984e-06
CRYBG1	5154.69	0.423504	0.0799881	5.29459	1.19282e-07	1.26975e-06
DYRK1A	2710.59	0.177232	0.0334945	5.29136	1.21411e-07	1.29126e-06
RCBTB2	1959.54	-0.369808	0.0699288	-5.28836	1.23419e-07	1.31145e-06
ANKHD1-EIF4EBP3	2807.42	0.125245	0.0236892	5.28698	1.24349e-07	1.32016e-06
AP2M1	6209.15	-0.174392	0.032996	-5.28526	1.25528e-07	1.33149e-06
NFKB2	7162.91	0.33915	0.0642086	5.28201	1.27775e-07	1.35412e-06
TTYH3	2123.41	-0.722333	0.136774	-5.28121	1.28332e-07	1.35882e-06
MIS18A	846.598	-0.219849	0.0416531	-5.27809	1.30539e-07	1.38096e-06
MPZL3	322.331	-0.675532	0.128015	-5.27698	1.31327e-07	1.38807e-06
MAPK9	1255.18	-0.228219	0.0432703	-5.27425	1.333e-07	1.40643e-06
TBC1D9B	3094.9	-0.171229	0.032465	-5.27426	1.33295e-07	1.40643e-06
CEACAM1	79.0254	1.02599	0.194625	5.27162	1.35228e-07	1.42551e-06
DYNC2I1	318.657	-0.332871	0.063156	-5.27061	1.35968e-07	1.43204e-06
TSC1	1958.3	-0.323691	0.061421	-5.27004	1.36394e-07	1.43527e-06
PRKRA	970.265	-0.267204	0.0507361	-5.26655	1.39015e-07	1.46156e-06
RRP12	2494.43	0.266393	0.0505986	5.26483	1.40321e-07	1.47399e-06
SLC37A4	691.433	-0.271146	0.0515292	-5.26199	1.42503e-07	1.49559e-06
TMX4	1463.7	-0.717432	0.136392	-5.26006	1.44011e-07	1.51009e-06
SUMO3	3179.54	-0.182858	0.0347845	-5.25688	1.46519e-07	1.53505e-06
DYNC2LI1	251.281	-0.376651	0.0716855	-5.25422	1.48654e-07	1.55604e-06
HSPH1	11609.7	0.200901	0.0382838	5.24767	1.54033e-07	1.61045e-06
SLC15A4	1969.69	0.335065	0.0638515	5.24757	1.54122e-07	1.61045e-06
HINT3	555.512	-0.248322	0.0473556	-5.24377	1.57331e-07	1.64254e-06
HLA-B	77995.6	0.360044	0.0686891	5.24164	1.59152e-07	1.65576e-06
LAT	86.9568	-0.680447	0.129809	-5.2419	1.58932e-07	1.65576e-06
MED21	1040.48	0.227647	0.0434286	5.24188	1.58953e-07	1.65576e-06
ZNF202	827.258	0.183622	0.0350308	5.24175	1.59063e-07	1.65576e-06
MAN1A1	5553.17	0.8138	0.155369	5.23786	1.62451e-07	1.68861e-06
ZNF551	527.086	0.185782	0.035476	5.23686	1.63336e-07	1.69633e-06
POLR3D	1477.66	0.174292	0.0332942	5.23489	1.65086e-07	1.71302e-06
ACSS1	1931.68	-0.395235	0.0755054	-5.23452	1.65414e-07	1.71493e-06
GOLGA2P5	119.349	-0.511224	0.0976953	-5.23284	1.66926e-07	1.72911e-06
NADK	3844.52	0.228471	0.0436657	5.23227	1.67445e-07	1.73298e-06
MRPS16	3305.12	-0.159904	0.0305694	-5.23084	1.68741e-07	1.74488e-06
GLT8D1	909.938	-0.320506	0.0612942	-5.22899	1.70441e-07	1.76093e-06
ADH5	3238.1	-0.21102	0.040372	-5.2269	1.72374e-07	1.77936e-06
SLFN12_ENSG00000267745	620.712	0.670773	0.128359	5.22577	1.73431e-07	1.78873e-06
PAFAH1B3	498.44	-0.328035	0.0627938	-5.224	1.75099e-07	1.80437e-06
VPS13C	1810.94	0.238622	0.0456986	5.22165	1.77335e-07	1.82583e-06
RABIF	446.278	-0.206378	0.0395336	-5.22031	1.78628e-07	1.83756e-06
EIF2S1	5092.73	0.175892	0.0337002	5.21932	1.79581e-07	1.84578e-06
SPSB3	445.648	-0.356559	0.068452	-5.20889	1.89975e-07	1.95092e-06
MIDEAS	4300.63	0.304951	0.0585678	5.20681	1.92116e-07	1.97121e-06
CMC2	943.48	0.177515	0.0340978	5.20605	1.92898e-07	1.97753e-06
ZNF32	234.343	-0.480568	0.0923143	-5.20578	1.93186e-07	1.97879e-06
HNRNPU	35993.3	0.127536	0.0245016	5.20521	1.93776e-07	1.98313e-06
SCYL2	2590.52	0.217904	0.0418671	5.20466	1.94354e-07	1.98734e-06
PRPSAP2	2094.19	-0.196867	0.0378279	-5.20428	1.94747e-07	1.98966e-06
SLC3A2	3924.58	0.251483	0.0483386	5.20253	1.96593e-07	2.0068e-06
BAZ1A-AS1	208.958	0.447837	0.0861229	5.19997	1.99318e-07	2.03114e-06
CHMP1B	1010.98	-0.187955	0.0361452	-5.19998	1.99307e-07	2.03114e-06
PLA1A	1975.66	1.08204	0.208175	5.19772	2.01748e-07	2.05415e-06
MBD5	611.429	0.323523	0.0622838	5.19434	2.05446e-07	2.09001e-06
MEMO1	1857.32	-0.187651	0.0361402	-5.19229	2.0772e-07	2.11134e-06
CSNK1A1	6030.1	0.135345	0.0260855	5.1885	2.11996e-07	2.15298e-06
CNNM3	679.381	-0.396692	0.0764908	-5.18614	2.147e-07	2.17859e-06
PTPN4	362.521	-0.312398	0.060244	-5.18555	2.15383e-07	2.18366e-06
ZNF710	1195.55	0.407404	0.0786561	5.17956	2.22407e-07	2.25295e-06
GTF2B	1167.12	0.162318	0.0313891	5.17117	2.32638e-07	2.3546e-06
STX7	3110.75	-0.446118	0.0863025	-5.16923	2.35058e-07	2.37707e-06
DEXI	943.164	0.296784	0.0574355	5.16725	2.37562e-07	2.40036e-06
ASTN2	158.719	-0.584459	0.113125	-5.16649	2.38534e-07	2.40814e-06
HNRNPF	16463.2	0.199065	0.0385361	5.16567	2.39573e-07	2.41659e-06
VOPP1	10123	0.231402	0.0448448	5.16006	2.46873e-07	2.48812e-06
ABTB1	142.096	-0.559918	0.108573	-5.15708	2.50831e-07	2.52588e-06
POLR1G	1064.74	0.26336	0.0510704	5.15681	2.51189e-07	2.5273e-06
SDCBP	935.67	-0.300158	0.0582079	-5.15666	2.51396e-07	2.5273e-06
NDUFB4	3232.91	0.160815	0.0311898	5.15601	2.52264e-07	2.53389e-06
HNRNPA0	7998.36	-0.222294	0.0431167	-5.15562	2.52789e-07	2.53703e-06
TSPAN3	1519.74	-0.290421	0.0563584	-5.15311	2.56195e-07	2.56906e-06
RDH10	144.676	-0.521898	0.101289	-5.15257	2.56934e-07	2.5743e-06
ZYG11B	642.839	-0.263432	0.0511412	-5.15107	2.59006e-07	2.59288e-06
ERICH3	130.058	1.60359	0.311423	5.14924	2.61538e-07	2.61604e-06
POLR1A	4653.89	0.276792	0.0537647	5.14821	2.62986e-07	2.62832e-06
IL1RAP	42.4369	0.848938	0.165125	5.14117	2.73029e-07	2.72641e-06
ZNF317	1679.82	0.170183	0.0331125	5.13953	2.75426e-07	2.74804e-06
SNX11	2923.58	0.384561	0.0749653	5.12985	2.89965e-07	2.89069e-06
SSBP3	1816.08	0.37076	0.0723141	5.12707	2.94278e-07	2.93124e-06
ENSG00000260772	1936.13	0.425059	0.0829203	5.12611	2.95792e-07	2.94386e-06
OGFOD1	2795.09	0.164628	0.0321349	5.12303	3.00664e-07	2.98986e-06
PTPRS	108.085	-1.60202	0.312811	-5.12138	3.0331e-07	3.01365e-06
RC3H1	628.306	0.330729	0.0645805	5.12119	3.03611e-07	3.01413e-06
ZNF45	777.229	0.206052	0.0402456	5.11987	3.05745e-07	3.0328e-06
PHF3	2930.07	0.210869	0.0412264	5.11489	3.13918e-07	3.11128e-06
PAPOLA	7750.75	-0.187279	0.0366173	-5.11449	3.14595e-07	3.1154e-06
XPO7	3382.46	-0.142066	0.0277861	-5.11285	3.17331e-07	3.13989e-06
EIF4G1	24424.7	0.166848	0.0326357	5.11243	3.18047e-07	3.14437e-06
SLC35F6	636.246	0.38148	0.0746336	5.11138	3.1982e-07	3.15929e-06
PEX1	687.004	-0.221497	0.0433832	-5.10559	3.29757e-07	3.25475e-06
ANKRD13C	1140.42	-0.197582	0.0387167	-5.10328	3.33825e-07	3.29218e-06
UFSP2	804.307	-0.249651	0.0489423	-5.10091	3.38023e-07	3.33082e-06
KSR1	3389.86	0.34747	0.0681688	5.0972	3.44714e-07	3.39396e-06
NT5DC2	1883.84	-0.724709	0.142246	-5.09476	3.49186e-07	3.43515e-06
ELP6	704.299	-0.166719	0.0327252	-5.09451	3.49642e-07	3.4368e-06
PPM1F	560.502	-0.420208	0.0825044	-5.09316	3.5215e-07	3.4586e-06
RPAP3	1546.78	0.276309	0.0542643	5.09191	3.54474e-07	3.47857e-06
ZNF280C	481.647	0.393282	0.0772562	5.09063	3.56883e-07	3.49933e-06
TPST2	912.676	-0.387258	0.0760795	-5.09017	3.5774e-07	3.50485e-06
UBAP2	2829.76	0.181753	0.0357177	5.0886	3.60724e-07	3.53119e-06
PTPN12	1016.22	-0.474461	0.0932555	-5.08775	3.62331e-07	3.54402e-06
ARL5B	1823.08	0.469444	0.0922764	5.08737	3.63063e-07	3.54827e-06
PMVK	1644.78	-0.224382	0.0441143	-5.08639	3.64941e-07	3.5637e-06
PLEKHA2	4396.18	0.24809	0.0487815	5.08575	3.66183e-07	3.57291e-06
ECE1	1243.19	1.65286	0.325131	5.08366	3.70225e-07	3.6094e-06
CNIH1	1419.39	-0.255008	0.0501718	-5.0827	3.721e-07	3.62471e-06
RASA1	1473.73	-0.408112	0.0803057	-5.08199	3.73503e-07	3.63541e-06
SNAPC4	1493.83	0.316045	0.0621995	5.08115	3.7515e-07	3.64846e-06
GINS4	974.681	-0.186127	0.0366609	-5.07699	3.83455e-07	3.7262e-06
E2F7	1316.77	-0.466091	0.0918217	-5.07605	3.8537e-07	3.74176e-06
ATP2B1	832.392	-0.282913	0.0557684	-5.07299	3.91606e-07	3.79921e-06
FBXO31	1086.82	0.27779	0.0547834	5.0707	3.96356e-07	3.84217e-06
EIF1B	1085.2	-0.174939	0.0345048	-5.06999	3.97845e-07	3.85348e-06
OPN3	480.158	-0.484219	0.0955159	-5.06951	3.98833e-07	3.85991e-06
SETD2	4062.15	0.156291	0.0308333	5.06892	4.00086e-07	3.86891e-06
TOR3A	3107.39	0.221302	0.0436649	5.06818	4.01631e-07	3.8807e-06
NOLC1	9636.7	0.203672	0.0401919	5.06748	4.03115e-07	3.89188e-06
CEP78	858	-0.267865	0.0529007	-5.06354	4.11535e-07	3.96997e-06
VRK2	4200.82	0.33136	0.0654446	5.06321	4.12254e-07	3.97369e-06
DDX21	13231.1	0.288492	0.0569894	5.0622	4.14448e-07	3.99161e-06
PRPF3	2637.99	0.191891	0.037913	5.06134	4.1632e-07	4.00641e-06
SUCLG1	2766.16	-0.152253	0.0300842	-5.06088	4.17335e-07	4.01294e-06
HRAS	612.902	-0.273103	0.0539965	-5.0578	4.24127e-07	4.07496e-06
CTDSP2	2887.22	-0.343278	0.0678745	-5.05754	4.24697e-07	4.07716e-06
GPCPD1	2752.16	-0.36539	0.0722932	-5.05428	4.32012e-07	4.14405e-06
HIF1A	4933.94	0.292266	0.057862	5.05109	4.39289e-07	4.21047e-06
FBXO3	947.278	-0.311515	0.0616844	-5.05014	4.41481e-07	4.22809e-06
ZBTB33	2034.41	0.192393	0.0381331	5.0453	4.52806e-07	4.33307e-06
DCK	1382.77	0.471941	0.0935502	5.04479	4.54018e-07	4.34118e-06
CEP20	1402.95	-0.207734	0.0411933	-5.04291	4.5851e-07	4.38062e-06
ILVBL	924.88	-0.29463	0.0584904	-5.03723	4.72321e-07	4.50896e-06
HEXB	1060.96	-0.233061	0.0462892	-5.03489	4.78113e-07	4.56061e-06
ISG20L2	2768.87	0.219926	0.0436945	5.03327	4.82184e-07	4.59577e-06
TMEM147	616.979	-0.299795	0.0595647	-5.03311	4.8259e-07	4.59597e-06
RABL2B	443.642	-0.24928	0.0495424	-5.03164	4.86302e-07	4.62763e-06
POMT1	459.565	-0.268096	0.0533093	-5.02906	4.92882e-07	4.6865e-06
VPS35	3493.01	-0.193375	0.0384536	-5.02879	4.93577e-07	4.68937e-06
ADK	1926.21	-0.23519	0.0468099	-5.02436	5.05106e-07	4.79509e-06
AKAP8	2029.97	0.152748	0.0304098	5.02299	5.08744e-07	4.82196e-06
ZNF92	911.017	0.269523	0.0536579	5.02299	5.08741e-07	4.82196e-06
RPGRIP1L	259.123	-0.359094	0.0714992	-5.02235	5.10418e-07	4.83399e-06
ALPK1	810.851	0.625194	0.124526	5.02059	5.15127e-07	4.87471e-06
GYG1	1424.92	0.249328	0.0496794	5.01874	5.20122e-07	4.91808e-06
MTF1	479.293	0.320825	0.0639313	5.01827	5.21385e-07	4.92612e-06
PATL2	436.43	0.348084	0.0693806	5.01703	5.24773e-07	4.95029e-06
RBBP6	1734.94	0.264383	0.0526958	5.01715	5.24425e-07	4.95029e-06
ZDHHC13	1035.31	0.192557	0.0383933	5.01538	5.2929e-07	4.98895e-06
KAT2A	1681.22	0.246859	0.0492279	5.01461	5.31403e-07	5.00492e-06
TTLL1	54.3402	-0.647319	0.129103	-5.01397	5.33172e-07	5.01438e-06
YTHDF2	3650.17	0.0906248	0.0180745	5.01395	5.33248e-07	5.01438e-06
ACADSB	956.117	-0.295842	0.0590167	-5.01285	5.36296e-07	5.03907e-06
MATCAP1	610.097	-0.362177	0.072256	-5.01241	5.37524e-07	5.04663e-06
CASP8	782.274	0.464277	0.0926285	5.01224	5.37987e-07	5.04701e-06
TMEM67	104.098	-0.767879	0.153244	-5.01083	5.41969e-07	5.08037e-06
GSTCD	965.982	-0.214218	0.0427545	-5.01042	5.43109e-07	5.08707e-06
ERGIC1	4342.39	-0.19929	0.0397973	-5.00763	5.51052e-07	5.15741e-06
PVT1	554.707	0.343251	0.0685658	5.00615	5.553e-07	5.1931e-06
MEGF9	416.896	-0.708953	0.14166	-5.0046	5.59777e-07	5.23086e-06
IRAK4	1475.29	0.29983	0.0599322	5.00283	5.64958e-07	5.27515e-06
POU2AF1	18047.4	0.439086	0.0878094	5.00044	5.71997e-07	5.3367e-06
EIF5	7505.4	0.209068	0.0418169	4.9996	5.74507e-07	5.35593e-06
COP1	1478.87	-0.20598	0.0412204	-4.99704	5.82175e-07	5.42318e-06
TXNRD1	6014.76	0.307222	0.0615269	4.9933	5.93565e-07	5.52497e-06
NAA80	83.3062	-0.460412	0.09224	-4.99146	5.99239e-07	5.57344e-06
ATF3	879.639	0.737175	0.14771	4.9907	6.01615e-07	5.59118e-06
PCYT2	956.848	-0.359948	0.0721284	-4.99037	6.02638e-07	5.59632e-06
APOBEC3D	1363.74	0.355188	0.0712371	4.986	6.16428e-07	5.71993e-06
SOS1	1427.65	0.300264	0.0602426	4.98425	6.2204e-07	5.76752e-06
INTS6	2384.68	0.190802	0.0383063	4.98095	6.32723e-07	5.86202e-06
BACH1	1085.43	0.346274	0.0695674	4.97753	6.44004e-07	5.96191e-06
MTMR3	1086.51	-0.144579	0.0290671	-4.97398	6.55929e-07	6.0676e-06
ICAM1	4643.27	0.427777	0.0860129	4.9734	6.57872e-07	6.08061e-06
MRPL46	1061.67	0.135635	0.0272728	4.97326	6.58355e-07	6.08061e-06
HDDC3	315.558	-0.289924	0.0583133	-4.97183	6.63249e-07	6.12108e-06
BCKDHB	947.532	-0.267292	0.0537681	-4.97119	6.65421e-07	6.13637e-06
ATP6AP2	2522.57	-0.169834	0.0341772	-4.96921	6.72279e-07	6.19005e-06
TMEM70	1126.03	-0.175303	0.0352772	-4.9693	6.71951e-07	6.19005e-06
RABGAP1	1329.51	0.185371	0.0373275	4.96606	6.83263e-07	6.28633e-06
GRSF1	3330.47	0.140637	0.0283361	4.96318	6.93466e-07	6.37529e-06
GALNT11	235.192	-0.743559	0.149833	-4.96257	6.95649e-07	6.39044e-06
MDM1	757.42	-0.301835	0.0608252	-4.96234	6.96476e-07	6.39311e-06
THYN1	930.413	-0.241017	0.0485807	-4.96117	7.00706e-07	6.427e-06
CYB561A3	1745.41	-0.425894	0.0858863	-4.95881	7.09273e-07	6.50058e-06
CIAO3	883.875	-0.298644	0.0602394	-4.95762	7.13603e-07	6.53525e-06
TIMM21	1365.68	-0.226812	0.0457661	-4.9559	7.19946e-07	6.58828e-06
ERVK13-1	517.836	0.280332	0.0565711	4.95539	7.21863e-07	6.5957e-06
PIK3R2	863.173	-0.399809	0.08068	-4.95548	7.21502e-07	6.5957e-06
SAC3D1	344.697	-0.360356	0.0727882	-4.95075	7.39274e-07	6.74962e-06
IRF4	43572.1	0.316623	0.0640005	4.9472	7.52904e-07	6.86881e-06
CALM1	7380.59	-0.206342	0.0417152	-4.94645	7.55806e-07	6.89002e-06
AGBL5	489.995	-0.280771	0.0568045	-4.94276	7.70226e-07	7.01611e-06
C11orf24	1430.39	-0.280134	0.0566946	-4.9411	7.76827e-07	7.07084e-06
BTG3	1391.62	0.312973	0.0633751	4.93842	7.87565e-07	7.16312e-06
RPP21	239.935	-0.371388	0.0752131	-4.93781	7.9005e-07	7.18025e-06
OGA	8742.15	0.16448	0.0333378	4.93374	8.06714e-07	7.32612e-06
DNMT1	8932.27	0.225833	0.0457752	4.93352	8.07624e-07	7.3288e-06
BCL2	5199.65	0.214041	0.0433886	4.93312	8.09251e-07	7.33798e-06
PPP5C	2852.47	-0.194098	0.0393584	-4.93156	8.15768e-07	7.39146e-06
GPR89B	872.597	0.464823	0.094296	4.9294	8.2481e-07	7.46772e-06
MYO19	2379.42	0.216738	0.0439892	4.92708	8.34676e-07	7.55132e-06
ZNG1E	1882.31	0.352516	0.0715605	4.92613	8.38733e-07	7.58227e-06
POLR3C	1411.25	0.150254	0.0305379	4.92025	8.64343e-07	7.80788e-06
NEU1	774.473	-0.280981	0.0571374	-4.91763	8.75966e-07	7.90688e-06
TECR	1374.35	-0.275907	0.0561212	-4.91626	8.82135e-07	7.95655e-06
ANAPC16	2361.78	-0.185671	0.0377842	-4.91397	8.92487e-07	8.04384e-06
LATS1	1266.93	0.204105	0.0415624	4.91081	9.07022e-07	8.16868e-06
ZNF287	138.439	-0.395829	0.0806329	-4.90903	9.15303e-07	8.23703e-06
MKRN2	1647.13	0.148928	0.0303428	4.90818	9.19242e-07	8.26625e-06
H2BC21	324.468	0.550543	0.112228	4.90558	9.31494e-07	8.37012e-06
PCGF5	3842.5	0.261642	0.0533708	4.90235	9.46968e-07	8.50276e-06
CCL5	823.5	0.81791	0.166976	4.89836	9.66381e-07	8.67054e-06
PGP	889.099	-0.307361	0.0627643	-4.89707	9.72762e-07	8.72123e-06
ZMYM1	50.6557	-0.641404	0.131056	-4.89413	9.87407e-07	8.84589e-06
PSPH	929.418	-0.195412	0.0399366	-4.89307	9.92748e-07	8.88706e-06
NECAB3	121.341	-0.559982	0.114475	-4.89174	9.9947e-07	8.94053e-06
SON	17523.6	0.155786	0.0318745	4.88747	1.02138e-06	9.1297e-06
KLHL21	1200.1	0.295598	0.0605457	4.88223	1.0489e-06	9.36869e-06
CKB	309.494	1.13611	0.232769	4.88085	1.05629e-06	9.42761e-06
IFT20	428.853	-0.255019	0.0522538	-4.88039	1.05875e-06	9.4425e-06
PGBD2	238.721	-0.249805	0.0511949	-4.87949	1.0636e-06	9.47869e-06
FKBP7	117.952	-0.445685	0.0914148	-4.87541	1.08583e-06	9.66959e-06
ICMT	2395.91	-0.169228	0.0347123	-4.87518	1.0871e-06	9.67367e-06
PRKD2	4296.92	0.293875	0.0603153	4.87231	1.10303e-06	9.80811e-06
PPP3CC	1609.95	0.309119	0.0634605	4.87104	1.11011e-06	9.86367e-06
PARP3	757.025	0.355803	0.0730627	4.86983	1.11692e-06	9.91678e-06
MYBBP1A	4715.22	0.256536	0.052698	4.86804	1.12709e-06	9.99967e-06
SF3B4	3176.95	0.17742	0.0364718	4.86458	1.14701e-06	1.01689e-05
SDAD1P1	17.1835	-0.872874	0.179454	-4.86405	1.15008e-06	1.01885e-05
MORC3	799.812	0.325218	0.0668877	4.86215	1.1612e-06	1.02794e-05
CCDC167	729.517	-0.341023	0.0702103	-4.85717	1.19078e-06	1.05334e-05
OTUD6B	995.086	0.268574	0.0553095	4.85584	1.19879e-06	1.05964e-05
LINC01138	220.371	0.513293	0.105712	4.8556	1.20024e-06	1.06014e-05
LINC00205	201.988	-0.50476	0.103971	-4.85481	1.20502e-06	1.06357e-05
EIF2AK4	2132.88	-0.264919	0.05458	-4.85379	1.21127e-06	1.0683e-05
FAM199X	1344.75	-0.195661	0.0403617	-4.84769	1.2491e-06	1.10085e-05
ZEB1	2292.02	0.225259	0.0464756	4.84683	1.25449e-06	1.10479e-05
DHX35	953.832	0.185755	0.0383287	4.84637	1.25744e-06	1.10657e-05
SART1	3811.69	0.194228	0.0400846	4.84546	1.26319e-06	1.11081e-05
GNS	2452.61	0.428918	0.0885621	4.84313	1.27811e-06	1.1231e-05
DESI2	1356.7	-0.326705	0.0674855	-4.84111	1.29115e-06	1.13289e-05
SCAF4_ENSG00000273271	143.701	-0.512201	0.1058	-4.84122	1.29044e-06	1.13289e-05
RCL1	1293.82	0.281434	0.0581951	4.83605	1.32448e-06	1.16128e-05
NEURL3	218.912	1.1921	0.246599	4.83417	1.33701e-06	1.17141e-05
RWDD2A	263.965	-0.489282	0.101231	-4.83332	1.34277e-06	1.17559e-05
SEC23IP	3454.46	0.134478	0.0278313	4.83189	1.35244e-06	1.18319e-05
RPP38	464.266	0.189591	0.0392389	4.83171	1.35365e-06	1.18338e-05
APH1B	337.499	-0.511351	0.105843	-4.83122	1.35697e-06	1.18541e-05
ENSG00000291124	406.543	0.25044	0.0518575	4.8294	1.36945e-06	1.19544e-05
FAS	3900.82	0.317178	0.0656803	4.82912	1.37136e-06	1.19623e-05
ENSG00000290569	126.372	0.596347	0.123552	4.82669	1.38823e-06	1.21006e-05
CDKN2AIPNL	766.664	-0.168498	0.0349197	-4.82531	1.39783e-06	1.21754e-05
CTPS2	811.189	-0.255758	0.0530178	-4.82401	1.40699e-06	1.22462e-05
C5orf22	1294.87	0.245358	0.0508634	4.82385	1.4081e-06	1.2247e-05
GRWD1	2652.24	0.215947	0.0448085	4.81932	1.44046e-06	1.25193e-05
CDK2	3619.05	0.178964	0.0371374	4.81898	1.44293e-06	1.25316e-05
MRPL55	505.453	-0.266296	0.0552984	-4.81561	1.46748e-06	1.27356e-05
TP53INP1	906.861	-0.663954	0.137882	-4.81537	1.4693e-06	1.27421e-05
ERCC2	1255.53	-0.240716	0.0499957	-4.81473	1.47396e-06	1.27733e-05
WDR43	4458.23	0.192263	0.0399477	4.81286	1.48788e-06	1.28845e-05
INPPL1	2958.61	-0.192041	0.0399123	-4.81157	1.49749e-06	1.29584e-05
NIPAL2	993.292	-0.267699	0.0556458	-4.81076	1.50357e-06	1.29921e-05
NUP153-AS1	305.231	0.377302	0.0784279	4.81082	1.50315e-06	1.29921e-05
RETSAT	861.913	-0.452963	0.0941699	-4.81007	1.5088e-06	1.30279e-05
MFSD6	1763	-0.318465	0.0662166	-4.80945	1.51349e-06	1.30589e-05
BUB1	5968.34	0.267587	0.0556638	4.80721	1.53052e-06	1.31963e-05
ESYT1	3782.73	-0.350965	0.0730565	-4.80402	1.55511e-06	1.33987e-05
NOP16	2406.29	0.252989	0.0526688	4.80339	1.56001e-06	1.34312e-05
IFRD1	1106.97	0.189636	0.0394815	4.80315	1.5619e-06	1.34378e-05
TMEM39B	552.715	-0.199369	0.0415502	-4.79827	1.6004e-06	1.37591e-05
TSR1	4755.35	0.207024	0.0431519	4.79757	1.60603e-06	1.37975e-05
KLF13	8159.3	0.291497	0.0607878	4.79533	1.62411e-06	1.39428e-05
GMCL1	920.211	-0.212367	0.0442978	-4.79408	1.6342e-06	1.40193e-05
PHF23	1529.67	0.212882	0.0444353	4.79083	1.66091e-06	1.42383e-05
SCAF11	508.442	0.255837	0.0534137	4.78972	1.67014e-06	1.43071e-05
MFSD14B	3263.64	0.197566	0.0412527	4.78917	1.67475e-06	1.43363e-05
DOCK10	6564.89	0.229712	0.0479711	4.78855	1.67987e-06	1.43698e-05
SLC9A9	272.101	0.393513	0.0822171	4.78626	1.69917e-06	1.45245e-05
PNP	3706.28	0.330579	0.069075	4.78581	1.70303e-06	1.45471e-05
SNRNP25	1565.46	-0.312667	0.0653608	-4.7837	1.72094e-06	1.46895e-05
PIGS	2063.86	-0.185116	0.0387351	-4.77904	1.76138e-06	1.5024e-05
APMAP	2353.18	-0.189187	0.0396122	-4.77598	1.78835e-06	1.52432e-05
MPI	847.371	-0.244585	0.0512707	-4.77046	1.83808e-06	1.56481e-05
NIPA1	1713.02	-0.295301	0.0619026	-4.77041	1.83849e-06	1.56481e-05
ZFP62	854.528	-0.193647	0.0406129	-4.76812	1.85953e-06	1.5816e-05
ENSG00000290786	153.45	0.712649	0.149489	4.76724	1.8677e-06	1.58628e-05
ZNF28	411.872	0.258213	0.0541641	4.76724	1.86762e-06	1.58628e-05
TRIM44	5603.82	0.181337	0.0380772	4.76235	1.91348e-06	1.62401e-05
NIN	10041.3	0.253804	0.0533293	4.75918	1.94381e-06	1.64858e-05
DNMT3B	50.2646	-0.763979	0.160549	-4.75855	1.94991e-06	1.65258e-05
CD2AP	3702.89	0.245706	0.0516405	4.758	1.95518e-06	1.65587e-05
DNAH8	102.277	1.67421	0.351961	4.7568	1.96685e-06	1.66457e-05
TM9SF4	2443.26	0.131597	0.0276669	4.75648	1.96999e-06	1.66605e-05
SH3BP1	1893.78	0.422745	0.0888969	4.75545	1.98008e-06	1.67339e-05
HES6	38.006	-0.807452	0.169861	-4.7536	1.99829e-06	1.68759e-05
ELOA	2719.97	0.226743	0.0477329	4.75026	2.03159e-06	1.7145e-05
GOLGA1_SCAI	149.398	-0.392336	0.0825972	-4.74999	2.03422e-06	1.7155e-05
TM2D2	1030.1	0.186538	0.0392732	4.74974	2.03675e-06	1.71643e-05
UBR2	2037.94	0.247751	0.0521903	4.74707	2.06388e-06	1.73806e-05
ENSG00000273680	39.9656	-0.598072	0.125999	-4.74663	2.06838e-06	1.74062e-05
LRRFIP2	1532.47	-0.298033	0.062805	-4.74537	2.08129e-06	1.75025e-05
SRGN	16268.4	0.42141	0.0888181	4.74464	2.08873e-06	1.75527e-05
CASC3	3707.74	0.156835	0.0330613	4.74376	2.09785e-06	1.76169e-05
RGL1	1672.24	0.489246	0.103196	4.74093	2.1274e-06	1.78525e-05
SGSM3	1706.37	-0.282008	0.0594923	-4.74024	2.13465e-06	1.79007e-05
LINC00938	494.941	-0.243359	0.0513496	-4.73927	2.1449e-06	1.7974e-05
DHX33	2621.92	0.217795	0.0459636	4.73843	2.15377e-06	1.80255e-05
TRDMT1	212.733	-0.490136	0.103439	-4.73841	2.15405e-06	1.80255e-05
PRKACA	1581.47	-0.235734	0.0497569	-4.73771	2.16142e-06	1.80744e-05
GOLIM4	1652.51	-0.312769	0.066038	-4.73619	2.17771e-06	1.81979e-05
PCGF3	1212.27	-0.251496	0.0531689	-4.73013	2.24381e-06	1.87371e-05
ACSL5	3601.46	0.142743	0.0301849	4.72893	2.25703e-06	1.88344e-05
TAF1D	6050.61	0.194691	0.0411918	4.72643	2.28498e-06	1.90543e-05
ENOX2	617.651	0.259931	0.054997	4.72627	2.28682e-06	1.90563e-05
IMPDH1	1397.04	-0.231165	0.0489679	-4.72074	2.34987e-06	1.9568e-05
ENSG00000259015_DCAF4	713.36	0.25605	0.0542589	4.71904	2.36965e-06	1.9719e-05
NLRC3	1023.25	-0.365131	0.0773801	-4.71867	2.3739e-06	1.97406e-05
PSD4	7213.99	0.215956	0.0458192	4.71322	2.43837e-06	2.02626e-05
SPATS2	2417.47	0.290985	0.0617507	4.71225	2.44993e-06	2.03445e-05
MAP2K1	3383	-0.159791	0.0339125	-4.71185	2.45482e-06	2.03709e-05
BLTP2	8995.41	0.134219	0.0284866	4.71163	2.45742e-06	2.03783e-05
HLA-DMB	2817.58	-0.560648	0.119016	-4.71069	2.46882e-06	2.04587e-05
BARD1	1623.75	0.280927	0.0596763	4.70752	2.50755e-06	2.07651e-05
MAP2K4	1358.02	-0.154222	0.0327619	-4.70735	2.50956e-06	2.07674e-05
SNX19	2831.37	0.154976	0.032931	4.70607	2.52539e-06	2.08839e-05
CEP170	2284.81	0.223981	0.0475979	4.70568	2.53024e-06	2.09095e-05
MRTFB	930.273	-0.325846	0.0692557	-4.70497	2.53909e-06	2.09681e-05
ODF2	2606.39	-0.132288	0.0281297	-4.70279	2.56635e-06	2.11786e-05
ING2	250.624	-0.264161	0.0561813	-4.70194	2.57699e-06	2.12517e-05
PATL1	2946.55	0.136442	0.0290208	4.70152	2.58237e-06	2.12814e-05
LIMD2	5624.53	-0.305796	0.0650558	-4.70052	2.59499e-06	2.13706e-05
EZH1	1035.44	-0.168645	0.035884	-4.69972	2.60521e-06	2.144e-05
CD101	180.079	-0.985077	0.209647	-4.69873	2.6178e-06	2.15287e-05
DXO	272.03	-0.275165	0.0585725	-4.69785	2.62916e-06	2.16072e-05
SLC35A5	950.776	0.226888	0.0483437	4.69322	2.68936e-06	2.20868e-05
RAD54L	1689.64	0.245606	0.0523354	4.69293	2.69323e-06	2.21034e-05
NIPSNAP2	1495.05	-0.216565	0.0461727	-4.69031	2.7279e-06	2.23726e-05
MSC	6192.96	0.35979	0.0767254	4.68932	2.7411e-06	2.24654e-05
PISD	946.032	0.211318	0.0450778	4.68786	2.7608e-06	2.26113e-05
SEC62	6735.1	-0.277414	0.0591839	-4.68733	2.76798e-06	2.26546e-05
KLHL2	750.092	-0.232881	0.049695	-4.68621	2.78306e-06	2.27623e-05
TOE1	915.012	0.210506	0.0449323	4.68495	2.80026e-06	2.28873e-05
ENSG00000277534	570.234	0.299958	0.0640674	4.68192	2.84205e-06	2.3213e-05
POLR2F	1020.37	-0.169162	0.0361394	-4.68081	2.8575e-06	2.33232e-05
NSUN6	762.788	0.197004	0.0421447	4.67447	2.9471e-06	2.40381e-05
UCP2	3849.18	-0.33906	0.0725639	-4.67257	2.9745e-06	2.42451e-05
ADAM17	1229.31	0.218089	0.046741	4.66589	3.07283e-06	2.50157e-05
PDLIM7	556.995	-0.457134	0.0979741	-4.66586	3.07325e-06	2.50157e-05
ZPR1	1971.7	0.168626	0.0361436	4.66545	3.07936e-06	2.50484e-05
DICER1-AS1	57.9616	-0.428079	0.0918076	-4.66278	3.11962e-06	2.53586e-05
ZZZ3	1640.15	0.187913	0.0403227	4.66024	3.15846e-06	2.56568e-05
HSDL1	335.391	-0.398156	0.0854495	-4.65955	3.16903e-06	2.57252e-05
NDUFA6	1991.66	-0.156942	0.0336972	-4.65742	3.20203e-06	2.59754e-05
SSR1	8426.52	0.340236	0.0730571	4.65712	3.20665e-06	2.59952e-05
PHF6	3195.93	-0.170063	0.0365201	-4.6567	3.21319e-06	2.60305e-05
ATP2A3	5648.71	-0.30905	0.066396	-4.65465	3.24529e-06	2.62728e-05
NUDT16L1	821.624	-0.257758	0.0554012	-4.65256	3.27834e-06	2.65223e-05
ILK	3253.64	0.210325	0.0452247	4.65068	3.30848e-06	2.67481e-05
MRPL34	966.63	-0.275043	0.0591456	-4.65027	3.31502e-06	2.67828e-05
PRKCD	5022.59	0.18948	0.0407483	4.65001	3.31923e-06	2.67986e-05
ZNF557	271.143	0.220542	0.0474312	4.64972	3.3239e-06	2.68182e-05
XIAP	863.259	0.280854	0.060418	4.64852	3.34326e-06	2.69562e-05
GRIK4	78.0404	1.03448	0.222609	4.64708	3.36669e-06	2.71268e-05
THAP12	1383.86	-0.233157	0.0502103	-4.64361	3.42371e-06	2.75676e-05
FAM110A	228.007	-0.402098	0.08666	-4.63995	3.48489e-06	2.80413e-05
LIX1L	1379.8	-0.193275	0.0416688	-4.63837	3.51164e-06	2.82375e-05
JAZF1	49.3313	-1.57408	0.339806	-4.63231	3.61615e-06	2.90582e-05
CRLS1	1131.01	-0.178195	0.0384778	-4.63111	3.63713e-06	2.91962e-05
PRR13	5254.6	0.189576	0.0409358	4.63105	3.63821e-06	2.91962e-05
RCAN1	384.687	-0.46103	0.0995562	-4.63085	3.64173e-06	2.92048e-05
FOXRED1	1640.99	-0.176826	0.0381905	-4.63011	3.65465e-06	2.92887e-05
LGALS17A_ENSG00000268088	213.536	0.84612	0.182763	4.6296	3.66375e-06	2.9342e-05
ABITRAM	391.753	-0.225695	0.0487788	-4.62691	3.71162e-06	2.97054e-05
PPP1R16B	9269.34	0.329068	0.0711528	4.62482	3.74931e-06	2.9987e-05
SVIP	1111.06	-0.259839	0.0561885	-4.62443	3.75637e-06	3.00233e-05
BRCA2	690.176	0.555415	0.120119	4.62386	3.76671e-06	3.00858e-05
KLHDC3	1839.08	-0.147428	0.0319067	-4.62061	3.82616e-06	3.05402e-05
COA7	1555.63	0.172441	0.0373777	4.61347	3.96001e-06	3.15874e-05
DNAJC19	684.183	-0.165674	0.0359121	-4.6133	3.96319e-06	3.15917e-05
TBX19_SFT2D2	83.7422	0.448161	0.0971919	4.61109	4.00554e-06	3.1908e-05
SRRM1	6647.42	0.155802	0.0338077	4.60849	4.05612e-06	3.22893e-05
HVCN1	3303.94	0.410188	0.0890992	4.60372	4.15008e-06	3.30153e-05
CLN6	1834.23	0.237621	0.0516266	4.60267	4.17103e-06	3.31598e-05
COQ9	815.198	-0.218007	0.0473825	-4.601	4.20457e-06	3.34042e-05
TXNDC12	837.385	-0.177733	0.0386592	-4.59742	4.27751e-06	3.39611e-05
PRX	58.1344	-0.600111	0.130627	-4.59407	4.34689e-06	3.4489e-05
REEP5	2022.97	-0.24077	0.0524235	-4.5928	4.37348e-06	3.46769e-05
GCSH	1062.13	-0.316982	0.0690234	-4.59239	4.38196e-06	3.47211e-05
RUNX3-AS1	33.6058	-0.80327	0.175052	-4.58876	4.45883e-06	3.53067e-05
SCNM1	771.511	0.153812	0.0335215	4.58847	4.46504e-06	3.53194e-05
ZNF211	344.965	-0.273907	0.0596954	-4.58841	4.46635e-06	3.53194e-05
ABI2	986.86	-0.221513	0.0482862	-4.58751	4.48562e-06	3.54251e-05
GABARAPL2	1486.87	-0.348977	0.0760735	-4.58737	4.48863e-06	3.54251e-05
UBL3	488.326	-0.318692	0.0694698	-4.58749	4.48606e-06	3.54251e-05
TRIM3	76.4994	-0.588596	0.128318	-4.58702	4.49626e-06	3.54619e-05
ABCC1	2986.86	0.227934	0.0497117	4.58511	4.53748e-06	3.57633e-05
CRCP	1581.31	0.182207	0.0397411	4.58486	4.54296e-06	3.57829e-05
KATNAL1	296.498	-0.439952	0.0959763	-4.58396	4.56249e-06	3.5913e-05
SAP130	1367.85	0.195015	0.0425496	4.58324	4.57818e-06	3.60128e-05
RBM11	13.1427	1.39083	0.303534	4.58212	4.60291e-06	3.61835e-05
PSMA7	7197.24	-0.135536	0.0296052	-4.57811	4.69205e-06	3.68599e-05
MTA2	7363.37	0.145905	0.0318943	4.57464	4.77049e-06	3.74515e-05
CTNNBIP1	171.693	-0.336671	0.0736054	-4.57399	4.78514e-06	3.75418e-05
UBE2S	5290.63	0.33098	0.0723777	4.57295	4.80901e-06	3.77043e-05
HLA-A	72869.9	0.429077	0.0938699	4.57098	4.8546e-06	3.80367e-05
PRR14L	2589.04	0.174621	0.0382142	4.56952	4.88849e-06	3.82771e-05
XRN2	5497.57	0.158169	0.034616	4.56925	4.89464e-06	3.83002e-05
HDAC5	1287.88	-0.336054	0.0735622	-4.5683	4.91706e-06	3.84504e-05
JMJD6	1192.78	0.188749	0.041322	4.56777	4.92946e-06	3.85221e-05
SLC2A3	654.792	-0.700976	0.15349	-4.56693	4.94924e-06	3.86514e-05
MYEF2	1488.69	-0.28953	0.0634041	-4.56643	4.96101e-06	3.87179e-05
BIRC5	3327.31	-0.181606	0.0397759	-4.56572	4.97777e-06	3.87727e-05
EARS2	2119.53	0.186859	0.0409256	4.56583	4.97522e-06	3.87727e-05
QARS1	6596.79	-0.171407	0.0375399	-4.56599	4.97152e-06	3.87727e-05
SLC16A1	3760.05	0.183446	0.0401963	4.56374	5.02492e-06	3.91144e-05
STK16	696.724	-0.182436	0.0399779	-4.56342	5.03269e-06	3.91493e-05
TRIP4	700.951	0.181629	0.0398101	4.56239	5.05746e-06	3.93164e-05
LYRM1	615.14	-0.277086	0.0607384	-4.56196	5.06772e-06	3.93705e-05
AFF4	1998.15	0.184292	0.0404026	4.5614	5.08142e-06	3.94513e-05
EIF4ENIF1	1536.12	0.242538	0.0532251	4.55683	5.19318e-06	4.02783e-05
ELL	1884.21	0.282293	0.0619548	4.55644	5.20275e-06	4.02783e-05
NASP	10016.6	0.236817	0.0519707	4.55674	5.19537e-06	4.02783e-05
PMAIP1	4875.25	0.356033	0.0781397	4.55636	5.20482e-06	4.02783e-05
TTC26	181.539	-0.409648	0.0899044	-4.55649	5.20154e-06	4.02783e-05
ING4	376.302	-0.253067	0.0555558	-4.55519	5.23393e-06	4.04773e-05
DENR	3122.72	-0.19112	0.0419806	-4.55257	5.29938e-06	4.09569e-05
SH3GLB2	1781.43	0.244934	0.0538378	4.54948	5.37777e-06	4.15358e-05
LINC00426	177.231	-0.68663	0.151031	-4.5463	5.45979e-06	4.21421e-05
C22orf39	556.494	-0.186056	0.0409312	-4.54559	5.47826e-06	4.22573e-05
RAB35	4367.36	0.264875	0.0582915	4.54398	5.52026e-06	4.25538e-05
TRAF3IP1	411.046	-0.276482	0.0608835	-4.54117	5.59439e-06	4.30974e-05
ZNF622	1541.16	0.17326	0.0381656	4.53969	5.63371e-06	4.33723e-05
BTN2A1	1363.73	0.20347	0.0448233	4.53937	5.64229e-06	4.34041e-05
OSBPL9	5415.43	0.228642	0.0503699	4.53926	5.64511e-06	4.34041e-05
DGKH	236.781	0.506186	0.111562	4.53728	5.69838e-06	4.37854e-05
SRRT	7267.23	0.137754	0.0303647	4.53667	5.71502e-06	4.3885e-05
REXO4	1914.72	0.176217	0.0388534	4.53542	5.74898e-06	4.41174e-05
UBA6	3428.5	0.256136	0.056518	4.53193	5.84475e-06	4.48235e-05
MRPS34	2652.32	-0.241916	0.0533843	-4.5316	5.85384e-06	4.48644e-05
NFE2L2	1982.83	0.165934	0.0366219	4.53102	5.87e-06	4.49594e-05
KIZ	305.215	-0.388543	0.085756	-4.5308	5.87621e-06	4.49781e-05
ENSG00000275993	972.521	0.684799	0.151163	4.5302	5.89272e-06	4.50755e-05
ANKRD39	382.86	-0.279273	0.0616515	-4.52987	5.90209e-06	4.51183e-05
LYPD6B	52.4813	-1.29509	0.285921	-4.52952	5.91166e-06	4.51625e-05
TCF4	1719.79	0.35257	0.0778444	4.52917	5.92167e-06	4.521e-05
MEF2C	7230.47	-0.240672	0.0531426	-4.52881	5.93171e-06	4.52577e-05
BLOC1S3	699.713	0.27725	0.0612431	4.52705	5.98139e-06	4.56076e-05
GPX1	5982.2	-0.439686	0.0971498	-4.52586	6.01516e-06	4.58359e-05
RBFA	995.263	-0.171742	0.0379525	-4.52518	6.03438e-06	4.5953e-05
DNAJB1	2269	0.217237	0.0480197	4.5239	6.07091e-06	4.62016e-05
UBTF	6845.99	0.184542	0.0407971	4.52341	6.08517e-06	4.62807e-05
ZNF766	738.331	0.26809	0.0592732	4.52294	6.09852e-06	4.63526e-05
ARHGEF39	574.584	-0.25018	0.0553179	-4.52259	6.10882e-06	4.64013e-05
RNF166	751.268	-0.322574	0.0713713	-4.51966	6.19384e-06	4.70173e-05
NEK1	894.647	0.220905	0.0488919	4.51823	6.23577e-06	4.73055e-05
GINS1	2314.99	0.261713	0.0580023	4.51212	6.41839e-06	4.86599e-05
TSN	3275.84	-0.171172	0.0379675	-4.50838	6.53238e-06	4.94926e-05
FAM53B	1269.66	0.555757	0.123326	4.50643	6.59284e-06	4.9919e-05
FAM107B	5779.67	0.428268	0.0950604	4.50522	6.63041e-06	5.01092e-05
PABPC1	47356.7	-0.145447	0.032284	-4.50522	6.63055e-06	5.01092e-05
TCAF2	294.488	0.569881	0.126491	4.50531	6.62767e-06	5.01092e-05
SLC2A4RG	1030.13	-0.361463	0.0802726	-4.50294	6.70189e-06	5.05853e-05
THAP3	348.261	0.259593	0.0576497	4.50294	6.70204e-06	5.05853e-05
MNT	574.452	0.313778	0.069729	4.49997	6.79641e-06	5.12652e-05
TYW3	2380.57	0.296057	0.0658617	4.49513	6.95268e-06	5.24108e-05
APEH	4127.67	-0.160824	0.0357871	-4.4939	6.99305e-06	5.26818e-05
ARHGDIB	14465.7	-0.30566	0.0680338	-4.49277	7.0303e-06	5.29291e-05
LPAR5	288.257	-0.567284	0.126291	-4.49189	7.05927e-06	5.31137e-05
PDP1	345.455	-0.428781	0.0955254	-4.48867	7.16709e-06	5.38909e-05
ZNF599	34.6137	-0.72613	0.161784	-4.48828	7.1799e-06	5.39533e-05
FAM98C	188.372	-0.409046	0.0911446	-4.48788	7.19353e-06	5.40216e-05
TBC1D22A	1287.88	-0.222985	0.0496889	-4.48762	7.20221e-06	5.40528e-05
SH3BP2	1677.54	0.346192	0.0771462	4.48748	7.20699e-06	5.40547e-05
GALK1	398.89	-0.326937	0.0729021	-4.4846	7.30495e-06	5.4755e-05
TMEM42	160.142	-0.303777	0.0677574	-4.4833	7.34965e-06	5.50555e-05
UTP20	3150.85	0.218293	0.0486984	4.48255	7.37555e-06	5.52149e-05
ELMOD3	405.853	-0.182154	0.0406511	-4.48093	7.43192e-06	5.55323e-05
PGRMC1	1257.96	-0.194676	0.0434433	-4.48115	7.42408e-06	5.55323e-05
TBC1D10C	1385.24	-0.343959	0.0767604	-4.48094	7.43137e-06	5.55323e-05
C3orf38	1280.72	0.196966	0.0439995	4.47657	7.58534e-06	5.66432e-05
DTNB	101.75	-0.567106	0.126725	-4.47509	7.63783e-06	5.69965e-05
STUB1	1676.01	-0.222038	0.0496177	-4.47497	7.6422e-06	5.69965e-05
SNHG15	1697.5	0.161425	0.0360803	4.47406	7.67479e-06	5.72038e-05
LINC00667	966.395	-0.234409	0.0524089	-4.4727	7.7239e-06	5.75339e-05
PAIP2	1937.87	-0.239696	0.0535988	-4.47204	7.74763e-06	5.76746e-05
ELK4	968.026	0.304342	0.0680586	4.47176	7.75802e-06	5.768e-05
SAFB2	3759.14	-0.129507	0.0289606	-4.47183	7.7552e-06	5.768e-05
TMEM87B	1327.77	0.348734	0.0780183	4.4699	7.82547e-06	5.81453e-05
RNF168	1466.43	0.190707	0.0426705	4.4693	7.84759e-06	5.82734e-05
ENSG00000273590	277.635	-0.361288	0.0808486	-4.4687	7.86967e-06	5.8401e-05
HEATR5A	520.81	-0.31493	0.0704772	-4.46854	7.87571e-06	5.84094e-05
DVL1	574.796	-0.396975	0.0888447	-4.46818	7.88863e-06	5.84689e-05
TAF4	673.674	-0.226495	0.0506979	-4.46755	7.91207e-06	5.86063e-05
PRDM2	3701.49	0.151504	0.0339166	4.46697	7.93349e-06	5.87285e-05
CD96	196.706	-1.12463	0.251872	-4.46511	8.00286e-06	5.92053e-05
BRIX1	2172.71	0.221167	0.0495381	4.46459	8.02224e-06	5.93119e-05
PUM1	1947.45	0.182331	0.0408518	4.46323	8.07342e-06	5.96533e-05
IQGAP2	2607.86	0.360957	0.0808807	4.46283	8.08836e-06	5.97268e-05
METTL14	1064.01	0.147297	0.0330141	4.46162	8.13422e-06	6.00282e-05
novelGene_RDH14_AS	60.1217	0.616591	0.138233	4.46053	8.17558e-06	6.02961e-05
OTULIN	2820.51	0.244832	0.0549043	4.45925	8.2247e-06	6.0621e-05
MRPS26	709.05	-0.266665	0.0598368	-4.45654	8.32934e-06	6.13543e-05
IGIP	155.745	-0.392369	0.0881112	-4.45311	8.46354e-06	6.23044e-05
MAP3K13	417.787	-0.257532	0.057844	-4.45219	8.50004e-06	6.25345e-05
RABGGTA	1176.51	0.254496	0.0571907	4.44996	8.58856e-06	6.31468e-05
ITGB2	3781.93	-0.341071	0.0766531	-4.44953	8.60565e-06	6.32335e-05
CPNE5	2342	0.785013	0.176434	4.44932	8.6142e-06	6.32574e-05
PPP1R9B	5255.87	0.306904	0.0689907	4.44848	8.64789e-06	6.34657e-05
ATXN7L3	3346.33	0.146925	0.0330325	4.44789	8.67185e-06	6.35774e-05
BAK1	2415.66	0.323798	0.0727988	4.44784	8.67376e-06	6.35774e-05
RINT1	1160.05	0.186979	0.0420451	4.44711	8.70318e-06	6.37539e-05
BTRC	737.788	-0.176215	0.0396353	-4.4459	8.75254e-06	6.40761e-05
ADCK5	335.012	-0.254069	0.057176	-4.44362	8.84576e-06	6.47188e-05
PLPBP	2085.42	-0.123222	0.0277457	-4.44111	8.94942e-06	6.54372e-05
ZNF791	797.759	-0.260585	0.0587502	-4.43547	9.187e-06	6.71332e-05
RAC2	13101.3	0.255083	0.0575582	4.43174	9.34778e-06	6.82662e-05
HIVEP1	1976.04	0.371592	0.0838963	4.42918	9.45914e-06	6.90373e-05
ZNF623	805.511	-0.186457	0.0421386	-4.42485	9.65115e-06	7.03956e-05
RAB40C	343.081	-0.296072	0.0669179	-4.4244	9.67099e-06	7.04972e-05
STXBP5	647.202	-0.200414	0.0452991	-4.42423	9.67871e-06	7.05104e-05
DLD	4986.67	-0.171111	0.0386788	-4.4239	9.69366e-06	7.05419e-05
UBR5	12947.4	0.181486	0.0410242	4.42387	9.69485e-06	7.05419e-05
NDUFB2	1431.61	-0.136453	0.0308491	-4.42323	9.7234e-06	7.07064e-05
HAUS3	901.029	0.182544	0.0412922	4.4208	9.83373e-06	7.14652e-05
TRPV1	281.78	-0.344165	0.0778605	-4.42027	9.85761e-06	7.15952e-05
UBD	456.204	1.37337	0.31094	4.41682	1.00166e-05	7.27053e-05
SLC25A10	629.643	-0.387611	0.0877898	-4.41522	1.0091e-05	7.32008e-05
RETREG2	1645.6	-0.170961	0.0387289	-4.4143	1.01339e-05	7.34674e-05
ZNF10	225.507	-0.30772	0.069757	-4.41132	1.02744e-05	7.44413e-05
PSTPIP1	252.43	-0.473076	0.107266	-4.41033	1.03215e-05	7.47366e-05
ETF1	7326.5	0.155886	0.0353498	4.40981	1.03463e-05	7.48604e-05
HS1BP3	205.334	-0.401919	0.0911443	-4.40971	1.03511e-05	7.48604e-05
HLA-C	44416.5	0.423733	0.0961362	4.40763	1.04508e-05	7.5536e-05
DHX34	1067.53	0.240681	0.054633	4.40542	1.05581e-05	7.6265e-05
OGFOD2	519.349	-0.306894	0.0696916	-4.40359	1.06472e-05	7.68622e-05
SDHAP4	674.854	-0.265344	0.0602607	-4.40326	1.06635e-05	7.69334e-05
KDM6A	1722.57	0.424728	0.0965243	4.40022	1.08141e-05	7.79723e-05
USP4	2911.39	-0.203953	0.0463757	-4.39784	1.09333e-05	7.87846e-05
ANKRD54	466.269	-0.194278	0.0441807	-4.39736	1.09576e-05	7.89122e-05
FAM120A	7262.5	-0.111283	0.0253119	-4.39648	1.10022e-05	7.91854e-05
PANX1	424.821	0.416545	0.0948341	4.39235	1.1213e-05	8.06051e-05
SLC39A11	619.639	-0.222089	0.0505613	-4.39246	1.12073e-05	8.06051e-05
GUSBP11	729.584	-0.264585	0.0602544	-4.39114	1.1276e-05	8.10093e-05
NDUFA8	656.102	-0.169626	0.038637	-4.39025	1.1322e-05	8.12908e-05
CEP85	1477.14	0.176006	0.040111	4.38796	1.14418e-05	8.21018e-05
EED	2665.36	0.203661	0.0464171	4.38764	1.14588e-05	8.2174e-05
TTI1	1786.36	0.150414	0.0342833	4.38739	1.14721e-05	8.22203e-05
AHSA1	5911.69	0.19181	0.0437264	4.38659	1.15143e-05	8.24727e-05
COPA	10449.8	0.156493	0.0356809	4.38589	1.15513e-05	8.26888e-05
ARHGAP33	231.161	-0.507354	0.115728	-4.38404	1.16501e-05	8.33313e-05
COQ8B	639.095	-0.289256	0.0659807	-4.38394	1.16551e-05	8.33313e-05
PTRH2	954.639	0.195273	0.044551	4.38313	1.16988e-05	8.35937e-05
BTK	6482.03	0.165115	0.0377126	4.37825	1.19636e-05	8.54345e-05
CCNE1	1378.63	0.316219	0.0722298	4.37795	1.198e-05	8.55008e-05
SCAPER	139.509	0.364194	0.083223	4.37613	1.20807e-05	8.61677e-05
IRAG2	7769.33	-0.600978	0.137343	-4.37573	1.21025e-05	8.62634e-05
XPR1	1385.28	-0.191655	0.0438007	-4.37562	1.21085e-05	8.62634e-05
UEVLD	880.786	0.225585	0.0516222	4.36992	1.2429e-05	8.84935e-05
MINPP1	583.591	-0.269459	0.06174	-4.36442	1.27461e-05	9.06973e-05
BTD	130.661	-0.314751	0.0721227	-4.3641	1.27645e-05	9.07742e-05
CNTROB	1214.26	-0.17211	0.0394534	-4.36234	1.28676e-05	9.14526e-05
KCTD1	310.069	0.459534	0.105367	4.3613	1.29295e-05	9.18378e-05
DDX28	807.74	0.200567	0.0459903	4.36107	1.29429e-05	9.18783e-05
PBX2	3639.64	0.159277	0.0365426	4.35866	1.30859e-05	9.26329e-05
PBXIP1	1622.06	-0.399438	0.0916431	-4.35863	1.3088e-05	9.26329e-05
PLEK	16605.9	0.289031	0.0663105	4.35876	1.30804e-05	9.26329e-05
SH2B3	3029.43	0.20515	0.0470657	4.35879	1.30781e-05	9.26329e-05
SPATC1L	240.714	-0.411321	0.0943617	-4.35898	1.30671e-05	9.26329e-05
RRP1B	4582.65	0.20075	0.0460828	4.35629	1.32287e-05	9.3573e-05
EIPR1	1212.57	-0.137133	0.0314904	-4.35475	1.33216e-05	9.41746e-05
TOMM20	4249.43	-0.180425	0.0414395	-4.35393	1.33716e-05	9.44724e-05
CCDC51	882.136	0.167486	0.0384713	4.35353	1.33961e-05	9.45894e-05
PXMP2	538.234	-0.283757	0.0651871	-4.35296	1.34313e-05	9.47814e-05
WASF2	6659.53	0.17645	0.0405505	4.35137	1.35292e-05	9.5416e-05
ETNK1	4042	0.20404	0.0469093	4.34966	1.36348e-05	9.61037e-05
EIF3L	11478.1	-0.168854	0.0388264	-4.34895	1.36791e-05	9.63592e-05
ZNF337	547.108	-0.271484	0.0624523	-4.34707	1.3797e-05	9.71322e-05
MAPK8IP3	1849.95	-0.247578	0.0569547	-4.34692	1.38063e-05	9.7141e-05
ENSG00000289047	943.4	-0.227218	0.052303	-4.34426	1.39744e-05	9.82653e-05
RTN4	3241.59	-0.368355	0.0848069	-4.34346	1.40258e-05	9.85686e-05
ATP6AP1	1706.58	-0.215344	0.0495842	-4.343	1.4055e-05	9.87158e-05
NME3	423.427	-0.384859	0.088666	-4.34055	1.42126e-05	9.9764e-05
PEX26	2351.29	0.343935	0.0792612	4.33927	1.42959e-05	0.000100231
ZDHHC7	1499.9	-0.176256	0.0406181	-4.33933	1.42917e-05	0.000100231
RASSF3	3224.31	0.150547	0.0346952	4.33912	1.43053e-05	0.000100238
KLHL18	1487.81	0.201343	0.046406	4.33873	1.43306e-05	0.000100357
TNFAIP8	4534.36	0.247971	0.0571558	4.33851	1.43453e-05	0.0001004
NARS2	888.111	-0.211546	0.0487639	-4.33817	1.43676e-05	0.000100497
COQ10B	890.271	0.189216	0.0436564	4.3342	1.46292e-05	0.000102267
SRFBP1	1008.19	0.229313	0.0529336	4.33208	1.47706e-05	0.000103195
AP3D1	6961.18	0.193307	0.044626	4.33171	1.47957e-05	0.00010331
NOD2	877.236	0.477578	0.110332	4.32857	1.50084e-05	0.000104673
RNASEH1	1156.66	0.196022	0.0452855	4.32859	1.50066e-05	0.000104673
DNAJA3	3644.09	0.116093	0.026826	4.32763	1.5072e-05	0.000105055
FAM89B	481.527	-0.30597	0.0707411	-4.32521	1.52385e-05	0.000106104
UTP3	1905.26	0.213012	0.0492493	4.32519	1.52403e-05	0.000106104
KDM4A	2255.57	0.224057	0.0518306	4.32286	1.54018e-05	0.000107103
SIAH1	340.598	-0.2133	0.0493422	-4.32287	1.54013e-05	0.000107103
MAGED1	5188.73	-0.289861	0.067063	-4.32223	1.54463e-05	0.00010735
UBE2M	1467.75	-0.187441	0.0433704	-4.32186	1.54716e-05	0.000107464
N4BP2L1	571.998	0.311408	0.0720826	4.32016	1.55919e-05	0.000108237
CGRRF1	191.433	-0.271577	0.062889	-4.31835	1.57202e-05	0.000109063
PKN2	1688.22	0.2085	0.0482986	4.3169	1.58239e-05	0.000109719
LHPP	95.1832	-0.405008	0.0938317	-4.31633	1.58644e-05	0.000109936
PLEKHO2	2194.12	0.232735	0.0539242	4.31597	1.58902e-05	0.000110051
SGPP2	2089.46	-0.437307	0.101327	-4.31579	1.5903e-05	0.000110076
TMEM243	1794.95	-0.191446	0.0443765	-4.31412	1.60238e-05	0.000110848
QTRT2	1904.8	0.184131	0.0427029	4.31191	1.6185e-05	0.000111898
CALU	3189.39	-0.254048	0.0589286	-4.31111	1.6244e-05	0.000112241
CFH	2.55402	2.87772	0.667546	4.3109	1.62589e-05	0.000112279
HAGH	351.406	-0.353638	0.0820426	-4.31042	1.62944e-05	0.000112337
SPICE1_CFAP44	58.5426	-0.742139	0.172174	-4.31041	1.62956e-05	0.000112337
UNC119B	2083.4	-0.232259	0.0538827	-4.31045	1.62922e-05	0.000112337
TRIM65	784.053	-0.249238	0.0578273	-4.31004	1.63223e-05	0.000112456
CCDC88C	4643.33	0.200906	0.046617	4.30971	1.63465e-05	0.000112509
UBOX5	367.601	0.268423	0.0622837	4.30968	1.63488e-05	0.000112509
CRTC3	1764.39	0.289722	0.0672525	4.30798	1.64754e-05	0.000113315
EML3	1714.92	-0.190331	0.0441899	-4.30713	1.65389e-05	0.000113686
ZMPSTE24-DT	152.88	-0.325666	0.075614	-4.30695	1.65521e-05	0.000113711
LY6E-DT	38.9751	0.970535	0.225398	4.30586	1.66336e-05	0.000114205
H2BC4	439.954	0.591587	0.137437	4.30442	1.67422e-05	0.000114885
UTRN	1586.77	0.543311	0.12645	4.29663	1.73413e-05	0.000118928
LIN52	1017.86	0.230742	0.0537281	4.29463	1.74988e-05	0.000119939
INTS15	671.921	-0.182232	0.0424719	-4.29065	1.78154e-05	0.000122038
ANKRD42	139.122	-0.418003	0.0974682	-4.28861	1.79795e-05	0.000123092
TMEM201	1169.13	0.279527	0.0651814	4.28844	1.79931e-05	0.000123115
KLC4	228.091	-0.295148	0.0688352	-4.28774	1.80497e-05	0.000123431
XPO6	5115.9	0.239961	0.0560158	4.28381	1.83723e-05	0.000125565
AJUBA	20.8119	-0.795471	0.185705	-4.28351	1.83968e-05	0.000125649
TMEM38A	325.037	-0.82157	0.191803	-4.2834	1.84057e-05	0.000125649
ABCA6	1378.25	-0.692184	0.161608	-4.28311	1.84297e-05	0.000125741
FAM177A1	446.828	0.219083	0.0511706	4.28142	1.85708e-05	0.000126632
SOCS5	330.498	-0.238996	0.0558699	-4.27772	1.88817e-05	0.000128678
FBXO9	1064.77	-0.134151	0.0313782	-4.2753	1.9088e-05	0.000130009
MRPS5	2645.72	-0.15363	0.0359424	-4.27432	1.91717e-05	0.000130506
HEATR1	6205.75	0.164617	0.0385238	4.27312	1.9276e-05	0.000131129
PSRC1	189.015	-0.425696	0.0996245	-4.27301	1.92854e-05	0.000131129
PRMT9	472.432	-0.205561	0.0481313	-4.27083	1.94746e-05	0.000132341
NPC2	1369.95	0.362093	0.084787	4.27062	1.94931e-05	0.000132391
AGPAT1	1216.23	-0.235134	0.0550823	-4.26878	1.96544e-05	0.00013341
H3-3B	15258.9	0.134813	0.0315841	4.26838	1.96898e-05	0.000133575
HLA-DMA	4111.58	-0.403582	0.0945749	-4.26733	1.97826e-05	0.000134128
DNAJC1	1202.31	0.339593	0.079583	4.26715	1.97983e-05	0.000134159
CD40	2666.04	0.362412	0.0849395	4.2667	1.98384e-05	0.000134354
LGALS3BP	1061.98	1.57207	0.368595	4.26502	1.99884e-05	0.000135293
TMEM187	129.999	0.476065	0.111673	4.26303	2.01673e-05	0.000136426
RMND5B	1123	-0.168029	0.0394197	-4.26256	2.02097e-05	0.000136636
CERT1	2427.19	-0.229403	0.0538246	-4.26205	2.0256e-05	0.000136871
HCFC1	7544.34	0.282541	0.0663266	4.25985	2.04567e-05	0.000138149
RERE	4787.98	0.40937	0.0961479	4.25771	2.06533e-05	0.000139398
SMAD5	951.314	-0.275909	0.0648189	-4.25661	2.0755e-05	0.000140005
GPSM2	468.407	-0.2933	0.0689077	-4.25642	2.07729e-05	0.000140047
RHOA	15874.6	-0.131773	0.0309609	-4.25611	2.08016e-05	0.000140161
MPG	1160.74	-0.251473	0.0591511	-4.25137	2.12471e-05	0.000143082
DCLRE1C	549.238	0.262711	0.0618401	4.24823	2.15468e-05	0.000145018
SASS6	1122.55	0.230858	0.0543451	4.24801	2.1568e-05	0.000145079
ZNF561	887.572	-0.191845	0.0451983	-4.24452	2.19059e-05	0.000147269
CXXC5	2093.99	-0.307122	0.0723669	-4.24395	2.19615e-05	0.00014756
CEBPB	233.599	0.541062	0.127607	4.24005	2.23469e-05	0.000150065
NELFE	1524.4	-0.132207	0.0311942	-4.2382	2.25321e-05	0.000151223
POMGNT1	848.735	-0.179287	0.0423212	-4.23634	2.27197e-05	0.000152397
IL3RA	705.268	0.635361	0.150035	4.23477	2.28791e-05	0.00015338
KATNB1	740.813	-0.225269	0.053197	-4.23463	2.28929e-05	0.000153386
CEP295	1360.34	0.194811	0.0460343	4.23187	2.31754e-05	0.000155105
PSMG2	1979.92	0.147385	0.0348265	4.23197	2.31651e-05	0.000155105
ZNF862	286.761	-0.427889	0.101174	-4.22924	2.34481e-05	0.000156842
NCBP3	2267.53	-0.128733	0.0304537	-4.22717	2.36646e-05	0.000158201
NUP35	789.493	0.218673	0.0517381	4.22654	2.37315e-05	0.00015856
ANKRD44	4041.98	-0.209188	0.0494993	-4.22609	2.3779e-05	0.000158776
RRP15	908.868	0.251202	0.0594431	4.22593	2.37961e-05	0.000158776
VASH1	77.7896	-0.877233	0.207587	-4.22585	2.38038e-05	0.000158776
ZFP90	495.082	-0.373523	0.0884646	-4.22229	2.41836e-05	0.000161219
TNIP2	1912.94	0.304273	0.0720808	4.22128	2.42921e-05	0.000161853
CKS1B	2242.02	0.2209	0.0523353	4.22086	2.43376e-05	0.000162065
BCOR	1883.74	0.274313	0.0649941	4.22058	2.4367e-05	0.00016217
RALBP1	2937.13	-0.181185	0.0429316	-4.22031	2.4397e-05	0.000162279
RNF111	1590.98	0.129319	0.0306569	4.21827	2.46189e-05	0.000163664
OTUD1	304.205	-0.712979	0.169049	-4.21759	2.46931e-05	0.000164066
FASTKD1	2258.59	-0.186993	0.0443387	-4.21737	2.4717e-05	0.000164134
RUNX1	202.509	-0.983754	0.233294	-4.21681	2.47786e-05	0.000164451
KHNYN	3856.59	0.22284	0.0528504	4.21643	2.48204e-05	0.000164637
TOR2A	355.379	-0.277215	0.0657545	-4.21591	2.48771e-05	0.000164921
TERF2IP	3694	-0.154252	0.0365901	-4.21567	2.49042e-05	0.000164978
TMEM106C	1638.59	-0.243571	0.0577787	-4.21558	2.49132e-05	0.000164978
SLAIN2	1862.04	-0.133069	0.0315729	-4.21466	2.50153e-05	0.000165562
ACAA1	2627.79	0.211549	0.0501986	4.21423	2.50631e-05	0.000165786
SEPTIN9	12453.4	-0.244741	0.05811	-4.21168	2.53476e-05	0.000167575
CEP44	821.237	-0.208055	0.0494139	-4.21045	2.54859e-05	0.000168396
POLR3B	748.869	-0.169342	0.0402337	-4.20897	2.56543e-05	0.000169415
IST1	4331.47	0.0937155	0.0222687	4.20839	2.57201e-05	0.000169756
HABP4	259.721	-0.551906	0.131253	-4.20491	2.61183e-05	0.000172223
OAZ2	1208.27	-0.163903	0.0389794	-4.20487	2.61228e-05	0.000172223
TOMM34	1813.54	0.193257	0.0459677	4.20419	2.62015e-05	0.000172646
SYF2	1324.8	-0.224836	0.0534872	-4.20354	2.62769e-05	0.000173047
ZNF277	875.15	0.280651	0.0667673	4.20342	2.62914e-05	0.000173047
HINFP	626.782	0.152313	0.036244	4.20243	2.64066e-05	0.00017371
CSNK2A2	3229.34	0.24987	0.0594708	4.20155	2.65091e-05	0.000174288
CNPY3_LINC02976	282.931	-0.328217	0.0781336	-4.20072	2.66072e-05	0.000174837
MT2A	1695.64	0.967514	0.230374	4.19976	2.67198e-05	0.000175386
NFE2L3	1441.55	0.366129	0.0871786	4.19976	2.67201e-05	0.000175386
NUBP2	1366.72	-0.232414	0.0553458	-4.19931	2.67731e-05	0.000175637
NIPBL-DT	484.795	-0.22594	0.0538279	-4.19745	2.69942e-05	0.00017699
SDAD1	2262.12	0.171275	0.040809	4.197	2.70472e-05	0.00017724
SPI1	627.695	-0.30919	0.0736922	-4.1957	2.72036e-05	0.000178167
CSTF3	2299.82	0.179175	0.0427121	4.19493	2.7295e-05	0.00017857
RAD51B	119.274	0.301807	0.0719451	4.19496	2.72923e-05	0.00017857
NAT10	6083.41	0.113113	0.0269722	4.19371	2.74428e-05	0.000179438
DGKZ	2751.34	-0.208242	0.0496576	-4.19355	2.74621e-05	0.000179466
BBS2	368.104	-0.451231	0.107738	-4.18823	2.81138e-05	0.000183625
TSG101	1834.41	0.204323	0.04881	4.18609	2.83803e-05	0.000185264
ATP1A1	18715.9	-0.191695	0.0458107	-4.18451	2.85783e-05	0.000186454
MARS1	7403.02	0.13577	0.0324561	4.18321	2.87427e-05	0.000187424
OXA1L	5938.93	-0.148785	0.0355817	-4.1815	2.89593e-05	0.000188734
ATP5MC3	1827.63	-0.204464	0.0489103	-4.1804	2.90999e-05	0.000189546
CLDN15_FIS1	532.995	0.25633	0.0613204	4.18018	2.9128e-05	0.000189626
MPST	708.589	-0.340356	0.0814269	-4.17989	2.91646e-05	0.000189761
GNPDA1	786.138	-0.462375	0.110626	-4.17962	2.91996e-05	0.000189885
ATP1B3	3912.15	-0.169203	0.040488	-4.1791	2.92669e-05	0.000190219
GATA3	478.975	0.528819	0.126553	4.17865	2.93246e-05	0.00019049
FAM200C	115.676	-0.297917	0.0713121	-4.17765	2.9454e-05	0.000191227
CCNDBP1	1222.55	-0.241962	0.0579385	-4.17619	2.96428e-05	0.000192348
SH3PXD2A	2119.01	0.284836	0.068219	4.17531	2.97574e-05	0.000192987
MCCC1	1423.08	-0.212448	0.0508876	-4.17485	2.9818e-05	0.000193274
VPS28	986.67	-0.196625	0.0471155	-4.17326	3.0027e-05	0.000194524
HMGB1	24477.3	-0.253784	0.0608271	-4.17223	3.01638e-05	0.000195304
CTBP1	4085.48	-0.182146	0.0436638	-4.17156	3.02519e-05	0.000195768
COMMD8	1205.2	-0.259422	0.0622142	-4.16983	3.0483e-05	0.000197156
FOXJ3	2581.47	0.1312	0.0314734	4.16862	3.06456e-05	0.000197996
TBC1D1	3049.38	0.319725	0.0766983	4.16861	3.06461e-05	0.000197996
PLXNB2	4046.34	-0.419972	0.100769	-4.16767	3.0773e-05	0.000198709
SCAMP1-AS1	166.775	0.37514	0.0900255	4.16705	3.08572e-05	0.000199145
ZNF624	113.402	-0.360383	0.0865863	-4.16212	3.15303e-05	0.000203379
DUT	5123.52	0.165179	0.0397016	4.16051	3.17534e-05	0.000204707
ACOT13	835.958	-0.183103	0.0440299	-4.1586	3.20209e-05	0.000206209
COQ7	549.997	-0.1999	0.0480684	-4.15866	3.20126e-05	0.000206209
DECR1	2682.47	0.16945	0.0407504	4.15824	3.20703e-05	0.000206416
ARNT_CTSK	254.158	-0.507627	0.122085	-4.15799	3.21054e-05	0.00020653
DHRS11	166.081	-0.349385	0.0840381	-4.15747	3.21796e-05	0.00020686
SYNGR1	196.571	-0.737761	0.177458	-4.15738	3.21913e-05	0.00020686
ABHD15	271.494	-0.366758	0.088259	-4.15547	3.24613e-05	0.000208482
ARHGAP18	1373.06	-0.28363	0.0682811	-4.15386	3.26906e-05	0.000209842
KHK	259.391	-0.470524	0.113284	-4.15349	3.27449e-05	0.000210078
ELOVL7	48.0473	1.18492	0.285478	4.15064	3.31543e-05	0.00021259
PRPF39	2037.84	0.167926	0.0404723	4.14915	3.33718e-05	0.00021387
DDX59	779.424	0.223402	0.0538529	4.14838	3.34841e-05	0.000214359
NSUN4	1259.26	0.1345	0.0324215	4.14849	3.34679e-05	0.000214359
RPA1	5533.04	-0.122894	0.0296523	-4.14449	3.40575e-05	0.000217913
TMEM33	1955.36	0.165586	0.0399553	4.14428	3.40884e-05	0.000217994
SRRM2	26830	0.178221	0.0430261	4.14216	3.44044e-05	0.000219897
MFSD14A	2566.1	0.180451	0.0436034	4.13847	3.4963e-05	0.000223348
MTERF3	1067.53	0.169664	0.0410344	4.13469	3.5544e-05	0.000226938
FBXL3	1168.49	-0.195508	0.0473033	-4.13308	3.57934e-05	0.000228408
TOP2B	5367.33	-0.268933	0.0651212	-4.12973	3.63197e-05	0.000231642
SNIP1	752.776	0.148897	0.0360562	4.12958	3.63426e-05	0.000231664
ERH	6188.68	0.146808	0.0355557	4.12896	3.64414e-05	0.000232171
CYBC1	6341.19	0.195704	0.0474002	4.12875	3.64746e-05	0.000232258
ACOX1	1273.75	-0.148045	0.0358778	-4.12637	3.68528e-05	0.000234541
KCNE5_ACSL4	62.583	0.635679	0.154084	4.12554	3.69872e-05	0.000235271
DCAF17	1341.26	-0.186275	0.0451692	-4.12395	3.72434e-05	0.000236775
THEM4	487.439	-0.253178	0.0614065	-4.12298	3.73998e-05	0.000237642
INTS13	2429.71	0.173603	0.042128	4.12084	3.77488e-05	0.000239732
TANK	3114.14	0.23111	0.0560963	4.11988	3.79062e-05	0.000240604
CBLB	676.319	-0.666542	0.161819	-4.11907	3.80406e-05	0.000241328
GABARAP	3071.61	-0.212404	0.051574	-4.11844	3.81442e-05	0.000241857
RPS6_ENSG00000272842	131.907	-0.484463	0.117664	-4.11736	3.83243e-05	0.00024287
CNOT9	4405.89	0.103855	0.025225	4.11712	3.83632e-05	0.000242987
SPSB1	108.963	1.07167	0.260317	4.1168	3.84161e-05	0.000243194
ENSG00000272106	76.3111	-0.377438	0.0917138	-4.11539	3.86526e-05	0.000244561
EPS15L1	1382.3	-0.168004	0.0408468	-4.11304	3.9048e-05	0.000246932
RAB43	1677.78	0.302792	0.07365	4.11123	3.9356e-05	0.000248748
SORBS2	323.983	-1.20491	0.293166	-4.10997	3.95708e-05	0.000249973
MTMR12	645.688	0.223453	0.0543862	4.10863	3.98008e-05	0.000251292
FAM241A	701.976	0.495585	0.120635	4.10814	3.98857e-05	0.000251695
TTC8	41.5023	-0.712681	0.173498	-4.10771	3.99603e-05	0.000252033
PELP1	2812.99	0.146402	0.03565	4.10665	4.01438e-05	0.000253057
CD6	10.7867	-1.25859	0.30654	-4.1058	4.02923e-05	0.000253858
MGA	2339.8	0.19423	0.047313	4.10521	4.03942e-05	0.000254366
MBNL1	11448.1	-0.206925	0.050409	-4.10493	4.04445e-05	0.000254548
ICAM3	4503.08	0.249809	0.060877	4.1035	4.06942e-05	0.000255985
CASP6	428.363	-0.315086	0.0768214	-4.10154	4.10404e-05	0.000258027
CARD6	409.163	0.52766	0.128656	4.10134	4.10773e-05	0.000258123
REC8	1447.03	-0.572247	0.139593	-4.09938	4.1425e-05	0.000260171
SPAG16	482.276	-0.187058	0.0456608	-4.09668	4.19125e-05	0.000263094
FADS1	1897.2	-0.554141	0.135272	-4.09651	4.19434e-05	0.00026315
SURF6	2261.61	0.186736	0.0455904	4.09596	4.2042e-05	0.00026363
GMIP	2703.06	0.265543	0.0648697	4.09349	4.24933e-05	0.00026632
ZNF800	1368.59	0.153729	0.0375606	4.09283	4.26142e-05	0.000266937
ATP11C	1581.61	-0.242712	0.0593094	-4.0923	4.27114e-05	0.000267265
PAIP1	2210.52	0.148264	0.0362298	4.09231	4.27089e-05	0.000267265
C4orf3	1430.14	0.201936	0.0493474	4.09212	4.27443e-05	0.000267331
RAB37	53.8971	-1.22828	0.300182	-4.0918	4.28038e-05	0.000267563
KEAP1	2457.05	0.200851	0.0491021	4.09048	4.30479e-05	0.000268687
LAMTOR1	2039.65	-0.167439	0.040934	-4.09046	4.30511e-05	0.000268687
ZRANB1	746.453	-0.136668	0.0334111	-4.09048	4.30476e-05	0.000268687
DNAJC2	2075.66	0.182917	0.0447385	4.08859	4.34004e-05	0.000270725
KLHL7	392.083	-0.316252	0.0773967	-4.08612	4.3864e-05	0.000273474
KIFBP	865.018	-0.239655	0.0586645	-4.08518	4.40435e-05	0.00027445
MAD1L1	1281.79	-0.257339	0.0629962	-4.08499	4.40779e-05	0.00027452
GDAP1	583.112	0.261725	0.0641111	4.08237	4.45787e-05	0.000277388
TMEM107	121.042	-0.384029	0.0940707	-4.08234	4.45847e-05	0.000277388
RAB5A_ENSG00000289138	46.8662	0.507495	0.124363	4.08075	4.48906e-05	0.000279145
SLC30A5	1947.52	-0.184031	0.0451012	-4.08041	4.49571e-05	0.000279413
LINC01480	538.771	-0.626018	0.153501	-4.07827	4.53718e-05	0.000281844
ENSG00000287707_RRP9	64.2811	0.401558	0.0984893	4.07717	4.55868e-05	0.000283032
SUFU	498.363	-0.266725	0.0654301	-4.07649	4.57203e-05	0.000283713
GTPBP4	5423.25	0.159767	0.0392098	4.07467	4.60796e-05	0.000285794
UTP4	2811.16	0.152871	0.0375271	4.07361	4.6289e-05	0.000286944
ADAM19	1868.8	0.933527	0.229201	4.07296	4.64195e-05	0.000287603
ATP6V1F	1488.2	-0.166029	0.0408053	-4.06881	4.72547e-05	0.000292626
ECH1	2837.64	-0.218151	0.0536247	-4.06811	4.73961e-05	0.00029335
HSP90AA1	68830.6	0.198068	0.0487013	4.067	4.76228e-05	0.0002946
CARF	157.403	-0.307222	0.0755715	-4.06532	4.79674e-05	0.000296578
POLR2A	8221.21	0.14001	0.0344461	4.0646	4.81139e-05	0.00029733
FAM131A	66.6959	-0.706801	0.173903	-4.06435	4.81675e-05	0.000297507
GIMAP2	898.335	0.311185	0.0766049	4.06221	4.86095e-05	0.000300082
PSMA3-AS1	889.219	-0.220808	0.0543981	-4.05911	4.92605e-05	0.000303943
FAM13B	2571.01	0.179509	0.0442381	4.05779	4.95396e-05	0.000305507
SNX29	2925.29	-0.35075	0.086481	-4.0558	4.99625e-05	0.000307956
S100PBP	1536.25	-0.158926	0.0391998	-4.05425	5.02947e-05	0.000309843
DOCK7	1086.43	-0.262742	0.0648135	-4.05382	5.03883e-05	0.00031026
AK2	8596.75	0.14909	0.0367826	4.05327	5.05071e-05	0.000310831
ACAA2	2727.13	-0.203772	0.0502821	-4.05257	5.06575e-05	0.000311435
GTDC1	466.807	-0.20775	0.0512637	-4.05258	5.06569e-05	0.000311435
USP11	1853.6	0.189322	0.046761	4.04871	5.15008e-05	0.000316457
GLOD4	1724.11	-0.223661	0.0552525	-4.04798	5.16615e-05	0.000317281
EMD	1422.51	-0.175732	0.0434136	-4.04785	5.16903e-05	0.000317294
TECPR2	901.752	0.52345	0.129359	4.04649	5.19913e-05	0.000318978
CDKN3	855.1	-0.258253	0.0638573	-4.04423	5.2496e-05	0.000321909
BLOC1S5	670.326	-0.18264	0.0451644	-4.04389	5.2572e-05	0.000322209
PTPA	4449.67	0.234832	0.0581115	4.04106	5.32109e-05	0.000325958
IFNAR1	1920.67	-0.232249	0.0574843	-4.04022	5.34001e-05	0.000326949
PDRG1	1147.77	0.15011	0.0371584	4.03973	5.35133e-05	0.000327474
OCEL1	66.8584	-0.436144	0.108046	-4.03665	5.42193e-05	0.000331624
PTPRE	466.357	-0.416844	0.10328	-4.03607	5.4355e-05	0.000332284
SUSD3	742.695	0.376663	0.0933301	4.03581	5.4414e-05	0.000332475
NUDT5	2441.84	-0.13443	0.0333175	-4.03481	5.46471e-05	0.000333728
DPH5	1038.22	-0.215171	0.0533499	-4.0332	5.50234e-05	0.000335854
GART	6102.8	0.111728	0.0277134	4.03154	5.54129e-05	0.000337886
NHERF1	1549.25	-0.368478	0.0913985	-4.03156	5.54083e-05	0.000337886
MOSPD1	308.491	-0.256003	0.0635137	-4.03068	5.56164e-05	0.000338953
RAB6A	2197.89	-0.167511	0.0415715	-4.02946	5.59047e-05	0.000340536
REXO1	2152.2	0.212355	0.0527044	4.02917	5.59742e-05	0.000340786
ZSWIM7	100.44	-0.48464	0.120287	-4.02903	5.60076e-05	0.000340815
SLC25A32	2272.64	0.183209	0.0454749	4.0288	5.6063e-05	0.000340979
EXD2	453.714	-0.2881	0.0715204	-4.02823	5.61987e-05	0.00034163
CNNM4	505.638	-0.434774	0.107952	-4.02748	5.63783e-05	0.000342547
CLUH	7826.22	0.252268	0.062654	4.02637	5.66438e-05	0.000343985
SERINC3	2473.8	-0.117836	0.0292724	-4.02549	5.68574e-05	0.000345106
IPPK	889.654	0.133863	0.0332594	4.02482	5.70199e-05	0.000345891
TBC1D8	66.7183	1.17565	0.292107	4.02471	5.70446e-05	0.000345891
MRS2	2300.72	-0.153572	0.0381668	-4.0237	5.72915e-05	0.000347211
HELZ	1195.86	0.25695	0.0638637	4.02341	5.73619e-05	0.000347462
BCL3	542.009	0.46221	0.114915	4.02221	5.76551e-05	0.00034906
RNFT1	244.107	-0.392952	0.0977228	-4.02109	5.79303e-05	0.000350549
SPPL2B	1262.98	-0.236994	0.0589597	-4.01959	5.82997e-05	0.000352605
HDGFL2	2537.1	-0.167351	0.0416684	-4.01627	5.91273e-05	0.00035743
EXTL3	1039.72	-0.206883	0.0515215	-4.01548	5.93257e-05	0.000358448
SIT1	662.241	-0.663141	0.165154	-4.01528	5.93754e-05	0.000358566
MAN2A2	1567.9	-0.346212	0.0862838	-4.01248	6.00842e-05	0.000362663
PRRC2A	13894.6	0.1595	0.0397537	4.01222	6.01508e-05	0.000362881
STIP1	9725.04	0.152554	0.0380757	4.0066	6.15995e-05	0.000371434
DDX5	35279.5	0.0918166	0.0229181	4.00629	6.16788e-05	0.000371724
PCCA-DT	89.672	-0.46461	0.115978	-4.00602	6.17496e-05	0.000371963
SH2D2A	122.539	-0.747398	0.186586	-4.00564	6.18498e-05	0.000372378
SRSF9	6427.09	-0.110654	0.0276302	-4.00483	6.20622e-05	0.000373469
PNPLA6	2279.7	-0.236866	0.059155	-4.00417	6.22366e-05	0.000374329
ZNF613	199.271	0.275349	0.0687729	4.00375	6.2347e-05	0.000374805
ARL6IP5	3092.18	-0.276509	0.0690941	-4.00192	6.28293e-05	0.000377514
DNAJB4	490.026	0.343094	0.0857722	4.00006	6.33262e-05	0.000380308
RO60	1547.58	0.203189	0.0508048	3.99941	6.35013e-05	0.000381167
BCS1L	1097.45	-0.132604	0.033157	-3.99928	6.3535e-05	0.000381178
PHKG2	847.139	-0.166525	0.0416585	-3.99738	6.40477e-05	0.000384061
SKAP1	951.341	-0.357027	0.089343	-3.99614	6.43834e-05	0.00038588
POLR3E	1963.37	0.207922	0.0520336	3.99591	6.44462e-05	0.000386063
NRAS	4850.8	-0.150097	0.0375669	-3.99547	6.45669e-05	0.000386592
RPL23	23629.9	-0.208796	0.0522631	-3.99509	6.46684e-05	0.000387005
STK33	365.205	-0.378339	0.0947102	-3.9947	6.47755e-05	0.000387452
GTF2E1	935.791	0.155546	0.03894	3.9945	6.4832e-05	0.000387595
ESRRA	1954.64	0.238938	0.0598306	3.99357	6.50847e-05	0.000388717
HEXD	418.304	0.352365	0.0882327	3.99358	6.50819e-05	0.000388717
[truncated: 2,318 more rows]

## Sheet: DataS1b
DataS1b. DEI (transcript level) of LCL
transcript	GENE	baseMean	log2FoldChange	lfcSE	stat	pvalue	padj
PB.7756.8	NT5C3A	5573.68	2.14738	0.0864419	24.8419	3.16644e-136	2.57055e-131
PB.12733.5	OASL	1325.07	3.08696	0.125549	24.5877	1.70876e-133	6.93595e-129
PB.10001.58	SPTAN1	4774.29	-0.272845	0.0925157	-2.94918	0.00318621	0.0422164
PB.10001.59	SPTAN1	2404.98	-0.327304	0.0702285	-4.66056	3.15344e-06	9.6312e-05
PB.10002.1	DYNC2I2	981.534	-0.308318	0.0756089	-4.07781	4.54623e-05	0.00109353
PB.10008.1	ZER1	680.88	-0.207739	0.0636459	-3.26399	0.00109856	0.0175857
PB.1001.8	PDE4DIP	127.504	-0.645771	0.154197	-4.18797	2.81463e-05	0.00070939
PB.10010.1	ENDOG	272.952	-0.424809	0.101878	-4.16976	3.04918e-05	0.000762117
PB.10012.3	LRRC8A	26.3545	-1.76054	0.568568	-3.09645	0.00195852	0.0282404
PB.10013.3	KYAT1	124.767	-0.435085	0.109305	-3.98048	6.87764e-05	0.00158366
PB.17883.2	MX2	2406.73	2.42263	0.105965	22.8625	1.09683e-115	2.96805e-111
PB.10020.16	PTPA	242.465	-0.694797	0.186595	-3.72357	0.000196428	0.00399756
PB.17884.29	MX1	54970.7	2.09254	0.0947745	22.0792	5.01016e-108	1.01682e-103
PB.17884.31	MX1	5171.11	2.13902	0.0992578	21.5501	5.28162e-103	8.57535e-99
PB.13986.11	EHD4	4608.26	1.05997	0.0501554	21.1337	3.90038e-99	5.27728e-95
PB.15531.3	CNP	2955.36	1.0391	0.0499189	20.8157	3.11752e-96	3.61547e-92
PB.12628.2	USP30-AS1	469.707	1.58984	0.077163	20.6036	2.54628e-94	2.58387e-90
PB.10630.21	IFIT3	5427.95	3.12629	0.155294	20.1315	3.91197e-90	3.52864e-86
PB.10046.8	POMT1	70.5488	-0.568665	0.167423	-3.39658	0.00068234	0.0117085
PB.15564.4	IFI35	4206.36	1.59917	0.0801812	19.9444	1.6759e-88	1.36051e-84
PB.15564.7	IFI35	2084.98	1.67008	0.0839828	19.886	5.38424e-88	3.97362e-84
PB.7814.7	PSMA2	8693.77	0.733808	0.0371851	19.734	1.10197e-86	7.4549e-83
PB.17884.12	MX1	2102.54	2.08692	0.105929	19.7011	2.10858e-86	1.31674e-82
PB.623.85	SERBP1	412.719	27.9436	1.42386	19.6252	9.42528e-86	5.46538e-82
PB.14262.2	COX5A	5905.01	0.68684	0.0351561	19.5368	5.33811e-85	2.88902e-81
PB.10062.1	RPL7A	24506.7	-0.223406	0.0602674	-3.70691	0.000209802	0.00422106
PB.10064.1	SURF1	597.037	-0.222118	0.06607	-3.36186	0.000774194	0.0130611
PB.10065.2	SURF2	299.074	-0.260356	0.0683679	-3.80816	0.000140007	0.00297649
PB.669.105	IFI44L	386.701	27.8433	1.42601	19.5254	6.68508e-85	3.39188e-81
PB.10073.2	BRD3OS	325.747	-0.41918	0.0680147	-6.16308	7.13442e-10	3.50805e-08
PB.10075.1	WDR5	579.372	-0.533292	0.108905	-4.89686	9.73823e-07	3.23205e-05
PB.4368.5	TNFSF10	3455.82	3.57568	0.183686	19.4663	2.12166e-84	1.01317e-80
PB.10083.5	UBAC1	950.269	-0.293847	0.0544101	-5.40059	6.64202e-08	2.63027e-06
PB.10094.27	SEC16A	13.8035	-23.9561	2.92184	-8.19899	2.42422e-16	2.68121e-14
PB.1837.18	RSAD2	1698.24	4.47156	0.230835	19.3712	1.3502e-83	6.08945e-80
PB.10097.1	SNHG7	822.477	-0.192403	0.0581205	-3.31042	0.000931556	0.0152932
PB.101.3	CTNNBIP1	168.996	-0.374992	0.0743225	-5.04547	4.52407e-07	1.59267e-05
PB.14373.3	ISG20	712.842	1.85912	0.0964288	19.2797	7.95504e-83	3.39894e-79
PB.10107.1	PAXX	216.743	-0.272039	0.0926312	-2.9368	0.00331621	0.0436114
PB.10119.3	SSNA1	838.852	-0.281512	0.0594338	-4.73657	2.1737e-06	6.81589e-05
PB.10120.6	ANAPC2	672.647	-0.349706	0.0825409	-4.23676	2.26764e-05	0.000581825
PB.10125.1	CYSRT1	30.0708	-0.477319	0.149556	-3.19156	0.00141505	0.0217032
PB.10134.1	ZMYND19	238.216	-0.271217	0.0882754	-3.07239	0.00212349	0.0302009
PB.10136.1	ARRDC1-AS1	250.091	-0.27701	0.0877884	-3.15542	0.00160265	0.0239691
PB.15715.6	TRIM25	8467.06	0.953971	0.0495663	19.2463	1.51501e-82	6.1495e-79
PB.10140.42	ZMYND11	521.152	-0.390231	0.122245	-3.19219	0.00141196	0.0216641
PB.18111.1	RTCB	5545.44	0.825424	0.042989	19.2008	3.64338e-82	1.40844e-78
PB.4963.6	HERC5	7908.43	2.61933	0.14014	18.6907	5.89082e-78	2.17374e-74
PB.17884.50	MX1	2303.42	2.08934	0.112043	18.6476	1.32046e-77	4.66072e-74
PB.10151.8	IDI1	569.858	-0.493577	0.137874	-3.57991	0.000343717	0.00650275
PB.10164.4	NET1	948.147	-0.244505	0.0776167	-3.15016	0.00163178	0.0243559
PB.10167.7	GDI2	15.3276	-24.0984	2.92177	-8.24788	1.61232e-16	1.85396e-14
PB.10169.1	ANKRD16	113.916	-0.42637	0.113681	-3.75057	0.00017643	0.00364632
PB.10631.5	IFIT1	1050.46	3.1507	0.169815	18.5537	7.61435e-77	2.57558e-73
PB.1976.7	NRBP1	5068.3	0.694339	0.0377677	18.3845	1.74921e-75	5.68011e-72
PB.14373.5	ISG20	7925.15	1.82809	0.100474	18.1948	5.67691e-74	1.77253e-70
PB.10174.14	RBM17	504.99	-0.572592	0.0811191	-7.05866	1.68119e-12	1.00206e-10
PB.10174.16	RBM17	140.935	-0.810093	0.136487	-5.93532	2.93265e-09	1.36043e-07
PB.278.1	IFI6	9894.11	2.33122	0.129025	18.0679	5.70261e-73	1.71461e-69
PB.17971.11	USP18	4301.75	2.49104	0.137936	18.0594	6.65061e-73	1.92822e-69
PB.11217.5	UBE2L6	9221.98	1.43863	0.0799004	18.0053	1.76901e-72	4.95206e-69
PB.12991.14	EPSTI1	2359.71	1.88242	0.105537	17.8366	3.67612e-71	9.94771e-68
PB.10191.10	TAF3	678.429	-0.141936	0.0475851	-2.98278	0.00285643	0.038558
PB.278.2	IFI6	292.656	2.38354	0.134392	17.7357	2.22257e-70	5.82035e-67
PB.10193.26	CELF2	708.096	-0.462991	0.0960908	-4.81827	1.44807e-06	4.6891e-05
PB.102.17	LZIC	262.396	-0.408214	0.0838525	-4.86824	1.12595e-06	3.70365e-05
PB.11244.97	MS4A1	226.046	27.0894	1.52821	17.7263	2.62873e-70	6.66884e-67
PB.9495.4	BAG1	2922.59	0.82024	0.0464629	17.6537	9.5356e-70	2.34579e-66
PB.10205.12	NUDT5	281.695	-0.539223	0.136556	-3.94874	7.85645e-05	0.00178105
PB.10205.8	NUDT5	250.358	-0.51108	0.134899	-3.7886	0.0001515	0.00318789
PB.4662.19	LAP3	7191.9	1.62492	0.0925145	17.5639	4.65508e-69	1.11148e-65
PB.12991.27	EPSTI1	391.393	1.94068	0.110995	17.4844	1.88437e-68	4.37071e-65
PB.13986.5	EHD4	2623.56	0.938574	0.0537143	17.4734	2.28279e-68	5.14775e-65
PB.7756.21	NT5C3A	1078.49	2.25351	0.129968	17.339	2.38748e-67	5.23833e-64
PB.4368.14	TNFSF10	398.023	3.35457	0.19397	17.2943	5.1919e-67	1.10917e-63
PB.278.3	IFI6	2033.69	2.25619	0.131531	17.1533	5.9339e-66	1.23518e-62
PB.10.1	ISG15	29651	2.35194	0.138795	16.9455	2.078e-64	4.21735e-61
PB.1024.6	APH1A	7.98977	-22.2889	2.9223	-7.62717	2.39959e-14	1.61126e-12
PB.10241.1	TRDMT1	7.83142	-1.13834	0.256327	-4.44095	8.95645e-06	0.00024909
PB.10241.2	TRDMT1	37.8233	-1.1165	0.17724	-6.29939	2.98811e-10	1.51045e-08
PB.10257.20	MLLT10	15.2289	-24.0639	2.4021	-10.0179	1.27227e-23	2.69671e-21
PB.15207.21	XAF1	4415.12	1.66146	0.0999447	16.6238	4.68621e-62	9.05788e-59
PB.23035.21	CMPK2	2031.69	2.7583	0.166879	16.5288	2.27818e-61	4.30104e-58
PB.1027.4	RPRD2	953.39	-0.256481	0.0537699	-4.76998	1.84241e-06	5.88159e-05
PB.10275.2	PIP4K2A	2345.79	-0.482841	0.104965	-4.60003	4.22426e-06	0.000126216
PB.10275.5	PIP4K2A	2658.33	-0.430908	0.0996473	-4.32433	1.52993e-05	0.000406551
PB.17971.9	USP18	609.497	2.41511	0.146631	16.4707	5.95568e-61	1.09884e-57
PB.10277.1	OTUD1	299.571	-0.75015	0.172629	-4.34546	1.38985e-05	0.000372866
PB.10286.2	APBB1IP	1831.33	-0.242308	0.0705482	-3.43464	0.000593332	0.0104101
PB.10289.4	ABI1	882.533	-0.437666	0.10854	-4.0323	5.52344e-05	0.00129933
PB.17132.1	VSIG10L	101.789	1.68773	0.102723	16.43	1.1671e-60	2.10548e-57
PB.24242.18	GTPBP1_ENSG00000225450	1790.78	1.37998	0.085311	16.1759	7.46255e-59	1.31699e-55
PB.10631.6	IFIT1	11051	2.79856	0.173942	16.089	3.04643e-58	5.26196e-55
PB.3488.10	MYD88	3571.18	1.11257	0.0704646	15.789	3.70254e-56	6.01152e-53
PB.10923.1	IFITM1	15023.3	1.27492	0.0808184	15.7751	4.61594e-56	7.34758e-53
PB.15356.9	LGALS9	1220.89	1.26083	0.0801238	15.736	8.567e-56	1.33746e-52
PB.4190.18	PLSCR1	2609.19	1.98233	0.126118	15.718	1.13827e-55	1.74351e-52
PB.10294.2	YME1L1	1266.76	-0.393993	0.10644	-3.70154	0.000214296	0.00429868
PB.10298.1	MPP7	7.07783	-0.988698	0.296645	-3.33294	0.000859342	0.014278
PB.10299.26	WAC	476.705	-0.374259	0.0956202	-3.91402	9.07737e-05	0.00201727
PB.10300.1	WAC-AS1	356.09	-0.22955	0.072112	-3.18324	0.00145635	0.0221941
PB.14373.8	ISG20	358.958	1.4087	0.0899508	15.6608	2.80263e-55	4.21334e-52
PB.8664.1	PDGFRL	54.107	5.11389	0.331124	15.444	8.27878e-54	1.22196e-50
PB.10325.19	KIF5B	10.4142	-23.565	2.92204	-8.06458	7.34865e-16	7.22241e-14
PB.1034.2	ARNT_CTSK	250.029	-0.547729	0.122222	-4.48141	7.41513e-06	0.000210478
PB.17883.5	MX2	165.683	2.24148	0.146731	15.2762	1.10263e-52	1.59844e-49
PB.10972.1	TRIM21	2540.29	0.819459	0.0536602	15.2713	1.18854e-52	1.69275e-49
PB.3162.13	SP110	1432.26	1.52441	0.100674	15.1421	8.54433e-52	1.19593e-48
PB.8045.6	ANKIB1	3739.77	0.654387	0.0435288	15.0334	4.43313e-51	6.09976e-48
PB.20318.20	TRIM22	8272.41	1.27658	0.085156	14.991	8.40489e-51	1.1372e-47
PB.10363.11	BMS1	60.9189	-0.640221	0.153416	-4.17309	3.00497e-05	0.000752226
PB.14374.2	HAPLN3	588.85	2.58306	0.172664	14.96	1.3394e-50	1.78252e-47
PB.12290.120	STAT2	2587.46	1.62569	0.108851	14.935	1.95075e-50	2.55425e-47
PB.10367.9	HNRNPF	1882.09	-0.397363	0.101114	-3.92984	8.50027e-05	0.00190519
PB.10371.1	ZNF32	230.786	-0.519655	0.0936092	-5.55132	2.8352e-08	1.17371e-06
PB.15520.1	IGFBP4	1325.06	3.52857	0.238661	14.7848	1.83511e-49	2.36471e-46
PB.11420.2	UNC93B1	3052.41	0.984252	0.0672214	14.6419	1.51671e-48	1.92387e-45
PB.15356.13	LGALS9	2440.65	1.45048	0.0990861	14.6386	1.5933e-48	1.98993e-45
PB.16672.3	HSH2D	1754.23	0.695098	0.0479398	14.4994	1.22208e-47	1.50318e-44
PB.21650.8	GPR135_L3HYPDH	213.314	1.56934	0.108599	14.4508	2.47883e-47	3.00349e-44
PB.10409.7	TMEM273	204.633	-0.741705	0.193546	-3.8322	0.000127004	0.00273482
PB.13367.25	BAZ1A	5837.75	0.588485	0.0408182	14.4172	4.0322e-47	4.8138e-44
PB.1837.34	RSAD2	139.983	3.79715	0.263996	14.3834	6.58292e-47	7.74505e-44
PB.2653.4	NMI	3427.95	0.861453	0.059975	14.3635	8.76588e-47	1.0166e-43
PB.10411.4	ERCC6	7.71529	-22.9181	2.92234	-7.84238	4.42083e-15	3.43762e-13
PB.12680.17	OAS2	2815.4	1.65092	0.115207	14.33	1.42206e-46	1.62597e-43
PB.10444.52	TFAM	155.953	-0.460316	0.125335	-3.67268	0.00024002	0.00476175
PB.10453.30	CDK1	16.7105	-24.1885	2.39465	-10.1011	5.46489e-24	1.22893e-21
PB.12679.139	OAS3	14174.8	2.65403	0.185663	14.2949	2.35581e-46	2.65621e-43
PB.1046.2	VPS72	1085.42	-0.158619	0.0394679	-4.01894	5.84616e-05	0.00136693
PB.10461.1	ADO	774.053	-0.304353	0.0741987	-4.10187	4.09822e-05	0.00099372
PB.17884.10	MX1	1755.38	1.8679	0.130877	14.2721	3.26465e-46	3.63052e-43
PB.23035.20	CMPK2	144.205	2.68115	0.190047	14.1078	3.40074e-45	3.73075e-42
PB.10477.2	SIRT1	562.42	-0.343323	0.110244	-3.1142	0.00184442	0.0269157
PB.10479.4	HERC4	639.453	-0.412461	0.113668	-3.62866	0.000284897	0.00552645
PB.1048.5	PSMD4	221.084	-0.334695	0.103845	-3.22301	0.0012685	0.0198187
PB.10480.23	HNRNPH3	23.2477	-24.6561	2.4255	-10.1654	2.82984e-24	6.71723e-22
PB.10480.35	HNRNPH3	7.66338	-23.1589	2.92234	-7.92476	2.28595e-15	1.92906e-13
PB.10480.41	HNRNPH3	25.5057	-24.3341	2.92155	-8.32919	8.1398e-17	9.89192e-15
PB.10480.52	HNRNPH3	22.0042	-24.5917	2.9216	-8.41719	3.85634e-17	4.9301e-15
PB.10480.55	HNRNPH3	26.7808	-1.17371	0.312795	-3.75233	0.000175199	0.00362642
PB.10486.27	CCAR1	1020.88	-0.339888	0.111172	-3.05731	0.00223334	0.0314656
PB.17971.2	USP18	190.856	2.22899	0.158144	14.0947	4.09585e-45	4.4334e-42
PB.12680.41	OAS2	13715.9	1.59451	0.113592	14.0371	9.23629e-45	9.86594e-42
PB.2923.225	STAT1	23348.4	1.42316	0.101417	14.0327	9.83484e-45	1.03689e-41
PB.10494.16	VPS26A	467.601	-0.405463	0.128183	-3.16316	0.00156064	0.0234663
PB.15953.29	RNF213	9835.53	1.70307	0.121672	13.9972	1.62101e-44	1.68712e-41
PB.17072.2	NAPA	5090.73	0.808859	0.0579245	13.964	2.58432e-44	2.65567e-41
PB.10500.5	TYSND1	347.769	-0.397827	0.102646	-3.87573	0.000106307	0.00232806
PB.17884.17	MX1	666.859	1.77852	0.127761	13.9206	4.74569e-44	4.81575e-41
PB.26895.28	UBE2J1	199.339	25.3757	1.82933	13.8716	9.417e-44	9.43804e-41
PB.16945.32	AKT2	3215.91	0.670443	0.0483671	13.8616	1.08291e-43	1.07209e-40
PB.10504.1	LRRC20	491.855	-0.535156	0.110974	-4.82236	1.4187e-06	4.59584e-05
PB.10505.7	EIF4EBP2	1400.35	-0.573948	0.0714969	-8.0276	9.93983e-16	9.40473e-14
PB.2979.17	CFLAR	569.344	1.23208	0.0889723	13.8479	1.31066e-43	1.28193e-40
PB.15953.30	RNF213	6969.47	1.56023	0.113816	13.7084	9.04201e-43	8.73857e-40
PB.14840.2	N4BP1	1846.28	0.742531	0.0541934	13.7015	9.94649e-43	9.4996e-40
PB.10516.13	ANAPC16	405.605	-0.253559	0.0830341	-3.05368	0.00226054	0.0317662
PB.10516.7	ANAPC16	202.574	-0.360154	0.0764881	-4.70863	2.49383e-06	7.75379e-05
PB.10517.14	ASCC1	536.392	-0.328309	0.103626	-3.16821	0.00153383	0.0231188
PB.1052.4	PSMB4	6311.3	-0.113545	0.0373515	-3.03989	0.00236663	0.033034
PB.10526.2	FAM149B1	276.529	-0.199444	0.0649649	-3.07003	0.00214034	0.0303714
PB.10932.15	IRF7	2201.06	1.7554	0.128216	13.691	1.14953e-42	1.08512e-39
PB.15417.1	ENSG00000277511	126.621	1.28363	0.094184	13.6289	2.69559e-42	2.48671e-39
PB.9303.19	PARP10	3817.88	1.30728	0.0971513	13.4561	2.83563e-41	2.58651e-38
PB.10531.9	ANXA7	1571.77	-0.383876	0.110151	-3.485	0.000492128	0.00888403
PB.10539.2	CHCHD1	865.445	-0.15479	0.0389302	-3.97609	7.00584e-05	0.00160934
PB.118.3	FBXO6	1059.03	1.43347	0.106629	13.4435	3.36275e-41	3.03324e-38
PB.10544.10	ADK	35.517	-0.81672	0.182598	-4.47278	7.72076e-06	0.00021801
PB.10545.14	AP3M1	32.995	-25.1391	2.92147	-8.60496	7.63456e-18	1.08543e-15
PB.10545.4	AP3M1	360.742	-0.388776	0.134147	-2.89814	0.00375385	0.0481756
PB.5557.1	ENSG00000287263	479.516	1.44385	0.107483	13.4333	3.85677e-41	3.44062e-38
PB.10631.2	IFIT1	72.0471	2.50746	0.186767	13.4256	4.2816e-41	3.7781e-38
PB.10555.2	COMTD1	390.768	-0.293918	0.0931326	-3.1559	0.00160001	0.0239402
PB.1057.3	MRPL9	1351.76	-0.130018	0.0434394	-2.99309	0.00276167	0.0375096
PB.10570.57	ZMIZ1	729.847	-0.566352	0.187072	-3.02745	0.00246627	0.0341359
PB.10629.1	IFIT2	3368.33	2.0704	0.154259	13.4216	4.51711e-41	3.9011e-38
PB.10576.1	TMEM254	175.693	-0.297872	0.0942996	-3.15879	0.00158427	0.0237568
PB.10580.2	PRXL2A	198.818	-0.616599	0.187904	-3.28145	0.00103274	0.016681
PB.10587.11	CCSER2	8.93106	-21.3325	2.92218	-7.3002	2.87342e-13	1.80129e-11
PB.10593.25	WAPL	12.5387	-23.827	2.9219	-8.15462	3.50271e-16	3.68811e-14
PB.10597.25	SHLD2	301.435	-0.199749	0.064346	-3.1043	0.00190729	0.0276492
PB.10598.12	GLUD1	1479.98	-0.471747	0.0848643	-5.55884	2.71576e-08	1.12829e-06
PB.10598.15	GLUD1	19.4385	-24.4254	2.92165	-8.36013	6.26489e-17	7.78851e-15
PB.10601.13	NUTM2A-AS1	9.08779	-23.3849	2.92216	-8.00261	1.21809e-15	1.115e-13
PB.10607.44	ATAD1	71.2448	-26.1902	2.18975	-11.9603	5.73203e-33	2.8032e-30
PB.10608.51	PTEN	2621.64	-0.439156	0.0928401	-4.73025	2.24249e-06	7.01261e-05
PB.10609.1	KLLN	239.434	-0.619613	0.156009	-3.97166	7.13734e-05	0.00163492
PB.1061.2	THEM4	15.2946	-23.984	2.92177	-8.20869	2.23606e-16	2.50036e-14
PB.12368.2	HELB	587.558	1.27886	0.0952827	13.4218	4.50935e-41	3.9011e-38
PB.17883.66	MX2	1292.44	1.93454	0.14425	13.4111	5.20811e-41	4.45052e-38
PB.12680.2	OAS2	8760.06	1.34279	0.100523	13.3581	1.06218e-40	8.98213e-38
PB.10630.1	IFIT3	5539.91	3.09626	0.231884	13.3526	1.14396e-40	9.57404e-38
PB.561.4	TCEANC2	478.025	0.509364	0.0381872	13.3386	1.38004e-40	1.1432e-37
PB.4006.7	DTX3L	5171.76	1.47624	0.110696	13.3359	1.43028e-40	1.17284e-37
PB.4368.13	TNFSF10	112.703	3.34038	0.25075	13.3215	1.73477e-40	1.4083e-37
PB.9770.2	TDRD7	1442.06	1.08702	0.0816235	13.3174	1.83267e-40	1.47305e-37
PB.5958.83	STARD4	44.5402	23.0973	1.74118	13.2653	3.67914e-40	2.9282e-37
PB.2788.274	WIPF1	185.555	11.0255	0.8338	13.2231	6.45068e-40	5.0842e-37
PB.14373.1	ISG20	640.68	1.54055	0.117131	13.1524	1.64865e-39	1.27466e-36
PB.293.15	PHACTR4	326.082	2.46967	0.187843	13.1475	1.75843e-39	1.34671e-36
PB.15715.13	TRIM25	1830.43	1.20884	0.0922719	13.1008	3.25724e-39	2.47127e-36
PB.11130.9	CAPRIN1	104.88	26.0249	1.98696	13.0979	3.38703e-39	2.54595e-36
PB.11596.2	KDM4D	116.509	1.11731	0.0853474	13.0914	3.68982e-39	2.74811e-36
PB.4961.18	PPM1K	1654.79	1.1691	0.0894727	13.0665	5.11422e-39	3.77434e-36
PB.10635.11	PANK1	41.7903	-0.880668	0.171738	-5.12797	2.92889e-07	1.06287e-05
PB.10635.5	PANK1	130.845	-0.712655	0.219093	-3.25275	0.00114295	0.0181684
PB.10641.2	RPP30	87.7476	-0.39993	0.0912521	-4.38269	1.17223e-05	0.000319659
PB.4368.1	TNFSF10	525.811	3.0548	0.233964	13.0567	5.81993e-39	4.21846e-36
PB.21651.36	L3HYPDH	332.737	1.3173	0.101287	13.0056	1.1367e-38	7.88706e-36
PB.2721.62	IFIH1	542.337	1.42156	0.109332	13.0023	1.18756e-38	8.1701e-36
PB.10661.38	KIF11	3293.25	-0.25056	0.0753905	-3.32349	0.000888972	0.0146921
PB.13825.8	WARS1	8301.81	1.52731	0.117841	12.9608	2.04204e-38	1.38146e-35
PB.1156.36	IFI16	2094.04	0.867037	0.067015	12.938	2.7481e-38	1.82864e-35
PB.2721.4	IFIH1	4359.3	1.74537	0.135079	12.9211	3.42119e-38	2.25801e-35
PB.10668.2	FRA10AC1	54.3474	-0.597331	0.150383	-3.97206	7.12539e-05	0.00163265
PB.10672.5	TBC1D12	151.114	-0.531143	0.155503	-3.41565	0.000636302	0.0110492
PB.10679.1	PDLIM1	5795.11	-0.388562	0.108267	-3.58891	0.000332058	0.00632343
PB.1068.4	ILF2	6804.44	-0.151083	0.0470866	-3.20863	0.00133368	0.0206307
PB.4368.18	TNFSF10	39.6547	3.48199	0.270404	12.877	6.06682e-38	3.97186e-35
PB.10695.1	TM9SF3	616.852	-0.639953	0.0955192	-6.69972	2.08812e-11	1.15948e-09
PB.10683.3	ENTPD1	82.4821	3.35633	0.261046	12.8572	7.83551e-38	5.08876e-35
PB.10698.51	PIK3AP1	7.14778	-23.0625	2.92242	-7.89155	2.98455e-15	2.43018e-13
PB.107.9	PGD	1771.65	-0.421252	0.100612	-4.18689	2.82798e-05	0.000712091
PB.8552.4	PRKAG2	206.634	1.488	0.116236	12.8016	1.60659e-37	1.03512e-34
PB.686.4	GNG5	3386.95	0.388175	0.0303256	12.8002	1.6346e-37	1.04487e-34
PB.13361.12	SNX6	1913.2	0.685749	0.0536261	12.7876	1.92295e-37	1.21958e-34
PB.14373.4	ISG20	296.196	1.88492	0.147852	12.7487	3.16991e-37	1.99485e-34
PB.10708.10	MMS19	10.1641	-23.5393	2.74313	-8.58118	9.39081e-18	1.31984e-15
PB.10709.1	UBTD1	27.0777	-0.519601	0.156719	-3.31549	0.000914827	0.0150581
PB.1071.1	SLC27A3	242.403	-0.439208	0.141615	-3.10142	0.00192596	0.0278801
PB.10719.1	GOT1	313.209	-0.518173	0.0894576	-5.79239	6.93918e-09	3.09862e-07
PB.10719.5	GOT1	1500.82	-0.270258	0.041744	-6.47416	9.5341e-11	5.02263e-09
PB.10723.14	ENTPD7	451.265	-0.616484	0.128076	-4.81343	1.4836e-06	4.7946e-05
PB.10724.4	CUTC	456.575	-0.276751	0.061804	-4.47788	7.53871e-06	0.000213464
PB.10730.22	ERLIN1	11.148	-23.6638	2.92199	-8.09853	5.56287e-16	5.63091e-14
PB.21568.4	THTPA	678.279	0.841872	0.0664644	12.6665	9.06607e-37	5.66148e-34
PB.18515.3	SLC38A5	564.178	1.35856	0.107572	12.6292	1.45689e-36	8.95998e-34
PB.10736.12	HIF1AN	1918	-0.130696	0.0396128	-3.29933	0.000969171	0.0158211
PB.9007.7	CPNE3	25.0577	24.0296	1.91131	12.5723	2.99815e-36	1.83002e-33
PB.10737.8	SLF2	995.434	-0.332461	0.0846224	-3.92875	8.53876e-05	0.00191276
PB.17979.11	HIRA	1943.83	0.515601	0.0410458	12.5616	3.43247e-36	2.07949e-33
PB.1074.2	DENND4B	39.5299	-24.5402	2.44267	-10.0465	9.52189e-24	2.06684e-21
PB.10748.1	NPM3	1060.58	-0.216402	0.0604018	-3.5827	0.00034006	0.00644408
PB.1075.3	CREB3L4	174.565	-0.294007	0.0674343	-4.3599	1.30124e-05	0.0003513
PB.10750.105	OGA	41.9706	-25.4729	2.92141	-8.71939	2.7971e-18	4.0621e-16
PB.15356.23	LGALS9	190.932	1.38118	0.110218	12.5314	5.02704e-36	3.02297e-33
PB.1837.25	RSAD2	150.011	3.7056	0.297295	12.4644	1.16766e-35	6.91914e-33
PB.10755.59	GBF1	12.0819	-23.7712	2.92193	-8.13545	4.10404e-16	4.25505e-14
PB.12672.5	TRAFD1	3982.72	0.917553	0.0737449	12.4423	1.54077e-35	9.06384e-33
PB.1086.20	ADAR	9526.03	1.20318	0.0967892	12.4309	1.77533e-35	1.03686e-32
PB.10757.2	FBXL15	190.664	-0.256176	0.0840749	-3.047	0.00231141	0.0323913
PB.10758.1	CUEDC2	1454.28	-0.175366	0.0495391	-3.53995	0.000400209	0.00740582
PB.10762.6	SUFU	402.551	-0.331838	0.0844515	-3.92933	8.51838e-05	0.00190872
PB.10765.1	ARL3	556.182	-0.261091	0.0701069	-3.72419	0.000195944	0.00398969
PB.4368.4	TNFSF10	254.976	3.67637	0.296424	12.4024	2.53509e-35	1.47001e-32
PB.10770.33	NT5C2	14.9472	-24.0559	2.92179	-8.23327	1.82166e-16	2.07703e-14
PB.10770.51	NT5C2	21.0007	-24.5239	2.92162	-8.39394	4.70123e-17	5.93547e-15
PB.16672.6	HSH2D	758.93	0.727964	0.0588057	12.3791	3.38967e-35	1.95161e-32
PB.10779.9	STN1	293.457	-0.31284	0.0784496	-3.98778	6.66956e-05	0.00154037
PB.10780.2	SLK	1038.97	-0.214477	0.0691611	-3.10112	0.00192792	0.0279034
PB.1156.52	IFI16	9459.69	0.926561	0.0752913	12.3063	8.37323e-35	4.78695e-32
PB.4007.44	PARP9	1017.72	1.40064	0.113902	12.2969	9.41429e-35	5.34448e-32
PB.10804.4	BBIP1	7.99171	-23.2099	2.7397	-8.47172	2.418e-17	3.20745e-15
PB.10811.6	GPAM	514.88	-0.478866	0.0608729	-7.86665	3.64276e-15	2.88229e-13
PB.2923.71	STAT1	3576.27	1.51578	0.123524	12.2711	1.29458e-34	7.24797e-32
PB.10812.29	ACSL5	10.7525	-23.6104	2.38531	-9.89824	4.23644e-23	8.36785e-21
PB.9494.8	CHMP5	166.786	1.49341	0.121825	12.2586	1.50998e-34	8.396e-32
PB.19688.203	IFI44	3373.28	1.41447	0.115509	12.2456	1.77393e-34	9.79654e-32
PB.10812.39	ACSL5	1152.14	-0.214884	0.0664138	-3.23554	0.00121414	0.0190945
PB.10812.43	ACSL5	8.8551	-23.3502	2.92219	-7.99067	1.3421e-15	1.20925e-13
PB.17689.9	HELZ2	1064.07	1.59656	0.130867	12.1998	3.11425e-34	1.70823e-31
PB.25713.46	DDX60	3293.31	1.88849	0.154976	12.1857	3.70324e-34	2.01767e-31
PB.1156.62	IFI16	484.911	1.04569	0.0859227	12.1702	4.48049e-34	2.42487e-31
PB.2721.22	IFIH1	414.4	1.34718	0.110871	12.1509	5.67603e-34	3.05156e-31
PB.10820.36	NHLRC2	1325.73	-0.340413	0.0656148	-5.18805	2.12507e-07	7.88821e-06
PB.10827.3	ABLIM1	555.072	-0.685406	0.212687	-3.22261	0.00127029	0.0198428
PB.2136.49	PNPT1	3532.69	1.76087	0.145075	12.1377	6.66877e-34	3.56169e-31
PB.15485.2	MLLT6	5842.58	0.655359	0.0541247	12.1083	9.5441e-34	4.99871e-31
PB.16323.13	CNDP2	6043.41	0.616883	0.0510946	12.0733	1.46072e-33	7.55305e-31
PB.10854.1	RGS10	1559.01	-0.386613	0.061265	-6.3105	2.7813e-10	1.40854e-08
PB.21602.60	PSMA6	333.935	1.83611	0.152191	12.0645	1.6269e-33	8.35907e-31
PB.15564.5	IFI35	202.211	1.47122	0.122482	12.0117	3.0827e-33	1.57394e-30
PB.1086.170	ADAR	12.8521	-23.8555	2.92188	-8.16442	3.22995e-16	3.45013e-14
PB.12678.19	OAS1	541.212	1.4706	0.12247	12.0079	3.23063e-33	1.63916e-30
PB.22394.28	CD68	191.01	1.34416	0.111992	12.0024	3.45345e-33	1.74133e-30
PB.11372.1	DRAP1	3911.66	0.605064	0.0504144	12.0018	3.476e-33	1.74188e-30
PB.4662.1	LAP3	8338.93	0.98379	0.0822709	11.9579	5.90151e-33	2.86881e-30
PB.18633.128	OGT	140.152	26.4368	2.21165	11.9534	6.23333e-33	3.01207e-30
PB.10897.10	MKI67	173.604	26.7251	2.23706	11.9465	6.76795e-33	3.25106e-30
PB.4007.40	PARP9	2412.76	1.35092	0.11313	11.9413	7.2115e-33	3.44374e-30
PB.9279.7	LY6E	141.334	1.71942	0.144261	11.9189	9.43844e-33	4.42903e-30
PB.4471.1	RTP4	425.112	1.41965	0.11927	11.9028	1.14502e-32	5.3422e-30
PB.10869.1	NSMCE4A	257.646	-0.1801	0.0573502	-3.14035	0.00168744	0.0250527
PB.10876.21	IKZF5	275.712	-0.837715	0.277106	-3.02308	0.00250215	0.0345219
PB.10879.15	BUB3	1497.81	-0.312027	0.07646	-4.08092	4.48575e-05	0.00108123
PB.18515.2	SLC38A5	1797.81	0.903524	0.0761229	11.8693	1.70924e-32	7.92901e-30
PB.10884.1	LHPP	93.6764	-0.444257	0.0928386	-4.78527	1.70762e-06	5.47281e-05
PB.24511.2	TREX1	1136.73	0.808459	0.0684437	11.812	3.38327e-32	1.56055e-29
PB.1089.1	PMVK	1477.7	-0.281254	0.0415515	-6.76881	1.29846e-11	7.31507e-10
PB.10890.3	ZRANB1	698.459	-0.178556	0.0541844	-3.29535	0.000983003	0.0160147
PB.15715.56	TRIM25	577.665	1.29408	0.109643	11.8027	3.7795e-32	1.73347e-29
PB.10894.13	BCCIP	258.533	-0.416364	0.13884	-2.99888	0.00270976	0.0368848
PB.10896.7	PTPRE	309.889	-0.544434	0.109021	-4.99384	5.91912e-07	2.04477e-05
PB.1837.33	RSAD2	24.0403	3.93314	0.334344	11.7638	6.00054e-32	2.73668e-29
PB.12991.19	EPSTI1	744.526	2.01943	0.171868	11.7499	7.07029e-32	3.20655e-29
PB.10899.2	MGMT	47.1618	-0.453273	0.132508	-3.42071	0.000624569	0.0108642
PB.109.1	DFFA	566.69	-0.178001	0.0517799	-3.43764	0.000586808	0.0103156
PB.1090.1	PBXIP1	1528.38	-0.39756	0.0983731	-4.04135	5.31454e-05	0.00125674
PB.10902.13	GLRX3	1203.62	-0.249714	0.0603925	-4.13485	3.55191e-05	0.000876444
PB.1156.7	IFI16	795.492	0.914422	0.0778877	11.7403	7.92344e-32	3.57351e-29
PB.10911.1	ZNF511	616.336	-0.171952	0.0484158	-3.55156	0.000382955	0.0071337
PB.13757.79	PPP4R3A	79.5929	25.6406	2.18603	11.7293	9.01982e-32	4.04551e-29
PB.10733.32	SCD	97.1099	25.8537	2.20634	11.7179	1.03213e-31	4.57866e-29
PB.2134.93	PPP4R3B	70.5944	25.4766	2.18675	11.6504	2.28311e-31	9.8588e-29
PB.13219.6	TNFSF13B	630.355	1.96475	0.168928	11.6307	2.87705e-31	1.21647e-28
PB.10924.1	SIGIRR	28.131	-0.540989	0.169823	-3.1856	0.00144454	0.0220596
PB.10928.1	HRAS	602.851	-0.311814	0.0541912	-5.75395	8.7184e-09	3.83406e-07
PB.1156.59	IFI16	520.455	0.99158	0.0853656	11.6157	3.43035e-31	1.4281e-28
PB.14154.4	LACTB	1569.06	0.929143	0.0801845	11.5876	4.76504e-31	1.96361e-28
PB.16541.6	SHFL	675.002	1.04183	0.0900949	11.5637	6.29418e-31	2.58064e-28
PB.22477.177	ENSG00000286030_ENSG00000267074	807.209	1.61362	0.13975	11.5465	7.68637e-31	3.10441e-28
PB.9714.67	SEMA4D	52.9159	25.0721	2.17837	11.5095	1.18105e-30	4.7231e-28
PB.17678.1	OGFR	3050.52	0.488327	0.0425408	11.479	1.68143e-30	6.69118e-28
PB.18121.8	APOL3	976.531	1.46292	0.12757	11.4676	1.91903e-30	7.56255e-28
PB.10933.2	TMEM80	53.0566	-0.947368	0.302845	-3.12823	0.00175864	0.0259014
PB.10933.3	TMEM80	166.928	-0.491112	0.129643	-3.78819	0.000151746	0.00319143
PB.10933.4	TMEM80	146.209	-0.320751	0.10068	-3.18583	0.00144337	0.022046
PB.10933.6	TMEM80	27.1054	-0.898681	0.229047	-3.92357	8.72467e-05	0.0019501
PB.10937.1	CEND1	161.46	-0.660203	0.22487	-2.93593	0.00332551	0.0437111
PB.2280.79	MOB1A	2823.7	0.625034	0.0545461	11.4588	2.12394e-30	8.28959e-28
PB.3162.11	SP110	1275.19	1.2211	0.106651	11.4495	2.36533e-30	9.18757e-28
PB.10947.4	AP2A2	152.981	-0.734463	0.121251	-6.0574	1.38341e-09	6.62967e-08
PB.10948.5	TOLLIP	383.415	-0.534198	0.126571	-4.22054	2.43719e-05	0.00062316
PB.26264.78	HSD17B4	45.6686	24.8613	2.17228	11.4448	2.49614e-30	9.64949e-28
PB.4190.49	PLSCR1	176.657	1.8542	0.16205	11.4421	2.57437e-30	9.90474e-28
PB.10954.3	CD81	745.334	-0.511006	0.165749	-3.083	0.00204923	0.0293247
PB.10967.2	NUP98	23.2407	-23.5055	2.414	-9.73717	2.09295e-22	3.90593e-20
PB.11472.97	FCHSD2	40.3416	24.6868	2.15844	11.4374	2.72063e-30	1.04181e-27
PB.5326.53	DDX60L	273.535	2.37084	0.207344	11.4344	2.81588e-30	1.07322e-27
PB.10968.1	PGAP2	170.042	-0.386516	0.113307	-3.41122	0.000646723	0.0112015
PB.10969.22	STIM1	894.479	-0.277732	0.0760064	-3.65405	0.000258132	0.00508134
PB.10969.26	STIM1	727.455	-0.44925	0.0898803	-4.99831	5.78348e-07	2.00302e-05
PB.4695.9	SEL1L3	44.4366	24.6958	2.17018	11.3796	5.28267e-30	1.99466e-27
PB.10981.2	SMPD1	322.232	-0.432873	0.107853	-4.01357	5.98078e-05	0.00139519
PB.10982.3	TRIM3	75.4425	-0.626829	0.130413	-4.8065	1.53598e-06	4.95402e-05
PB.24528.14	STIMATE	457.289	1.44034	0.126691	11.3689	5.97256e-30	2.24471e-27
PB.19612.62	EFCAB14	37.4959	24.5731	2.16256	11.363	6.3942e-30	2.39211e-27
PB.4426.18	LAMP3	452.993	1.68437	0.148446	11.3466	7.70688e-30	2.84387e-27
PB.241.10	TMEM50A	1803.49	0.538052	0.0475553	11.3142	1.11587e-29	4.09899e-27
PB.13374.9	RALGAPA1	31.1775	24.3173	2.15154	11.3023	1.27876e-29	4.67618e-27
PB.18365.9	TLR7	3555.42	1.32945	0.117748	11.2906	1.45997e-29	5.31487e-27
PB.7756.24	NT5C3A	184.279	1.6312	0.144854	11.261	2.04464e-29	7.41007e-27
PB.8121.10	STAG3L5P-PVRIG2P-PILRB	22.5826	23.8841	2.12334	11.2484	2.35946e-29	8.51303e-27
PB.15589.25	UBTF	23.4653	23.9384	2.12939	11.2419	2.53786e-29	9.11621e-27
PB.11001.4	EIF3F	161.335	-0.478988	0.0802868	-5.96597	2.43189e-09	1.14052e-07
PB.6002.32	TNFAIP8	934.66	0.932675	0.0830793	11.2263	3.02808e-29	1.08292e-26
PB.12733.1	OASL	159.734	2.50555	0.223277	11.2217	3.19036e-29	1.13595e-26
PB.11018.1	ENSG00000268403	106.753	-0.297759	0.0687389	-4.33174	1.47936e-05	0.000393758
PB.11020.8	WEE1	60.9571	-1.25992	0.364999	-3.45184	0.000556786	0.0098702
PB.13053.1	PHF11	717.798	1.09312	0.0975431	11.2066	3.78616e-29	1.3422e-26
PB.11026.2	AMPD3	13.9316	-23.9597	2.92183	-8.20023	2.39923e-16	2.66099e-14
PB.1103.1	GBAP1	131.405	-0.388086	0.11857	-3.27306	0.00106391	0.01713
PB.11030.6	ZBED5	649.813	-0.295217	0.0574516	-5.13854	2.76877e-07	1.00885e-05
PB.11031.1	ZBED5-AS1	167.627	-0.315834	0.0776938	-4.06511	4.80092e-05	0.00114833
PB.2816.19	CHROMR	224.405	1.12015	0.100184	11.1809	5.05871e-29	1.78553e-26
PB.11044.2	RRAS2	7.08011	-23.0381	2.92244	-7.8832	3.19112e-15	2.57002e-13
PB.11047.2	CYP2R1	233.584	-0.541203	0.0753597	-7.1816	6.89024e-13	4.19937e-11
PB.11049.17	C11orf58	8.67393	-23.2198	2.92221	-7.94596	1.92697e-15	1.64493e-13
PB.1105.5	ENTREP3	273.7	-0.511666	0.114468	-4.46994	7.82432e-06	0.000220551
PB.11053.1	PIK3C2A	1190.06	-0.175157	0.0459194	-3.81444	0.000136494	0.00291291
PB.11055.3	NUCB2	39.5759	-0.841736	0.227687	-3.6969	0.000218252	0.0043694
PB.1106.4	SCAMP3	830.724	-0.219283	0.0625506	-3.50569	0.000455417	0.00829509
PB.669.138	IFI44L	1862.68	1.54103	0.138184	11.152	7.00155e-29	2.46057e-26
PB.11062.19	LDHA	33.5057	-25.1382	2.92146	-8.60465	7.6547e-18	1.08639e-15
PB.12780.7	UBC	26753.5	0.410298	0.036794	11.1512	7.06376e-29	2.47174e-26
PB.12992.10	DNAJC15	124.564	1.61124	0.144581	11.1442	7.64403e-29	2.66331e-26
PB.11064.17	UEVLD	11.491	-23.708	2.92196	-8.11372	4.90927e-16	5.01938e-14
PB.9000.19	WWP1	22.6699	23.8676	2.14398	11.1324	8.72954e-29	3.02852e-26
PB.9490.10	DNAJA1	6056.29	0.704974	0.0633668	11.1253	9.45085e-29	3.26481e-26
PB.4662.12	LAP3	133.294	1.15205	0.103584	11.1219	9.81827e-29	3.37736e-26
PB.11072.19	E2F8	6.85376	-23.0071	2.92248	-7.87248	3.47689e-15	2.76723e-13
PB.5771.122	TENT2	16.2627	23.3802	2.10699	11.0965	1.30521e-28	4.47082e-26
PB.11080.55	GAS2	8.28164	-2.63962	0.865038	-3.05145	0.00227741	0.031981
PB.11082.3	SVIP	355.046	-0.566845	0.10226	-5.54314	2.97089e-08	1.22489e-06
PB.11082.6	SVIP	16.7243	-24.1889	2.39391	-10.1043	5.28546e-24	1.19854e-21
PB.11086.2	CCDC34	604.001	-0.53384	0.0760661	-7.01811	2.24884e-12	1.3287e-10
PB.11089.6	LIN7C	12.5924	-23.0195	2.75315	-8.36117	6.20972e-17	7.74364e-15
PB.11104.18	ARL14EP	307.452	-0.372677	0.119443	-3.12014	0.00180768	0.026489
PB.11108.2	IMMP1L	42.4401	-0.475445	0.134522	-3.53432	0.000408827	0.00754981
PB.14272.36	SIN3A	18.095	23.5758	2.12502	11.0944	1.33596e-28	4.5569e-26
PB.26703.14	XPO5	3136.76	0.298053	0.0268711	11.092	1.37246e-28	4.66181e-26
PB.12545.37	SCYL2	19.7446	23.6964	2.1369	11.0891	1.41659e-28	4.79167e-26
PB.12991.53	EPSTI1	58.2347	3.12565	0.282081	11.0807	1.55687e-28	5.24434e-26
PB.17281.19	PSMF1	2430.69	0.51468	0.0464788	11.0734	1.68824e-28	5.66333e-26
PB.11129.1	FBXO3	133.519	-0.558373	0.155194	-3.5979	0.000320802	0.00613643
PB.372.2	ADPRS	1076.14	0.469215	0.0423902	11.069	1.77462e-28	5.92863e-26
PB.14478.3	UNKL	15.4917	23.3543	2.11326	11.0513	2.16026e-28	7.18738e-26
PB.12678.17	OAS1	4139.14	1.74265	0.157771	11.0455	2.30594e-28	7.64075e-26
PB.7815.1	MRPL32	1871.55	0.510851	0.0463272	11.027	2.83071e-28	9.34146e-26
PB.11134.4	CAT	1433.22	-0.246676	0.0798558	-3.08901	0.00200824	0.0288397
PB.9689.170	HNRNPK	145.782	24.4561	2.22118	11.0104	3.40433e-28	1.11438e-25
PB.11162.30	HSD17B12	584.72	-0.498356	0.148725	-3.35086	0.000805617	0.0134903
PB.11167.1	ALKBH3_ENSG00000254409	29.681	-0.684959	0.202373	-3.38464	0.000712711	0.0121628
PB.11170.3	EXT2	51.4604	-0.725895	0.184325	-3.93811	8.21247e-05	0.00185039
PB.11180.11	DGKZ	1079.37	-0.263734	0.0729494	-3.61529	0.000300008	0.0057809
PB.8484.6	GSTK1	1496.98	0.592527	0.0538224	11.0089	3.46061e-28	1.12825e-25
PB.23249.9	B3GNT2	4369.32	0.942401	0.0857465	10.9906	4.24307e-28	1.37783e-25
PB.11185.2	ATG13	47.5503	-25.6075	2.43468	-10.5178	7.15141e-26	1.96799e-23
PB.7814.4	PSMA2	625.274	0.882975	0.0804133	10.9805	4.7453e-28	1.53477e-25
PB.11195.44	MADD	10.9909	-23.643	2.75116	-8.59381	8.41316e-18	1.18988e-15
PB.11196.1	SPI1	617.176	-0.348124	0.0729146	-4.7744	1.8024e-06	5.75613e-05
PB.11197.1	SLC39A13	253.16	-0.478064	0.0852568	-5.60734	2.05457e-08	8.63315e-07
PB.9279.4	LY6E	9656.67	1.11017	0.10124	10.9657	5.58657e-28	1.79969e-25
PB.4079.86	ATP2C1	55.0779	23.9187	2.18408	10.9514	6.54274e-28	2.09939e-25
PB.11202.3	MTCH2	358.188	-0.615979	0.124057	-4.9653	6.85964e-07	2.34374e-05
PB.8058.2	SAMD9	3865.66	1.22102	0.111939	10.908	1.0559e-27	3.37477e-25
PB.2721.12	IFIH1	1856.29	1.33203	0.122213	10.8992	1.16237e-27	3.7005e-25
PB.11205.61	NUP160	13.86	-23.9566	2.92183	-8.19916	2.42073e-16	2.681e-14
PB.11215.4	SLC43A1	192.686	-0.404702	0.139238	-2.90655	0.00365436	0.047172
PB.4662.16	LAP3	303.212	1.06245	0.0974897	10.8981	1.17671e-27	3.7315e-25
PB.10631.7	IFIT1	85.6361	2.43394	0.223403	10.8948	1.22011e-27	3.85408e-25
PB.17275.3	RBCK1	991.155	0.742778	0.0682117	10.8893	1.29631e-27	4.07889e-25
PB.23909.38	SP100	2015.06	0.951743	0.087423	10.8866	1.33463e-27	4.18283e-25
PB.18515.6	SLC38A5	395.967	0.985666	0.0907655	10.8595	1.79775e-27	5.52814e-25
PB.11235.1	MPEG1	514.392	-0.723948	0.207601	-3.48721	0.00048808	0.00882468
PB.1124.3	UBQLN4	1361.78	-0.251908	0.0531319	-4.74118	2.12472e-06	6.68612e-05
PB.11240.3	MRPL16	2245.97	-0.211614	0.0352874	-5.99688	2.01148e-09	9.53819e-08
PB.11243.1	MS4A14_MS4A7	24.5802	-0.871998	0.271598	-3.21062	0.00132447	0.0205302
PB.18170.2	GTPBP1	2595.19	1.11844	0.103084	10.8498	1.99805e-27	6.1209e-25
PB.11244.2	MS4A1	7805.82	-0.318444	0.10806	-2.94692	0.00320954	0.0424631
PB.11244.23	MS4A1	3224.01	-0.654949	0.124306	-5.26885	1.37284e-07	5.24218e-06
PB.11244.50	MS4A1	78.5852	-0.786228	0.237148	-3.31535	0.000915296	0.0150628
PB.11244.56	MS4A1	961.342	-0.375879	0.122911	-3.05814	0.00222716	0.0313948
PB.12991.6	EPSTI1	488.291	1.27538	0.117888	10.8186	2.81165e-27	8.51687e-25
PB.11244.86	MS4A1	1259.95	-0.590413	0.183041	-3.22557	0.00125722	0.0196766
PB.11244.92	MS4A1	3714.59	-0.611775	0.139541	-4.38421	1.16406e-05	0.000317538
PB.12678.5	OAS1	690.773	1.67436	0.154999	10.8024	3.35453e-27	1.01236e-24
PB.4009.111	PARP14	3490.25	1.03858	0.096148	10.8019	3.37261e-27	1.01404e-24
PB.11117.11	QSER1	1277.8	0.636334	0.0590503	10.7761	4.46248e-27	1.33679e-24
PB.11251.1	CD6	10.6798	-1.29754	0.306489	-4.23355	2.30027e-05	0.000589451
PB.11259.3	CYB561A3	1009.25	-0.344393	0.0804814	-4.27916	1.87597e-05	0.000488901
PB.11259.4	CYB561A3	542.929	-0.712587	0.137556	-5.18034	2.21481e-07	8.19138e-06
PB.1126.8	LMNA	37.8553	-25.3217	2.1663	-11.6889	1.45233e-31	6.40771e-29
PB.11266.1	FADS1	1790.87	-0.621456	0.141358	-4.39634	1.10091e-05	0.000301732
PB.11267.1	FADS3	92.4772	-0.581552	0.170794	-3.40499	0.000661669	0.0114044
PB.11267.2	FADS3	26.4989	-0.649707	0.221587	-2.93206	0.00336719	0.0440819
PB.11269.7	INCENP_ENSG00000289194	263.659	-0.711568	0.191129	-3.72297	0.000196893	0.00400554
PB.1127.3	SEMA4A	840.397	-0.505719	0.157235	-3.21632	0.00129845	0.0202088
PB.11276.1	B3GAT3	910.628	-0.16927	0.0568256	-2.97877	0.0028941	0.0389628
PB.11279.3	UQCC3	166.081	-0.276154	0.0924608	-2.98672	0.00281992	0.0381349
PB.11285.2	POLR2G	1594.77	-0.124608	0.0405854	-3.07026	0.00213876	0.0303596
PB.14946.2	PSMB10	4935.31	0.651254	0.0604412	10.775	4.51752e-27	1.3483e-24
PB.14043.1	SECISBP2L	2292.64	0.694889	0.0645561	10.7641	5.08522e-27	1.51217e-24
PB.10292.40	MASTL	553.456	0.855783	0.0796165	10.7488	6.00253e-27	1.77197e-24
PB.12991.52	EPSTI1	35.1716	2.90426	0.270536	10.7352	6.95753e-27	2.04645e-24
PB.15564.1	IFI35	124.923	1.48366	0.138335	10.7251	7.76355e-27	2.27528e-24
PB.22475.154	SLFN12L	104.38	1.95281	0.182925	10.6755	1.32597e-26	3.8582e-24
PB.839.4	PSMA5	5903.08	0.324919	0.0304398	10.6742	1.34458e-26	3.89836e-24
PB.4190.31	PLSCR1	172.642	1.78589	0.167589	10.6564	1.62814e-26	4.67046e-24
PB.13825.14	WARS1	5142.28	1.35497	0.127508	10.6266	2.24166e-26	6.36294e-24
PB.12678.11	OAS1	1637.3	1.53668	0.144788	10.6133	2.58394e-26	7.30896e-24
PB.11297.4	ATL3	1422.46	-0.397615	0.113514	-3.50278	0.000460427	0.00837319
PB.11298.13	RTN3	1097.11	-0.443568	0.0554954	-7.99288	1.31822e-15	1.19085e-13
PB.11307.13	FERMT3	6569.05	-0.268372	0.0650059	-4.12842	3.65265e-05	0.000898019
PB.11308.1	TRPT1	249.777	-0.199478	0.0613115	-3.25352	0.00113986	0.0181441
PB.11311.2	PLCB3	493.218	-0.318471	0.0868914	-3.66516	0.000247181	0.00488471
PB.11313.1	BAD	520.416	-0.457847	0.0618153	-7.40669	1.29492e-13	8.28394e-12
PB.11316.2	PRDX5	3562.73	-0.340918	0.050397	-6.76465	1.33628e-11	7.51768e-10
PB.11317.1	TRMT112	1685.48	-0.195799	0.0602788	-3.24822	0.00116128	0.0184308
PB.11321.49	SF1	12.8631	-7.30963	1.71415	-4.26429	2.00543e-05	0.000519307
PB.11321.66	SF1	29.5013	-24.3999	2.42849	-10.0473	9.43893e-24	2.05432e-21
PB.1055.2	SNX27	988.426	0.4548	0.0429224	10.5959	3.11457e-26	8.7539e-24
PB.7756.3	NT5C3A	394.981	1.78857	0.169289	10.5652	4.3189e-26	1.20485e-23
PB.11324.16	EHD1	9.06289	-23.3864	2.92217	-8.00309	1.21332e-15	1.11424e-13
PB.11326.1	PPP2R5B	150.537	-0.399717	0.0976605	-4.09292	4.25978e-05	0.00103074
PB.20318.11	TRIM22	5040.71	1.29674	0.122778	10.5616	4.48945e-26	1.24814e-23
PB.11329.2	SNX15	372.582	-0.303363	0.0691081	-4.3897	1.13509e-05	0.000310365
PB.11330.2	SAC3D1	248.676	-0.398466	0.0836574	-4.76307	1.90671e-06	6.06062e-05
PB.11333.3	VPS51	2466.95	-0.219672	0.0679698	-3.23191	0.00122967	0.0193013
PB.11334.1	TM7SF2	247.381	-0.85984	0.112307	-7.65615	1.91585e-14	1.30918e-12
PB.11334.2	TM7SF2	42.2052	-0.686634	0.227958	-3.01211	0.0025944	0.0355831
PB.11340.1	CAPN1	3019.98	-0.235337	0.063589	-3.70091	0.000214828	0.00430723
PB.11341.3	POLA2	11.421	-6.97331	2.09969	-3.32112	0.000896584	0.0147908
PB.11346.1	NEAT1	55.5227	-0.880493	0.275705	-3.19361	0.00140505	0.0215703
PB.2913.8	GLS	53.6238	9.23441	0.880695	10.4854	1.00843e-25	2.74717e-23
PB.11352.29	MALAT1	64.3731	-26.0584	2.92134	-8.92001	4.66266e-19	7.03567e-17
PB.11352.31	MALAT1	44.0646	-24.1361	2.9214	-8.26181	1.4348e-16	1.66636e-14
PB.11355.3	LTBP3	77.0114	-0.402451	0.135348	-2.97344	0.00294479	0.0395213
PB.11357.1	FAM89B	473.632	-0.343824	0.0709229	-4.84786	1.248e-06	4.08194e-05
PB.1136.5	IQGAP3	393.265	-0.485387	0.143469	-3.38322	0.000716418	0.0122197
PB.14691.11	UBFD1	731.674	0.49538	0.0473264	10.4673	1.2208e-25	3.30353e-23
PB.11364.2	RNASEH2C	407.952	-0.197004	0.0570065	-3.45582	0.00054862	0.00974777
PB.11365.1	AP5B1	648.751	-0.418453	0.073198	-5.71673	1.08593e-08	4.7269e-07
PB.11367.2	MUS81	992.973	-0.180774	0.0534666	-3.38107	0.00072204	0.0123039
PB.1137.1	NAXE	918.48	-0.314466	0.0526531	-5.97241	2.33777e-09	1.09892e-07
PB.8465.23	PARP12	243.033	1.40104	0.133898	10.4635	1.27079e-25	3.42737e-23
PB.3476.4	TRANK1	1483.37	1.54	0.147266	10.4573	1.35697e-25	3.64768e-23
PB.11377.2	BANF1	3273.72	-0.128118	0.0331667	-3.86286	0.000112065	0.00243707
PB.11381.3	YIF1A	849.585	-0.203779	0.0654154	-3.11515	0.00183852	0.0268537
PB.11382.1	RIN1	13.0996	-0.582619	0.192607	-3.02492	0.00248699	0.0343596
PB.11384.1	B4GAT1	109.535	-0.831091	0.0886666	-9.37321	7.03612e-21	1.16571e-18
PB.1837.7	RSAD2	748.949	3.59207	0.344236	10.4349	1.71795e-25	4.58765e-23
PB.11391.19	RBM14	2883.1	-0.159287	0.0511574	-3.11367	0.00184775	0.0269545
PB.11393.2	RBM4B	319.594	-0.447034	0.0715947	-6.24395	4.26652e-10	2.13407e-08
PB.11393.3	RBM4B	211.015	-0.373506	0.0756375	-4.9381	7.88872e-07	2.66728e-05
PB.15356.11	LGALS9	5258.06	1.26525	0.121403	10.4219	1.96935e-25	5.22463e-23
PB.13825.54	WARS1	357.179	1.72277	0.165387	10.4166	2.08261e-25	5.50712e-23
PB.11408.3	PPP1CA	5796.07	-0.280414	0.0367037	-7.63993	2.17336e-14	1.46663e-12
PB.11410.5	RPS6KB2	1326.18	-0.215639	0.0706979	-3.05014	0.00228732	0.0321035
PB.11411.1	PTPRCAP	3985.92	-0.29818	0.0868754	-3.43227	0.000598547	0.0104789
PB.11413.1	TMEM134	92.6506	-0.61212	0.211551	-2.89348	0.00380995	0.0487637
PB.11413.4	TMEM134	146.846	-0.451104	0.0665859	-6.77478	1.24599e-11	7.04884e-10
PB.11414.1	AIP	1723.68	-0.170711	0.0516784	-3.30333	0.000955441	0.0156347
PB.11415.1	PITPNM1	1446.21	-0.272853	0.0733705	-3.71883	0.000200145	0.00406098
PB.11416.2	CDK2AP2	1197.07	-0.311638	0.0771075	-4.04161	5.30863e-05	0.00125598
PB.11416.3	CDK2AP2	243.838	-0.363407	0.12406	-2.92928	0.00339745	0.0444064
PB.11418.9	NDUFV1	4910.53	-0.162613	0.0495987	-3.27856	0.00104337	0.0168359
PB.11419.1	ACY3	248.568	-0.602573	0.201891	-2.98464	0.00283915	0.0383758
PB.1142.1	MRPL24	706.078	-0.141649	0.0402059	-3.5231	0.000426526	0.00784098
PB.17884.52	MX1	227.246	2.9984	0.287952	10.4128	2.16685e-25	5.71127e-23
PB.14876.18	NLRC5	72.6893	25.5189	2.45109	10.4112	2.2041e-25	5.79065e-23
PB.14748.7	SPN	2243.44	0.913474	0.0878544	10.3976	2.54274e-25	6.6161e-23
PB.12680.24	OAS2	570.247	1.35791	0.13092	10.3721	3.32216e-25	8.6165e-23
PB.2752.65	TLK1	68.6011	25.434	2.45305	10.3683	3.45638e-25	8.93607e-23
PB.8138.9	TRIM56	2227.1	0.81182	0.0784821	10.344	4.45433e-25	1.14072e-22
PB.12290.116	STAT2	650.045	1.09447	0.105892	10.3357	4.85726e-25	1.23224e-22
PB.20318.33	TRIM22	1171.16	1.30856	0.126672	10.3303	5.13868e-25	1.29957e-22
PB.11428.111	PPP6R3	6.39496	-22.412	2.92257	-7.66858	1.73908e-14	1.19442e-12
PB.5164.2	SCLT1	924.25	0.567743	0.0550071	10.3213	5.64692e-25	1.42367e-22
PB.15611.11	ARHGAP27	213.628	2.69508	0.261624	10.3013	6.94851e-25	1.73565e-22
PB.11440.1	FADD	62.7767	-0.458171	0.114568	-3.9991	6.35826e-05	0.00147646
PB.11442.1	PPFIA1	650.176	-0.25565	0.0755908	-3.38203	0.000719518	0.0122635
PB.11445.3	DHCR7	1013.23	-0.493673	0.153561	-3.21483	0.00130522	0.020287
PB.1145.1	SH2D2A	110.026	-0.809614	0.194642	-4.1595	3.1894e-05	0.000794473
PB.11456.2	LAMTOR1	1924.22	-0.218289	0.0436369	-5.00239	5.66251e-07	1.967e-05
PB.11457.3	INPPL1	2908	-0.231203	0.038165	-6.05798	1.37844e-09	6.61367e-08
PB.7965.153	GTF2I	55.4274	25.1387	2.44346	10.2882	7.96869e-25	1.98437e-22
PB.11460.4	ARAP1	503.17	-0.523783	0.176089	-2.97453	0.0029344	0.0394259
PB.11463.10	ATG16L2	273.687	-0.87581	0.103959	-8.42461	3.61957e-17	4.67898e-15
PB.11463.4	ATG16L2	548.338	-0.797795	0.0759648	-10.5022	8.44257e-26	2.31546e-23
PB.11463.8	ATG16L2	34.496	-0.7278	0.237902	-3.05924	0.00221898	0.0312905
PB.16541.1	SHFL	1670.68	1.03188	0.100388	10.2788	8.77698e-25	2.17897e-22
PB.4762.72	ATP8A1	54.9533	25.0587	2.43908	10.2738	9.24623e-25	2.28847e-22
PB.19608.18	MOB3C	678.513	0.593192	0.0578848	10.2478	1.21071e-24	2.98743e-22
PB.19688.172	IFI44	563.18	1.51308	0.147852	10.2337	1.40078e-24	3.43555e-22
PB.14127.30	ADAM10	20.8844	21.8135	2.13692	10.2079	1.8277e-24	4.42908e-22
PB.11472.89	FCHSD2	6.4181	-22.9091	2.92256	-7.83869	4.55286e-15	3.53014e-13
PB.4124.114	STAG1	46.4552	24.8145	2.43114	10.2069	1.8461e-24	4.46036e-22
PB.11477.1	FAM168A	1056.35	-0.275402	0.0684423	-4.02386	5.7251e-05	0.00134249
PB.1156.18	IFI16	2274	1.63889	0.160595	10.2052	1.88e-24	4.52879e-22
PB.11479.15	RAB6A	1107.17	-0.209245	0.0567367	-3.688	0.000226024	0.00450831
PB.10932.27	IRF7	1927.56	1.48447	0.145538	10.1999	1.98512e-24	4.76788e-22
PB.11480.1	MRPL48	622.891	-0.24499	0.0755459	-3.24293	0.00118309	0.0186965
PB.11483.2	UCP2	3610.39	-0.386713	0.0728274	-5.30999	1.09633e-07	4.23615e-06
PB.11489.1	LIPT2	44.8953	-0.386708	0.124067	-3.11693	0.00182745	0.0267209
PB.11503.4	RPS3	44.5759	-0.411964	0.125956	-3.27071	0.00107278	0.0172506
PB.11503.5	RPS3	35538	-0.154811	0.0533269	-2.90305	0.00369544	0.0475972
PB.11503.8	RPS3	89.1726	-0.660708	0.228096	-2.89662	0.00377209	0.0483687
PB.4662.18	LAP3	179.844	0.997091	0.0979939	10.175	2.56314e-24	6.11995e-22
PB.13577.10	ZFYVE26	2723.01	0.814656	0.0800832	10.1726	2.62729e-24	6.25473e-22
PB.23909.58	SP100	39.891	24.6797	2.42962	10.1578	3.05785e-24	7.23729e-22
PB.12290.92	STAT2	809.778	1.12597	0.110899	10.1531	3.21131e-24	7.57841e-22
PB.883.37	MOV10	284.62	1.13985	0.112388	10.1421	3.59236e-24	8.42866e-22
PB.28588.23	RIGI	17.9231	2.89529	0.285681	10.1347	3.87583e-24	9.04149e-22
PB.11513.1	THAP12	923.852	-0.309925	0.0667336	-4.64421	3.41378e-06	0.000103563
PB.11514.1	EMSY-DT	118.844	-0.592992	0.0807075	-7.34742	2.02066e-13	1.27756e-11
PB.11518.25	PAK1	8.50313	-23.2989	2.92223	-7.973	1.54874e-15	1.36513e-13
PB.19688.175	IFI44	1274.9	1.50148	0.148158	10.1344	3.88951e-24	9.0474e-22
PB.3488.1	MYD88	336.41	1.35719	0.133935	10.1332	3.93605e-24	9.12949e-22
PB.165.1	UBR4	10169.4	0.679984	0.067133	10.1289	4.11196e-24	9.48332e-22
PB.11524.1	NDUFC2	153.171	-0.288025	0.0866802	-3.32285	0.000891026	0.0147231
PB.2923.122	STAT1	242.691	1.16259	0.114842	10.1234	4.34995e-24	9.97551e-22
PB.6751.1	TAP1	11138.8	1.07727	0.106453	10.1196	4.52278e-24	1.03426e-21
PB.1439.43	PTPRC	38.8832	24.6441	2.43607	10.1163	4.67658e-24	1.06643e-21
PB.11537.51	RAB30	16.2702	-24.1701	2.11545	-11.4255	3.11944e-30	1.18336e-27
PB.11537.6	RAB30	1007.72	-0.67825	0.145808	-4.65168	3.29237e-06	0.000100254
PB.11539.10	PCF11	1799.75	-0.353533	0.0773753	-4.56906	4.89912e-06	0.000144624
PB.669.42	IFI44L	1096.04	1.53115	0.151464	10.109	5.0381e-24	1.14565e-21
PB.11557.10	PICALM	31.3649	-25.0722	2.42394	-10.3436	4.47481e-25	1.14236e-22
PB.10996.14	ENSG00000291143	36.5241	24.5563	2.43088	10.1018	5.42246e-24	1.22619e-21
PB.9279.6	LY6E	126.754	1.73852	0.172113	10.1011	5.46459e-24	1.22893e-21
PB.2979.49	CFLAR	2012.2	0.886714	0.0878172	10.0973	5.68013e-24	1.27381e-21
PB.11966.3	BCL2L14	39.8158	3.21478	0.31877	10.085	6.4385e-24	1.43595e-21
PB.22475.200	SLFN12L	46.1023	2.12013	0.210236	10.0845	6.46724e-24	1.4384e-21
PB.1838.5	CMPK2_NRIR	538.438	2.3141	0.229961	10.063	8.04988e-24	1.77581e-21
PB.12678.29	OAS1	369.68	1.67894	0.166848	10.0627	8.07427e-24	1.77636e-21
PB.725.12	GBP1	4892.43	1.51769	0.150996	10.0512	9.08005e-24	1.98687e-21
PB.6919.6	ENPP4	30.721	24.3125	2.42242	10.0365	1.05381e-23	2.27525e-21
PB.10932.7	IRF7	1128.06	1.29218	0.128857	10.028	1.1478e-23	2.4521e-21
PB.13229.49	ANKRD10	1012.99	0.768326	0.0766497	10.0239	1.19735e-23	2.55124e-21
PB.11217.2	UBE2L6	176.792	1.80543	0.180208	10.0186	1.26322e-23	2.68455e-21
PB.21548.122	HNRNPC	131.53	24.7546	2.47569	9.99906	1.53854e-23	3.23575e-21
PB.28179.50	TPD52	24.7285	24.0107	2.40207	9.99583	1.58945e-23	3.33418e-21
PB.11562.1	HIKESHI	881.823	-0.13994	0.0429304	-3.2597	0.0011153	0.0178091
PB.11563.28	TMEM135	77.0555	-0.499207	0.143732	-3.47317	0.000514348	0.0092338
PB.22477.160	ENSG00000286030_ENSG00000267074	1024.82	1.4714	0.14729	9.98978	1.68952e-23	3.53498e-21
PB.12620.29	SART3	25.2267	24.0402	2.40746	9.98572	1.76019e-23	3.67336e-21
PB.27600.17	FIS1	175.956	1.02972	0.103374	9.96111	2.2554e-23	4.6708e-21
PB.18414.23	MBTPS2	24.5704	23.9937	2.41165	9.94907	2.54559e-23	5.24502e-21
PB.11593.14	MRE11	416.633	-0.406624	0.0975964	-4.16639	3.09464e-05	0.000772766
PB.6750.4	PSMB8	8003.26	0.528648	0.0531386	9.94849	2.56051e-23	5.2624e-21
PB.18265.4	TTC38	789.484	0.740645	0.0744911	9.94273	2.71278e-23	5.51946e-21
PB.4489.15	OPA1	22.8059	23.894	2.40313	9.94286	2.70943e-23	5.51946e-21
PB.8060.206	SAMD9L	581.418	1.5503	0.155916	9.94319	2.70031e-23	5.51946e-21
PB.2923.92	STAT1	2787.17	0.95723	0.0962787	9.94228	2.72514e-23	5.53075e-21
PB.3492.1	EXOG	24.7639	24.0144	2.41621	9.93889	2.81963e-23	5.70824e-21
PB.17072.7	NAPA	228.312	0.991045	0.0998372	9.92661	3.18901e-23	6.39227e-21
PB.11420.1	UNC93B1	405.897	1.04895	0.105736	9.92047	3.39169e-23	6.7818e-21
PB.6827.15	CMTR1	2038.52	0.794215	0.0801293	9.91167	3.70403e-23	7.38813e-21
PB.2938.18	STK17B	34.1358	23.962	2.41846	9.90795	3.84439e-23	7.64931e-21
PB.11606.2	MTMR2	6.73289	-22.98	2.9225	-7.86313	3.74666e-15	2.95585e-13
PB.356.17	ZMYM4	31.9973	24.0184	2.4244	9.90696	3.88284e-23	7.70692e-21
PB.11612.4	JRKL	465.865	-0.270704	0.0920868	-2.93966	0.00328569	0.0432802
PB.11614.2	ARHGAP42	142.972	-0.82289	0.187525	-4.38817	1.14311e-05	0.000312138
PB.5655.7	TRAPPC13	22.1349	23.8541	2.40991	9.89831	4.23354e-23	8.36785e-21
PB.17511.80	SAMHD1	1426.33	1.11489	0.11282	9.88199	4.98341e-23	9.81937e-21
PB.2027.47	EIF2AK2	2392.66	0.877592	0.0888374	9.87863	5.15332e-23	1.01296e-20
PB.23035.23	CMPK2	512.368	2.1657	0.219243	9.87808	5.18166e-23	1.01607e-20
PB.15953.2	RNF213	907.728	1.35578	0.137477	9.8619	6.08892e-23	1.18823e-20
PB.6827.2	CMTR1	1758.37	0.990176	0.100616	9.84112	7.48703e-23	1.45757e-20
PB.18121.1	APOL3	760.786	1.44839	0.147188	9.84039	7.54161e-23	1.46136e-20
PB.8465.14	PARP12	285.942	1.05005	0.106709	9.84038	7.54253e-23	1.46136e-20
PB.11669.6	FDX1	8.52699	-23.3034	2.92223	-7.97454	1.52943e-15	1.34958e-13
PB.11420.3	UNC93B1	236.839	1.43417	0.145825	9.83488	7.96665e-23	1.53986e-20
PB.11628.6	CASP4	1451.66	0.624485	0.0635973	9.81936	9.29296e-23	1.79195e-20
PB.9772.13	NCBP1	46.4217	23.8101	2.42772	9.80759	1.04431e-22	2.00422e-20
PB.11678.5	SIK2	403.497	-0.736522	0.0944133	-7.80103	6.14017e-15	4.59415e-13
PB.11679.64	PPP2R1B	22.5864	-24.6196	2.92159	-8.42679	3.5527e-17	4.59987e-15
PB.11680.9	ALG9	319.275	-0.225137	0.0776487	-2.89943	0.00373837	0.0480121
PB.11684.34	DLAT	616.721	-0.455121	0.113793	-3.99955	6.3464e-05	0.00147455
PB.12978.11	MTRF1	17.5566	23.5307	2.39985	9.80507	1.07076e-22	2.05013e-20
PB.11687.3	SDHD	2664.15	-0.2091	0.0460473	-4.54098	5.59923e-06	0.000163566
PB.9157.2	ENY2	33.19	1.82696	0.186337	9.80461	1.07567e-22	2.05468e-20
PB.7347.18	TNFAIP3	43.9248	23.8085	2.43002	9.79766	1.15229e-22	2.19588e-20
PB.12678.7	OAS1	116.383	1.67578	0.171212	9.7878	1.27026e-22	2.41501e-20
PB.117.3	FBXO44	75.8675	-0.502081	0.159432	-3.14919	0.00163721	0.0244225
PB.12680.6	OAS2	374.599	1.31585	0.134606	9.77551	1.43426e-22	2.72044e-20
PB.11705.19	PAFAH1B2	775.521	-0.426378	0.0962429	-4.43023	9.41341e-06	0.000260727
PB.11707.6	SIDT2	543.485	-0.417015	0.141667	-2.94362	0.00324395	0.0428067
PB.11708.8	RNF214	149.305	-0.515734	0.125201	-4.11924	3.80129e-05	0.000930616
PB.11709.6	PCSK7	704.737	-0.390669	0.117976	-3.31142	0.000928241	0.0152449
PB.11715.15	MPZL3	22.6117	-0.647513	0.221409	-2.92451	0.00344997	0.0449626
PB.11715.8	MPZL3	193.878	-0.626515	0.174087	-3.59885	0.000319623	0.00611964
PB.11721.1	TMEM25	33.8698	-0.751321	0.203225	-3.69699	0.000218173	0.0043689
PB.11721.2	TMEM25	40.7444	-0.701489	0.182451	-3.84481	0.000120648	0.00260765
PB.2923.63	STAT1	79.0308	1.5163	0.15523	9.76805	1.5439e-22	2.92157e-20
PB.11731.3	SLC37A4	409.109	-0.374756	0.060631	-6.18094	6.37226e-10	3.14855e-08
PB.11736.11	DPAGT1	823.192	-0.190326	0.0633988	-3.00204	0.00268177	0.0365529
PB.667.67	FUBP1	2237.4	0.747083	0.0766127	9.75143	1.81882e-22	3.43381e-20
PB.18121.2	APOL3	683.302	1.57128	0.161167	9.74938	1.85592e-22	3.49571e-20
PB.11757.6	SC5D	303.319	-0.396184	0.115258	-3.43737	0.000587396	0.0103215
PB.11758.24	SORL1	4024.18	-0.507624	0.091591	-5.54229	2.98537e-08	1.23023e-06
PB.11758.94	SORL1	817.382	-0.479354	0.165167	-2.90224	0.003705	0.0476784
PB.11758.96	SORL1	1354.48	-0.580879	0.186346	-3.11721	0.00182572	0.026703
PB.11760.5	UBASH3B	55.4806	-1.67336	0.565239	-2.96046	0.00307184	0.0409748
PB.10400.24	MAPK8	13.9883	23.2155	2.38219	9.74544	1.92932e-22	3.62556e-20
PB.10922.1	IFITM2	2313.02	1.45705	0.149522	9.74475	1.94265e-22	3.64217e-20
PB.17883.42	MX2	173.786	2.00333	0.206124	9.71908	2.50019e-22	4.63396e-20
PB.11765.42	HSPA8	10.0061	-23.4991	2.92208	-8.04193	8.84319e-16	8.48581e-14
PB.3893.17	CD47	14.1326	23.2299	2.39042	9.71791	2.52919e-22	4.67704e-20
PB.11779.5	SLC37A2	780.083	-0.69168	0.169926	-4.07047	4.69189e-05	0.00112524
PB.11780.9	TMEM218	132.869	-0.637071	0.144545	-4.40742	1.04607e-05	0.000287672
PB.11791.1	CDON	8.09214	-1.12648	0.387415	-2.90768	0.00364125	0.0470477
PB.11795.1	FOXRED1	1279.39	-0.23664	0.0350145	-6.75836	1.39564e-11	7.83537e-10
PB.6731.1	C4A	180.392	2.10638	0.216804	9.71561	2.58707e-22	4.7732e-20
PB.12680.36	OAS2	144.946	1.42754	0.146969	9.71318	2.64952e-22	4.87735e-20
PB.626.29	DEPDC1	13.2206	23.1331	2.3885	9.68518	3.4858e-22	6.40229e-20
PB.2923.20	STAT1	2456.55	0.823299	0.0850258	9.68293	3.56367e-22	6.53052e-20
PB.11805.23	FLI1	545.309	-0.539226	0.135533	-3.97857	6.93322e-05	0.00159537
PB.18770.13	TMEM164	12.9945	23.109	2.38716	9.68053	3.64805e-22	6.67009e-20
PB.11814.1	ENSG00000255455	152.804	-0.33971	0.074887	-4.5363	5.72485e-06	0.000166936
PB.13229.53	ANKRD10	1445.98	0.776127	0.0801941	9.67811	3.73572e-22	6.81505e-20
PB.2755.7	CYBRD1	11.5632	22.9493	2.37206	9.67482	3.85777e-22	7.02192e-20
PB.11820.8	VPS26B	113.403	-0.404245	0.112185	-3.60337	0.000314113	0.00602552
PB.11822.2	THYN1	147.189	-0.303202	0.0863069	-3.51307	0.000442961	0.00809364
PB.11822.6	THYN1	228.446	-0.431185	0.0971627	-4.43776	9.08986e-06	0.000252282
PB.11822.7	THYN1	263.677	-0.266189	0.0786143	-3.38601	0.000709157	0.0121073
PB.11823.4	ACAD8	381.048	-0.385922	0.0721764	-5.34693	8.94592e-08	3.50332e-06
PB.11823.7	ACAD8	107.455	-0.488871	0.111732	-4.37538	1.2122e-05	0.000329674
PB.21930.140	SPPL2A	891.12	0.535786	0.0553834	9.67412	3.88403e-22	7.05391e-20
PB.22387.30	MED31	11.8547	22.9759	2.37817	9.6612	4.40681e-22	7.98547e-20
PB.17862.15	HLCS	11.4219	22.8989	2.37139	9.65632	4.62169e-22	8.35621e-20
PB.13367.31	BAZ1A	772.547	0.730289	0.0756317	9.65585	4.64294e-22	8.37596e-20
PB.13825.36	WARS1	5728.42	0.853727	0.0885733	9.63865	5.49061e-22	9.88323e-20
PB.6751.14	TAP1	4324.52	1.09228	0.113456	9.62732	6.13049e-22	1.10106e-19
PB.4888.2	CXCL9	269.133	4.07907	0.424019	9.62	6.58302e-22	1.17973e-19
PB.2293.5	HTRA2	11.6361	22.8927	2.38244	9.60895	7.32915e-22	1.31055e-19
PB.11862.1	ENSG00000280202	405.599	-0.204497	0.052893	-3.86624	0.000110528	0.0024088
PB.12330.1	USP15	1147.45	0.549102	0.0571752	9.60385	7.70119e-22	1.37405e-19
PB.5710.9	MCCC2	10.9282	22.8674	2.38261	9.59765	8.17858e-22	1.45602e-19
PB.12679.58	OAS3	51.0009	2.55013	0.265905	9.59037	8.77728e-22	1.55919e-19
PB.8060.44	SAMD9L	37.7135	23.1917	2.42026	9.58231	9.48996e-22	1.6821e-19
PB.13313.14	PSME2	8221.63	0.370519	0.0388932	9.52658	1.62557e-21	2.87507e-19
PB.10932.10	IRF7	660.65	1.13318	0.119112	9.51357	1.84225e-21	3.25121e-19
PB.2816.1	CHROMR	855.958	0.986909	0.103871	9.50134	2.07203e-21	3.6409e-19
PB.6827.31	CMTR1	668.764	0.741309	0.0780476	9.49816	2.13633e-21	3.74578e-19
PB.6823.4	FGD2	2623.1	0.631778	0.0665454	9.49393	2.22487e-21	3.89262e-19
PB.2753.55	DCAF17	11.7894	22.5329	2.37351	9.49349	2.23431e-21	3.90072e-19
PB.6908.8	NFKBIE	1569.75	0.820788	0.0864609	9.49317	2.24123e-21	3.9044e-19
PB.11872.3	C12orf4	478.829	-0.282167	0.0947156	-2.9791	0.00289101	0.0389342
PB.17883.3	MX2	164.525	1.98187	0.208803	9.49156	2.27607e-21	3.95661e-19
PB.19608.16	MOB3C	332.529	0.845253	0.0891561	9.4806	2.5283e-21	4.38568e-19
PB.17511.88	SAMHD1	121.378	0.871549	0.0919695	9.4765	2.62948e-21	4.55147e-19
PB.11887.2	MRPL51	2529.13	-0.161539	0.042965	-3.75977	0.000170067	0.00353372
PB.16693.18	ANKLE1	10.8683	22.5232	2.37887	9.46803	2.85184e-21	4.92585e-19
PB.17748.22	HSPA13	35.2153	22.907	2.41967	9.46699	2.88014e-21	4.96418e-19
PB.12290.147	STAT2	786.059	1.18978	0.125692	9.46583	2.91233e-21	5.00902e-19
PB.11893.4	LPAR5	191.319	-0.973984	0.165191	-5.89612	3.72146e-09	1.70878e-07
PB.11894.2	ING4	336.229	-0.294133	0.0599587	-4.9056	9.31419e-07	3.104e-05
PB.11896.7	COPS7A	256.484	-0.58256	0.146914	-3.9653	7.33026e-05	0.00167533
PB.14302.18	PSMA4	2871.54	0.59596	0.0629874	9.46157	3.03353e-21	5.20644e-19
PB.8465.4	PARP12	503.715	1.3025	0.137763	9.45465	3.24116e-21	5.53938e-19
PB.11472.77	FCHSD2	2417.52	0.805404	0.0852165	9.45127	3.34752e-21	5.70913e-19
PB.11903.1	TPI1	1388.24	-0.654357	0.20004	-3.27112	0.00107121	0.0172339
PB.11908.1	C12orf57	2263.26	-0.201897	0.0698925	-2.88868	0.00386865	0.0493962
PB.11909.12	PTPN6	7958.04	-0.375288	0.0929321	-4.03831	5.38384e-05	0.0012698
PB.11910.2	PHB2	7980.22	-0.239732	0.0574814	-4.1706	3.03796e-05	0.00075978
PB.11919.3	SLC2A3	444.174	-0.975772	0.192641	-5.06524	4.0788e-07	1.44657e-05
PB.11920.1	FOXJ2	633.288	-0.189569	0.0624138	-3.03729	0.00238717	0.0332577
PB.6104.24	SMAD5	10.5519	22.3966	2.37036	9.44862	3.43323e-21	5.84304e-19
PB.18119.18	APOL6	2532.57	1.46963	0.155619	9.44377	3.5959e-21	6.10708e-19
PB.20756.60	CLEC2D	698.074	1.15485	0.122292	9.44336	3.61007e-21	6.11836e-19
PB.23909.100	SP100	306.29	0.784171	0.0830612	9.44089	3.69634e-21	6.25151e-19
PB.2923.271	STAT1	982.416	1.21347	0.128603	9.43577	3.88123e-21	6.55057e-19
PB.1427.44	CDC73	33.0302	8.53558	0.905041	9.43115	4.05615e-21	6.83159e-19
PB.12973.52	ELF1	1981.44	1.23276	0.130759	9.42775	4.1896e-21	7.04175e-19
PB.11953.3	SMIM10L1	133.836	-0.29599	0.0956104	-3.09579	0.0019629	0.0282786
PB.10210.4	OPTN	515.777	0.889558	0.0944162	9.42167	4.43985e-21	7.44693e-19
PB.12679.70	OAS3	635.184	3.29476	0.35022	9.40768	5.07209e-21	8.47237e-19
PB.12733.6	OASL	167.321	3.20177	0.340684	9.39806	5.55783e-21	9.26469e-19
PB.16296.2	ZCCHC2	1320.21	0.933061	0.0994243	9.38464	6.31315e-21	1.05022e-18
PB.11877.8	NDUFA9	2277.24	0.575588	0.0613527	9.38162	6.4964e-21	1.07849e-18
PB.17277.7	CSNK2A1	29.6303	22.6927	2.42275	9.36651	7.49699e-21	1.23954e-18
PB.13825.34	WARS1	2106.9	4.46514	0.478662	9.32838	1.07503e-20	1.77023e-18
PB.11969.11	BORCS5	44.6692	-0.366317	0.115842	-3.1622	0.00156584	0.0235139
PB.11971.13	CREBL2	9.13625	-22.832	2.92216	-7.81339	5.5669e-15	4.23946e-13
PB.18182.5	APOBEC3G	3701.01	0.610672	0.065529	9.31912	1.17315e-20	1.92788e-18
PB.11985.2	C12orf60	62.3501	-0.30119	0.098309	-3.06371	0.00218612	0.0309237
PB.11986.1	ARHGDIB_ERP27	27.8828	-0.748599	0.186401	-4.01608	5.91748e-05	0.00138241
PB.11988.9	STRAP	567.192	-0.767547	0.228552	-3.3583	0.000784223	0.0131919
PB.12002.2	PYROXD1	486.192	-0.303383	0.0659225	-4.60212	4.18214e-06	0.000125142
PB.12003.16	GOLT1B	14.1084	-23.9619	2.38904	-10.0299	1.12597e-23	2.41181e-21
PB.12004.11	RECQL	5.45938	-22.6964	2.9228	-7.7653	8.14498e-15	5.96229e-13
PB.12004.27	RECQL	34.0927	-25.1878	1.93192	-13.0377	7.46431e-39	5.31544e-36
PB.18119.23	APOL6	982.825	1.34656	0.144952	9.28971	1.54713e-20	2.53733e-18
PB.12680.38	OAS2	246.46	1.49532	0.161282	9.27143	1.83664e-20	3.00606e-18
PB.9279.1	LY6E	886.457	1.05242	0.113767	9.25066	2.23102e-20	3.6442e-18
PB.1203.1	PPOX	198.562	-0.508246	0.0936201	-5.42882	5.67294e-08	2.26419e-06
PB.12048.33	IRAG2	760.744	-0.846867	0.165544	-5.11565	3.12665e-07	1.12861e-05
PB.12048.37	IRAG2	206.819	-0.961532	0.247267	-3.88864	0.000100809	0.00221543
PB.12048.44	IRAG2	59.9474	-1.18764	0.301325	-3.94137	8.10169e-05	0.00182797
PB.12048.47	IRAG2	320.408	-0.833573	0.185756	-4.48745	7.20791e-06	0.00020517
PB.12048.57	IRAG2	1764.55	-0.652904	0.135566	-4.81613	1.4637e-06	4.73594e-05
PB.12048.69	IRAG2	167.231	-0.88455	0.302087	-2.92813	0.0034101	0.0445359
PB.12048.8	IRAG2	226.282	-0.615182	0.177783	-3.4603	0.000539582	0.00961664
PB.1205.5	NDUFS2	2469.63	-0.177816	0.0565258	-3.14575	0.0016566	0.0246614
PB.12061.17	TM7SF3	824.238	-0.464757	0.112943	-4.11498	3.87215e-05	0.000945398
PB.12678.16	OAS1	373.953	1.53505	0.166072	9.2433	2.39008e-20	3.88836e-18
PB.7209.7	FIG4	690.535	0.919074	0.0995126	9.23575	2.56475e-20	4.16418e-18
PB.10993.9	MRPL17	1309.19	0.474402	0.0514917	9.21319	3.16578e-20	5.11955e-18
PB.17689.5	HELZ2	3093.21	1.70783	0.185421	9.21052	3.24546e-20	5.23797e-18
PB.3488.12	MYD88	361.87	1.18452	0.128758	9.19964	3.59149e-20	5.78493e-18
PB.12070.2	ENSG00000247934	22.324	-0.471915	0.161589	-2.92047	0.00349504	0.0454551
PB.12080.1	CAPRIN2	95.5686	-0.577942	0.150725	-3.83441	0.000125865	0.00271209
PB.17884.14	MX1	783.114	2.06096	0.224268	9.18971	3.93918e-20	6.3324e-18
PB.12092.25	BICD1	148.187	-0.567298	0.141391	-4.01226	6.0141e-05	0.00140256
PB.1210.1	FCRLA	167.944	-0.612298	0.180326	-3.3955	0.000685043	0.0117425
PB.1210.23	FCRLA	810.602	-0.5592	0.171987	-3.25141	0.00114833	0.0182447
PB.1211.1	FCRLB	97.7493	-0.688272	0.115564	-5.95578	2.58835e-09	1.209e-07
PB.12128.21	IRAK4	10.8748	-22.997	2.92201	-7.87027	3.53866e-15	2.81088e-13
PB.1213.5	ATF6	681.992	-0.410977	0.0588911	-6.9786	2.98146e-12	1.7539e-10
PB.12132.1	TMEM117	97.5041	-0.751898	0.123514	-6.08754	1.14657e-09	5.52699e-08
PB.14302.3	PSMA4	158.854	1.61065	0.175348	9.18543	4.09898e-20	6.57627e-18
PB.12158.1	PCED1B-AS1	41.6907	-0.578332	0.157229	-3.67828	0.000234812	0.0046687
PB.18365.1	TLR7	841.266	1.46233	0.159339	9.17746	4.41373e-20	7.06728e-18
PB.12169.12	TMEM106C	368.063	-0.344756	0.10497	-3.28433	0.00102226	0.0165546
PB.2923.280	STAT1	222.499	1.39387	0.152214	9.1573	5.32101e-20	8.48653e-18
PB.13229.48	ANKRD10	1360.51	0.78578	0.0858912	9.14855	5.77009e-20	9.18473e-18
PB.12173.1	ASB8	829.471	-0.222419	0.044947	-4.94847	7.47998e-07	2.53436e-05
PB.10630.6	IFIT3	277.453	2.16782	0.237074	9.14406	6.01534e-20	9.55639e-18
PB.18121.5	APOL3	375.744	1.20539	0.131893	9.1391	6.29753e-20	9.98514e-18
PB.4963.5	HERC5	26.5509	2.21819	0.243022	9.12751	7.00951e-20	1.10924e-17
PB.12201.12	TMBIM6	5677.17	-0.558247	0.101107	-5.52132	3.36465e-08	1.37674e-06
PB.12211.4	CERS5	620.014	-0.14126	0.0466441	-3.02846	0.00245803	0.0340289
PB.13460.16	KTN1	25.6138	22.0249	2.41606	9.11606	7.79046e-20	1.23042e-17
PB.12991.24	EPSTI1	201.425	1.41218	0.155056	9.10757	8.4251e-20	1.32807e-17
PB.12230.1	NR4A1	109.256	-0.757287	0.198428	-3.81642	0.0001354	0.00289414
PB.12233.16	EIF4B	2740.15	-0.266609	0.0750755	-3.55121	0.000383464	0.00713991
PB.12233.5	EIF4B	17358.5	-0.490025	0.0619934	-7.90447	2.69073e-15	2.2244e-13
PB.12233.6	EIF4B	543.02	-0.278985	0.0831933	-3.35345	0.000798115	0.0133812
PB.12236.53	ITGB7	11.3248	-6.96111	2.11232	-3.29549	0.000982506	0.0160098
PB.12241.1	MYG1	798.038	-0.290608	0.0432759	-6.71524	1.87751e-11	1.04396e-09
PB.12242.1	AAAS	1351.99	-0.183078	0.0541504	-3.38092	0.00072243	0.012308
PB.16021.35	SMCHD1	6807.88	0.641596	0.0704544	9.10653	8.50583e-20	1.3382e-17
PB.12257.23	HNRNPA1	25262.4	-0.467685	0.100546	-4.65146	3.29598e-06	0.000100326
PB.12257.50	HNRNPA1	4204.32	-0.199348	0.0679354	-2.93438	0.00334216	0.0438674
PB.12257.9	HNRNPA1	3081.91	-0.282229	0.0717583	-3.93305	8.38748e-05	0.0018846
PB.4007.4	PARP9	143.564	1.37073	0.150707	9.09529	9.43306e-20	1.47835e-17
PB.12258.9	CBX5	9068.6	-0.217884	0.0705749	-3.08728	0.00202	0.0289676
PB.12259.5	COPZ1	2009.48	-0.245373	0.0592569	-4.14083	3.46046e-05	0.000857257
PB.1226.5	ALDH9A1	2413.73	-0.187185	0.0535484	-3.49563	0.00047294	0.00857769
PB.28588.27	RIGI	145.617	1.87717	0.2067	9.08163	1.06956e-19	1.67299e-17
PB.12279.10	PA2G4	3812.32	-0.385983	0.0758289	-5.09018	3.5772e-07	1.27705e-05
PB.4961.67	PPM1K	165.81	1.28195	0.141313	9.07168	1.17199e-19	1.82969e-17
PB.12283.19	MYL6	174.622	-0.550314	0.170524	-3.22719	0.00125012	0.0195805
PB.12285.8	RNF41	325.796	-0.584981	0.118542	-4.93479	8.02367e-07	2.70952e-05
PB.12286.4	NABP2	972.32	-0.299858	0.0457385	-6.55592	5.53005e-11	2.96915e-09
PB.12286.6	NABP2	405.982	-0.293944	0.063605	-4.6214	3.8116e-06	0.000114944
PB.12287.1	ANKRD52	3277.56	-0.244983	0.0584314	-4.19266	2.75701e-05	0.000696814
PB.12288.2	COQ10A	88.9363	-0.733372	0.106141	-6.90944	4.8656e-12	2.82139e-10
PB.12288.4	COQ10A	41.8465	-0.886292	0.248467	-3.56704	0.000361037	0.00678771
PB.4843.52	UBA6	19.3948	21.7594	2.39939	9.06873	1.20413e-19	1.87625e-17
PB.2979.40	CFLAR	1208.17	1.07557	0.11868	9.06282	1.2712e-19	1.97697e-17
PB.8549.6	NUB1	694.796	1.14958	0.127192	9.03819	1.59292e-19	2.47257e-17
PB.17602.16	ZNFX1	946.237	1.195	0.132251	9.03583	1.62769e-19	2.52171e-17
PB.2923.278	STAT1	419.633	1.33825	0.148237	9.02777	1.75199e-19	2.7091e-17
PB.10932.16	IRF7	546.837	1.18715	0.131726	9.01232	2.01741e-19	3.1136e-17
PB.4961.43	PPM1K	438.619	1.08875	0.120967	9.00041	2.24884e-19	3.45763e-17
PB.2923.276	STAT1	9888.05	1.18909	0.132548	8.97104	2.93734e-19	4.50767e-17
PB.12733.2	OASL	50.5131	3.08383	0.343906	8.96707	3.04506e-19	4.65538e-17
PB.5326.105	DDX60L	43.3171	2.22355	0.248016	8.96533	3.0936e-19	4.72071e-17
PB.14239.1	ADPGK	1777.54	0.32672	0.0364934	8.95285	3.4642e-19	5.2763e-17
PB.1156.17	IFI16	1209.19	0.83048	0.0928032	8.94883	3.59272e-19	5.46181e-17
PB.2923.179	STAT1	215.496	1.31577	0.147503	8.9203	4.65011e-19	7.02981e-17
PB.4841.10	STAP1	1404.3	1.2471	0.139875	8.91578	4.84401e-19	7.29577e-17
PB.5326.1	DDX60L	285.454	2.32631	0.261105	8.90949	5.12658e-19	7.70705e-17
PB.14302.25	PSMA4	5079.05	0.490162	0.0550551	8.90311	5.43029e-19	8.14855e-17
PB.11765.15	HSPA8	90739.6	0.420897	0.0472773	8.90272	5.44936e-19	8.16207e-17
PB.9093.13	PABPC1	104.065	25.99	2.92129	8.89677	5.74944e-19	8.59568e-17
PB.15564.6	IFI35	93.4154	1.69	0.190666	8.86371	7.73954e-19	1.15497e-16
PB.12680.57	OAS2	61.6102	1.58483	0.17897	8.85531	8.34547e-19	1.24311e-16
PB.12291.1	TIMELESS	254.344	-0.388836	0.129854	-2.9944	0.00274981	0.0373736
PB.12293.1	GLS2	53.7496	-1.01073	0.162126	-6.23424	4.53987e-10	2.26661e-08
PB.1379.6	SMG7	366.239	0.830472	0.0940257	8.8324	1.02454e-18	1.52053e-16
PB.2944.7	PGAP1	143.791	1.39551	0.15806	8.82898	1.05639e-18	1.56494e-16
PB.12295.35	ATP5F1B	19193.3	-0.0997251	0.0325199	-3.06658	0.0021652	0.0306908
PB.19197.16	MCL1	1381.17	0.852988	0.0966643	8.82423	1.10218e-18	1.6298e-16
PB.17295.3	NOP56	3831.15	0.2774	0.0315948	8.77994	1.6356e-18	2.40979e-16
PB.12297.2	NACA	4622.61	-0.491108	0.14215	-3.45486	0.000550571	0.00977814
PB.14600.3	SOCS1	1015.36	1.03656	0.118112	8.77601	1.69374e-18	2.49093e-16
PB.12300.2	NAB2	628.491	-0.463846	0.120224	-3.85817	0.000114237	0.00247832
PB.12300.3	NAB2	56.356	-0.894181	0.241108	-3.70863	0.000208385	0.00419565
PB.7602.25	C1GALT1	16.4595	20.998	2.39553	8.76552	1.85912e-18	2.72921e-16
PB.4163.2	XRN1	3779.52	0.832823	0.0950371	8.76314	1.89889e-18	2.78257e-16
PB.4546.19	RUBCN	12.591	20.9327	2.39022	8.75761	1.9943e-18	2.91711e-16
PB.14923.2	TRADD	642.395	0.545471	0.0623891	8.74305	2.26908e-18	3.31306e-16
PB.6749.4	PSMB9	6031.37	0.551778	0.063363	8.7082	3.08726e-18	4.47548e-16
PB.669.79	IFI44L	1549.6	1.37161	0.157699	8.69767	3.38754e-18	4.90202e-16
PB.17557.18	STK4	8649.66	0.243023	0.0279899	8.68252	3.87098e-18	5.59164e-16
PB.12302.4	SHMT2	6440.16	-0.121076	0.0409691	-2.9553	0.00312364	0.0415229
PB.12310.5	DCTN2	2016.03	-0.114249	0.0395052	-2.89199	0.0038281	0.0489478
PB.12316.4	CDK4	4618.28	-0.159049	0.041937	-3.79256	0.000149101	0.00314721
PB.17275.9	RBCK1	703.835	1.12657	0.129761	8.68187	3.89321e-18	5.61376e-16
PB.4662.21	LAP3	79.8585	1.03218	0.11895	8.67738	4.04991e-18	5.81904e-16
PB.26640.4	CLIC1	13207	0.377692	0.0435321	8.67616	4.09341e-18	5.87115e-16
PB.2027.53	EIF2AK2	61.77	25.2903	2.92135	8.65706	4.84084e-18	6.93093e-16
PB.12337.119	MON2	24.9291	-24.762	2.12973	-11.6268	3.01127e-31	1.26625e-28
PB.17884.36	MX1	283.848	1.64865	0.190522	8.65334	5.00124e-18	7.14798e-16
PB.12347.28	XPOT	11.0208	-23.6423	2.922	-8.09115	5.91053e-16	5.94575e-14
PB.12347.4	XPOT	997.633	-0.409647	0.0786942	-5.20556	1.93414e-07	7.22465e-06
PB.4095.24	DNAJC13	3536.08	0.470355	0.0544297	8.64151	5.54771e-18	7.9012e-16
PB.11130.18	CAPRIN1	53.6417	25.0686	2.92137	8.5811	9.39711e-18	1.31984e-15
PB.12481.5	PLEKHG7	201.71	1.13866	0.132935	8.56553	1.07582e-17	1.50579e-15
PB.17275.8	RBCK1	768.319	0.860022	0.1006	8.54889	1.24283e-17	1.72763e-15
PB.727.5	GBP4	1119.25	1.81359	0.21232	8.54178	1.32169e-17	1.83099e-15
PB.12370.29	CAND1	175.217	-27.4291	2.49115	-11.0106	3.39596e-28	1.11438e-25
PB.2813.14	RBM45	452.883	0.496845	0.0582103	8.53535	1.3973e-17	1.92915e-15
PB.23909.99	SP100	1861.17	0.991148	0.116151	8.53324	1.42305e-17	1.96137e-15
PB.12376.3	MDM1	9.95812	-23.5139	2.73641	-8.593	8.47281e-18	1.19623e-15
PB.12376.6	MDM1	297.057	-0.180703	0.0616214	-2.93247	0.00336277	0.0440596
PB.12381.4	SLC35E3	191.476	-0.44454	0.085741	-5.18468	2.16381e-07	8.02303e-06
PB.12381.6	SLC35E3	225.294	-0.620222	0.0872087	-7.11192	1.14436e-12	6.8764e-11
PB.12386.17	CPSF6	1028.52	-0.395808	0.0934903	-4.23368	2.29893e-05	0.000589295
PB.12388.1	YEATS4	752.185	-0.230393	0.0682648	-3.37499	0.00073818	0.012529
PB.124.5	PLOD1	1469.25	-0.266022	0.0657665	-4.04495	5.23346e-05	0.00124046
PB.23861.32	WDFY1	3733.92	1.07912	0.126493	8.53108	1.4499e-17	1.99499e-15
PB.12416.4	TMEM19	644.133	-0.520702	0.0773812	-6.72904	1.70784e-11	9.52881e-10
PB.7756.5	NT5C3A	114.842	2.05351	0.240776	8.52872	1.47973e-17	2.02916e-15
PB.12418.34	TBC1D15	89.9113	-0.447917	0.142626	-3.1405	0.00168657	0.0250489
PB.10172.1	IL15RA	48.5748	1.46767	0.172122	8.52689	1.50337e-17	2.05463e-15
PB.12426.2	PHLDA1	102.189	-1.07738	0.313011	-3.442	0.000577427	0.010177
PB.12430.30	NAP1L1	2128.66	-0.529739	0.106765	-4.96173	6.98698e-07	2.38524e-05
PB.12430.6	NAP1L1	683.506	-0.354253	0.106837	-3.31583	0.000913707	0.0150427
PB.12430.8	NAP1L1	2422.66	-0.327801	0.100922	-3.24807	0.00116192	0.0184374
PB.12434.1	OSBPL8	985.489	-0.350507	0.109198	-3.20984	0.00132809	0.0205677
PB.2389.11	ARID5A	925.54	0.628729	0.0737335	8.52705	1.50126e-17	2.05463e-15
PB.13017.112	LCP1	46.1783	24.8846	2.9214	8.51804	1.62272e-17	2.2103e-15
PB.8060.43	SAMD9L	123.691	10.4404	1.22636	8.51331	1.69034e-17	2.29471e-15
PB.12437.14	E2F7	124.489	-0.589573	0.190978	-3.08712	0.00202105	0.0289775
PB.2788.281	WIPF1	285.838	0.792336	0.093245	8.49736	1.93947e-17	2.61542e-15
PB.8060.42	SAMD9L	130.069	10.5129	1.2381	8.49115	2.04605e-17	2.75456e-15
PB.12442.5	PPP1R12A	572.6	-0.438477	0.0968596	-4.52693	5.98476e-06	0.000173456
PB.12447.4	METTL25	195.729	-0.265029	0.0706369	-3.75199	0.000175438	0.00362953
PB.669.59	IFI44L	2058.51	1.07662	0.126871	8.48588	2.14101e-17	2.87288e-15
PB.12468.52	ATP2B1	812.16	-0.324971	0.0579343	-5.6093	2.03145e-08	8.5537e-07
PB.12469.2	ATP2B1-AS1	59.4777	-0.431148	0.136131	-3.16715	0.0015394	0.0231941
PB.13778.2	DDX24	5834.49	0.246837	0.0291039	8.48124	2.22808e-17	2.97986e-15
PB.17884.47	MX1	107.685	1.94359	0.229429	8.47141	2.42435e-17	3.21063e-15
PB.12487.14	NUDT4	54.7125	-0.813311	0.195612	-4.15777	3.21364e-05	0.000799529
PB.12487.47	NUDT4	10.3217	-23.5623	2.92205	-8.06361	7.40716e-16	7.27111e-14
PB.12490.18	UBE2N	89.2749	-26.5057	2.21109	-11.9876	4.12542e-33	2.04211e-30
PB.1336.9	KIAA0040	2140.85	0.841908	0.0995539	8.4568	2.74817e-17	3.61414e-15
PB.18123.22	APOL1	2103.48	1.62719	0.192504	8.45276	2.84501e-17	3.7312e-15
PB.12491.37	MRPL42	42.3228	-0.962987	0.233559	-4.1231	3.73801e-05	0.000916258
PB.16523.6	HNRNPM	39.6417	24.6703	2.92143	8.4446	3.05076e-17	3.98814e-15
PB.12509.1	NDUFA12	1473.81	-0.214893	0.0548407	-3.9185	8.91025e-05	0.00198394
PB.12516.1	METAP2	210.815	-0.671776	0.183249	-3.66592	0.000246456	0.00487394
PB.12516.5	METAP2	22.1443	-24.6016	2.40547	-10.2273	1.49593e-24	3.64689e-22
PB.12520.8	LTA4H	1307.97	-0.489744	0.0839503	-5.83374	5.41996e-09	2.45124e-07
PB.10630.30	IFIT3	4106.35	1.29152	0.153123	8.43453	3.32531e-17	4.34006e-15
PB.16214.17	HDHD2	13.0773	23.1237	2.7428	8.43071	3.4357e-17	4.4677e-15
PB.12368.5	HELB	73.2126	1.24654	0.148226	8.40974	4.10912e-17	5.245e-15
PB.5710.4	MCCC2	35.2596	24.5066	2.92146	8.38848	4.92484e-17	6.1985e-15
PB.3408.16	UBE2E1	12.0774	23.0104	2.74463	8.3838	5.12448e-17	6.4398e-15
PB.12536.15	SLC25A3	13926.3	-0.166942	0.0432506	-3.85987	0.000113447	0.00246513
PB.12536.25	SLC25A3	10.5046	-23.5853	2.92203	-8.07153	6.94251e-16	6.87317e-14
PB.12536.30	SLC25A3	329.986	-0.753532	0.136157	-5.53428	3.12516e-08	1.28327e-06
PB.12538.2	IKBIP	181.394	-0.383168	0.092116	-4.15963	3.18768e-05	0.000794287
PB.1254.2	MPC2	263.201	-0.478372	0.119011	-4.01957	5.83049e-05	0.00136366
PB.12542.1	GOLGA2P5	117.388	-0.549993	0.0947466	-5.80489	6.44082e-09	2.89359e-07
PB.5058.11	INTS12	90.9974	0.815294	0.0973097	8.37834	5.36798e-17	6.73536e-15
PB.14913.14	DYNC1LI2	34.0233	24.4583	2.92146	8.37193	5.66813e-17	7.09006e-15
PB.13577.16	ZFYVE26	33.8492	24.4483	2.92147	8.3685	5.8354e-17	7.28806e-15
PB.12549.1	ARL1	25.9596	-0.679526	0.214206	-3.1723	0.00151239	0.0228381
PB.12559.1	NUP37	1550.17	-0.219327	0.0520208	-4.21614	2.48517e-05	0.000633632
PB.669.124	IFI44L	1486.22	1.30227	0.155765	8.36046	6.2475e-17	7.7788e-15
PB.2923.82	STAT1	1584.71	1.27223	0.152258	8.35575	6.50199e-17	8.05859e-15
PB.12601.9	C12orf75	844.477	-0.63354	0.169925	-3.72836	0.000192729	0.0039341
PB.12607.5	RIC8B	131.535	-0.540963	0.117738	-4.59463	4.33525e-06	0.00012939
PB.17072.9	NAPA	221.455	0.81877	0.0980432	8.35111	6.76257e-17	8.34335e-15
PB.6458.5	CDYL	10.9554	22.8668	2.74113	8.34209	7.29913e-17	8.96446e-15
PB.12610.7	TMEM263	53.926	-0.430869	0.129528	-3.32645	0.00087959	0.0145548
PB.12612.2	MTERF2	173.514	-0.308306	0.0781361	-3.94576	7.95486e-05	0.00179828
PB.11815.61	SNX19	10.5723	22.8197	2.73677	8.33817	7.5447e-17	9.23811e-15
PB.9546.59	PAX5	208.804	2.59416	0.311432	8.32976	8.10091e-17	9.87447e-15
PB.7998.1	RSBN1L	1115.14	0.345796	0.0415146	8.32949	8.11888e-17	9.88154e-15
PB.12634.3	MVK	641.742	-0.387736	0.102439	-3.78505	0.000153677	0.00323037
PB.12636.1	GLTP	1044.23	-0.376297	0.0521728	-7.21252	5.49266e-13	3.36782e-11
PB.12641.1	IFT81	107.994	-0.61392	0.172291	-3.56327	0.000366261	0.00687318
PB.12641.3	IFT81	178.399	-0.78365	0.119124	-6.57843	4.7543e-11	2.57306e-09
PB.17884.20	MX1	151.979	2.50306	0.300523	8.32901	8.15178e-17	9.89192e-15
PB.12642.37	ATP2A2	1138.51	-0.307265	0.0726311	-4.23049	2.33187e-05	0.000596984
PB.12652.3	TCTN1	148.817	-0.337618	0.0954356	-3.53765	0.000403704	0.007462
PB.12678.27	OAS1	10.4518	22.8094	2.7392	8.32701	8.29121e-17	1.00311e-14
PB.11400.20	KDM2A	1871.27	0.382475	0.0459504	8.32365	8.52975e-17	1.02891e-14
PB.12655.1	PHETA1	70.2256	-0.749045	0.100846	-7.42762	1.10573e-13	7.10178e-12
PB.12658.11	BRAP	6.42458	-22.9105	2.92256	-7.83919	4.53455e-15	3.5193e-13
PB.12659.11	ACAD10	5.97059	-6.03732	2.06837	-2.91887	0.00351301	0.0456668
PB.12660.2	ALDH2	38.8589	-0.853356	0.233129	-3.66044	0.000251782	0.00496837
PB.12661.2	MAPKAPK5-AS1	298.588	-0.183997	0.0417196	-4.41032	1.0322e-05	0.000284148
PB.12665.6	ERP29	4066.25	-0.105743	0.0287633	-3.67632	0.00023662	0.00469889
PB.14840.1	N4BP1	733.548	0.506967	0.0609728	8.31463	9.20401e-17	1.10531e-14
PB.17055.16	PRKD2	30.0622	24.2777	2.9215	8.31001	9.56902e-17	1.14538e-14
PB.12675.10	RPL6	18815.1	-0.39175	0.0744872	-5.25929	1.44615e-07	5.50657e-06
PB.12677.82	PTPN11	1399.68	-0.490121	0.123957	-3.95395	7.68722e-05	0.00174757
PB.20756.63	CLEC2D	5843.56	0.868472	0.10457	8.30517	9.96725e-17	1.18644e-14
PB.3165.30	SP140L	347.611	0.721648	0.0870093	8.29392	1.09578e-16	1.29863e-14
PB.6219.3	TCOF1	9.78443	22.716	2.73938	8.29236	1.11021e-16	1.31381e-14
PB.4009.126	PARP14	126.211	1.69653	0.204813	8.28332	1.19784e-16	1.41469e-14
PB.6112.37	FAM13B	27.4206	24.1508	2.92153	8.2665	1.37949e-16	1.616e-14
PB.15887.18	SAP30BP	9.69958	22.7029	2.74718	8.26408	1.40771e-16	1.63965e-14
PB.2923.90	STAT1	143.169	1.46335	0.177067	8.26437	1.40429e-16	1.63965e-14
PB.12678.25	OAS1	38.9561	-25.2294	2.16043	-11.678	1.65201e-31	7.24928e-29
PB.15564.2	IFI35	317.766	1.29075	0.156323	8.2569	1.49507e-16	1.73388e-14
PB.14246.25	PML	751.489	0.934818	0.113231	8.25588	1.50781e-16	1.74616e-14
PB.2134.38	PPP4R3B	26.4237	24.102	2.92154	8.24974	1.58733e-16	1.83042e-14
PB.12680.7	OAS2	1825.1	1.28409	0.155668	8.24891	1.59843e-16	1.8406e-14
PB.2816.13	CHROMR	521.867	0.803329	0.0974259	8.24554	1.64412e-16	1.88786e-14
PB.13393.8	MIS18BP1	25.6336	24.0605	2.92155	8.23553	1.78766e-16	2.044e-14
PB.15650.42	NFE2L1	25.4835	24.0518	2.92155	8.23254	1.83278e-16	2.08384e-14
PB.2704.61	MARCHF7	25.4261	24.0474	2.92155	8.23104	1.85601e-16	2.10653e-14
PB.22245.10	MVP	4691.92	0.687446	0.0835913	8.2239	1.96989e-16	2.22417e-14
PB.1050.1	PI4KB	24.8454	24.0174	2.92156	8.22075	2.02234e-16	2.27705e-14
PB.17558.3	TOMM34	7.78616	22.3996	2.72621	8.21638	2.09735e-16	2.35498e-14
PB.17227.15	ZNF548	7.50866	22.3432	2.72345	8.20402	2.32479e-16	2.59242e-14
PB.883.12	MOV10	671.914	0.755335	0.0921009	8.20117	2.38059e-16	2.64987e-14
PB.7856.48	IKZF1	23.6255	23.9487	2.92158	8.19718	2.46093e-16	2.71442e-14
PB.17273.1	NRSN2-AS1	145.689	0.771481	0.0941228	8.19654	2.47403e-16	2.72516e-14
PB.19197.15	MCL1	1420.8	0.757919	0.0924783	8.19564	2.49258e-16	2.74187e-14
PB.1156.78	IFI16	117.649	1.19217	0.145546	8.19106	2.58945e-16	2.83689e-14
PB.669.6	IFI44L	493.001	1.4426	0.17622	8.18633	2.69314e-16	2.94652e-14
PB.13838.31	TRAF3	22.7922	23.8986	2.92159	8.18	2.8385e-16	3.08477e-14
PB.14246.7	PML	193.037	1.10451	0.135035	8.17944	2.85158e-16	3.09071e-14
PB.17602.14	ZNFX1	1340.82	1.2317	0.150613	8.17795	2.88702e-16	3.12495e-14
PB.10655.37	BTAF1	22.5488	23.8782	2.9216	8.173	3.00822e-16	3.23457e-14
PB.11244.18	MS4A1	22.4746	23.8784	2.9216	8.17306	3.00662e-16	3.23457e-14
PB.22357.12	PLCG2	22.0947	23.8519	2.92161	8.16398	3.24164e-16	3.45807e-14
PB.6345.1	CREBRF	222.357	0.629177	0.0771256	8.15783	3.41091e-16	3.6149e-14
PB.3110.10	DNPEP	21.7277	23.8285	2.92161	8.15595	3.46435e-16	3.65245e-14
PB.13825.38	WARS1	1519.34	3.04675	0.373735	8.15216	3.57471e-16	3.75905e-14
PB.1156.53	IFI16	126.451	1.18792	0.14585	8.14485	3.79766e-16	3.9627e-14
PB.4426.25	LAMP3	135.385	1.50849	0.185628	8.12639	4.42276e-16	4.56219e-14
PB.22475.153	SLFN12L	126.612	1.72895	0.212958	8.11872	4.71139e-16	4.83534e-14
PB.727.10	GBP4	39.2068	3.87368	0.477555	8.1115	5.00003e-16	5.09934e-14
PB.1196.27	ARHGAP30	19.6782	23.6929	2.92165	8.10942	5.08622e-16	5.18074e-14
PB.20182.19	IFIT3_IFIT1B	10.8605	2.75265	0.339778	8.10131	5.43703e-16	5.53112e-14
PB.5373.18	IRF2	2821.05	0.645175	0.0796408	8.10106	5.44824e-16	5.53559e-14
PB.11677.31	POU2AF1	19.1989	23.6586	2.92167	8.09766	5.60287e-16	5.65729e-14
PB.2241.42	TIA1	18.9014	23.6357	2.92167	8.08979	5.97663e-16	6.00481e-14
PB.3798.49	CGGBP1	18.9009	23.6339	2.92167	8.08918	6.00697e-16	6.02784e-14
PB.17331.19	GPCPD1	19.1045	23.6256	2.92167	8.08633	6.14886e-16	6.14742e-14
PB.26638.78	BAG6	18.7816	23.6238	2.92168	8.08569	6.18155e-16	6.1725e-14
PB.1268.8	BLZF1	662.068	0.573511	0.0710172	8.07566	6.7114e-16	6.66876e-14
PB.2788.219	WIPF1	18.1516	23.5807	2.92169	8.0709	6.9783e-16	6.90018e-14
PB.13313.13	PSME2	3294.71	0.445157	0.0551827	8.06698	7.20594e-16	7.10797e-14
PB.12682.5	DDX54	816.685	-0.501122	0.124636	-4.02069	5.80286e-05	0.00135798
PB.12683.1	IQCD	12.9083	-0.777763	0.239601	-3.24608	0.00117005	0.0185265
PB.7310.59	EPB41L2	18.0214	23.5675	2.9217	8.06639	7.24099e-16	7.13387e-14
PB.12695.19	SPRING1	8.80197	-23.3474	2.92219	-7.98968	1.35294e-15	1.21631e-13
PB.12695.35	SPRING1	15.5721	-24.1141	2.92176	-8.25325	1.54144e-16	1.78256e-14
PB.3681.41	TASOR	17.5717	23.5343	2.92171	8.05499	7.94864e-16	7.73715e-14
PB.12697.1	FBXW8	184.376	-0.456779	0.123901	-3.68666	0.000227218	0.00453102
PB.5716.11	TNPO1	17.2412	23.5087	2.92172	8.04617	8.54226e-16	8.23598e-14
PB.12709.10	CIT	200.838	-0.389428	0.112732	-3.45445	0.000551417	0.00979103
PB.14807.2	ENSG00000290927	382.71	0.785323	0.0976367	8.04331	8.74403e-16	8.41053e-14
PB.4079.200	ATP2C1	17.1252	23.4989	2.92172	8.04281	8.77997e-16	8.43511e-14
PB.237.1	RUNX3	4367.97	0.551744	0.0686736	8.0343	9.41161e-16	8.99934e-14
PB.17511.14	SAMHD1	151.946	1.03424	0.128765	8.032	9.58989e-16	9.12681e-14
PB.1837.21	RSAD2	128.716	3.16841	0.394502	8.03142	9.6354e-16	9.15939e-14
PB.12717.1	TRIAP1	1326.62	-0.218526	0.0712615	-3.06654	0.00216549	0.0306908
PB.12719.6	SRSF9	392.52	-0.238007	0.06917	-3.4409	0.00057979	0.0102077
PB.12719.7	SRSF9	5424.23	-0.167992	0.0326923	-5.13859	2.76803e-07	1.00885e-05
PB.12724.1	POP5	727.953	-0.298099	0.0538774	-5.53292	3.1495e-08	1.29262e-06
PB.12726.6	UNC119B	1652.68	-0.260338	0.0569594	-4.57058	4.86377e-06	0.000143685
PB.12731.7	SPPL3	716.197	-0.345887	0.105152	-3.28942	0.00100395	0.0163003
PB.12299.46	NEMP1	16.7664	23.4642	2.92173	8.03093	9.67403e-16	9.18535e-14
PB.21006.54	PCBP2	25.2393	23.4518	2.92156	8.02716	9.97511e-16	9.42712e-14
PB.12845.20	XPO4	16.5179	23.4446	2.92174	8.0242	1.02188e-15	9.635e-14
PB.1326.10	RABGAP1L	142.72	1.39592	0.174113	8.01734	1.08061e-15	1.01299e-13
PB.11327.1	BATF2	35.372	2.45987	0.306895	8.01534	1.09835e-15	1.02844e-13
PB.26748.5	PTP4A1	16.1483	23.4172	2.92175	8.01479	1.10323e-15	1.03181e-13
PB.12737.16	ANAPC5	601.383	-0.211622	0.0664026	-3.18695	0.00143781	0.0219859
PB.12737.19	ANAPC5	483.063	-0.509345	0.152411	-3.34191	0.000832028	0.0138867
PB.12737.7	ANAPC5	1884.48	-0.287029	0.0488624	-5.87423	4.24818e-09	1.93857e-07
PB.12745.2	PSMD9	58.808	-0.576141	0.153523	-3.7528	0.000174873	0.0036206
PB.12751.20	KNTC1	181.188	-0.543329	0.151704	-3.58151	0.000341611	0.00647045
PB.12754.10	DENR	1440.7	-0.284571	0.0851679	-3.3413	0.000833867	0.0139145
PB.12754.12	DENR	1287.91	-0.310162	0.0914873	-3.39022	0.000698372	0.0119432
PB.9689.169	HNRNPK	41.0541	23.4114	2.92142	8.01369	1.11315e-15	1.03989e-13
PB.12774.23	ATP6V0A2	300.967	-0.611724	0.175815	-3.47937	0.000502598	0.00905089
PB.12775.6	ZNF664	1051.52	-0.391817	0.11006	-3.56004	0.000370793	0.00694861
PB.17418.4	XRN2	16.0908	23.4085	2.92176	8.01179	1.13053e-15	1.0537e-13
PB.12778.12	SCARB1	1622.24	-0.307738	0.0887639	-3.46693	0.000526448	0.00942394
PB.8549.29	NUB1	328.818	0.997796	0.124596	8.00822	1.16378e-15	1.07605e-13
PB.5825.113	MEF2C	15.8951	23.3954	2.92176	8.00728	1.17277e-15	1.08189e-13
PB.16383.17	CIRBP	15.8433	23.3882	2.92176	8.00483	1.19634e-15	1.10235e-13
PB.4921.20	HNRNPD	15.6102	23.3704	2.92177	7.9987	1.25739e-15	1.14693e-13
PB.6994.15	FAM135A	15.4498	23.3546	2.92178	7.99328	1.31394e-15	1.18915e-13
PB.14192.59	DENND4A	27.8428	23.3347	2.92152	7.98717	1.38077e-15	1.23722e-13
PB.12795.4	ADGRD1	19.351	-1.06678	0.299777	-3.55857	0.000372882	0.00697487
PB.12797.5	SFSWAP	361.45	-0.546854	0.120587	-4.53493	5.76233e-06	0.000167908
PB.12798.2	ULK1	258.895	-0.3343	0.0843285	-3.96426	7.36251e-05	0.00168176
PB.15145.57	PRPF8	15.2691	23.3371	2.92178	7.98726	1.37966e-15	1.23722e-13
PB.12799.4	PUS1	329.863	-0.383773	0.107736	-3.56217	0.000367805	0.00689899
PB.9303.8	PARP10	480.828	1.12886	0.141391	7.98397	1.41702e-15	1.2683e-13
PB.12807.1	PXMP2	529.476	-0.322921	0.0658319	-4.90524	9.33149e-07	3.10849e-05
PB.12815.11	ZNF84	276.782	-0.432289	0.119081	-3.63023	0.000283174	0.00549832
PB.7474.5	DYNLT1	244.3	0.815469	0.102168	7.98167	1.44365e-15	1.28929e-13
PB.12819.1	ZNF891	77.9823	-0.306381	0.0972114	-3.1517	0.00162324	0.0242459
PB.12827.22	MPHOSPH8	1965.48	-0.166266	0.0465896	-3.56874	0.000358703	0.00675478
PB.12188.1	RHEBL1	223.137	0.591588	0.0741229	7.98118	1.44939e-15	1.29229e-13
PB.2913.9	GLS	14.9591	23.3103	2.9218	7.97806	1.48646e-15	1.32026e-13
PB.3668.2	DCP1A	1538.08	0.255448	0.0320243	7.97671	1.50286e-15	1.33192e-13
PB.24076.30	STX16	14.762	23.2921	2.9218	7.97183	1.56348e-15	1.37662e-13
PB.4748.18	TMEM33	14.7268	23.2863	2.92181	7.96983	1.58889e-15	1.39597e-13
PB.12842.4	IFT88	88.977	-0.606977	0.125091	-4.85228	1.22049e-06	4.00326e-05
PB.12842.8	IFT88	65.6196	-0.550132	0.14392	-3.82249	0.000132108	0.00283198
PB.12843.1	EEF1AKMT1	171.295	-0.231798	0.071022	-3.26375	0.00109949	0.0175857
PB.2280.38	MOB1A	14.4962	23.2659	2.92182	7.96282	1.6816e-15	1.46474e-13
PB.12849.2	MRPL57	1075.5	-0.155953	0.0491232	-3.17474	0.00149973	0.0226933
PB.12850.3	ENSG00000291046	37.6108	-0.628134	0.140637	-4.46635	7.95654e-06	0.000223889
PB.12860.3	SACS	491.099	-0.335522	0.0803847	-4.17396	2.99356e-05	0.000750063
PB.12863.1	MIPEP	706.533	-0.316155	0.0571888	-5.52826	3.23426e-08	1.32606e-06
PB.12866.5	PARP4	9.37318	-22.8221	2.92213	-7.81006	5.71605e-15	4.32869e-13
PB.5478.51	DROSHA	14.4403	23.2593	2.92182	7.96055	1.71273e-15	1.49026e-13
PB.18633.21	OGT	28.27	23.2487	2.92152	7.95773	1.75222e-15	1.51973e-13
PB.12885.2	RPL21	24977.5	-0.16837	0.0547682	-3.07424	0.0021104	0.0300569
PB.12888.2	MTIF3	454.586	-0.20037	0.0548305	-3.65435	0.000257833	0.00507667
PB.8060.26	SAMD9L	948.855	1.87728	0.235904	7.95783	1.7508e-15	1.51973e-13
PB.12890.13	POLR1D	846.979	-0.246666	0.0572466	-4.30883	1.64122e-05	0.000433287
PB.4578.9	LETM1	8.40469	21.8038	2.74038	7.95647	1.7701e-15	1.5336e-13
PB.12901.7	SLC46A3	176.533	-0.676988	0.121987	-5.54967	2.86215e-08	1.18366e-06
PB.12903.1	UBL3	217.914	-0.59141	0.193956	-3.04921	0.00229447	0.0321761
PB.12906.2	KATNAL1	118.375	-0.60283	0.160451	-3.75711	0.000171889	0.00356517
PB.12907.1	LINC00426	174.56	-0.724876	0.152986	-4.73818	2.1565e-06	6.76718e-05
PB.12909.1	HMGB1	334.721	-0.627071	0.120463	-5.2055	1.93474e-07	7.22465e-06
PB.12909.14	HMGB1	7508.42	-0.275401	0.0795242	-3.46311	0.000533974	0.00953344
PB.12909.23	HMGB1	13230.2	-0.220806	0.0651207	-3.39071	0.00069711	0.0119242
PB.14376.10	ABHD2	14.2449	23.2399	2.92183	7.95391	1.80721e-15	1.55769e-13
PB.11428.119	PPP6R3	14.243	23.237	2.92183	7.9529	1.82198e-15	1.56851e-13
PB.10737.11	SLF2	14.1301	23.2259	2.92183	7.9491	1.87878e-15	1.61227e-13
PB.12917.9	B3GLCT	6.73896	-6.21177	2.08558	-2.97844	0.0028972	0.0389981
PB.16235.12	ME2	14.0941	23.2244	2.92183	7.94856	1.88692e-15	1.61414e-13
PB.2675.6	PRPF40A	13.8939	23.2069	2.92184	7.94257	1.98042e-15	1.68172e-13
PB.2241.133	TIA1	13.6743	23.1822	2.92185	7.93408	2.12056e-15	1.79696e-13
PB.14122.6	POLR2M	13.5158	23.1667	2.92186	7.92874	2.21376e-15	1.87203e-13
PB.3630.76	DCAF1	14.7268	23.1617	2.92181	7.92719	2.24163e-15	1.89363e-13
PB.12944.6	EXOSC8	1125.86	-0.193629	0.0562394	-3.44294	0.000575426	0.0101507
PB.355.31	SFPQ	13.3735	23.1486	2.92187	7.92255	2.32687e-15	1.95952e-13
PB.12956.49	PROSER1	16.9164	-24.2012	2.92172	-8.28322	1.19893e-16	1.41469e-14
PB.2923.69	STAT1	469.999	1.14764	0.144877	7.92151	2.34646e-15	1.97192e-13
PB.1296.1	PIGC	385.791	-0.204576	0.0695128	-2.94301	0.00325043	0.0428783
PB.17682.30	SLC17A9	13.2738	23.1439	2.92187	7.92092	2.35757e-15	1.97513e-13
PB.2519.68	ACTR3	13.2768	23.1441	2.92187	7.92099	2.35623e-15	1.97513e-13
PB.12973.12	ELF1	1670.84	-0.497736	0.101892	-4.88495	1.03454e-06	3.41679e-05
PB.4762.90	ATP8A1	13.3349	23.1439	2.92187	7.92093	2.35741e-15	1.97513e-13
PB.12973.63	ELF1	12.9023	-23.8664	2.39608	-9.96059	2.26719e-23	4.68328e-21
PB.910.19	ATP1A1	12.948	23.1088	2.92189	7.90887	2.5974e-15	2.16711e-13
PB.12975.1	KBTBD6	407.181	-0.135168	0.0421723	-3.20514	0.00134998	0.0208273
PB.12977.1	KBTBD7	270.224	-0.379131	0.100893	-3.75773	0.000171459	0.00355716
PB.5015.2	DNAJB14	12.9532	23.1079	2.92189	7.90855	2.60412e-15	2.17048e-13
PB.12980.3	VWA8	1296.01	-0.365084	0.0645242	-5.65809	1.53063e-08	6.51929e-07
PB.15961.7	TEPSIN	12.942	23.1073	2.92189	7.90835	2.60816e-15	2.17097e-13
PB.6668.10	TRIM26	1245.08	0.667509	0.0844065	7.90826	2.61005e-15	2.17097e-13
PB.5670.22	SLC30A5	12.9282	23.1058	2.92189	7.90783	2.61923e-15	2.17637e-13
PB.2170.359	XPO1	12.8932	23.103	2.92189	7.90687	2.63941e-15	2.1909e-13
PB.15798.9	DDX5	12.8826	23.0997	2.92189	7.90573	2.66359e-15	2.20871e-13
PB.19688.186	IFI44	12.8666	23.0962	2.92189	7.90452	2.68962e-15	2.2244e-13
PB.8549.2	NUB1	70.4767	1.53901	0.19478	7.90127	2.76082e-15	2.27079e-13
PB.5952.21	CAMK4	12.6177	23.0653	2.92191	7.89393	2.92818e-15	2.38907e-13
PB.14397.38	BLM	12.5277	23.0606	2.92191	7.89228	2.9671e-15	2.4184e-13
PB.21145.12	CEP83	12.5036	23.0577	2.92191	7.8913	2.99062e-15	2.43268e-13
PB.8121.24	STAG3L5P-PVRIG2P-PILRB	12.4825	23.0559	2.92191	7.89069	3.00514e-15	2.44205e-13
PB.18515.1	SLC38A5	114.413	1.27148	0.161161	7.88949	3.03422e-15	2.46321e-13
PB.10733.6	SCD	12.3795	23.0446	2.92192	7.88679	3.10064e-15	2.5096e-13
PB.9848.14	ECPAS	12.3501	23.0423	2.92192	7.886	3.12017e-15	2.5229e-13
PB.4421.7	ATP11B	12.3533	23.0417	2.92192	7.8858	3.12522e-15	2.52446e-13
PB.10147.46	LARP4B	12.3269	23.0407	2.92192	7.88545	3.13398e-15	2.52903e-13
PB.11062.9	LDHA	12.1957	23.0246	2.92193	7.87991	3.2761e-15	2.63585e-13
PB.13952.17	EIF2AK4	12.1533	23.0184	2.92193	7.8778	3.33198e-15	2.6755e-13
PB.13009.5	LINC01055	8.25926	-23.0764	2.92226	-7.89675	2.86262e-15	2.34501e-13
PB.13013.2	ZC3H13	656.552	-0.430982	0.0706603	-6.09936	1.06493e-09	5.14595e-08
PB.3088.7	CNOT9	12.1373	23.0164	2.92193	7.87712	3.35011e-15	2.68475e-13
PB.1302.11	PRDX6	1249.18	-0.273514	0.0680825	-4.01739	5.88455e-05	0.00137511
PB.4006.28	DTX3L	269.147	1.31976	0.167563	7.87617	3.37572e-15	2.69994e-13
PB.13032.3	NUDT15	641.491	-0.435991	0.135554	-3.21637	0.00129824	0.0202088
PB.13036.113	RB1	17.8764	-0.662326	0.226928	-2.91866	0.0035154	0.045685
PB.13036.26	RB1	17.4664	-24.279	2.9217	-8.30988	9.58003e-17	1.14538e-14
PB.13041.11	RCBTB2	161.99	-0.674373	0.191811	-3.51581	0.000438411	0.00802315
PB.13041.28	RCBTB2	454.253	-1.12483	0.162813	-6.90869	4.89159e-12	2.83241e-10
PB.13044.65	FNDC3A	15.8659	-24.1343	2.12689	-11.3473	7.65305e-30	2.8369e-27
PB.2616.16	SPOPL	22.7788	23.0061	2.92159	7.87451	3.42092e-15	2.73071e-13
PB.3476.13	TRANK1	3049.04	2.28635	0.290367	7.874	3.43472e-15	2.73904e-13
PB.14850.107	CYLD	12.0205	23.005	2.92194	7.87318	3.45743e-15	2.75444e-13
PB.8860.13	TGS1	11.9894	23.0004	2.92194	7.87162	3.50068e-15	2.78344e-13
PB.2241.82	TIA1	11.8729	22.986	2.92195	7.86665	3.64275e-15	2.88229e-13
PB.237.19	RUNX3	497.817	0.677545	0.0861507	7.86464	3.70147e-15	2.92589e-13
PB.13058.8	SPRYD7	113.394	-0.481366	0.0974635	-4.93893	7.85508e-07	2.65701e-05
PB.13063.2	DLEU1	79.7065	-0.466277	0.128353	-3.63276	0.000280401	0.00545097
PB.13063.4	DLEU1	126.354	-0.41321	0.0902351	-4.57926	4.66632e-06	0.000138355
PB.14402.8	RCCD1	11.8504	22.9785	2.92195	7.86408	3.7183e-15	2.93633e-13
PB.18075.17	MTMR3	21.409	22.9695	2.92162	7.86191	3.78332e-15	2.98188e-13
PB.13078.36	VPS36	137.94	-0.303259	0.0680085	-4.45913	8.22947e-06	0.000230689
PB.3476.10	TRANK1	11.7052	22.966	2.92196	7.8598	3.84743e-15	3.02947e-13
PB.13113.27	FBXL3	6.56645	-22.9492	2.92253	-7.8525	4.07831e-15	3.19268e-13
PB.1312.20	RABGAP1L	436.91	-0.417311	0.123298	-3.38457	0.000712894	0.0121634
PB.13121.19	SLAIN1	107.203	-3.13396	0.992559	-3.15745	0.00159154	0.0238338
PB.3050.101	IKZF2	11.6132	22.9558	2.92197	7.85629	3.95683e-15	3.11259e-13
PB.3350.19	MRPS25	11.6001	22.9534	2.92197	7.85547	3.98267e-15	3.12989e-13
PB.12301.40	STAT6	11.5718	22.952	2.92197	7.85497	3.99873e-15	3.13947e-13
PB.1086.21	ADAR	7782.78	0.863072	0.109902	7.8531	4.05867e-15	3.18038e-13
PB.13173.46	IPO5	14.961	-24.0472	2.39277	-10.05	9.19043e-24	2.00561e-21
PB.10032.33	GPR107	11.4926	22.9404	2.92198	7.85098	4.12798e-15	3.22534e-13
PB.13181.3	UBAC2	507.781	-0.449563	0.132006	-3.40562	0.00066015	0.0113855
PB.18006.28	MAPK1	11.423	22.9334	2.92198	7.84857	4.20809e-15	3.28163e-13
PB.13191.1	PCCA-DT	88.3573	-0.504264	0.117484	-4.2922	1.76911e-05	0.000463435
PB.13201.15	TPP2	118.757	-26.4139	1.64424	-16.0646	4.52019e-58	7.64486e-55
PB.5567.25	HMGCS1	27.4246	22.927	2.92153	7.84761	4.24043e-15	3.30367e-13
PB.13207.30	ERCC5	27.955	-24.8914	2.92152	-8.52001	1.59533e-17	2.17664e-15
PB.13215.2	ARGLU1	14.3257	-23.9595	2.92181	-8.20022	2.39938e-16	2.66099e-14
PB.13215.4	ARGLU1	4828.1	-0.183235	0.0474248	-3.8637	0.000111681	0.00243001
PB.1463.21	IPO9	11.4412	22.9281	2.92198	7.84675	4.26941e-15	3.32306e-13
PB.14952.6	SLC7A6	11.2154	22.9086	2.922	7.84005	4.50379e-15	3.49877e-13
PB.15420.6	ZNF207	11.1789	22.9026	2.922	7.83799	4.57818e-15	3.54638e-13
PB.8060.39	SAMD9L	11.1347	22.8981	2.922	7.83643	4.63533e-15	3.58723e-13
PB.8666.19	PCM1	11.0511	22.8885	2.92201	7.83314	4.75841e-15	3.67548e-13
PB.13226.3	CARS2	1363.34	-0.260169	0.0364742	-7.13295	9.82383e-13	5.93384e-11
PB.8713.22	ENTPD4	11.0059	22.8814	2.92201	7.8307	4.85155e-15	3.7403e-13
PB.13229.15	ANKRD10	203.194	1.22985	0.157128	7.82707	4.99376e-15	3.84264e-13
PB.9147.3	EMC2	1184.2	0.387771	0.0495431	7.82693	4.99925e-15	3.84322e-13
PB.5883.41	CAST	10.8598	22.8587	2.92202	7.82291	5.16148e-15	3.96044e-13
PB.3476.3	TRANK1	1323.74	1.47877	0.189052	7.82207	5.19631e-15	3.98339e-13
PB.11479.31	RAB6A	10.8188	22.855	2.92202	7.82163	5.21444e-15	3.98601e-13
PB.12219.8	ATF1	10.7962	22.8555	2.92203	7.8218	5.20725e-15	3.98601e-13
PB.13238.15	PCID2	1108.92	-0.100754	0.0327711	-3.07449	0.00210865	0.0300373
PB.13241.2	TMCO3	431.493	-0.574164	0.178629	-3.21428	0.00130773	0.020317
PB.13242.48	TFDP1	2622.66	-0.207532	0.0655657	-3.16525	0.00154948	0.0233157
PB.13242.57	TFDP1	8.74154	-6.58724	1.65372	-3.9833	6.79648e-05	0.0015679
PB.13243.1	RASA3	85.6398	-0.45797	0.12974	-3.5299	0.000415715	0.00766133
PB.13243.9	RASA3	651.081	-0.832946	0.187603	-4.43995	8.99804e-06	0.000250161
PB.13244.25	CDC16	22.6199	-24.6216	2.92159	-8.42746	3.53256e-17	4.5811e-15
PB.5861.25	MCTP1	10.7984	22.8553	2.92203	7.82173	5.21012e-15	3.98601e-13
PB.13245.1	UPF3A	489.817	-0.266619	0.0879942	-3.02996	0.00244585	0.0338833
PB.13245.2	UPF3A	544.315	-0.243305	0.0822942	-2.95653	0.00311119	0.0414048
PB.17275.1	RBCK1	287.39	0.977739	0.125007	7.82148	5.22042e-15	3.98682e-13
PB.13250.1	CCNB1IP1	1012.15	-0.271647	0.0682158	-3.98217	6.82876e-05	0.00157446
PB.24974.43	SSR3	20.5462	22.845	2.92164	7.81925	5.314e-15	4.05447e-13
PB.13254.4	APEX1	1638.44	-0.182907	0.0600052	-3.04819	0.00230223	0.0322794
PB.13254.7	APEX1	61.4013	-0.577634	0.162627	-3.5519	0.000382454	0.00712764
PB.13254.8	APEX1	4924.51	-0.14802	0.0369542	-4.0055	6.18854e-05	0.00144034
PB.13044.96	FNDC3A	10.6461	22.836	2.92204	7.81509	5.49245e-15	4.18669e-13
PB.26463.50	CANX	19.8964	22.827	2.92165	7.81306	5.58163e-15	4.24669e-13
PB.19832.45	CSDE1	10.6068	22.8281	2.92204	7.81238	5.61199e-15	4.2658e-13
PB.1326.2	RABGAP1L	333.029	-0.802046	0.190591	-4.2082	2.57408e-05	0.000655068
PB.6352.46	SFXN1	10.6007	22.8237	2.92204	7.81087	5.67965e-15	4.30916e-13
PB.13260.1	RNASE6	158.337	-1.11058	0.163882	-6.77674	1.22921e-11	6.95878e-10
PB.7150.49	MMS22L	10.5356	22.8215	2.92205	7.81009	5.71454e-15	4.32869e-13
PB.13279.3	ABHD4	62.5998	-0.656348	0.223392	-2.9381	0.00330236	0.0434503
PB.13280.10	OXA1L	10.0606	-23.5201	2.92207	-8.04913	8.33879e-16	8.07223e-14
PB.13280.14	OXA1L	4490.08	-0.204861	0.0454997	-4.50248	6.71653e-06	0.000192262
PB.13283.10	LRP10	907.271	-0.295924	0.0756302	-3.91278	9.12407e-05	0.00202654
PB.13285.4	RBM23	443.63	-0.241949	0.0701025	-3.45137	0.00055775	0.00988096
PB.17542.5	SRSF6	20.0253	22.817	2.92165	7.80963	5.7357e-15	4.33951e-13
PB.6027.14	LMNB1	10.4728	22.8129	2.92205	7.80714	5.84989e-15	4.42178e-13
PB.133.9	PRDM2	20.1165	-24.4622	2.92164	-8.37278	5.62764e-17	7.05027e-15
PB.13308.11	DCAF11	430.161	-0.314256	0.0655021	-4.79765	1.60535e-06	5.15724e-05
PB.11557.66	PICALM	10.5132	22.8103	2.92205	7.80629	5.88981e-15	4.44782e-13
PB.13311.1	EMC9	242.769	-0.354996	0.115904	-3.06286	0.00219234	0.031001
PB.10257.4	MLLT10	10.499	22.8086	2.92205	7.8057	5.91705e-15	4.46424e-13
PB.11606.77	MTMR2	10.4104	22.8048	2.92206	7.80438	5.97955e-15	4.49715e-13
PB.26463.43	CANX	10.3986	22.8043	2.92206	7.8042	5.98792e-15	4.49715e-13
PB.27333.54	OSBPL3	10.4029	22.8036	2.92206	7.80396	5.99944e-15	4.49715e-13
PB.356.14	ZMYM4	10.4082	22.8042	2.92206	7.80417	5.98939e-15	4.49715e-13
PB.4463.68	EIF4A2	19.7981	22.8007	2.92165	7.80404	5.99585e-15	4.49715e-13
PB.6228.29	TNIP1	10.4075	22.8046	2.92206	7.80429	5.98397e-15	4.49715e-13
PB.10770.21	NT5C2	10.3881	22.7993	2.92206	7.80249	6.06983e-15	4.54571e-13
PB.9271.9	AGO2	10.2598	22.7845	2.92207	7.79737	6.32099e-15	4.72509e-13
PB.26638.37	BAG6	10.2401	22.7813	2.92207	7.79627	6.37618e-15	4.76196e-13
PB.10000.64	ODF2	10.2707	22.7795	2.92207	7.79567	6.40698e-15	4.77537e-13
PB.10897.65	MKI67	10.2342	22.7793	2.92207	7.79561	6.40985e-15	4.77537e-13
PB.13315.2	REC8	845.192	-0.580548	0.158469	-3.66347	0.000248817	0.00491225
PB.15229.64	POLR2A	10.2222	22.7792	2.92207	7.79557	6.41178e-15	4.77537e-13
PB.19901.14	PFKP	10.1838	22.7728	2.92208	7.79337	6.52454e-15	4.85489e-13
PB.5624.16	DEPDC1B	10.1186	22.7652	2.92208	7.79076	6.66056e-15	4.95156e-13
PB.18481.33	KDM6A	10.0835	22.759	2.92208	7.78862	6.77465e-15	5.03177e-13
PB.13325.2	DHRS1	330.431	-0.313915	0.10113	-3.10408	0.00190873	0.0276652
PB.6063.19	IRF1	10.0375	22.7538	2.92209	7.78682	6.87146e-15	5.09901e-13
PB.6112.39	FAM13B	9.94505	22.7401	2.9221	7.78212	7.13171e-15	5.28247e-13
PB.13327.4	CIDEB	185.942	-0.543326	0.117375	-4.62896	3.67509e-06	0.000110992
PB.10321.5	ARHGAP12	9.94346	22.7394	2.9221	7.78189	7.14465e-15	5.28724e-13
PB.6657.7	HLA-F	5308.36	0.633449	0.0814231	7.77972	7.2686e-15	5.36917e-13
PB.4762.63	ATP8A1	9.86395	22.7287	2.9221	7.77819	7.35706e-15	5.42957e-13
PB.13612.1	DCAF5	2028.29	0.263039	0.0338361	7.77392	7.60966e-15	5.6109e-13
PB.18951.1	F8A2	9.76385	22.7134	2.92211	7.77295	7.66803e-15	5.64369e-13
PB.9892.65	FBXW2	9.76628	22.7109	2.92211	7.77207	7.72116e-15	5.67764e-13
PB.13350.1	HEATR5A	468.467	-0.37428	0.0751357	-4.98139	6.31304e-07	2.17252e-05
PB.13354.24	ARHGAP5	8.74476	-23.3202	2.9222	-7.98034	1.45932e-15	1.299e-13
PB.13359.2	SPTSSA	1015.1	-0.216051	0.0664875	-3.24949	0.00115611	0.018356
PB.3986.24	IQCB1	9.72979	22.71	2.92212	7.77175	7.74082e-15	5.68694e-13
PB.14192.100	DENND4A	9.66411	22.6985	2.92212	7.76781	7.98545e-15	5.86136e-13
PB.14609.5	GSPT1	9.63793	22.6951	2.92212	7.76666	8.05849e-15	5.90963e-13
PB.18214.18	DESI1	1493.07	0.499648	0.0643376	7.76604	8.09761e-15	5.93296e-13
PB.4421.20	ATP11B	9.56676	22.6848	2.92213	7.76311	8.28745e-15	6.05565e-13
PB.20060.18	TIMM23B	9.47756	22.6722	2.92214	7.75877	8.57563e-15	6.24936e-13
PB.17227.11	ZNF548	10.0083	22.6662	2.92209	7.75684	8.70683e-15	6.33928e-13
PB.5567.26	HMGCS1	9.42082	22.6652	2.92215	7.75635	8.74092e-15	6.35839e-13
PB.19612.39	EFCAB14	9.52202	22.6614	2.92214	7.75507	8.82918e-15	6.41684e-13
PB.13377.7	MBIP	531.849	-0.156023	0.0486122	-3.20955	0.00132941	0.020575
PB.13393.2	MIS18BP1	965.097	-1.15506	0.23405	-4.9351	8.01101e-07	2.70637e-05
PB.4463.82	EIF4A2	9.28516	22.6449	2.92216	7.74938	9.23436e-15	6.69335e-13
PB.13402.1	KLHDC2	287.579	-0.364552	0.106325	-3.42866	0.000606561	0.0106032
PB.13402.2	KLHDC2	231.776	-0.650597	0.119281	-5.4543	4.91657e-08	1.97884e-06
PB.13405.1	ARF6	2622.29	-0.283097	0.0661879	-4.27716	1.89292e-05	0.000493002
PB.2923.80	STAT1	1035.66	0.958175	0.123657	7.74865	9.28718e-15	6.71963e-13
PB.8356.18	METTL2B	9.29982	22.6431	2.92216	7.74876	9.27926e-15	6.71963e-13
PB.6207.11	FBXO38	9.09034	22.6153	2.92218	7.73918	1.0006e-14	7.23325e-13
PB.8883.40	ASPH	9.06119	22.6096	2.92218	7.73725	1.01594e-14	7.33764e-13
PB.6237.72	G3BP1	9.0202	22.6029	2.92219	7.73494	1.03455e-14	7.46541e-13
PB.13426.11	GNG2	947.625	-0.469723	0.138942	-3.38071	0.000722982	0.01231
PB.9060.15	POP1	8.9976	22.6011	2.92219	7.7343	1.03972e-14	7.49603e-13
PB.16870.33	ZNF146	8.97806	22.598	2.92219	7.73324	1.04844e-14	7.54553e-13
PB.13445.1	CDKN3	694.13	-0.261066	0.0725548	-3.59818	0.000320447	0.00613109
PB.13445.2	CDKN3	19.8563	-0.660095	0.196899	-3.35245	0.000800986	0.0134238
PB.13445.3	CDKN3	127.169	-0.44517	0.152144	-2.92597	0.00343388	0.0447817
PB.13446.9	CNIH1	736.918	-0.371533	0.116074	-3.20083	0.00137031	0.0211048
PB.5190.2	ZNF330	8.97883	22.5982	2.92219	7.7333	1.04795e-14	7.54553e-13
PB.4124.102	STAG1	8.84997	22.5782	2.92221	7.72642	1.10611e-14	7.95352e-13
PB.13326.8	NOP9	8.81966	22.5723	2.92221	7.7244	1.1238e-14	8.07355e-13
PB.12178.23	CCNT1	8.79972	22.5701	2.92221	7.72363	1.13064e-14	8.10116e-13
PB.5944.19	MAN2A1	16.7103	22.5665	2.92173	7.72366	1.13033e-14	8.10116e-13
PB.13460.12	KTN1	9.95442	-23.5137	2.92208	-8.04692	8.49055e-16	8.19585e-14
PB.3158.6	TRIP12	8.78564	22.5682	2.92221	7.72297	1.13651e-14	8.13607e-13
PB.13467.5	AP5M1	21.3729	-7.87738	1.90512	-4.13485	3.55194e-05	0.000876444
PB.13468.1	EXOC5	356.546	-0.424955	0.0727782	-5.83904	5.25019e-09	2.37711e-07
PB.13468.8	EXOC5	10.5658	-23.587	2.92203	-8.07212	6.90853e-16	6.84788e-14
PB.1347.4	FAM20B	653.992	-0.232137	0.058106	-3.99506	6.46784e-05	0.00149805
PB.13470.14	NAA30	190.677	-0.362735	0.0978728	-3.70619	0.000210398	0.004232
PB.13471.11	CCDC198	11.8545	-8.69839	2.92194	-2.97692	0.0029116	0.039166
PB.13473.1	ACTR10	779.27	-0.167614	0.0530158	-3.1616	0.00156907	0.0235537
PB.7965.48	GTF2I	8.77392	22.5659	2.92221	7.72218	1.14353e-14	8.17908e-13
PB.3386.14	RAB5A	8.77617	22.563	2.92221	7.72119	1.15252e-14	8.23613e-13
PB.13478.1	PSMA3-AS1	733.176	-0.309178	0.0595731	-5.18989	2.10417e-07	7.81421e-06
PB.9720.25	SPTLC1	8.74258	22.561	2.92222	7.72051	1.15867e-14	8.2728e-13
PB.13201.22	TPP2	8.80366	22.5595	2.92221	7.72	1.16333e-14	8.29877e-13
PB.13486.4	DAAM1	571.274	-0.468541	0.155158	-3.01976	0.00252973	0.0348432
PB.254.15	CEP85	8.67163	22.5483	2.92223	7.71612	1.19922e-14	8.54731e-13
PB.14320.12	TLNRD1	8.71336	22.5471	2.92222	7.71574	1.20279e-14	8.55771e-13
PB.6128.45	MATR3	8.67152	22.5473	2.92223	7.71578	1.20241e-14	8.55771e-13
PB.17600.30	STAU1	8.59194	22.5368	2.92224	7.71216	1.23705e-14	8.78606e-13
PB.4489.102	OPA1	8.58299	22.5331	2.92224	7.71091	1.24922e-14	8.86479e-13
PB.13507.5	TRMT5	348.074	-0.251313	0.0581891	-4.3189	1.5681e-05	0.000415514
PB.17079.89	CARD8	8.51879	22.5247	2.92225	7.70802	1.27784e-14	9.05204e-13
PB.13517.3	PPP2R5E	1683.75	-0.215198	0.0455716	-4.72219	2.33313e-06	7.28204e-05
PB.22245.9	MVP	1404.78	0.817814	0.106136	7.7053	1.30533e-14	9.23869e-13
PB.13520.2	SGPP1	1831.35	-0.347077	0.0995509	-3.48643	0.000489506	0.00884653
PB.13527.20	MTHFD1	13.2528	-23.8995	2.92186	-8.17954	2.84933e-16	3.09071e-14
PB.24225.51	PITPNB	8.45611	22.5143	2.92225	7.70444	1.31414e-14	9.29296e-13
PB.19504.72	CCNL2	8.44809	22.5105	2.92225	7.70311	1.32791e-14	9.37404e-13
PB.13529.21	ZBTB1	302.305	-0.38916	0.11037	-3.52596	0.000421953	0.00776571
PB.8666.54	PCM1	8.43515	22.5108	2.92226	7.70321	1.32689e-14	9.37404e-13
PB.13530.1	ZBTB25	49.4358	-0.422693	0.0944953	-4.47316	7.70729e-06	0.000217781
PB.8595.127	NCAPG2	8.43134	22.505	2.92226	7.70124	1.34747e-14	9.50382e-13
PB.5637.37	IPO11	8.4036	22.504	2.92226	7.70089	1.35126e-14	9.52225e-13
PB.13569.3	PALS1	9.22039	-23.4083	2.92215	-8.01064	1.14112e-15	1.05992e-13
PB.1357.11	QSOX1	361.908	-0.429947	0.146194	-2.94093	0.00327229	0.0431247
PB.1357.6	QSOX1	35.0113	-0.932186	0.320682	-2.90688	0.00365049	0.0471295
PB.13292.12	ACIN1	8.4004	22.4996	2.92226	7.69939	1.36717e-14	9.626e-13
PB.14059.15	AP4E1	8.36531	22.4991	2.92226	7.69919	1.36929e-14	9.63263e-13
PB.23138.290	BIRC6	21.1089	22.4925	2.92162	7.69863	1.37528e-14	9.66636e-13
PB.16527.12	ZNF558	8.33567	22.4945	2.92227	7.69763	1.38614e-14	9.73426e-13
PB.3611.6	RBM6	8.3253	22.4927	2.92227	7.697	1.39297e-14	9.77379e-13
PB.6402.86	HNRNPH1	8.31499	22.4913	2.92227	7.6965	1.39845e-14	9.80376e-13
PB.1360.1	ACBD6	1178.42	-0.149942	0.0401642	-3.73322	0.000189047	0.00386769
PB.13602.2	novelGene_RAD51B_AS	34.0678	-1.07644	0.261814	-4.11147	3.93153e-05	0.000957306
PB.5374.2	IRF2-DT	180.44	0.411842	0.0535147	7.69587	1.4054e-14	9.84398e-13
PB.2979.46	CFLAR	234.683	1.15674	0.150363	7.69297	1.43757e-14	1.0052e-12
PB.25839.4	NUP155	8.22596	22.4745	2.92228	7.69074	1.46291e-14	1.02116e-12
PB.13621.35	SRSF5	19.5032	-24.4193	2.40867	-10.1381	3.74402e-24	8.75916e-22
PB.13621.51	SRSF5	236.919	-27.8116	1.66771	-16.6765	1.94154e-62	3.84429e-59
PB.13626.1	COX16	122.354	-0.28288	0.0973368	-2.9062	0.00365852	0.0472032
PB.13626.3	COX16	585.585	-0.303095	0.0767976	-3.94667	7.92454e-05	0.00179298
PB.13640.100	SIPA1L1	555.637	-0.607128	0.114011	-5.32516	1.00863e-07	3.92343e-06
PB.13640.15	SIPA1L1	12.062	-23.7728	2.92193	-8.13602	4.08497e-16	4.24069e-14
PB.17682.16	SLC17A9	13.6053	22.4676	2.92186	7.68949	1.47723e-14	1.03027e-12
PB.7680.36	HYCC1	8.21117	22.4683	2.92228	7.68861	1.48737e-14	1.03645e-12
PB.13663.2	MIDEAS	1069.47	-0.423279	0.1024	-4.13359	3.57144e-05	0.000880721
PB.13669.1	ALDH6A1	568.815	-0.241486	0.0763772	-3.16175	0.00156822	0.0235453
PB.9834.13	TMEM245	8.069	22.4476	2.9223	7.68147	1.57269e-14	1.09496e-12
PB.13689.29	TMED10	8.04332	22.4443	2.92231	7.68035	1.58653e-14	1.10365e-12
PB.13674.2	ISCA2	630.307	-0.138952	0.0455635	-3.04963	0.00229125	0.0321476
PB.13674.5	ISCA2	42.561	-0.4646	0.149449	-3.10876	0.00187875	0.0273332
PB.13686.1	ACYP1	95.0824	-0.317184	0.104494	-3.03543	0.00240194	0.0333955
PB.13688.9	NEK9	17.5415	-24.2675	2.9217	-8.30596	9.90132e-17	1.18206e-14
PB.10892.45	EDRF1	8.05662	22.4412	2.92231	7.67929	1.59976e-14	1.1119e-12
PB.17609.1	RNF114	439.996	0.481571	0.0627138	7.67887	1.60498e-14	1.11458e-12
PB.13689.4	TMED10	3749.9	-0.369362	0.070255	-5.25744	1.46074e-07	5.55431e-06
PB.13244.27	CDC16	8.07121	22.4358	2.9223	7.67743	1.62313e-14	1.12622e-12
PB.13698.18	GPATCH2L	575.233	-0.423153	0.12938	-3.27062	0.0010731	0.0172506
PB.16214.16	HDHD2	8.02908	22.4325	2.92231	7.6763	1.63743e-14	1.13517e-12
PB.13700.1	VASH1	76.6499	-0.917969	0.209592	-4.3798	1.18791e-05	0.000323827
PB.13701.6	ANGEL1	393.153	-0.290323	0.0742274	-3.91127	9.18131e-05	0.00203647
PB.11605.4	FAM76B	7.96194	22.4282	2.92232	7.6748	1.65674e-14	1.14706e-12
PB.709.18	HS2ST1	7.96145	22.4281	2.92232	7.67475	1.65741e-14	1.14706e-12
PB.5670.39	SLC30A5	7.95901	22.4266	2.92232	7.67425	1.66386e-14	1.15054e-12
PB.13724.1	CEP128	38.5525	-0.75937	0.215477	-3.52414	0.000424858	0.00781386
PB.13737.29	ZC3H14	10.9144	-23.631	2.922	-8.08727	6.10162e-16	6.11526e-14
PB.13744.1	EFCAB11	48.2557	-0.72346	0.129092	-5.60424	2.09173e-08	8.78018e-07
PB.13744.3	EFCAB11	96.5508	-0.305991	0.100729	-3.03776	0.00238347	0.0332233
PB.13749.2	CALM1	2178.81	-0.36541	0.0560808	-6.51578	7.23141e-11	3.83946e-09
PB.13749.5	CALM1	3614.2	-0.268832	0.0604592	-4.44651	8.72769e-06	0.000243479
PB.25852.34	PRKAA1	7.95758	22.4257	2.92232	7.67394	1.6679e-14	1.15236e-12
PB.7475.25	EZR	7.93011	22.4246	2.92232	7.67356	1.67288e-14	1.15481e-12
PB.5356.18	DCTD	7.9425	22.423	2.92232	7.67301	1.68011e-14	1.15882e-12
PB.13757.43	PPP4R3A	253.408	-2.82136	0.873583	-3.22965	0.00123944	0.0194283
PB.11809.12	NFRKB	13.8167	22.4161	2.92185	7.67188	1.69487e-14	1.16801e-12
PB.1377.4	LAMC1	1017.13	-0.910934	0.115276	-7.90222	2.73978e-15	2.25576e-13
PB.1377.7	LAMC1	398.574	-1.18179	0.39083	-3.02378	0.00249634	0.0344594
PB.13771.1	MOAP1	300.642	-0.518258	0.145941	-3.55115	0.000383554	0.00713994
PB.13771.2	MOAP1	492.213	-0.306724	0.103419	-2.96583	0.00301872	0.0403395
PB.13772.1	GON7	482.184	-0.233903	0.0540233	-4.32967	1.49332e-05	0.000397344
PB.10552.23	SAMD8	7.89598	22.418	2.92233	7.67129	1.70272e-14	1.17177e-12
PB.15056.2	TAF1C	7.90668	22.4179	2.92233	7.67126	1.70321e-14	1.17177e-12
PB.10644.86	PCGF5	7.88675	22.4155	2.92233	7.67043	1.71422e-14	1.17834e-12
PB.18676.6	MAGT1	7.83099	22.4012	2.92234	7.66549	1.78145e-14	1.22248e-12
PB.13785.4	DICER1-AS1	57.0514	-0.467643	0.0886202	-5.27694	1.31362e-07	5.03262e-06
PB.2783.7	SCRN3	7.78257	22.3988	2.92234	7.66467	1.79299e-14	1.22936e-12
PB.6660.4	HLA-H	7.77289	22.3945	2.92235	7.66321	1.81346e-14	1.24235e-12
PB.13173.21	IPO5	7.75598	22.3915	2.92235	7.66217	1.82824e-14	1.25142e-12
PB.13791.7	SNHG10	168.947	-0.221085	0.0743803	-2.97235	0.00295528	0.0396287
PB.13792.1	GLRX5	821.263	-0.282829	0.0825292	-3.42702	0.00061025	0.0106585
PB.13792.2	GLRX5	779.855	-0.271779	0.0935524	-2.90509	0.00367143	0.0473396
PB.13800.107	PAPOLA	230.626	-0.453526	0.0966651	-4.69172	2.70914e-06	8.35604e-05
PB.13800.11	PAPOLA	2429.12	-0.246291	0.0817392	-3.01313	0.0025857	0.0354877
PB.13800.23	PAPOLA	15.1208	-24.0609	2.92178	-8.23503	1.79519e-16	2.04972e-14
PB.13800.76	PAPOLA	912.585	-0.398335	0.0979135	-4.06824	4.73701e-05	0.00113539
PB.15906.1	SPHK1	31.466	1.34808	0.176016	7.65885	1.87608e-14	1.28308e-12
PB.9492.7	SMU1	2683.71	0.330397	0.0431592	7.65531	1.92846e-14	1.31669e-12
PB.17883.26	MX2	91.2987	1.2548	0.163943	7.6539	1.94968e-14	1.33006e-12
PB.7204.44	CD164	5136.83	0.472804	0.0617791	7.65314	1.96129e-14	1.33685e-12
PB.10453.32	CDK1	7.59007	22.3649	2.92237	7.65299	1.96365e-14	1.33734e-12
PB.9755.15	FANCC	8.30756	22.3626	2.92227	7.65248	1.97142e-14	1.34141e-12
PB.3020.9	CREB1	8.00644	22.352	2.92231	7.64875	2.02935e-14	1.37862e-12
PB.13820.11	YY1	857.219	-0.454316	0.0552521	-8.2226	1.99143e-16	2.24536e-14
PB.13822.1	SLC25A29	160.632	-0.751363	0.254307	-2.95455	0.00313126	0.0416174
PB.24084.22	DNAJC5	8.0963	22.3486	2.9223	7.64762	2.04739e-14	1.38971e-12
PB.4722.12	KLHL5	7.49104	22.3415	2.92239	7.64494	2.09037e-14	1.4177e-12
PB.13328.1	RIPK3	261.116	0.647673	0.0847246	7.64445	2.09835e-14	1.42192e-12
PB.1955.27	HADHA	7.41683	22.3318	2.9224	7.64159	2.14553e-14	1.45147e-12
PB.14850.49	CYLD	7.40615	22.3288	2.9224	7.64057	2.16269e-14	1.46064e-12
PB.1870.26	NOL10	7.43229	22.3289	2.9224	7.64062	2.16174e-14	1.46064e-12
PB.12437.28	E2F7	7.24963	22.2987	2.92243	7.63021	2.34373e-14	1.58029e-12
PB.15441.9	AP2B1	7.22733	22.2949	2.92243	7.62888	2.36802e-14	1.59504e-12
PB.15598.7	KIF18B	7.28731	22.2935	2.92242	7.62843	2.37638e-14	1.5975e-12
PB.8549.8	NUB1	2702.33	0.900843	0.118091	7.62838	2.37713e-14	1.5975e-12
PB.21911.80	CTDSPL2	7.20813	22.2882	2.92243	7.62657	2.41084e-14	1.61747e-12
PB.12337.6	MON2	15.3498	22.2811	2.92178	7.62585	2.42437e-14	1.62521e-12
PB.7084.31	DOP1A	33.9768	1.60156	0.210256	7.6172	2.59241e-14	1.73499e-12
PB.13495.36	PCNX4	13.1726	22.2492	2.92188	7.61471	2.64293e-14	1.76734e-12
PB.9391.14	CD274	6.98335	22.2479	2.92247	7.61269	2.68441e-14	1.79213e-12
PB.7209.8	FIG4	79.8041	1.01752	0.133779	7.60594	2.82848e-14	1.88676e-12
PB.13921.39	SLC12A6	6.88632	22.2277	2.92249	7.60574	2.83275e-14	1.88806e-12
PB.356.12	ZMYM4	18.1434	22.1957	2.92169	7.59685	3.03431e-14	2.01909e-12
PB.13831.15	WDR20	14.0465	-23.9447	2.39118	-10.0138	1.32586e-23	2.7957e-21
PB.13831.6	WDR20	177.467	-0.308371	0.0803211	-3.83923	0.000123423	0.0026662
PB.13832.4	ZNF839	405.575	-0.188973	0.053482	-3.53339	0.000410266	0.00756779
PB.25852.49	PRKAA1	8.30077	22.1661	2.92227	7.58523	3.31907e-14	2.20676e-12
PB.6750.2	PSMB8	537.263	0.614081	0.0809782	7.58329	3.36905e-14	2.23816e-12
PB.14827.6	NETO2	6.56573	22.1608	2.92255	7.58269	3.38461e-14	2.24666e-12
PB.367.14	AGO1	6.54388	22.1557	2.92256	7.58092	3.43118e-14	2.27571e-12
PB.10879.29	BUB3	15.8249	22.1457	2.92176	7.57955	3.46747e-14	2.2979e-12
PB.13842.30	EIF5	112.082	-26.8012	2.46443	-10.8752	1.51346e-27	4.70745e-25
PB.1352.8	TOR1AIP2	20.8169	22.1407	2.92163	7.57821	3.5036e-14	2.31995e-12
PB.22475.148	SLFN12L	120.987	1.57704	0.208577	7.56095	4.00149e-14	2.64748e-12
PB.2816.32	CHROMR	420.553	1.18951	0.157396	7.55746	4.11018e-14	2.71717e-12
PB.15535.2	DHX58	393.566	1.86813	0.247332	7.5531	4.25008e-14	2.80737e-12
PB.17884.34	MX1	178.842	2.14672	0.284363	7.54923	4.37826e-14	2.88969e-12
PB.13850.12	KLC1	325.279	-0.33046	0.0871758	-3.79073	0.000150206	0.0031656
PB.13855.2	ATP5MJ	538.431	-0.284221	0.0703248	-4.04156	5.30975e-05	0.00125598
PB.13856.1	INF2	691.988	-0.425023	0.10943	-3.88396	0.000102769	0.00225544
PB.13857.3	SIVA1	1156.07	-0.178705	0.055913	-3.19613	0.00139285	0.0214148
PB.11183.3	AMBRA1	20.5349	22.0556	2.92164	7.54905	4.38432e-14	2.89134e-12
PB.7328.24	HBS1L	6.12309	22.0628	2.92265	7.5489	4.38941e-14	2.89234e-12
PB.528.18	OSBPL9	6.08621	22.0565	2.92266	7.54672	4.46342e-14	2.93873e-12
PB.13864.1	BTBD6	655.237	-0.382693	0.0609185	-6.28204	3.34152e-10	1.68072e-08
PB.13865.4	BRF1	722.73	-0.216187	0.0668092	-3.23589	0.00121263	0.0190817
PB.13866.1	PACS2	224.264	-0.402927	0.0969855	-4.1545	3.25996e-05	0.000810308
PB.13866.3	PACS2	127.467	-0.487362	0.073017	-6.67463	2.47853e-11	1.37251e-09
PB.13882.82	ENSG00000291003	13.6103	-23.9374	2.92185	-8.19256	2.55724e-16	2.8054e-14
PB.13882.87	ENSG00000291003	451.309	-0.324882	0.0945819	-3.43493	0.000592708	0.0104013
PB.9495.7	BAG1	108.935	0.770855	0.102159	7.54567	4.49953e-14	2.9601e-12
PB.13885.89	NIPA2	10.6753	-23.5688	2.92202	-8.06591	7.26925e-16	7.15303e-14
PB.13885.97	NIPA2	11.5153	-23.7108	2.92196	-8.11468	4.87075e-16	4.98628e-14
PB.13889.1	SNRPN	1116.48	-0.466787	0.0655878	-7.11697	1.10323e-12	6.64403e-11
PB.13891.17	SNHG14	397.953	-0.625729	0.080717	-7.75214	9.03589e-15	6.5612e-13
PB.13891.18	SNHG14	126.275	-0.76561	0.133067	-5.75357	8.73769e-09	3.84047e-07
PB.13898.3	HERC2	1334.05	-0.307674	0.0449532	-6.84431	7.68454e-12	4.39014e-10
PB.13901.1	NSMCE3	18.9423	-0.650424	0.180045	-3.61257	0.000303176	0.00583641
PB.13901.2	NSMCE3	800.759	-0.408517	0.0713683	-5.72406	1.04008e-08	4.54866e-07
PB.13908.16	MTMR10	14.7041	-24.0358	2.9218	-8.22636	1.92988e-16	2.18203e-14
PB.9279.3	LY6E	803.337	0.885136	0.117311	7.54522	4.51538e-14	2.96812e-12
PB.13914.82	ARHGAP11A	66.1703	-0.906703	0.307065	-2.95281	0.00314898	0.0418049
PB.13920.1	EMC4	1147.18	-0.133834	0.0393783	-3.39868	0.000677115	0.0116287
PB.15022.7	KARS1	2021.38	0.373508	0.0495675	7.53535	4.87036e-14	3.19888e-12
PB.13923.1	LPCAT4	606.941	-0.197282	0.0634639	-3.10857	0.00187996	0.0273458
PB.13927.4	ZNF770	2549.55	-0.116609	0.0397952	-2.93022	0.00338718	0.0442953
PB.13937.16	CDIN1	273.559	-0.495976	0.121984	-4.06593	4.78423e-05	0.00114468
PB.16391.2	C19orf25	20.2843	7.83191	1.03969	7.53291	4.96199e-14	3.25642e-12
PB.13952.8	EIF2AK4	1632.21	-0.38754	0.0679254	-5.70538	1.16085e-08	5.0261e-07
PB.13953.1	SRP14	167.824	-0.276414	0.0894079	-3.0916	0.00199078	0.0286144
PB.13956.15	BMF	12.7209	-23.8339	2.92189	-8.15702	3.43391e-16	3.63453e-14
PB.13960.2	PLCB2	292.572	-0.862871	0.217992	-3.95827	7.54944e-05	0.00171913
PB.13838.6	TRAF3	19.9208	21.9842	2.92165	7.5246	5.2883e-14	3.46496e-12
PB.13969.6	SPINT1	8.67431	-2.22017	0.622158	-3.56849	0.00035904	0.00675859
PB.17079.51	CARD8	9.23525	21.9806	2.92216	7.52204	5.39264e-14	3.53048e-12
PB.13825.23	WARS1	977.553	7.77952	1.03474	7.51834	5.54781e-14	3.62622e-12
PB.13975.1	CHP1	1588.8	-0.323336	0.0447737	-7.22156	5.13949e-13	3.15843e-11
PB.14020.7	TRIM69	2389.04	0.40136	0.053384	7.51836	5.5466e-14	3.62622e-12
PB.13984.4	JMJD7-PLA2G4B	208.894	-0.625245	0.148793	-4.2021	2.64447e-05	0.000671297
PB.14807.4	ENSG00000290927	1048.61	0.677314	0.090141	7.51394	5.73745e-14	3.74716e-12
PB.16110.30	SEH1L	12.1383	21.946	2.92193	7.51076	5.8783e-14	3.83606e-12
PB.15535.1	DHX58	530.702	2.04969	0.272956	7.50921	5.94854e-14	3.87878e-12
PB.19686.153	IFI44_IFI44L	6319.61	0.999299	0.133083	7.50882	5.96616e-14	3.88715e-12
PB.13999.1	CCNDBP1	1070.05	-0.274066	0.0622466	-4.40291	1.06807e-05	0.000293227
PB.14.5	SDF4	1308.47	-0.530141	0.119963	-4.41919	9.90728e-06	0.00027338
PB.14004.4	TUBGCP4	256.543	-0.34506	0.116704	-2.9567	0.00310949	0.0413891
PB.14006.1	TP53BP1	330.429	-0.318567	0.0867698	-3.6714	0.000241225	0.00478449
PB.10695.57	TM9SF3	12.1452	21.9253	2.92193	7.5037	6.20429e-14	4.03906e-12
PB.4841.3	STAP1	113.783	1.42659	0.190164	7.50188	6.29097e-14	4.09221e-12
PB.2816.5	CHROMR	275.112	0.838148	0.111771	7.49876	6.44231e-14	4.18729e-12
PB.5031.39	UBE2D3	363.088	0.528728	0.0705473	7.49466	6.64701e-14	4.31689e-12
PB.3883.35	BBX	296.382	0.613676	0.0820314	7.48098	7.377e-14	4.78332e-12
PB.26875.96	SYNCRIP	11.1989	21.8436	2.922	7.47559	7.68578e-14	4.97956e-12
PB.6867.3	TAF8	483.693	0.381738	0.0511084	7.46919	8.06881e-14	5.22356e-12
PB.13079.15	CKAP2	7.25818	21.8255	2.92243	7.46827	8.1258e-14	5.25376e-12
PB.17979.7	HIRA	312.546	0.555202	0.0743418	7.46822	8.12841e-14	5.25376e-12
PB.9341.97	DOCK8	7636.43	0.443389	0.0594322	7.46042	8.62491e-14	5.57024e-12
PB.2944.3	PGAP1	199.926	1.05651	0.141789	7.4513	9.24231e-14	5.96423e-12
PB.8990.10	IMPA1	9.02465	21.7576	2.92219	7.44566	9.6462e-14	6.21499e-12
PB.1159.16	AIM2	439.703	0.787541	0.105778	7.44524	9.67664e-14	6.22966e-12
PB.4066.4	HMCES	10.0404	21.705	2.92209	7.42791	1.10331e-13	7.09727e-12
PB.14029.27	BLOC1S6	133.482	-0.925625	0.206709	-4.47791	7.53767e-06	0.000213464
PB.14029.5	BLOC1S6	247.801	-0.526598	0.163871	-3.21349	0.00131132	0.0203585
PB.14029.6	BLOC1S6	811.89	-0.360976	0.118553	-3.04486	0.00232789	0.0325716
PB.9494.5	CHMP5	1335.13	0.604251	0.081352	7.42761	1.10576e-13	7.10178e-12
PB.14033.13	MYEF2	209.127	-0.8352	0.24259	-3.44285	0.000575623	0.010152
PB.14033.6	MYEF2	10.5582	-23.3996	2.92203	-8.00799	1.16598e-15	1.07686e-13
PB.6359.1	NOP16	195.971	0.470294	0.0635164	7.4043	1.31845e-13	8.42777e-12
PB.1404.32	IVNS1ABP	27.156	-24.8732	2.92153	-8.51376	1.68385e-17	2.28973e-15
PB.18679.24	PGK1	15.6623	21.6322	2.92177	7.4038	1.32343e-13	8.45298e-12
PB.14056.29	USP8	7.70898	-23.158	2.92234	-7.92448	2.29109e-15	1.93139e-13
PB.12416.21	TMEM19	15.5843	21.6191	2.92177	7.39932	1.36879e-13	8.73585e-12
PB.1406.2	TPR	426.504	-0.832044	0.172838	-4.81402	1.47925e-06	4.78244e-05
PB.14064.5	LYSMD2	197.37	-0.664016	0.173796	-3.82067	0.000133092	0.00285081
PB.14065.1	TMOD2	603.687	-0.405342	0.119255	-3.39894	0.000676488	0.0116284
PB.14077.1	GNB5	379.629	-0.247232	0.0828645	-2.98357	0.00284909	0.0384782
PB.10202.60	UPF2	108.681	0.82674	0.111753	7.39793	1.38323e-13	8.82107e-12
PB.9490.8	DNAJA1	2603.45	0.746337	0.100946	7.39343	1.4309e-13	9.1179e-12
PB.14120.1	LINC00926	1231.43	-0.630708	0.193799	-3.25444	0.00113616	0.0180959
PB.6908.12	NFKBIE	297.186	0.713078	0.0965211	7.38779	1.49286e-13	9.50522e-12
PB.13825.52	WARS1	4696.78	3.3389	0.45277	7.37439	1.65105e-13	1.05042e-11
PB.7814.6	PSMA2	219.906	0.866355	0.117524	7.37172	1.68438e-13	1.07079e-11
PB.14127.4	ADAM10	57.7008	-0.751821	0.185582	-4.05114	5.09684e-05	0.00121268
PB.2816.17	CHROMR	47.874	0.886967	0.120354	7.36963	1.71104e-13	1.08689e-11
PB.14140.3	FAM81A	7.76635	-23.1752	2.74894	-8.43058	3.43961e-17	4.4677e-15
PB.19688.164	IFI44	257.571	1.78424	0.242151	7.36832	1.72787e-13	1.09672e-11
PB.9546.6	PAX5	3160.34	0.730565	0.0992501	7.36085	1.82745e-13	1.15902e-11
PB.11217.4	UBE2L6	161.256	1.15421	0.156819	7.36015	1.83702e-13	1.16417e-11
PB.2816.30	CHROMR	14.68	1.67886	0.228154	7.35849	1.86008e-13	1.17787e-11
PB.14155.40	RAB8B	49.7828	-25.7061	2.44374	-10.5191	7.05108e-26	1.94699e-23
PB.14157.2	APH1B	332.229	-0.549279	0.106937	-5.13645	2.79976e-07	1.01877e-05
PB.1153.3	MNDA	466.13	2.26428	0.307952	7.35271	1.94225e-13	1.22895e-11
PB.14176.4	OAZ2	921.253	-0.2723	0.0485518	-5.60844	2.04154e-08	8.58281e-07
PB.14178.7	PIF1	277.831	-0.534971	0.144118	-3.71203	0.000205605	0.00414805
PB.2979.47	CFLAR	481.765	1.30586	0.177782	7.34531	2.05283e-13	1.29689e-11
PB.14181.5	SPG21	2163.31	-0.126806	0.0357159	-3.5504	0.000384649	0.00715541
PB.14182.5	MTFMT	185.749	-0.312844	0.0945134	-3.31005	0.000932799	0.0153086
PB.14184.1	CLPX	747.302	-0.24996	0.0772318	-3.23649	0.00121009	0.0190512
PB.14185.2	PARP16	238.236	-0.267167	0.0863274	-3.09481	0.00196938	0.028362
PB.14187.13	HACD3	1543.69	-0.189426	0.0621957	-3.04565	0.00232178	0.0325142
PB.14190.1	SLC24A1	141.601	-0.267926	0.0858495	-3.12087	0.00180315	0.026437
PB.3442.12	STT3B	1276.53	0.817354	0.111295	7.34402	2.07267e-13	1.30841e-11
PB.11133.3	ABTB2	880.85	0.82764	0.112773	7.33897	2.15237e-13	1.35767e-11
PB.14198.1	MAP2K1	3325.99	-0.199445	0.0343706	-5.80277	6.52271e-09	2.9223e-07
PB.14209.2	MAP2K5	314.019	-0.299794	0.0830464	-3.60995	0.000306254	0.00589008
PB.2326.15	MAT2A	4271.75	0.371916	0.0507018	7.33536	2.21122e-13	1.3937e-11
PB.4686.85	PI4K2B	3303.42	0.939663	0.128175	7.33108	2.28304e-13	1.43786e-11
PB.14217.3	ANP32A	2333.62	-0.247206	0.0818094	-3.02173	0.00251333	0.0346409
PB.18170.32	GTPBP1	185.21	0.905593	0.123744	7.31825	2.51218e-13	1.58094e-11
PB.4962.25	HERC6	254.301	1.69334	0.231391	7.3181	2.51498e-13	1.58147e-11
PB.3272.45	ITPR1	2454.17	1.00397	0.137224	7.31625	2.54992e-13	1.60221e-11
PB.15535.9	DHX58	77.4973	2.41971	0.330792	7.3149	2.57569e-13	1.61714e-11
PB.14235.2	BBS4	286.843	-0.235042	0.074728	-3.1453	0.00165918	0.0246783
PB.14952.60	SLC7A6	12.3536	21.3003	2.92192	7.28981	3.10382e-13	1.94422e-11
PB.10662.75	IDE	12.316	21.2866	2.92192	7.28512	3.21381e-13	2.01002e-11
PB.24076.39	STX16	12.3498	21.2848	2.92192	7.28453	3.22797e-13	2.01732e-11
PB.669.133	IFI44L	1392.67	1.00175	0.137557	7.28243	3.27863e-13	2.04741e-11
PB.5058.13	INTS12	620.876	0.477006	0.0655062	7.28185	3.29284e-13	2.0547e-11
PB.18119.1	APOL6	324.607	1.51158	0.207805	7.27403	3.48928e-13	2.17393e-11
PB.6000.36	DMXL1	1342.88	0.602934	0.0829168	7.27155	3.55389e-13	2.21079e-11
PB.14252.2	UBL7	510.818	-0.284339	0.0899863	-3.1598	0.00157877	0.0236862
PB.14256.16	CSK	1614.24	-0.804898	0.160307	-5.02099	5.14049e-07	1.79565e-05
PB.14259.1	SCAMP2	1871.45	-0.179774	0.0552661	-3.25288	0.00114241	0.0181684
PB.1426.13	GLRX2	336.295	-0.2581	0.071513	-3.60914	0.000307216	0.00590577
PB.11966.2	BCL2L14	113.486	3.48814	0.480141	7.26482	3.73548e-13	2.32197e-11
PB.4124.19	STAG1	8.41891	21.2083	2.92226	7.25751	3.94285e-13	2.449e-11
PB.15356.17	LGALS9	344.567	1.56363	0.215722	7.24835	4.21886e-13	2.61444e-11
PB.14264.2	SCAMP5	100.282	-1.06222	0.311653	-3.40836	0.000653544	0.0112908
PB.11899.1	LAG3	290.517	2.50969	0.346299	7.24719	4.25507e-13	2.63486e-11
PB.1427.18	CDC73	3.56887	-5.29465	1.45476	-3.63954	0.000273127	0.00533768
PB.17112.1	MED25	910.045	0.425983	0.0587817	7.24687	4.26523e-13	2.63915e-11
PB.8465.19	PARP12	460.202	1.19318	0.16468	7.24542	4.31111e-13	2.6655e-11
PB.14287.1	RCN2	704.187	-0.450371	0.0818973	-5.49921	3.8149e-08	1.54939e-06
PB.14287.5	RCN2	54.8205	-0.54882	0.141713	-3.87275	0.000107615	0.00235036
PB.14288.3	PSTPIP1	248.436	-0.513038	0.107754	-4.7612	1.92449e-06	6.10998e-05
PB.14289.3	TSPAN3	1317.77	-0.310416	0.0737064	-4.21152	2.5366e-05	0.000645933
PB.14293.20	HMG20A	324.367	-0.238563	0.0636638	-3.74723	0.000178798	0.00368494
PB.14293.3	HMG20A	1603.52	-0.127961	0.0310049	-4.12712	3.67338e-05	0.000902295
PB.14293.7	HMG20A	97.4572	-0.474475	0.138214	-3.43291	0.000597129	0.0104608
PB.14210.8	PIAS1	7.25781	21.168	2.92243	7.24329	4.37938e-13	2.70565e-11
PB.19260.9	SFT2D2	2477.56	0.49182	0.0679322	7.23987	4.49126e-13	2.77266e-11
PB.10210.18	OPTN	909.343	1.00135	0.138339	7.2384	4.54016e-13	2.80072e-11
PB.15771.18	TLK2	653.468	0.540841	0.074777	7.23272	4.7341e-13	2.91814e-11
PB.18365.29	TLR7	703.572	1.29828	0.179571	7.22988	4.8341e-13	2.97526e-11
PB.8767.5	GTF2E2	1639.08	0.389219	0.0538585	7.22669	4.94913e-13	3.04375e-11
PB.13663.1	MIDEAS	3117	0.498871	0.069082	7.22143	5.14427e-13	3.15898e-11
PB.14374.6	HAPLN3	19.8216	3.50782	0.48632	7.21299	5.47373e-13	3.35875e-11
PB.12948.129	SUPT20H	8.18944	21.0585	2.92229	7.20616	5.75534e-13	3.52356e-11
PB.13499.20	PPM1A	7.62551	21.0454	2.92237	7.20149	5.95591e-13	3.6436e-11
PB.7814.10	PSMA2	96.7141	1.22605	0.170289	7.19984	6.02837e-13	3.68516e-11
PB.14308.5	TMED3	1243.55	-0.231415	0.0572786	-4.04016	5.34143e-05	0.00126189
PB.14311.1	ST20-AS1	57.912	-0.414077	0.130298	-3.17791	0.00148339	0.0225173
PB.14311.2	ST20-AS1	28.2202	-0.552183	0.184213	-2.99752	0.00272185	0.0370246
PB.14314.11	ZFAND6	13.7494	-1.95557	0.493671	-3.96128	7.45493e-05	0.00169904
PB.14314.2	ZFAND6	1019.84	-0.485791	0.130506	-3.72235	0.000197374	0.00401277
PB.6657.12	HLA-F	936.954	0.513826	0.0714262	7.19379	6.30155e-13	3.84925e-11
PB.18420.13	SAT1	219.496	1.36595	0.189909	7.19268	6.35325e-13	3.87792e-11
PB.14322.11	IL16	306.622	-1.18758	0.367211	-3.23407	0.0012204	0.0191743
PB.14322.19	IL16	100.395	-1.42521	0.205479	-6.93606	4.03189e-12	2.35477e-10
PB.14322.63	IL16	119.538	-1.29649	0.214957	-6.03139	1.62555e-09	7.75348e-08
PB.14324.1	TMC3-AS1	11.7036	-1.02432	0.317498	-3.22623	0.00125431	0.0196387
PB.14325.1	MEX3B	32.796	-1.16942	0.343867	-3.40078	0.000671949	0.0115644
PB.14337.3	WHAMM	588.498	-0.217465	0.0624707	-3.48108	0.000499404	0.00899937
PB.14350.14	ENSG00000290689	14.2574	-7.29348	2.10994	-3.45673	0.000546772	0.0097213
PB.14357.4	SEC11A	383.375	-0.386407	0.0977931	-3.95127	7.7737e-05	0.00176574
PB.12679.23	OAS3	146.887	2.29903	0.319905	7.18659	6.64282e-13	4.05162e-11
PB.18420.4	SAT1	241.171	1.14002	0.158797	7.1791	7.01724e-13	4.27356e-11
PB.6751.13	TAP1	769.703	0.844918	0.11772	7.17734	7.10818e-13	4.3257e-11
PB.1437.30	NEK7	103.373	-4.59524	1.39302	-3.29875	0.000971156	0.0158439
PB.6155.3	SLC35A4	4396.02	0.308051	0.0429483	7.17261	7.35804e-13	4.47441e-11
PB.17112.7	MED25	670.382	0.697523	0.0973151	7.16767	7.62825e-13	4.63525e-11
PB.22475.149	SLFN12L	170.768	1.46646	0.204701	7.16392	7.84003e-13	4.75681e-11
PB.224.5	PNRC2	407.718	0.320246	0.0447171	7.1616	7.97428e-13	4.83466e-11
PB.16541.8	SHFL	643.121	0.993951	0.138819	7.16003	8.06594e-13	4.88657e-11
PB.9492.19	SMU1	670.478	0.353258	0.0493434	7.15918	8.11608e-13	4.91328e-11
PB.16932.8	LGALS17A	295.852	1.76001	0.246183	7.14918	8.73005e-13	5.28103e-11
PB.19688.182	IFI44	2911.23	1.1344	0.159127	7.12887	1.01196e-12	6.10794e-11
PB.19198.22	CTSS	2496.91	0.572516	0.0803505	7.12523	1.03904e-12	6.26674e-11
PB.4511.5	TNK2	2584.08	0.762997	0.107175	7.11917	1.0858e-12	6.5439e-11
PB.24273.20	ODF3B	345.931	0.927541	0.130451	7.11025	1.15834e-12	6.95524e-11
PB.18515.4	SLC38A5	663.396	1.15481	0.162441	7.10911	1.1679e-12	7.00749e-11
PB.7675.3	SNHG26	647.459	0.641204	0.0902031	7.10846	1.17349e-12	7.03583e-11
PB.12290.89	STAT2	41.9053	1.39581	0.19709	7.08207	1.42015e-12	8.50845e-11
PB.11595.7	CWC15	1221.05	0.361359	0.0510314	7.08111	1.43e-12	8.56115e-11
PB.1500.1	RAB29	967.452	0.92581	0.131073	7.06333	1.62556e-12	9.71755e-11
PB.14391.2	CIB1	1046.63	-0.245975	0.0625152	-3.93464	8.33223e-05	0.00187529
PB.15953.14	RNF213	269.162	1.80683	0.255947	7.05939	1.67234e-12	9.98254e-11
PB.14397.10	BLM	62.5154	-0.978801	0.222528	-4.39854	1.08981e-05	0.00029879
PB.9290.6	GSDMD	1326.57	0.704038	0.0997331	7.05922	1.67439e-12	9.9874e-11
PB.12290.101	STAT2	220.349	1.31305	0.186162	7.05326	1.74778e-12	1.04099e-10
PB.14399.3	MAN2A2	479.714	-0.40723	0.117829	-3.45612	0.000548016	0.00973917
PB.5400.19	SDHA	7086.91	0.504588	0.0716009	7.04723	1.82514e-12	1.08627e-10
PB.14400.2	HDDC3	310.397	-0.329271	0.0578059	-5.69615	1.22546e-08	5.28328e-07
PB.14402.15	RCCD1	116.694	-0.396202	0.0979421	-4.04527	5.22624e-05	0.00123911
PB.9770.19	TDRD7	142.342	0.849205	0.120714	7.03484	1.99495e-12	1.18646e-10
PB.14031.3	SQOR	1539.91	0.44837	0.0637552	7.03268	2.026e-12	1.20317e-10
PB.14429.88	MEF2A	16.2749	-24.1774	2.92174	-8.27501	1.2845e-16	1.51295e-14
PB.15715.15	TRIM25	721.126	0.986101	0.14027	7.03001	2.06512e-12	1.22461e-10
PB.14439.1	ALDH1A3-AS1	196.902	-0.518508	0.164513	-3.15179	0.00162275	0.0242434
PB.14444.10	TARS3	195.994	-0.609628	0.0995658	-6.12287	9.19047e-10	4.4697e-08
PB.14444.6	TARS3	159.036	-0.550043	0.106352	-5.17191	2.31714e-07	8.53483e-06
PB.14447.4	SNRNP25	1317.94	-0.387277	0.074807	-5.17702	2.25463e-07	8.33104e-06
PB.14449.1	MPG	1141.34	-0.289546	0.0590651	-4.90215	9.47951e-07	3.15263e-05
PB.14453.3	AXIN1	816.371	-0.207387	0.041503	-4.99691	5.82573e-07	2.01508e-05
PB.14460.3	RAB40C	153.051	-0.682485	0.221494	-3.08128	0.00206113	0.029443
PB.14462.1	MCRIP2	677.227	-0.293026	0.0782709	-3.74374	0.000181304	0.00372808
PB.14465.14	RHOT2	787.831	-0.40335	0.112817	-3.57526	0.000349878	0.006607
PB.14466.1	STUB1	1356.07	-0.314687	0.0528246	-5.9572	2.56593e-09	1.19991e-07
PB.14470.2	HAGHL	287.591	-0.592999	0.0911887	-6.50299	7.87373e-11	4.17231e-09
PB.14472.8	CHTF18	485.734	-0.371637	0.109464	-3.39506	0.000686131	0.0117587
PB.14473.3	CIAO3	529.843	-0.296771	0.0678326	-4.37506	1.21401e-05	0.000330055
PB.14473.4	CIAO3	218.624	-0.414707	0.141345	-2.93401	0.00334612	0.0439123
PB.14477.1	GNPTG	443.113	-0.212594	0.053264	-3.99134	6.57024e-05	0.0015183
PB.6827.33	CMTR1	288.403	0.87984	0.125153	7.0301	2.06388e-12	1.22461e-10
PB.14478.6	UNKL	529.841	-0.430567	0.0790839	-5.44443	5.19712e-08	2.08659e-06
PB.14482.2	IFT140	74.8884	-0.414606	0.142226	-2.91511	0.00355564	0.0461472
PB.14485.4	MAPK8IP3	813.597	-0.351407	0.0822672	-4.27153	1.94138e-05	0.000504654
PB.14485.7	MAPK8IP3	787.281	-0.285117	0.0752009	-3.79141	0.000149795	0.00316021
PB.14486.1	NME3	416.668	-0.422149	0.0897956	-4.70122	2.58611e-06	8.00697e-05
PB.14488.1	MRPS34	337.369	-0.363738	0.0878461	-4.14063	3.46353e-05	0.000857757
PB.14488.3	MRPS34	2118.4	-0.288465	0.0505575	-5.70569	1.15872e-08	5.01953e-07
PB.14489.3	SPSB3	250.924	-0.348855	0.0927986	-3.75927	0.000170412	0.00353816
PB.14489.5	SPSB3	103.508	-0.569561	0.163575	-3.48196	0.000497764	0.00897321
PB.14490.3	NUBP2	1158.25	-0.280911	0.060032	-4.67936	2.87767e-06	8.84895e-05
PB.14491.1	HAGH	208.479	-0.367468	0.105984	-3.4672	0.00052592	0.00941657
PB.14491.2	HAGH	137.272	-0.430776	0.139763	-3.08219	0.00205487	0.0293774
PB.14494.1	NDUFB10	1240.36	-0.372875	0.0582071	-6.406	1.4939e-10	7.73445e-09
PB.14494.2	NDUFB10	192.874	-0.450135	0.0942322	-4.77687	1.78047e-06	5.69281e-05
PB.14498.1	GFER	414.495	-0.250725	0.0585575	-4.28169	1.85481e-05	0.000483543
PB.145.1	ZBTB17	44.6851	-0.533022	0.180259	-2.95697	0.00310678	0.0413732
PB.14501.1	NTHL1	397.113	-0.535802	0.0642125	-8.3442	7.16974e-17	8.81889e-15
PB.14504.1	TRAF7	1121.79	-0.444762	0.0899729	-4.94329	7.68152e-07	2.60047e-05
PB.14506.2	PGP	874.678	-0.34649	0.0634561	-5.46032	4.75281e-08	1.91483e-06
PB.17637.1	ZBP1	832.735	0.83798	0.11924	7.02769	2.0998e-12	1.24426e-10
PB.14510.2	RNPS1	1599.29	-0.247735	0.0602197	-4.11385	3.8912e-05	0.000949478
PB.14515.7	TBC1D24	339.228	-0.393883	0.0973958	-4.04415	5.25133e-05	0.00124397
PB.13694.2	ERG28	1744.4	0.476136	0.067838	7.01873	2.239e-12	1.32481e-10
PB.9782.6	TRIM14	1327.88	1.18744	0.169222	7.01705	2.26607e-12	1.3379e-10
PB.14526.1	FLYWCH2	212.283	-0.515209	0.0828311	-6.21999	4.97197e-10	2.47473e-08
PB.14526.3	FLYWCH2	77.9775	-0.386732	0.129798	-2.97949	0.00288728	0.0388907
PB.14532.1	TNFRSF12A	34.6421	-0.780828	0.234568	-3.3288	0.000872213	0.0144534
PB.14550.2	NLRC3	589.447	-0.442442	0.139054	-3.18181	0.00146358	0.0222792
PB.1456.1	KIF21B	1977.25	-0.288211	0.0715231	-4.02962	5.58679e-05	0.00131309
PB.14564.2	UBALD1	6.30036	-1.1956	0.396135	-3.01817	0.00254304	0.0349969
PB.14566.3	NUDT16L1	636.757	-0.283009	0.065053	-4.35044	1.35865e-05	0.00036522
PB.14569.2	ROGDI	189.527	-0.410357	0.137727	-2.97949	0.00288731	0.0388907
PB.1457.4	TMEM9	36.7047	-0.691316	0.23931	-2.88878	0.00386735	0.0493873
PB.1006.5	LINC00869	260.966	0.465664	0.0665332	6.99897	2.57847e-12	1.52124e-10
PB.9782.16	TRIM14	968.048	1.13899	0.162999	6.98773	2.7937e-12	1.64703e-10
PB.5326.63	DDX60L	55.1473	2.32392	0.332802	6.98289	2.89159e-12	1.7035e-10
PB.14583.10	HAPSTR1	624.767	-0.413748	0.12092	-3.42166	0.00062241	0.0108336
PB.14591.7	ATF7IP2	78.408	-0.519985	0.112997	-4.60178	4.18904e-06	0.000125302
PB.14594.43	CIITA	15.9003	-24.1461	2.92175	-8.26424	1.40585e-16	1.63965e-14
PB.3435.11	AZI2	538.917	0.604178	0.0865259	6.98262	2.89722e-12	1.70558e-10
PB.13451.14	GCH1	264.822	1.17375	0.168421	6.96915	3.18869e-12	1.87309e-10
PB.3662.1	STIMATE-MUSTN1	375.028	0.662096	0.0950143	6.96838	3.20621e-12	1.88202e-10
PB.5431.1	TENT4A	1740.55	0.481085	0.0690982	6.96234	3.3467e-12	1.96307e-10
PB.6772.73	TAPBP	448.313	0.626248	0.0901123	6.94964	3.66211e-12	2.14653e-10
PB.5578.16	MRPS30	1085.7	0.304343	0.0438085	6.94712	3.72819e-12	2.18368e-10
PB.14606.21	ZC3H7A	252.192	-0.270037	0.0847975	-3.18449	0.00145008	0.022111
PB.14609.1	GSPT1	736.576	-0.494776	0.0866244	-5.71174	1.11829e-08	4.85997e-07
PB.1156.19	IFI16	92.672	1.22685	0.176792	6.93954	3.93388e-12	2.30084e-10
PB.3737.13	ATXN7	1058.12	0.337192	0.0486109	6.93655	4.01793e-12	2.3483e-10
PB.14609.54	GSPT1	415.607	-2.32027	0.600244	-3.86555	0.000110838	0.00241427
PB.14616.4	PARN	1918.18	-0.280031	0.0547623	-5.11357	3.16128e-07	1.13909e-05
PB.6703.6	MICB	403.364	0.526696	0.0759474	6.93502	4.06172e-12	2.37049e-10
PB.1462.2	CSRP1	2292.95	-0.24921	0.0645818	-3.85882	0.000113934	0.00247353
PB.14629.1	CEP20	1379.84	-0.248541	0.0423256	-5.87212	4.30245e-09	1.96223e-07
PB.17275.14	RBCK1	203.66	0.780052	0.112576	6.92913	4.23428e-12	2.46764e-10
PB.1463.36	IPO9	312.964	-0.321267	0.0841517	-3.81771	0.000134695	0.00288209
PB.10632.16	IFIT5	813.94	1.08162	0.156207	6.92424	4.38314e-12	2.55254e-10
PB.5262.4	FBXW7	838.922	0.70066	0.101191	6.92414	4.38624e-12	2.55254e-10
PB.1464.7	TIMM17A	1492.58	-0.163691	0.0561721	-2.9141	0.00356717	0.046252
PB.14643.40	CCP110	14.4236	-23.9984	2.40672	-9.9714	2.03344e-23	4.23273e-21
PB.14652.1	LYRM1	177.395	-0.424683	0.129052	-3.2908	0.000999032	0.0162302
PB.14652.3	LYRM1	333.589	-0.304587	0.0751032	-4.05559	5.00086e-05	0.00119194
PB.14664.6	METTL9	197.737	-0.433364	0.106763	-4.05912	4.9259e-05	0.00117545
PB.15356.4	LGALS9	769.165	1.48958	0.215175	6.92262	4.43365e-12	2.57828e-10
PB.14690.4	GGA2	356.614	-0.451622	0.131527	-3.43368	0.000595456	0.0104338
PB.14602.12	LITAF	97.2097	1.60841	0.23237	6.92179	4.45957e-12	2.5915e-10
PB.5774.1	MTX3	1122.13	0.395553	0.0572506	6.90916	4.87532e-12	2.82501e-10
PB.14246.22	PML	111.966	1.51356	0.219094	6.90827	4.90594e-12	2.8387e-10
PB.17884.55	MX1	108.2	3.5052	0.507849	6.90205	5.12576e-12	2.96167e-10
PB.14716.1	NSMCE1	813.862	-0.229569	0.0501847	-4.57447	4.77416e-06	0.000141295
PB.1472.7	RABIF	197.835	-0.184239	0.0608731	-3.02661	0.00247314	0.0342148
PB.14722.4	GTF3C1	1511	-0.207559	0.0645088	-3.21753	0.00129298	0.0201392
PB.12991.21	EPSTI1	129.271	1.79344	0.260086	6.89556	5.36527e-12	3.09785e-10
PB.14729.2	CLN3	70.4122	-0.472006	0.160891	-2.93369	0.00334954	0.0439429
PB.14733.8	SH2B1	121.184	-0.733071	0.238559	-3.07291	0.00211986	0.0301546
PB.14734.1	TUFM	5106.15	-0.301143	0.0665067	-4.528	5.95443e-06	0.000172823
PB.14737.1	CD19	638.384	-0.291846	0.0847445	-3.44383	0.000573528	0.0101238
PB.10020.5	PTPA	2886.37	0.378675	0.054923	6.89466	5.39938e-12	3.11364e-10
PB.26338.6	HARS1	2394.13	0.348984	0.0506167	6.89464	5.40028e-12	3.11364e-10
PB.14739.4	SPNS1	114.164	-0.636145	0.219193	-2.90222	0.00370534	0.0476784
PB.14740.1	LAT	85.6445	-0.719145	0.129191	-5.56654	2.59841e-08	1.08175e-06
PB.8060.59	SAMD9L	668.839	1.60373	0.232717	6.89132	5.52765e-12	3.18256e-10
PB.18766.8	NXT2	96.024	2.15443	0.31267	6.89042	5.56286e-12	3.20056e-10
PB.18122.7	APOL2	1352.94	0.98332	0.142725	6.88959	5.59521e-12	3.21689e-10
PB.13451.4	GCH1	183.214	1.31552	0.19115	6.88216	5.89531e-12	3.38464e-10
PB.1475.27	TMEM183A	219.434	-0.857136	0.186168	-4.60409	4.14279e-06	0.000124148
PB.14752.8	MAZ	2720.65	-0.142608	0.0466537	-3.05673	0.00223768	0.0315103
PB.14753.3	PAGR1	274.979	-0.409024	0.070424	-5.80803	6.32139e-09	2.84151e-07
PB.14753.4	PAGR1	871.878	-0.423153	0.0556844	-7.59913	2.98131e-14	1.98545e-12
PB.14758.5	INO80E	750.757	-0.309392	0.0522213	-5.92463	3.12992e-09	1.44946e-07
PB.14762.1	YPEL3	222.205	-0.618303	0.0890815	-6.94086	3.89707e-12	2.28095e-10
PB.14763.2	MAPK3	475.296	-0.378913	0.10108	-3.74864	0.000177798	0.003669
PB.14764.5	CORO1A	26381.4	-0.338196	0.0489238	-6.91271	4.75494e-12	2.75919e-10
PB.14769.1	CD2BP2	1154.52	-0.261752	0.0626874	-4.17552	2.9731e-05	0.000745626
PB.14771.4	SEPTIN1	286.786	-0.359199	0.095658	-3.75504	0.000173315	0.00359108
PB.14771.5	SEPTIN1	2294.22	-0.161651	0.051183	-3.1583	0.00158691	0.0237907
PB.14773.1	ZNF771	48.8163	-0.470179	0.154396	-3.04528	0.00232463	0.0325371
PB.1159.11	AIM2	179.193	0.906859	0.131998	6.87025	6.4089e-12	3.6743e-10
PB.14786.5	PHKG2	428.83	-0.265246	0.0578748	-4.5831	4.58132e-06	0.000135984
PB.11899.2	LAG3	1268.07	2.5746	0.375022	6.86519	6.64021e-12	3.80423e-10
PB.14787.29	RNF40	105.796	-0.585982	0.179818	-3.25875	0.00111903	0.0178616
PB.14789.1	BCL7C	42.9665	-0.883231	0.15218	-5.80387	6.48026e-09	2.90649e-07
PB.14789.2	BCL7C	452.616	-0.366655	0.0722692	-5.07346	3.90646e-07	1.39092e-05
PB.14791.1	ORAI3	466.017	-0.412907	0.106046	-3.89364	9.87508e-05	0.00217431
PB.14799.5	KAT8	551.784	-0.192324	0.0577672	-3.3293	0.000870631	0.0144331
PB.1086.23	ADAR	792.058	1.28772	0.187586	6.8647	6.66322e-12	3.81472e-10
PB.14800.17	FUS	189.223	-0.351298	0.0754202	-4.65788	3.19488e-06	9.74318e-05
PB.15535.8	DHX58	86.9988	1.47096	0.214484	6.85815	6.97576e-12	3.99083e-10
PB.7204.47	CD164	1245.89	0.776714	0.113448	6.84643	7.57179e-12	4.32877e-10
PB.667.66	FUBP1	2726.95	0.269368	0.0393674	6.84239	7.78804e-12	4.44614e-10
PB.8188.38	NAMPT	1436.27	0.845146	0.123575	6.83913	7.96729e-12	4.54528e-10
PB.4007.14	PARP9	125.62	1.70513	0.250186	6.81544	9.39746e-12	5.35365e-10
PB.5132.52	EXOSC9	17.0588	3.36136	0.493467	6.81171	9.64477e-12	5.49069e-10
PB.12301.6	STAT6	4446.66	0.366129	0.0538893	6.79409	1.08997e-11	6.20076e-10
PB.14818.1	SHCBP1	256.668	-0.581596	0.117428	-4.95279	7.31562e-07	2.48489e-05
PB.14820.1	VPS35	372.513	-0.377414	0.0935279	-4.0353	5.45316e-05	0.00128466
PB.14820.4	VPS35	1517.01	-0.469867	0.07053	-6.66193	2.70246e-11	1.49346e-09
PB.13711.15	SPTLC2	655.319	0.659673	0.0971203	6.79233	1.10338e-11	6.27263e-10
PB.14827.27	NETO2	6.58747	-22.9519	2.92253	-7.85344	4.04779e-15	3.17492e-13
PB.14827.35	NETO2	14.7516	-24.049	2.9218	-8.23091	1.85792e-16	2.10653e-14
PB.5782.17	DHFR	656.838	0.797097	0.117384	6.79048	1.11759e-11	6.34899e-10
PB.14833.1	ITFG1	125.334	-0.621105	0.1308	-4.74852	2.04907e-06	6.48014e-05
PB.16621.1	JUNB	3462.78	0.596224	0.0879185	6.78155	1.18893e-11	6.74014e-10
PB.14837.80	LONP2	713.259	-0.254234	0.0842426	-3.01788	0.00254549	0.0350187
PB.14838.2	SIAH1	274.515	-0.337938	0.0887413	-3.80813	0.000140023	0.00297649
PB.7474.1	DYNLT1	1190.03	1.03422	0.152551	6.77948	1.20611e-11	6.83273e-10
PB.12973.10	ELF1	719.156	0.805425	0.118929	6.77234	1.26716e-11	7.16358e-10
PB.12653.6	HVCN1	1850.66	0.726113	0.107221	6.77212	1.26909e-11	7.16952e-10
PB.14842.4	CNEP1R1	364.393	-0.235918	0.0740772	-3.18476	0.00144872	0.0221027
PB.16672.4	HSH2D	440.291	0.768779	0.113549	6.77047	1.28366e-11	7.24176e-10
PB.11877.3	NDUFA9	1590.92	0.525856	0.0776865	6.76894	1.29729e-11	7.31355e-10
PB.13825.12	WARS1	76.8956	1.17401	0.173519	6.76586	1.32521e-11	7.46062e-10
PB.9494.14	CHMP5	144.029	0.701283	0.103742	6.7599	1.38084e-11	7.76299e-10
PB.14850.30	CYLD	38.4889	-25.3553	2.43036	-10.4327	1.75764e-25	4.67825e-23
PB.2923.19	STAT1	353.262	0.889352	0.131575	6.75927	1.38691e-11	7.79173e-10
PB.12012.31	ETNK1	576.246	0.515334	0.0762689	6.7568	1.41069e-11	7.91437e-10
PB.4841.5	STAP1	116.204	1.07139	0.158605	6.75509	1.42747e-11	8.00298e-10
PB.11935.73	CLEC2D_NPM1P7	472.126	1.15287	0.170826	6.74884	1.49031e-11	8.34952e-10
PB.1486.14	PIK3C2B	858.157	-0.327272	0.11121	-2.94282	0.00325237	0.0428969
PB.2136.1	PNPT1	900.641	0.757107	0.112341	6.73936	1.5909e-11	8.90081e-10
PB.14867.6	AMFR	29.6545	-25.0006	2.9215	-8.55746	1.15382e-17	1.60666e-15
PB.14246.11	PML	174.097	1.12649	0.167243	6.73564	1.63205e-11	9.11848e-10
PB.11834.4	KDM5A	2064.46	0.238533	0.0354567	6.72745	1.72661e-11	9.62692e-10
PB.8798.30	NSD3	45.5076	4.70583	0.700192	6.72077	1.80772e-11	1.00653e-09
PB.19712.8	ODF2L	263.498	0.663802	0.098772	6.72055	1.81043e-11	1.00735e-09
PB.4963.42	HERC5	37.7626	2.67879	0.399624	6.70327	2.03803e-11	1.13244e-09
PB.6091.22	JADE2	1658.68	0.813166	0.121383	6.69919	2.09575e-11	1.16292e-09
PB.7090.12	CYB5R4	1242.33	0.37481	0.056196	6.6697	2.56329e-11	1.41848e-09
PB.4963.40	HERC5	169.454	2.48186	0.372172	6.66858	2.58289e-11	1.42835e-09
PB.14882.16	RSPRY1	16.312	-24.1721	2.92174	-8.27317	1.30439e-16	1.53244e-14
PB.14883.1	ARL2BP	864.847	-0.437825	0.0631467	-6.93346	4.10666e-12	2.39499e-10
PB.14884.6	CCL22	17.2956	-24.2513	2.92171	-8.30039	1.03766e-16	1.23336e-14
PB.14887.3	COQ9	498.244	-0.31258	0.0732476	-4.26744	1.97731e-05	0.000513172
PB.14892.3	KATNB1	450.353	-0.290974	0.0690355	-4.21485	2.49944e-05	0.000636871
PB.1326.9	RABGAP1L	350.493	0.974503	0.146283	6.66175	2.70582e-11	1.4943e-09
PB.14906.18	CNOT1	8.64754	-23.3225	2.92221	-7.98111	1.45019e-15	1.29229e-13
PB.14908.3	GOT2	5778.18	-0.159338	0.0474211	-3.36006	0.000779263	0.0131302
PB.1216.15	UHMK1	6570.42	0.422846	0.0634959	6.65942	2.74905e-11	1.51714e-09
PB.14914.8	NAE1	1461.16	-0.160114	0.0528409	-3.03011	0.00244465	0.0338725
PB.7900.19	TMEM248	1232.45	0.346751	0.0520862	6.65725	2.79008e-11	1.53769e-09
PB.4190.11	PLSCR1	83.6421	1.53924	0.231367	6.6528	2.87572e-11	1.58381e-09
PB.9770.13	TDRD7	137.248	0.679666	0.102267	6.646	3.0117e-11	1.65758e-09
PB.16754.3	ATP13A1	1114.25	0.603859	0.0908747	6.64497	3.03284e-11	1.66808e-09
PB.18112.12	FBXO7	642.135	0.876042	0.131868	6.64333	3.06678e-11	1.68447e-09
PB.19771.5	FRRS1	307.184	0.619253	0.0932289	6.64229	3.08847e-11	1.69523e-09
PB.14925.1	MATCAP1	245.183	-0.480336	0.135594	-3.54246	0.000396411	0.00734391
PB.5095.25	ALPK1	41.6823	0.846688	0.127587	6.63617	3.2193e-11	1.76585e-09
PB.14937.2	ACD	410.795	-0.323996	0.0725756	-4.46426	8.03474e-06	0.000225855
PB.14938.1	PARD6A	144.236	-0.623313	0.104288	-5.97682	2.27537e-09	1.07206e-07
PB.1494.1	MFSD4A	31.5642	-0.795295	0.199973	-3.977	6.97893e-05	0.00160498
PB.14940.2	GFOD2	312.41	-0.24884	0.0646052	-3.8517	0.000117302	0.00253803
PB.14941.2	CENPT	370.517	-0.374034	0.0904285	-4.13624	3.53048e-05	0.000872209
PB.14942.1	THAP11	960.8	-0.227052	0.0549428	-4.13252	3.5881e-05	0.000884292
PB.14943.3	NUTF2	112.851	-0.472474	0.11792	-4.00674	6.15632e-05	0.00143367
PB.14945.1	PSKH1	762.724	-0.200121	0.0621831	-3.21825	0.00128976	0.0201042
PB.15451.4	CCL3L3	3344.83	1.83295	0.276247	6.6352	3.24069e-11	1.77638e-09
PB.14948.3	SLC12A4	634.294	-0.289757	0.0717152	-4.04039	5.33632e-05	0.00126153
PB.17072.8	NAPA	223.103	0.727957	0.109785	6.63073	3.3404e-11	1.8298e-09
PB.14950.1	DUS2	706.047	-0.164965	0.0546341	-3.01945	0.00253232	0.0348671
PB.14951.3	PLA2G15	202.714	-0.467193	0.109988	-4.24768	2.15994e-05	0.000555773
PB.14952.42	SLC7A6	71.4248	-26.1829	2.45408	-10.6691	1.41942e-26	4.08618e-24
PB.14952.48	SLC7A6	25.8175	-24.7749	2.92154	-8.48009	2.25029e-17	3.00366e-15
PB.8060.207	SAMD9L	274.818	1.82142	0.274806	6.62802	3.40219e-11	1.86239e-09
PB.8465.1	PARP12	32.5129	1.65606	0.250013	6.6239	3.49849e-11	1.91382e-09
PB.13863.4	GPR132	662.765	0.692666	0.104575	6.62363	3.50473e-11	1.91594e-09
PB.13219.3	TNFSF13B	127.72	1.58618	0.239574	6.62085	3.5713e-11	1.94971e-09
PB.11966.5	BCL2L14	130.138	3.1056	0.470358	6.60263	4.03919e-11	2.19923e-09
PB.16031.6	MYL12A	9166.93	0.314615	0.0476511	6.60247	4.0436e-11	2.20016e-09
PB.15904.1	UBALD2	4277.52	0.630418	0.0955093	6.60059	4.0953e-11	2.2268e-09
PB.14964.2	VPS4A	88.3629	-0.480289	0.127508	-3.76674	0.000165395	0.00344634
PB.14964.7	VPS4A	190.589	-0.267493	0.0803048	-3.33097	0.000865431	0.0143615
PB.14966.14	PDF	280.276	-0.201343	0.0677139	-2.97344	0.00294483	0.0395213
PB.14968.2	TERF2	1212.41	-0.0859923	0.0294179	-2.92313	0.00346537	0.0451416
PB.14969.14	CYB5B	2435.12	-0.363232	0.108973	-3.33321	0.00085849	0.0142667
PB.22403.15	SCO1	1402.97	0.310271	0.0470323	6.59697	4.19639e-11	2.27871e-09
PB.14969.4	CYB5B	20.8054	-24.5121	2.92162	-8.38988	4.86659e-17	6.1347e-15
PB.7474.4	DYNLT1	111.043	0.631949	0.0958308	6.59443	4.26894e-11	2.31656e-09
PB.6657.6	HLA-F	1462.6	0.635704	0.096558	6.58365	4.5905e-11	2.48939e-09
PB.16414.4	GADD45B	304.084	0.738915	0.112318	6.5788	4.74251e-11	2.56839e-09
PB.18420.7	SAT1	55.4388	1.52173	0.23133	6.57821	4.76152e-11	2.57525e-09
PB.26643.4	HSPA1B	2082.06	1.00726	0.153217	6.5741	4.89491e-11	2.64563e-09
PB.392.1	FHL3	429.53	1.64589	0.250393	6.57321	4.92426e-11	2.65796e-09
PB.14978.5	DDX19A	18.5666	-24.362	2.92167	-8.33838	7.53167e-17	9.23608e-15
PB.14979.17	ST3GAL2	985.621	-0.327751	0.106684	-3.07215	0.00212519	0.0302146
PB.11867.82	CCND2	159.999	1.27894	0.19458	6.57284	4.93658e-11	2.66284e-09
PB.14990.13	AP1G1	3942.39	-0.161421	0.032553	-4.95873	7.09551e-07	2.41924e-05
PB.5030.7	CISD2	460.157	0.521369	0.0793336	6.57185	4.96945e-11	2.67878e-09
PB.17315.5	PANK2	335.897	0.442615	0.0673548	6.57139	4.98464e-11	2.68519e-09
PB.12527.34	CDK17	918.683	0.59704	0.0908691	6.57033	5.02049e-11	2.70271e-09
PB.11867.118	CCND2	1752.55	1.13636	0.173148	6.56296	5.27489e-11	2.83778e-09
PB.19688.181	IFI44	1046.08	1.13902	0.173657	6.55901	5.41664e-11	2.91211e-09
PB.14920.20	CBFB	66.7607	9.55065	1.45649	6.55731	5.47868e-11	2.94351e-09
PB.15005.1	GLG1	1035.67	-0.308566	0.0920167	-3.35337	0.000798344	0.0133823
PB.9035.55	RAD54B	6.61213	2.13838	0.326188	6.55565	5.53988e-11	2.97194e-09
PB.9495.3	BAG1	54.1148	0.989704	0.150971	6.55558	5.54258e-11	2.97194e-09
PB.13292.29	ACIN1	716.867	0.343531	0.0524138	6.55421	5.5937e-11	2.99737e-09
PB.7428.1	ZBTB2	1049.49	0.247381	0.0377817	6.54764	5.84518e-11	3.12594e-09
PB.15009.14	WDR59	575.069	-0.145947	0.0502071	-2.90691	0.00365017	0.0471295
PB.15010.1	ZNRF1	298.39	-0.484662	0.126763	-3.82336	0.000131647	0.00282431
PB.15018.2	GABARAPL2	1181.31	-0.4664	0.0896678	-5.20141	1.97777e-07	7.37856e-06
PB.15021.3	TERF2IP	152.686	-0.315292	0.0942516	-3.34522	0.000822179	0.0137364
PB.15021.6	TERF2IP	3469.87	-0.189695	0.0372001	-5.09932	3.40875e-07	1.22169e-05
PB.9690.11	NTRK2	775.677	1.14106	0.174283	6.54717	5.86381e-11	3.13384e-09
PB.2788.276	WIPF1	73.3505	1.58915	0.242734	6.54687	5.87571e-11	3.13813e-09
PB.3124.5	MRPL44	806.72	0.630872	0.0964032	6.5441	5.98564e-11	3.19474e-09
PB.19197.26	MCL1	7854.88	0.608666	0.09315	6.53425	6.3927e-11	3.40752e-09
PB.15038.2	GCSH	995.927	-0.361283	0.0750235	-4.8156	1.46761e-06	4.7467e-05
PB.24528.6	STIMATE	894.303	0.824382	0.126232	6.53067	6.54761e-11	3.48552e-09
PB.15048.1	MPHOSPH6	360.822	-0.391336	0.13326	-2.93664	0.00331789	0.0436265
PB.15055.4	HSDL1	53.1615	-0.962393	0.182977	-5.25964	1.44334e-07	5.49846e-06
PB.15056.13	TAF1C	8.21082	-23.2495	2.92227	-7.95598	1.7772e-15	1.53811e-13
PB.4662.7	LAP3	59.0737	1.04703	0.160451	6.52555	6.77539e-11	3.60441e-09
PB.15173.9	ANKFY1	1698.17	0.291845	0.0448408	6.50847	7.59204e-11	4.0283e-09
PB.15059.5	COTL1	108.895	-0.843409	0.190203	-4.43426	9.23881e-06	0.000256241
PB.18033.1	GUCD1	2181.1	0.50341	0.0773712	6.50642	7.69629e-11	4.08094e-09
PB.15065.6	ZDHHC7	794.901	-0.268808	0.0749447	-3.58674	0.000334832	0.0063673
PB.17066.3	ZC3H4	2099.66	0.447371	0.0689288	6.49033	8.56476e-11	4.53257e-09
PB.2195.2	ENSG00000225889	509.585	0.671092	0.103559	6.48026	9.15669e-11	4.83322e-09
PB.18420.10	SAT1	179.464	1.28603	0.198552	6.47702	9.35495e-11	4.93466e-09
PB.17068.3	CCDC9	220.474	1.2973	0.20034	6.47548	9.45123e-11	4.98221e-09
PB.12780.4	UBC	6493.36	0.503576	0.0778042	6.47235	9.64892e-11	5.07982e-09
PB.15069.6	COX4I1	7012.16	-0.161435	0.0472372	-3.41754	0.000631901	0.010987
PB.15070.2	EMC8	22.1207	-24.5929	2.41139	-10.1987	2.01041e-24	4.81436e-22
PB.2923.93	STAT1	573.755	0.993578	0.153542	6.47105	9.73239e-11	5.12045e-09
PB.11422.11	TCIRG1	408.7	0.674168	0.104314	6.46285	1.02752e-10	5.39556e-09
PB.1379.107	SMG7	440.177	0.959871	0.148533	6.46233	1.03101e-10	5.40688e-09
PB.14848.3	SNX20	953.201	0.65733	0.101722	6.462	1.03325e-10	5.41512e-09
PB.12679.87	OAS3	27.446	1.92622	0.298096	6.46173	1.03513e-10	5.42146e-09
PB.10503.9	PPA1	56.0215	0.70008	0.108364	6.46047	1.04379e-10	5.46331e-09
PB.15228.1	CHRNB1	293.235	0.531697	0.0823794	6.45425	1.08759e-10	5.68888e-09
PB.1508.29	RASSF5	29.0506	-24.841	2.42837	-10.2295	1.46287e-24	3.57702e-22
PB.15084.3	CYBA	5436.92	-0.219836	0.07307	-3.00857	0.00262481	0.0359091
PB.15085.2	MVD	1567.73	-0.295727	0.0921437	-3.20942	0.00133004	0.0205783
PB.15087.2	SNAI3	75.0563	-0.481822	0.115943	-4.15567	3.24335e-05	0.000806674
PB.15088.2	RNF166	407.817	-0.304062	0.0728687	-4.17274	3.00958e-05	0.000753146
PB.15088.3	RNF166	325.714	-0.4069	0.0815107	-4.99198	5.97635e-07	2.0619e-05
PB.15095.1	TRAPPC2L	280.969	-0.271391	0.0769711	-3.52588	0.00042208	0.00776629
PB.4662.29	LAP3	41.2874	1.27667	0.197979	6.44848	1.1298e-10	5.9059e-09
PB.14372.6	AEN	2794.95	0.376955	0.0585126	6.44228	1.17689e-10	6.14809e-09
PB.15111.2	SPATA33	80.2236	-0.46426	0.114686	-4.0481	5.16361e-05	0.00122641
PB.15112.13	CDK10	18.6275	-7.67906	1.69707	-4.52489	6.04266e-06	0.000174946
PB.15116.5	ZNF276	399.361	-0.386229	0.0847293	-4.55839	5.15484e-06	0.000151457
PB.15118.12	TCF25	1579.6	-0.195472	0.0622451	-3.14036	0.00168741	0.0250527
PB.15118.17	TCF25	330.233	-0.381699	0.0950665	-4.01508	5.94268e-05	0.0013879
PB.15121.2	CENPBD1P	203.314	-0.493085	0.132168	-3.73076	0.000190907	0.00390083
PB.161.3	RCC2	6345.38	0.318511	0.0494462	6.44156	1.1825e-10	6.17339e-09
PB.15132.8	GLOD4	1388.43	-0.308157	0.0656071	-4.69701	2.64004e-06	8.15529e-05
PB.15140.10	INPP5K	462.304	-0.214385	0.0707005	-3.0323	0.00242701	0.0336626
PB.15141.1	PITPNA	2322.91	-0.235623	0.0349997	-6.73215	1.67174e-11	9.33378e-10
PB.2720.10	GCA	59.7688	1.41764	0.220179	6.43858	1.20596e-10	6.28782e-09
PB.15148.4	RPA1	5249.12	-0.164525	0.0327164	-5.02881	4.93537e-07	1.73071e-05
PB.1515.12	FCMR	165.067	-0.754381	0.20429	-3.6927	0.000221887	0.00443343
PB.1515.2	FCMR	129.23	-0.795745	0.244396	-3.25597	0.00113007	0.0180023
PB.1515.3	FCMR	664.547	-0.611832	0.16653	-3.67401	0.000238777	0.00473941
PB.1515.6	FCMR	605.273	-0.903114	0.172619	-5.23182	1.6785e-07	6.34074e-06
PB.12680.12	OAS2	301.387	1.22912	0.191193	6.42867	1.28723e-10	6.70291e-09
PB.17883.16	MX2	3098.17	3.85144	0.599125	6.42845	1.28913e-10	6.70853e-09
PB.727.4	GBP4	413.046	1.61709	0.251586	6.42761	1.29628e-10	6.74141e-09
PB.15161.4	CTNS	144.742	-0.332374	0.0927393	-3.58396	0.000338426	0.00641761
PB.15162.1	TRPV1	277.416	-0.383262	0.0798822	-4.79785	1.60382e-06	5.15437e-05
PB.15163.1	TAX1BP3	415.956	-0.314979	0.07949	-3.9625	7.41695e-05	0.00169276
PB.15167.1	ITGAE	244.441	-0.261764	0.0831237	-3.14909	0.00163777	0.0244225
PB.15168.11	NCBP3	12.9762	-23.8594	2.92188	-8.16577	3.19384e-16	3.41607e-14
PB.15168.13	NCBP3	9.64566	-23.3581	2.92211	-7.99359	1.31069e-15	1.18762e-13
PB.15170.8	ATP2A3	3893.92	-0.467403	0.0747966	-6.24899	4.13104e-10	2.06886e-08
PB.8549.15	NUB1	665.5	1.12662	0.175452	6.42123	1.35177e-10	7.02547e-09
PB.2170.61	XPO1	384.33	0.682752	0.106354	6.41959	1.3664e-10	7.09244e-09
PB.9303.6	PARP10	1462.68	0.929568	0.144882	6.41603	1.39878e-10	7.25587e-09
PB.9898.20	TRAF1	1837.68	0.880147	0.137186	6.41574	1.40138e-10	7.26474e-09
PB.15178.1	ARRB2	329.431	-0.324307	0.105364	-3.07797	0.00208413	0.0297192
PB.15184.4	RNF167	305.404	-0.411299	0.127612	-3.22305	0.00126832	0.0198187
PB.15186.1	SLC25A11	116.994	-0.399248	0.0987152	-4.04444	5.24483e-05	0.00124279
PB.5165.12	C4orf33	437.804	0.620086	0.0967036	6.41223	1.43402e-10	7.4292e-09
PB.15192.1	ZNF232-AS1	71.674	-0.5957	0.180212	-3.30556	0.000947874	0.0155265
PB.1156.39	IFI16	86.25	1.10864	0.173217	6.40029	1.55079e-10	8.02386e-09
PB.9791.4	STX17	1259.52	0.2899	0.0453057	6.39876	1.56647e-10	8.09468e-09
PB.15205.1	TXNDC17	945.661	-0.232896	0.0572944	-4.06489	4.80549e-05	0.00114909
PB.15205.5	TXNDC17	99.0588	-0.477067	0.102578	-4.65075	3.30733e-06	0.000100634
PB.8004.2	HGF	11.9283	6.91887	1.08156	6.39715	1.58306e-10	8.17523e-09
PB.1086.16	ADAR	361.384	1.86014	0.291323	6.38514	1.71238e-10	8.80943e-09
PB.14970.18	NFAT5	1142.07	0.61135	0.095768	6.38366	1.72908e-10	8.8897e-09
PB.1896.4	RDH14	578.164	0.302443	0.0474278	6.3769	1.80707e-10	9.28481e-09
PB.24244.11	APOBEC3D	216.337	0.413099	0.0647935	6.37563	1.82209e-10	9.35604e-09
PB.15214.2	DVL2	726.342	-0.242755	0.0802307	-3.02571	0.00248049	0.0342988
PB.15216.1	GABARAP	3021.08	-0.251361	0.0530899	-4.73463	2.19459e-06	6.87607e-05
PB.17275.15	RBCK1	854.483	0.726032	0.113937	6.37225	1.86274e-10	9.55874e-09
PB.15217.5	ELP5	613.083	-0.299236	0.0757799	-3.94875	7.85588e-05	0.00178105
PB.11833.4	CCDC77	321.398	0.783733	0.123011	6.37123	1.87516e-10	9.61637e-09
PB.12301.42	STAT6	421.825	0.713603	0.112062	6.36793	1.91602e-10	9.81972e-09
PB.15222.8	ACAP1	2980.76	-0.212218	0.063873	-3.3225	0.000892135	0.0147354
PB.15223.1	KCTD11	195.06	-0.251436	0.0774392	-3.24688	0.00116677	0.0184963
PB.15225.1	TMEM256	826.138	-0.200071	0.0635479	-3.14834	0.001642	0.0244765
PB.8592.9	DNAJB6	1260.45	0.368439	0.0578703	6.36663	1.93223e-10	9.89653e-09
PB.11506.6	DGAT2	71.12	0.896792	0.140876	6.36584	1.94221e-10	9.93512e-09
PB.2519.36	ACTR3	3124.22	0.507696	0.079752	6.36593	1.94107e-10	9.93512e-09
PB.15234.2	ENSG00000233223	74.6083	-0.523922	0.178593	-2.9336	0.00335055	0.0439491
PB.15236.1	SAT2	241.88	-0.276477	0.0825412	-3.34957	0.000809374	0.0135476
PB.15238.8	TP53	8.79178	-23.3453	2.9222	-7.98895	1.36088e-15	1.2221e-13
PB.15242.25	CHD3	962.652	-0.415735	0.128466	-3.23614	0.00121158	0.0190689
PB.15247.2	PER1	555.129	-0.382569	0.128372	-2.98017	0.00288093	0.0388306
PB.15248.2	VAMP2	545.907	-0.253006	0.0627748	-4.03037	5.5688e-05	0.00130924
PB.15249.1	TMEM107	119.15	-0.423181	0.0942831	-4.48841	7.1758e-06	0.000204328
PB.16754.20	ATP13A1	703.394	0.758498	0.119185	6.36406	1.96494e-10	1.00388e-08
PB.15255.3	RANGRF	276.42	-0.210119	0.0702753	-2.98995	0.00279025	0.0378219
PB.15273.13	MAP2K4	849.288	-0.537524	0.12817	-4.19384	2.74275e-05	0.000694062
PB.15287.3	ZNF286A	342.042	-0.460454	0.146289	-3.14757	0.00164632	0.0245364
PB.15288.13	TTC19	546.912	-0.251784	0.0766173	-3.28625	0.0010153	0.0164583
PB.15289.1	ZSWIM7	99.0144	-0.524934	0.122845	-4.27313	1.9275e-05	0.000501205
PB.15295.17	NCOR1	489.361	-0.624758	0.178172	-3.50649	0.000454054	0.00827583
PB.17479.1	TRPC4AP	1586.97	0.387709	0.0609329	6.36288	1.98002e-10	1.01094e-08
PB.1530.39	TRAF3IP3	8.29979	-23.2279	2.92226	-7.94861	1.88619e-15	1.61414e-13
PB.1530.4	TRAF3IP3	163.834	-0.598676	0.174991	-3.42118	0.000623492	0.0108501
PB.15302.7	ZNF287	85.6283	-0.418877	0.0950832	-4.40537	1.05604e-05	0.000290217
PB.8729.100	PTK2B	165.796	0.744641	0.117089	6.3596	2.02281e-10	1.03214e-08
PB.15306.10	MPRIP	3205.45	-0.213721	0.0501339	-4.263	2.01699e-05	0.000521967
PB.15312.2	PEMT	188.569	-0.302799	0.0793366	-3.81664	0.000135284	0.00289393
PB.6060.9	IRF1-AS1	262.756	0.697107	0.109653	6.35738	2.0523e-10	1.04587e-08
PB.15323.26	FLII	2712.35	-0.162116	0.0453277	-3.57654	0.000348176	0.00657792
PB.15324.1	MIEF2	120.827	-0.293627	0.0830851	-3.53405	0.00040925	0.00755419
PB.15327.9	SHMT1	233.488	-0.510345	0.13643	-3.7407	0.000183505	0.00376857
PB.8549.27	NUB1	126.673	1.03924	0.163535	6.35481	2.0868e-10	1.06279e-08
PB.15337.14	ALDH3A2	9.11555	-23.3858	2.92216	-8.00292	1.21506e-15	1.11458e-13
PB.15337.4	ALDH3A2	382.987	-0.696297	0.210455	-3.30853	0.000937855	0.0153779
PB.15345.10	USP22	885.91	-0.978448	0.289074	-3.38477	0.000712376	0.0121597
PB.18231.6	TCF20	2119.7	0.239126	0.0377121	6.34082	2.2855e-10	1.16107e-08
PB.15352.40	WSB1	52.3618	-24.4245	1.95333	-12.504	7.09453e-36	4.23486e-33
PB.12370.48	CAND1	3025.88	0.529366	0.0835298	6.33745	2.33599e-10	1.18598e-08
PB.2813.21	RBM45	83.7071	0.508015	0.0803938	6.31908	2.63133e-10	1.33342e-08
PB.7474.3	DYNLT1	46.713	0.797799	0.126506	6.3064	2.85594e-10	1.44544e-08
PB.7501.7	QKI	983.862	0.362064	0.0574563	6.30156	2.94666e-10	1.49042e-08
PB.17072.5	NAPA	279.295	0.798551	0.126815	6.297	3.03463e-10	1.53205e-08
PB.118.2	FBXO6	481.467	1.65235	0.262479	6.29515	3.07112e-10	1.54952e-08
PB.3162.14	SP110	291.083	0.710398	0.112941	6.29001	3.17453e-10	1.5997e-08
PB.26119.98	LNPEP	1371.96	0.459357	0.0730555	6.28778	3.22032e-10	1.62177e-08
[truncated: 4,372 more rows]

## Sheet: DataS1c
DataS1c. DEG (gene level) of primary B-cell
gene	baseMean	log2FoldChange	lfcSE	stat	pvalue	padj	cmp
IFIT2	11327.8	4.95018	0.176118	28.1073	7.9815e-174	9.2322e-170	0h_vs_24h
HERC5	6820.2	4.45981	0.217562	20.4991	2.19352e-93	1.26862e-89	0h_vs_24h
IFI6	4611.15	5.19504	0.258676	20.0832	1.03445e-89	3.98848e-86	0h_vs_24h
PLSCR1	6755.4	4.57057	0.256159	17.8427	3.29397e-71	9.52533e-68	0h_vs_24h
CNP	2306.38	1.83841	0.103919	17.6908	4.93386e-70	1.1414e-66	0h_vs_24h
RSAD2	8078.75	5.68958	0.328099	17.341	2.30607e-67	4.44572e-64	0h_vs_24h
SMAP2	5782.61	-2.09152	0.122691	-17.0471	3.6713e-65	6.06656e-62	0h_vs_24h
TXNIP	48719.4	-1.83023	0.107842	-16.9715	1.33588e-64	1.93151e-61	0h_vs_24h
PI4K2B	2020.75	2.47564	0.149205	16.5922	7.934e-62	1.0197e-58	0h_vs_24h
CMPK2_NRIR	1769.69	6.79371	0.410856	16.5355	2.03683e-61	2.356e-58	0h_vs_24h
ISG15	7919.58	5.14032	0.318473	16.1405	1.3239e-58	1.39214e-55	0h_vs_24h
IFIT1	11680.8	6.3013	0.393353	16.0194	9.35165e-58	9.01421e-55	0h_vs_24h
TSC22D3	10564.8	-3.61305	0.225786	-16.0021	1.23536e-57	1.09918e-54	0h_vs_24h
NAB2	922.958	3.50874	0.220386	15.9209	4.53943e-57	3.75054e-54	0h_vs_24h
NEXN	334.278	4.28084	0.27449	15.5956	7.79551e-55	6.01138e-52	0h_vs_24h
ZNFX1	8607.05	2.19494	0.143896	15.2536	1.55744e-52	1.12593e-49	0h_vs_24h
TDRD7	2290.72	2.23031	0.14731	15.1403	8.78675e-52	5.97861e-49	0h_vs_24h
SLFN12L	606.121	5.62361	0.374143	15.0306	4.62529e-51	2.97226e-48	0h_vs_24h
USP18	3183.82	5.41721	0.365327	14.8284	9.60461e-50	5.84719e-47	0h_vs_24h
PARP14	19452	2.2108	0.150311	14.7082	5.70793e-49	3.30118e-46	0h_vs_24h
LY6E	10002.5	2.28771	0.156077	14.6576	1.20504e-48	6.63745e-46	0h_vs_24h
NT5C3A	4895.77	2.6036	0.180043	14.461	2.13665e-47	1.12339e-44	0h_vs_24h
IFI44_IFI44L	2367.33	5.03062	0.350857	14.3381	1.26452e-46	6.35943e-44	0h_vs_24h
IFI44L	16444.4	4.8587	0.339731	14.3016	2.13835e-46	1.03059e-43	0h_vs_24h
IFI44	5402.48	5.1124	0.359199	14.2328	5.73604e-46	2.65395e-43	0h_vs_24h
GPR160	543.674	-2.08887	0.147769	-14.1361	2.27699e-45	1.013e-42	0h_vs_24h
GBP2	1951.1	2.94028	0.208718	14.0873	4.54479e-45	1.94702e-42	0h_vs_24h
OAS3	15926.8	5.00739	0.367634	13.6206	3.02069e-42	1.24787e-39	0h_vs_24h
CCL22	1182.19	7.12921	0.530182	13.4467	3.21772e-41	1.28343e-38	0h_vs_24h
HERC6	3903.34	3.87311	0.289899	13.3602	1.03298e-40	3.98283e-38	0h_vs_24h
TARS1	2599.7	1.7913	0.135623	13.2079	7.89837e-40	2.94711e-37	0h_vs_24h
NMI	1622.48	2.25564	0.170928	13.1964	9.19919e-40	3.32522e-37	0h_vs_24h
APOL6	3904.48	2.55809	0.195769	13.0669	5.09247e-39	1.78499e-36	0h_vs_24h
IFITM1	9942.93	3.88318	0.29801	13.0304	8.22086e-39	2.79678e-36	0h_vs_24h
IFIT5	4428.66	1.78686	0.137603	12.9856	1.47673e-38	4.88037e-36	0h_vs_24h
ENSG00000286030_ENSG00000267074	573.131	8.2779	0.641359	12.9068	4.12003e-38	1.32379e-35	0h_vs_24h
MX2	10574.2	3.57272	0.278088	12.8475	8.88911e-38	2.77893e-35	0h_vs_24h
TNFSF13B	347.593	3.7768	0.295427	12.7842	2.00923e-37	6.11598e-35	0h_vs_24h
RNF213	26877.5	2.14321	0.169046	12.6782	7.80851e-37	2.31592e-34	0h_vs_24h
AGRN	1234.38	3.63212	0.29361	12.3705	3.77276e-35	1.09099e-32	0h_vs_24h
LAMP3	765.566	5.28054	0.436119	12.108	9.57619e-34	2.70165e-31	0h_vs_24h
IRF7	9419.66	3.35132	0.278823	12.0195	2.80569e-33	7.727e-31	0h_vs_24h
XRN1	6109	1.63382	0.136448	11.9739	4.86921e-33	1.30982e-30	0h_vs_24h
DRAP1	1752.33	1.92149	0.161474	11.8997	1.18778e-32	3.1225e-30	0h_vs_24h
PNOC	415.001	-2.32534	0.195679	-11.8834	1.44305e-32	3.70927e-30	0h_vs_24h
PARP12	5157.62	1.98667	0.168298	11.8045	3.70157e-32	9.10979e-30	0h_vs_24h
SKIL	3846.75	1.35195	0.114521	11.8053	3.66679e-32	9.10979e-30	0h_vs_24h
DDX60L	6444.28	3.06635	0.260357	11.7775	5.09927e-32	1.22882e-29	0h_vs_24h
SPATS2L	399.638	4.21223	0.359929	11.7029	1.23112e-31	2.90621e-29	0h_vs_24h
ISG20	7052.52	1.8385	0.158551	11.5956	4.33579e-31	1.00304e-28	0h_vs_24h
IFIH1	6170.35	1.91617	0.167647	11.4298	2.96869e-30	6.7331e-28	0h_vs_24h
CXCL10	304.964	8.0188	0.702006	11.4227	3.22131e-30	7.16556e-28	0h_vs_24h
ECPAS	2732.26	1.25682	0.110628	11.3608	6.55487e-30	1.43057e-27	0h_vs_24h
EHD4	1758.08	2.52974	0.223494	11.3191	1.05607e-29	2.26215e-27	0h_vs_24h
TP53INP1	3303.29	-2.17774	0.196633	-11.0752	1.65602e-28	3.48276e-26	0h_vs_24h
ITGB2	1502.37	-2.43806	0.220687	-11.0476	2.25142e-28	4.65039e-26	0h_vs_24h
IFI35	1988.91	2.91837	0.264975	11.0138	3.2792e-28	6.65447e-26	0h_vs_24h
DDX60	8254.64	3.33048	0.302643	11.0046	3.63005e-28	7.21363e-26	0h_vs_24h
GPR18	390.841	-2.06345	0.187528	-11.0034	3.67947e-28	7.21363e-26	0h_vs_24h
RTCB	2431.46	1.78399	0.162825	10.9565	6.18772e-28	1.19289e-25	0h_vs_24h
SLC38A5	580.618	1.99531	0.182155	10.9539	6.36326e-28	1.20662e-25	0h_vs_24h
ZBP1	1336.26	2.32787	0.212731	10.9428	7.19486e-28	1.3423e-25	0h_vs_24h
LTB	2349.82	-2.36301	0.216602	-10.9094	1.0392e-27	1.908e-25	0h_vs_24h
ARL4A	959.657	-3.62247	0.332436	-10.8968	1.19421e-27	2.15835e-25	0h_vs_24h
ID3	1472.26	2.3453	0.218048	10.7559	5.55828e-27	9.89118e-25	0h_vs_24h
CMPK2	7363.72	5.59264	0.525055	10.6515	1.71505e-26	3.00575e-24	0h_vs_24h
OASL	2246	6.66372	0.625875	10.647	1.8e-26	3.10755e-24	0h_vs_24h
LAP3	4479.02	2.41898	0.227291	10.6427	1.88658e-26	3.20913e-24	0h_vs_24h
DUSP1	7800.3	-5.52859	0.52208	-10.5895	3.33212e-26	5.58589e-24	0h_vs_24h
TXNRD1	2767.47	1.85985	0.175985	10.5682	4.18377e-26	6.91339e-24	0h_vs_24h
CCL4	775.81	4.22473	0.399811	10.5668	4.24564e-26	6.9168e-24	0h_vs_24h
MOV10	1417.62	2.7197	0.258616	10.5164	7.2628e-26	1.16679e-23	0h_vs_24h
CXXC5	2835.21	-1.29797	0.12384	-10.481	1.05634e-25	1.6738e-23	0h_vs_24h
NUP205	1050.85	2.94484	0.283152	10.4002	2.47418e-25	3.86741e-23	0h_vs_24h
GBP1	1265.09	2.89069	0.278035	10.3969	2.56193e-25	3.94611e-23	0h_vs_24h
LGALS9	2909.21	1.56537	0.150578	10.3957	2.59276e-25	3.94611e-23	0h_vs_24h
BARD1	1004.64	1.52821	0.147095	10.3893	2.77379e-25	4.16681e-23	0h_vs_24h
ZNG1B	1584.45	1.73245	0.166896	10.3805	3.04323e-25	4.51296e-23	0h_vs_24h
CMTR1	3724.59	1.80036	0.174313	10.3283	5.24768e-25	7.68354e-23	0h_vs_24h
LPIN1	1379.33	1.63102	0.158022	10.3214	5.63766e-25	8.15136e-23	0h_vs_24h
SRSF5	5774.77	-1.47837	0.143251	-10.3201	5.71358e-25	8.15914e-23	0h_vs_24h
BCAT1	646.656	2.37744	0.230507	10.314	6.09406e-25	8.59634e-23	0h_vs_24h
KPNB1	5682.15	1.02774	0.0998182	10.2961	7.33467e-25	1.02217e-22	0h_vs_24h
PSMA3	851.145	1.26401	0.123511	10.234	1.39602e-24	1.92236e-22	0h_vs_24h
ADAR	19226.9	1.55698	0.153636	10.1342	3.89503e-24	5.30045e-22	0h_vs_24h
FCER2	1770.51	-2.79841	0.277319	-10.0909	6.05828e-24	8.14839e-22	0h_vs_24h
CABLES1	182.663	4.93315	0.488938	10.0895	6.14712e-24	8.17284e-22	0h_vs_24h
CD22	5382.84	-1.36739	0.135963	-10.057	8.55271e-24	1.1242e-21	0h_vs_24h
SPATA13	913.043	1.45271	0.146508	9.91552	3.5641e-23	4.63213e-21	0h_vs_24h
TAP1	5677.81	1.33652	0.135993	9.82787	8.54099e-23	1.09771e-20	0h_vs_24h
FBXO6	629.707	2.27411	0.231862	9.80804	1.03971e-22	1.32157e-20	0h_vs_24h
CNN2	3751.64	-1.28405	0.131303	-9.77933	1.38123e-22	1.7366e-20	0h_vs_24h
SAMD9	13421.4	2.43681	0.249905	9.75096	1.82738e-22	2.27283e-20	0h_vs_24h
TRIM56	1506.17	1.9304	0.198064	9.74633	1.91263e-22	2.35355e-20	0h_vs_24h
TREX1	1215.71	1.79229	0.184582	9.70996	2.73452e-22	3.32949e-20	0h_vs_24h
PPM1K	6573.89	1.93646	0.199554	9.70392	2.90137e-22	3.49585e-20	0h_vs_24h
PNPT1	2042.61	1.94215	0.200562	9.68351	3.54337e-22	4.22538e-20	0h_vs_24h
TUBA1A	2603.18	-1.86038	0.192584	-9.66011	4.454e-22	5.25708e-20	0h_vs_24h
TRIM21	1316.04	1.52477	0.157929	9.65477	4.69228e-22	5.48239e-20	0h_vs_24h
SRGAP2	1060.84	1.34416	0.139338	9.64674	5.07424e-22	5.86937e-20	0h_vs_24h
GMPR	217.987	7.8364	0.812965	9.63929	5.4566e-22	6.24916e-20	0h_vs_24h
INPP5F	1497.3	1.72574	0.180017	9.58653	9.10946e-22	1.03303e-19	0h_vs_24h
BMF	3905.72	1.85846	0.194663	9.54707	1.33411e-21	1.49822e-19	0h_vs_24h
STOM	527.567	2.05776	0.216081	9.5231	1.68089e-21	1.86951e-19	0h_vs_24h
ADA	237.509	2.72188	0.285925	9.51954	1.7394e-21	1.91615e-19	0h_vs_24h
RALGPS2	8100.66	-1.32206	0.138949	-9.5147	1.82244e-21	1.9887e-19	0h_vs_24h
AZI2	794.582	1.61692	0.17017	9.50178	2.0633e-21	2.20984e-19	0h_vs_24h
BRCA2	541.194	1.99101	0.209521	9.50271	2.04505e-21	2.20984e-19	0h_vs_24h
STAT4	195.422	2.9704	0.313071	9.48793	2.35676e-21	2.50098e-19	0h_vs_24h
TNFSF10	3535.75	3.61938	0.383043	9.44901	3.42039e-21	3.5967e-19	0h_vs_24h
ENSG00000254298_ANXA6	217.888	2.88268	0.305745	9.42838	4.16464e-21	4.33985e-19	0h_vs_24h
APOL2	783.04	1.26306	0.134012	9.42496	4.30254e-21	4.44352e-19	0h_vs_24h
ADD1	4975.51	-0.969348	0.102925	-9.41804	4.5959e-21	4.7045e-19	0h_vs_24h
ICAM3	2526.93	-1.22342	0.130095	-9.40406	5.24952e-21	5.32642e-19	0h_vs_24h
ENSG00000287100	302.145	2.3471	0.249804	9.39574	5.68146e-21	5.71456e-19	0h_vs_24h
MOB3B	336.22	-2.36097	0.252965	-9.33318	1.02742e-20	1.0245e-18	0h_vs_24h
TRIM14	1137.5	1.86671	0.200063	9.33064	1.05235e-20	1.04039e-18	0h_vs_24h
MARS1	2188.1	1.13655	0.122093	9.30892	1.29143e-20	1.26593e-18	0h_vs_24h
MVP	2366.18	1.21203	0.130696	9.27363	1.79921e-20	1.74887e-18	0h_vs_24h
DHX58	1572.63	2.64177	0.286456	9.22225	2.90917e-20	2.8042e-18	0h_vs_24h
SRSF6	2560.99	-1.28095	0.139223	-9.20073	3.55523e-20	3.39863e-18	0h_vs_24h
INPP1	228.372	2.82638	0.307565	9.18953	3.94574e-20	3.74101e-18	0h_vs_24h
MX1	28174.7	3.36261	0.366876	9.16552	4.93072e-20	4.63688e-18	0h_vs_24h
WDFY1	4880.35	1.62868	0.179378	9.07958	1.08997e-19	1.01675e-17	0h_vs_24h
DTX3L	9426.18	2.45326	0.270395	9.07287	1.15923e-19	1.07271e-17	0h_vs_24h
RP9	237.814	-1.83307	0.202222	-9.06464	1.25014e-19	1.14765e-17	0h_vs_24h
TLR7	3800.65	2.27997	0.252038	9.04616	1.48085e-19	1.34874e-17	0h_vs_24h
CHST12	688.082	1.80244	0.199389	9.03982	1.56923e-19	1.41807e-17	0h_vs_24h
NABP1	878.202	1.67206	0.185709	9.00366	2.18325e-19	1.95764e-17	0h_vs_24h
PRKAG2	676.641	1.81082	0.201172	9.00134	2.22978e-19	1.98288e-17	0h_vs_24h
TENT4A	1061.4	1.74726	0.194128	9.00056	2.24567e-19	1.98288e-17	0h_vs_24h
MIR155HG	535.199	2.90255	0.324816	8.93601	4.03488e-19	3.53572e-17	0h_vs_24h
UBASH3B	138.95	-2.58653	0.290775	-8.89531	5.82575e-19	5.06665e-17	0h_vs_24h
TAGLN2	4549.26	-1.25552	0.141518	-8.87184	7.19462e-19	6.21046e-17	0h_vs_24h
TYMP	1804.98	2.08758	0.235674	8.85789	8.15439e-19	6.9868e-17	0h_vs_24h
NCK2	1494.56	-1.76755	0.199639	-8.85377	8.4615e-19	7.19663e-17	0h_vs_24h
CCSER1	1434.73	1.99952	0.225894	8.85156	8.63072e-19	7.28697e-17	0h_vs_24h
GPR180	539.829	2.18182	0.247109	8.82939	1.05244e-18	8.82144e-17	0h_vs_24h
TRIM22	18826	2.13261	0.24195	8.81428	1.2046e-18	1.00241e-16	0h_vs_24h
ZFYVE26	2228.81	1.28312	0.145938	8.79218	1.46685e-18	1.21193e-16	0h_vs_24h
MTHFD1L	336.349	1.89033	0.215695	8.7639	1.88605e-18	1.54723e-16	0h_vs_24h
PLEKHA7	142.359	2.74967	0.315245	8.72233	2.72532e-18	2.21998e-16	0h_vs_24h
TRANK1	14018	2.4317	0.279703	8.69385	3.50349e-18	2.83391e-16	0h_vs_24h
HELZ2	12067.5	2.50178	0.288207	8.68048	3.94094e-18	3.14378e-16	0h_vs_24h
RTP4	413.252	3.62589	0.417684	8.68095	3.92489e-18	3.14378e-16	0h_vs_24h
N4BP1	2049.97	1.57431	0.181473	8.67517	4.12937e-18	3.27153e-16	0h_vs_24h
CD74	114016	-1.30919	0.152273	-8.59765	8.13642e-18	6.40231e-16	0h_vs_24h
PPP1R15A	7369.3	-3.08268	0.359239	-8.58115	9.39258e-18	7.34081e-16	0h_vs_24h
C12orf57	500.278	-1.74057	0.203027	-8.57309	1.00746e-17	7.82103e-16	0h_vs_24h
PHF11	1881.36	1.70248	0.198908	8.55916	1.13691e-17	8.70905e-16	0h_vs_24h
TMC8	1505.52	-1.25057	0.146099	-8.55975	1.13112e-17	8.70905e-16	0h_vs_24h
PHF20	1257.15	-0.93401	0.109389	-8.53842	1.36065e-17	1.03544e-15	0h_vs_24h
HLA-DRA	49551.4	-0.966383	0.113239	-8.53405	1.4131e-17	1.06832e-15	0h_vs_24h
TTC38	323.506	2.12987	0.250539	8.50114	1.8773e-17	1.41005e-15	0h_vs_24h
EPSTI1	8291.4	2.70682	0.318547	8.4974	1.93889e-17	1.44691e-15	0h_vs_24h
ABLIM1	6420.38	1.02695	0.121049	8.48375	2.18059e-17	1.61685e-15	0h_vs_24h
NAGK	1614.45	1.62861	0.192109	8.47753	2.30031e-17	1.69476e-15	0h_vs_24h
COX5A	836.56	1.16666	0.137801	8.46629	2.53323e-17	1.85455e-15	0h_vs_24h
APOL3	1731.38	1.31655	0.156766	8.3982	4.53371e-17	3.2982e-15	0h_vs_24h
PML	2913.32	2.18277	0.260332	8.38455	5.09199e-17	3.68119e-15	0h_vs_24h
BIN2	671.083	-1.96065	0.234412	-8.36411	6.0569e-17	4.35156e-15	0h_vs_24h
EIF2AK2	3901.39	2.56405	0.309297	8.28994	1.13303e-16	8.04205e-15	0h_vs_24h
RPL8	15098.3	-1.12381	0.135563	-8.28992	1.13327e-16	8.04205e-15	0h_vs_24h
CHROMR	509.651	3.21435	0.388216	8.27981	1.23374e-16	8.70163e-15	0h_vs_24h
ZNF318	1993.48	-1.71426	0.207555	-8.25926	1.46575e-16	1.02754e-14	0h_vs_24h
TRIM5	3028.89	1.7578	0.212856	8.25816	1.47935e-16	1.03082e-14	0h_vs_24h
RPS24	7189.68	-0.904743	0.109694	-8.2479	1.61203e-16	1.11655e-14	0h_vs_24h
HELB	807.132	1.72833	0.209755	8.23977	1.72542e-16	1.18798e-14	0h_vs_24h
TMEM140_ENSG00000287733	1227.15	2.67757	0.326209	8.20815	2.24629e-16	1.53744e-14	0h_vs_24h
HNRNPDL	4477.69	-1.065	0.129945	-8.19573	2.4907e-16	1.6947e-14	0h_vs_24h
SLC25A45	153.331	-2.03334	0.248567	-8.18027	2.83219e-16	1.91579e-14	0h_vs_24h
PARP9	5812.18	2.87541	0.351643	8.17707	2.9084e-16	1.9559e-14	0h_vs_24h
MYLIP	1652.58	-3.24687	0.398014	-8.15768	3.41531e-16	2.28352e-14	0h_vs_24h
ADARB1	423.793	-2.32091	0.284929	-8.14559	3.77451e-16	2.50918e-14	0h_vs_24h
LPIN2	1548.56	2.01631	0.248027	8.12939	4.3147e-16	2.85189e-14	0h_vs_24h
GRK6	2366.76	-1.14242	0.140544	-8.12856	4.34414e-16	2.85504e-14	0h_vs_24h
SAMD9L	20795.7	3.23832	0.398643	8.12335	4.53486e-16	2.96354e-14	0h_vs_24h
CLEC2D_NPM1P7	3601.93	2.52014	0.311434	8.09205	5.86711e-16	3.81264e-14	0h_vs_24h
CARS1	1155.76	1.51495	0.187696	8.07131	6.95452e-16	4.49402e-14	0h_vs_24h
BISPR	596.169	1.96025	0.243065	8.06471	7.34079e-16	4.71727e-14	0h_vs_24h
HSH2D	3069.82	1.45767	0.181038	8.05171	8.16468e-16	5.21773e-14	0h_vs_24h
MSMO1	787.009	1.45689	0.181024	8.04803	8.41385e-16	5.34742e-14	0h_vs_24h
DNAAF2	441.697	-2.24163	0.279823	-8.01088	1.13888e-15	7.19856e-14	0h_vs_24h
SLC7A1	1655.85	1.3218	0.16508	8.007	1.1754e-15	7.38905e-14	0h_vs_24h
KLF2	4065.13	-2.03846	0.255063	-7.99199	1.32778e-15	8.30188e-14	0h_vs_24h
GLO1	1179.66	-0.996747	0.124868	-7.98241	1.43499e-15	8.92393e-14	0h_vs_24h
ENSG00000273449	142.898	2.47383	0.309993	7.98027	1.46008e-15	9.03142e-14	0h_vs_24h
SYPL1	1328.22	-1.09457	0.137231	-7.97616	1.50952e-15	9.28754e-14	0h_vs_24h
BLZF1	545.613	1.72394	0.217293	7.93373	2.12668e-15	1.30155e-13	0h_vs_24h
IFI27	124.903	9.79749	1.23706	7.91997	2.3757e-15	1.4463e-13	0h_vs_24h
PGAP1	250.511	3.59428	0.454706	7.90462	2.68751e-15	1.62756e-13	0h_vs_24h
CLEC2D	6651.98	2.282	0.288898	7.89897	2.81223e-15	1.69422e-13	0h_vs_24h
TCF4	5467.31	1.00814	0.127668	7.89662	2.86567e-15	1.71747e-13	0h_vs_24h
RPL27A	6085.48	-1.02697	0.130079	-7.89496	2.90416e-15	1.73157e-13	0h_vs_24h
RPL13	26494.6	-1.23002	0.155879	-7.89088	3.00058e-15	1.77988e-13	0h_vs_24h
YPEL5	4195.96	-2.00615	0.255247	-7.85964	3.85229e-15	2.27344e-13	0h_vs_24h
ENSG00000255031_TCIRG1	316.298	1.83803	0.233936	7.85699	3.93488e-15	2.31039e-13	0h_vs_24h
RPL21	14403.2	-1.29889	0.1666	-7.79643	6.3683e-15	3.72031e-13	0h_vs_24h
CAMK2D	2632.2	-1.11888	0.143685	-7.78704	6.8595e-15	3.98713e-13	0h_vs_24h
HMGCR	1229.36	1.16867	0.150523	7.7641	8.22271e-15	4.73194e-13	0h_vs_24h
PHTF1	410.501	1.22922	0.15832	7.76411	8.22204e-15	4.73194e-13	0h_vs_24h
APOL1	216.541	2.14801	0.276987	7.75492	8.83981e-15	5.06188e-13	0h_vs_24h
P2RX5	3079.11	-2.00166	0.258619	-7.73981	9.95633e-15	5.67315e-13	0h_vs_24h
RPS27	33181.9	-1.12694	0.145725	-7.73338	1.04727e-14	5.93811e-13	0h_vs_24h
RPS8	17091.8	-1.34958	0.174611	-7.72906	1.08344e-14	6.11327e-13	0h_vs_24h
FAM111B	1993.03	1.85425	0.240288	7.71679	1.19295e-14	6.69845e-13	0h_vs_24h
RGL1	135.27	3.64972	0.473761	7.70373	1.32149e-14	7.38441e-13	0h_vs_24h
RPL30	7885.81	-1.07961	0.140235	-7.69854	1.37634e-14	7.65393e-13	0h_vs_24h
EIF3L	4979.52	-1.50601	0.19564	-7.69785	1.3837e-14	7.65799e-13	0h_vs_24h
RPL22	5592.87	-1.24042	0.161457	-7.68269	1.55783e-14	8.58068e-13	0h_vs_24h
RPS27A	7183.05	-1.21292	0.158146	-7.66962	1.72509e-14	9.45694e-13	0h_vs_24h
ENSG00000290104_ENSG00000240040	302.723	2.58983	0.338172	7.6583	1.88407e-14	1.02797e-12	0h_vs_24h
RPL5	11205.9	-1.34137	0.176846	-7.58495	3.32617e-14	1.80628e-12	0h_vs_24h
LGALS3BP	454.235	2.44977	0.323043	7.5834	3.36625e-14	1.81951e-12	0h_vs_24h
RPS15A	10430.4	-1.16512	0.153715	-7.57969	3.46386e-14	1.86355e-12	0h_vs_24h
MAGED2	1524.21	1.45981	0.1927	7.57554	3.57637e-14	1.91518e-12	0h_vs_24h
GNG5	539.523	1.27037	0.168493	7.53956	4.71565e-14	2.51364e-12	0h_vs_24h
NEDD9	1423.57	-1.07259	0.14249	-7.5275	5.17208e-14	2.74428e-12	0h_vs_24h
SSR3	3985.47	1.18547	0.15795	7.50536	6.12601e-14	3.23559e-12	0h_vs_24h
TRA2B	7613.07	-1.1948	0.159461	-7.49273	6.74541e-14	3.54655e-12	0h_vs_24h
LYST	1251.76	-1.28041	0.171173	-7.48019	7.42141e-14	3.88432e-12	0h_vs_24h
CHMP1B	1783.85	-1.47684	0.197895	-7.46273	8.47462e-14	4.41558e-12	0h_vs_24h
DDX5	14363	-0.987586	0.132376	-7.46044	8.6233e-14	4.4729e-12	0h_vs_24h
ANKFY1	1909.95	1.45029	0.194772	7.44608	9.61525e-14	4.96516e-12	0h_vs_24h
PPP3CC	1624.23	-0.973747	0.130821	-7.44335	9.81602e-14	5.04631e-12	0h_vs_24h
TRIM38	3577.46	1.16268	0.156511	7.42875	1.09627e-13	5.61086e-12	0h_vs_24h
UBE2L6	4744.26	2.43253	0.328342	7.40851	1.2773e-13	6.50858e-12	0h_vs_24h
RPS25	2704.78	-1.14702	0.154997	-7.4003	1.35881e-13	6.89356e-12	0h_vs_24h
BAG1	1485.75	1.34368	0.181689	7.39549	1.40888e-13	7.11636e-12	0h_vs_24h
RPL4	24173.6	-1.39882	0.189346	-7.38764	1.49456e-13	7.51632e-12	0h_vs_24h
RAB37	416.21	-1.57393	0.2132	-7.38242	1.55435e-13	7.78321e-12	0h_vs_24h
PNRC1	10601.3	-1.68912	0.229215	-7.36913	1.71749e-13	8.56304e-12	0h_vs_24h
RPS11	23322.6	-1.01495	0.137762	-7.36738	1.7402e-13	8.63901e-12	0h_vs_24h
CNR1	707.435	1.31779	0.179103	7.35771	1.8709e-13	9.24817e-12	0h_vs_24h
PLPP5	957.342	-2.24588	0.305288	-7.3566	1.88649e-13	9.28553e-12	0h_vs_24h
RNF139	1298.45	-1.64398	0.223519	-7.35501	1.90918e-13	9.35741e-12	0h_vs_24h
MTPN	8611.38	-0.862415	0.117315	-7.35126	1.96344e-13	9.58273e-12	0h_vs_24h
CHMP7	2625.46	-1.13821	0.15492	-7.3471	2.02559e-13	9.84454e-12	0h_vs_24h
EEF1B2	5977.04	-1.2417	0.169771	-7.31395	2.59394e-13	1.2554e-11	0h_vs_24h
PIP5K1B	284.771	-1.23093	0.168886	-7.2885	3.13427e-13	1.51059e-11	0h_vs_24h
SLFN11	952.992	1.42556	0.195874	7.27794	3.38956e-13	1.62685e-11	0h_vs_24h
TRAF1	1032.55	2.7607	0.380949	7.24692	4.2636e-13	2.0379e-11	0h_vs_24h
CCNG2	1211.63	-1.0817	0.149589	-7.23114	4.78953e-13	2.27985e-11	0h_vs_24h
ENSG00000289318_SRGAP2D	372.606	1.53902	0.21301	7.2251	5.00744e-13	2.3658e-11	0h_vs_24h
SLC12A9	772.777	-0.948841	0.131327	-7.225	5.01099e-13	2.3658e-11	0h_vs_24h
SBDS	913.399	-2.54928	0.352977	-7.22222	5.11444e-13	2.40483e-11	0h_vs_24h
RPL3	25686.9	-1.41166	0.195477	-7.22161	5.13769e-13	2.40598e-11	0h_vs_24h
TTC30A	185.957	-2.21613	0.307217	-7.21357	5.45034e-13	2.5421e-11	0h_vs_24h
TSC22D1	663.738	1.06049	0.147292	7.19991	6.02515e-13	2.79891e-11	0h_vs_24h
TMEM140_AGBL3_ENSG00000272941	1022.93	2.59971	0.362401	7.17357	7.30651e-13	3.38058e-11	0h_vs_24h
STAT1	28283.7	2.78381	0.388766	7.16062	8.03109e-13	3.70102e-11	0h_vs_24h
MNDA	1039.58	2.14645	0.30065	7.13936	9.37647e-13	4.30388e-11	0h_vs_24h
CNR2	1461.27	-1.23725	0.17353	-7.12989	1.00448e-12	4.5924e-11	0h_vs_24h
RPL10A	10928.1	-1.25443	0.176248	-7.11745	1.09945e-12	5.00682e-11	0h_vs_24h
CRIP1	636.781	-2.28473	0.321394	-7.1088	1.17053e-12	5.30963e-11	0h_vs_24h
RPS3A	18843.2	-1.15743	0.162848	-7.10741	1.18238e-12	5.34241e-11	0h_vs_24h
IGFBP4	806.143	2.69701	0.379839	7.1004	1.24392e-12	5.59862e-11	0h_vs_24h
ST6GAL1	13950	0.578359	0.0814665	7.09935	1.25344e-12	5.61961e-11	0h_vs_24h
LAPTM5	21298	-1.54841	0.21846	-7.08784	1.36218e-12	6.08354e-11	0h_vs_24h
ARHGEF18	5881	-1.43229	0.202881	-7.05973	1.66824e-12	7.42175e-11	0h_vs_24h
MT2A	244.959	3.3526	0.475371	7.05261	1.75597e-12	7.78213e-11	0h_vs_24h
ENSG00000268093_RPL18	11841	-1.16831	0.165956	-7.03988	1.9241e-12	8.4947e-11	0h_vs_24h
SLC6A9	94.7175	3.54821	0.505192	7.02349	2.16386e-12	9.51688e-11	0h_vs_24h
STAT2	10471.5	2.37552	0.338654	7.0146	2.30609e-12	1.0104e-10	0h_vs_24h
TAP2	4498.16	1.37966	0.197413	6.98871	2.77419e-12	1.21091e-10	0h_vs_24h
TOMM7	1656.55	-1.27478	0.182577	-6.98216	2.90682e-12	1.26403e-10	0h_vs_24h
RNF146	833.035	1.14965	0.164814	6.97542	3.04952e-12	1.32112e-10	0h_vs_24h
ZC3H12D	1416.71	1.10763	0.159211	6.95701	3.47576e-12	1.50015e-10	0h_vs_24h
CASP3	857.681	1.28158	0.184255	6.95545	3.51448e-12	1.51123e-10	0h_vs_24h
CCNL1	5852.48	-1.40869	0.202668	-6.95074	3.63384e-12	1.55676e-10	0h_vs_24h
RPL15	16380.7	-0.93126	0.134208	-6.93892	3.95108e-12	1.68643e-10	0h_vs_24h
EHMT1	3392.69	1.06431	0.153644	6.92715	4.29394e-12	1.82363e-10	0h_vs_24h
SERPINB9	2250.27	0.891564	0.128712	6.92682	4.30406e-12	1.82363e-10	0h_vs_24h
SLC38A2	8438.22	1.08753	0.157174	6.91926	4.53997e-12	1.91656e-10	0h_vs_24h
SEL1L3	6680.2	-1.06259	0.153685	-6.91408	4.70914e-12	1.98075e-10	0h_vs_24h
ELL3	362.072	1.59148	0.230217	6.91297	4.74615e-12	1.98909e-10	0h_vs_24h
DLEU2	473.299	2.05165	0.297268	6.90168	5.13922e-12	2.14604e-10	0h_vs_24h
TAF7	2424.84	-0.855536	0.123985	-6.90032	5.1886e-12	2.15887e-10	0h_vs_24h
LPXN	1950.31	1.55161	0.224982	6.89658	5.32678e-12	2.20842e-10	0h_vs_24h
DEK	3245.24	0.854402	0.124034	6.88847	5.63962e-12	2.32977e-10	0h_vs_24h
CEMIP2	2162.43	-1.56744	0.228536	-6.85862	6.95293e-12	2.86208e-10	0h_vs_24h
RPL10	21497.9	-1.35505	0.197723	-6.85327	7.21785e-12	2.9606e-10	0h_vs_24h
PARVB	387.055	-1.32011	0.192758	-6.84852	7.46193e-12	3.0499e-10	0h_vs_24h
GSTP1	2136.43	1.38762	0.202928	6.83801	8.03025e-12	3.27063e-10	0h_vs_24h
CHCHD10	258.265	-1.46127	0.214195	-6.82216	8.96847e-12	3.63994e-10	0h_vs_24h
FAM107B	7247.64	0.886187	0.130223	6.80517	1.0093e-11	4.08203e-10	0h_vs_24h
RPS3	14649.7	-1.02727	0.151112	-6.7981	1.0601e-11	4.27254e-10	0h_vs_24h
CHMP5	1077.35	1.89703	0.279086	6.79732	1.06586e-11	4.28083e-10	0h_vs_24h
SQOR	829.718	0.974103	0.143441	6.79098	1.11373e-11	4.45763e-10	0h_vs_24h
GUCD1	6287.9	-1.12291	0.165849	-6.77066	1.28194e-11	5.11316e-10	0h_vs_24h
SLC39A10	1233.31	-0.829831	0.122694	-6.76343	1.34759e-11	5.35657e-10	0h_vs_24h
NUB1	3154.6	1.27741	0.189025	6.75791	1.39992e-11	5.54551e-10	0h_vs_24h
ZNF235	253.456	1.43331	0.212649	6.74023	1.58134e-11	6.24279e-10	0h_vs_24h
FGR	640.497	-2.62792	0.39017	-6.73532	1.63568e-11	6.43535e-10	0h_vs_24h
PARP11	653.805	1.5623	0.232184	6.72872	1.71163e-11	6.71135e-10	0h_vs_24h
TRIM25	4295.63	1.96931	0.293081	6.71936	1.82531e-11	7.13288e-10	0h_vs_24h
RHOB	2004.7	-2.64999	0.394765	-6.71282	1.90905e-11	7.43501e-10	0h_vs_24h
SSBP4	234.976	-1.50311	0.224257	-6.70263	2.04704e-11	7.94567e-10	0h_vs_24h
EVI2B	2356.82	-1.13341	0.169374	-6.69176	2.20503e-11	8.51613e-10	0h_vs_24h
MYD88	1646.04	1.72232	0.257389	6.69151	2.20873e-11	8.51613e-10	0h_vs_24h
B4GALT1	2214.43	-1.35766	0.203002	-6.68793	2.26349e-11	8.69829e-10	0h_vs_24h
SELENOK	679.92	-1.56341	0.235179	-6.64775	2.97616e-11	1.13991e-09	0h_vs_24h
HLA-DMA	4966.62	-0.710828	0.107052	-6.64	3.13684e-11	1.19749e-09	0h_vs_24h
RPL17	9415.09	-1.11757	0.168332	-6.63909	3.1563e-11	1.20095e-09	0h_vs_24h
RPS20	13738.8	-1.10654	0.166705	-6.63769	3.1863e-11	1.20839e-09	0h_vs_24h
RPL6	13311.6	-1.20411	0.181736	-6.62564	3.45757e-11	1.30698e-09	0h_vs_24h
ZNF224	909.054	0.992392	0.149865	6.62191	3.54579e-11	1.33597e-09	0h_vs_24h
SIGLEC10	485.557	-1.67335	0.252745	-6.62071	3.57486e-11	1.34254e-09	0h_vs_24h
RPS5	10207.8	-0.911193	0.13794	-6.60574	3.95533e-11	1.48063e-09	0h_vs_24h
ENSG00000245025_TNFRSF10B	212.774	1.63345	0.24802	6.58596	4.51961e-11	1.6864e-09	0h_vs_24h
SYNPO	546.665	-1.55978	0.237163	-6.57684	4.80546e-11	1.78729e-09	0h_vs_24h
PSAT1	326.563	2.76509	0.422228	6.5488	5.79994e-11	2.15025e-09	0h_vs_24h
DAP	483.112	-1.07956	0.165618	-6.51833	7.10957e-11	2.62736e-09	0h_vs_24h
IFITM2	2095.74	1.73135	0.265789	6.51401	7.31722e-11	2.69549e-09	0h_vs_24h
LNPEP	5431.9	1.01769	0.156373	6.50811	7.61047e-11	2.79461e-09	0h_vs_24h
CD69	3451.12	-2.54465	0.391584	-6.49835	8.12046e-11	2.97245e-09	0h_vs_24h
PSMA4	1194.06	1.0257	0.158189	6.48402	8.93079e-11	3.25875e-09	0h_vs_24h
PSME2	1584.42	0.900695	0.138962	6.4816	9.07542e-11	3.30111e-09	0h_vs_24h
PTGES3P1_GBP2	147.233	2.78264	0.42956	6.47788	9.30228e-11	3.37303e-09	0h_vs_24h
MIR142HG	309.766	2.05574	0.317447	6.47584	9.42848e-11	3.4081e-09	0h_vs_24h
UBE2J1	3921.37	-1.10051	0.169991	-6.47394	9.54789e-11	3.44051e-09	0h_vs_24h
ARHGAP18	378.061	1.24007	0.191964	6.45994	1.04747e-10	3.76277e-09	0h_vs_24h
KCNIP2	41.5915	-3.77263	0.585711	-6.44111	1.18601e-10	4.24723e-09	0h_vs_24h
PGPEP1	257.762	-1.56045	0.242596	-6.43228	1.25704e-10	4.47391e-09	0h_vs_24h
RPS28	4891.42	-1.25876	0.195682	-6.4327	1.2536e-10	4.47391e-09	0h_vs_24h
ATP13A1	1837.75	1.03865	0.161589	6.42774	1.29518e-10	4.59549e-09	0h_vs_24h
ENSG00000272345	333.467	1.85905	0.289336	6.42521	1.31685e-10	4.6581e-09	0h_vs_24h
RPS14	12502	-0.929268	0.144655	-6.42402	1.32724e-10	4.68055e-09	0h_vs_24h
LINC01215	604.781	-1.67777	0.26123	-6.4226	1.3397e-10	4.71014e-09	0h_vs_24h
USP12	1059.3	-1.08373	0.168751	-6.42204	1.34458e-10	4.71295e-09	0h_vs_24h
RPL18A	18501.6	-0.988408	0.15397	-6.41947	1.36751e-10	4.77886e-09	0h_vs_24h
CCDC6	1544.54	-1.28784	0.200693	-6.41696	1.39021e-10	4.84354e-09	0h_vs_24h
EIF4B	14938.4	-1.10683	0.172559	-6.41424	1.41531e-10	4.9162e-09	0h_vs_24h
GALNT10	1257.45	-1.11954	0.174746	-6.40664	1.48757e-10	5.15171e-09	0h_vs_24h
GBP4	3071.96	1.88341	0.294931	6.38594	1.70345e-10	5.88173e-09	0h_vs_24h
NAPA	2300.74	1.67035	0.26163	6.3844	1.72071e-10	5.92365e-09	0h_vs_24h
RPL13A	38442	-1.06632	0.167056	-6.38298	1.7368e-10	5.96128e-09	0h_vs_24h
RIF1	3107.64	1.02878	0.161567	6.36751	1.92125e-10	6.57487e-09	0h_vs_24h
CD81	1816.05	-0.908498	0.142804	-6.36184	1.99346e-10	6.80187e-09	0h_vs_24h
IKZF1	5848.83	-1.09442	0.172312	-6.35142	2.13333e-10	7.25771e-09	0h_vs_24h
TMEM140	1543.35	3.85628	0.607282	6.35007	2.15223e-10	7.30055e-09	0h_vs_24h
MAPK13	194.706	-1.67298	0.26352	-6.34858	2.17308e-10	7.34971e-09	0h_vs_24h
NSMCE3	1136.52	-1.10332	0.173982	-6.34155	2.27461e-10	7.67066e-09	0h_vs_24h
JAK2	3083.98	1.43356	0.22616	6.33872	2.31679e-10	7.79021e-09	0h_vs_24h
SNX3	2127.73	-0.780713	0.123257	-6.33402	2.38855e-10	8.00821e-09	0h_vs_24h
AHNAK	7337.19	-1.52562	0.241081	-6.32826	2.47947e-10	8.28902e-09	0h_vs_24h
TMEM126B	444.491	1.11221	0.175942	6.32147	2.59093e-10	8.63669e-09	0h_vs_24h
RAB30-DT	293.492	1.61005	0.2553	6.30651	2.85394e-10	9.48607e-09	0h_vs_24h
DEF8	894.794	-1.06871	0.16949	-6.30542	2.87407e-10	9.5256e-09	0h_vs_24h
KEAP1	595.274	1.11798	0.178135	6.27601	3.4737e-10	1.14801e-08	0h_vs_24h
SLC26A6	125.098	1.49681	0.238804	6.26797	3.65792e-10	1.20545e-08	0h_vs_24h
FOS	8246.52	-5.83886	0.93228	-6.26299	3.77677e-10	1.23756e-08	0h_vs_24h
RPS13	7054.34	-0.950884	0.151825	-6.26303	3.77577e-10	1.23756e-08	0h_vs_24h
MYC	2320.84	-1.55059	0.248175	-6.24798	4.15787e-10	1.35859e-08	0h_vs_24h
GTPBP1_ENSG00000225450	606.947	2.52976	0.406535	6.22273	4.88574e-10	1.59192e-08	0h_vs_24h
PRDX1	1499.5	1.22886	0.197507	6.22188	4.91236e-10	1.5961e-08	0h_vs_24h
IGLC3	946.536	2.13845	0.344481	6.20775	5.37503e-10	1.74154e-08	0h_vs_24h
RPL23	10023.4	-1.34548	0.217033	-6.19942	5.66724e-10	1.83109e-08	0h_vs_24h
L3HYPDH	329.946	1.46133	0.235819	6.19682	5.76156e-10	1.85638e-08	0h_vs_24h
CARD6	214.556	1.64635	0.266123	6.18643	6.15409e-10	1.97734e-08	0h_vs_24h
S1PR1	6866.41	1.22375	0.197993	6.18077	6.37896e-10	2.04392e-08	0h_vs_24h
MSL3	1518.18	0.985306	0.160075	6.15526	7.49546e-10	2.39503e-08	0h_vs_24h
SH3BP5	1547.38	-1.39207	0.227003	-6.13241	8.65564e-10	2.75812e-08	0h_vs_24h
KCNN4	741.767	-1.60742	0.262321	-6.12769	8.91614e-10	2.83332e-08	0h_vs_24h
EIF3K	1975.76	-0.919948	0.150401	-6.11664	9.55702e-10	3.02866e-08	0h_vs_24h
MAN2C1	398.47	0.909151	0.148928	6.10465	1.03026e-09	3.25603e-08	0h_vs_24h
EEF1G	31311.1	-1.20342	0.197296	-6.09958	1.06348e-09	3.34273e-08	0h_vs_24h
FBL	952.778	-1.00821	0.165285	-6.09984	1.06173e-09	3.34273e-08	0h_vs_24h
IFI16	11122.1	1.90782	0.313328	6.08889	1.13696e-09	3.564e-08	0h_vs_24h
UBR4	8457.19	0.800445	0.131659	6.07968	1.2042e-09	3.7646e-08	0h_vs_24h
COMMD6	644.375	-1.07854	0.177543	-6.07482	1.24124e-09	3.86991e-08	0h_vs_24h
GPR155	259.555	2.07018	0.340861	6.07338	1.25247e-09	3.89443e-08	0h_vs_24h
PLEKHB2	1944.16	0.740438	0.122086	6.06487	1.32063e-09	4.09536e-08	0h_vs_24h
RBM3	3305.94	-1.69483	0.279911	-6.05491	1.405e-09	4.34535e-08	0h_vs_24h
RPS7	8895.03	-1.14762	0.189768	-6.04747	1.47137e-09	4.5385e-08	0h_vs_24h
DBNDD1	93.7145	-4.78563	0.791447	-6.04669	1.47851e-09	4.54839e-08	0h_vs_24h
A4GALT	31.2873	4.35469	0.720742	6.04195	1.52262e-09	4.67165e-08	0h_vs_24h
DENND6A	657.088	-1.17198	0.193996	-6.04128	1.52893e-09	4.6786e-08	0h_vs_24h
LINC01480	255.66	1.61613	0.268027	6.02975	1.64213e-09	5.01175e-08	0h_vs_24h
ABCD1	243.277	-1.60183	0.265802	-6.02642	1.67633e-09	5.10267e-08	0h_vs_24h
DMD	520.458	2.25214	0.373829	6.02451	1.6962e-09	5.14959e-08	0h_vs_24h
TRIP12	5495.88	0.535617	0.088949	6.02162	1.72676e-09	5.22866e-08	0h_vs_24h
PSMA6	1034.58	1.06247	0.176605	6.01605	1.78727e-09	5.39776e-08	0h_vs_24h
MCOLN2	967.577	1.96532	0.328373	5.98504	2.16336e-09	6.51657e-08	0h_vs_24h
RPL41	23132.7	-0.977754	0.163498	-5.98023	2.22823e-09	6.69453e-08	0h_vs_24h
NBN	2033.39	0.9159	0.153255	5.97631	2.2825e-09	6.83983e-08	0h_vs_24h
SLFN12_ENSG00000267745	155.038	2.77867	0.465337	5.9713	2.3537e-09	7.03495e-08	0h_vs_24h
SRSF7	3752.99	-1.07517	0.18009	-5.97017	2.37007e-09	7.04745e-08	0h_vs_24h
TPST1	183.096	-1.43272	0.239975	-5.9703	2.36817e-09	7.04745e-08	0h_vs_24h
RPL7	14532.3	-1.19539	0.20028	-5.96861	2.3928e-09	7.09681e-08	0h_vs_24h
HSPA5	2171.31	-1.48901	0.249614	-5.96525	2.44262e-09	7.22604e-08	0h_vs_24h
ELMO1	4093.32	0.958949	0.160926	5.95896	2.53852e-09	7.49058e-08	0h_vs_24h
HSPA1B	5019.11	4.25452	0.714075	5.95808	2.5522e-09	7.51178e-08	0h_vs_24h
IARS1	3328.61	1.08551	0.182314	5.95408	2.61541e-09	7.67829e-08	0h_vs_24h
QARS1	1703.83	-0.919822	0.154978	-5.93518	2.93532e-09	8.59566e-08	0h_vs_24h
SBF1	4838.58	0.856681	0.144403	5.93259	2.98194e-09	8.71012e-08	0h_vs_24h
CDK2	397.211	1.03418	0.174354	5.9315	3.00187e-09	8.74625e-08	0h_vs_24h
SMCHD1	18917.1	0.904335	0.15283	5.91727	3.2732e-09	9.51285e-08	0h_vs_24h
AGTPBP1	633.353	-0.858704	0.145166	-5.91534	3.31191e-09	9.60122e-08	0h_vs_24h
USP15	4563.74	0.943578	0.159549	5.91403	3.33841e-09	9.65384e-08	0h_vs_24h
RIPK1	984.591	0.742334	0.125682	5.90647	3.49522e-09	1.00821e-07	0h_vs_24h
IDH1	563.713	2.3141	0.392113	5.9016	3.59993e-09	1.03583e-07	0h_vs_24h
CCR7	14940.2	1.54943	0.262589	5.90057	3.6224e-09	1.03971e-07	0h_vs_24h
GOT1	285.948	1.14345	0.193848	5.8987	3.66382e-09	1.049e-07	0h_vs_24h
ARHGAP4	1964.34	-1.18233	0.201027	-5.88147	4.06633e-09	1.16136e-07	0h_vs_24h
H2AC16	581.145	-1.94979	0.331795	-5.87649	4.19064e-09	1.19392e-07	0h_vs_24h
BUB1	377.273	1.464	0.249158	5.8758	4.20816e-09	1.19597e-07	0h_vs_24h
IGSF3	45.0564	7.72516	1.31547	5.87253	4.29189e-09	1.21677e-07	0h_vs_24h
HLA-DPB1	14567.8	-1.11959	0.190719	-5.87034	4.349e-09	1.22851e-07	0h_vs_24h
TPK1	294.161	-0.876174	0.14926	-5.87013	4.35455e-09	1.22851e-07	0h_vs_24h
ACTA2	68.8349	1.78882	0.305106	5.86295	4.54712e-09	1.27972e-07	0h_vs_24h
H2AC8	1026.79	-1.84362	0.314499	-5.86208	4.57107e-09	1.28094e-07	0h_vs_24h
IRF9	3597.17	1.38921	0.236986	5.86199	4.57358e-09	1.28094e-07	0h_vs_24h
SLC25A5	1885.61	-0.936332	0.15982	-5.85865	4.66644e-09	1.30378e-07	0h_vs_24h
GPX1	704.302	-1.3418	0.229071	-5.85758	4.69648e-09	1.30902e-07	0h_vs_24h
RPL11	16673.8	-0.92643	0.158195	-5.85624	4.73475e-09	1.31651e-07	0h_vs_24h
RPS23	16262	-1.17336	0.200381	-5.85561	4.75263e-09	1.31831e-07	0h_vs_24h
DNAJB9	778.174	-1.46062	0.249514	-5.85388	4.80222e-09	1.32888e-07	0h_vs_24h
WDR11	2189.53	-0.709419	0.121199	-5.85332	4.81853e-09	1.33021e-07	0h_vs_24h
SPSB1	170.706	2.53808	0.43411	5.84663	5.01623e-09	1.38149e-07	0h_vs_24h
BIRC3	11970.1	-0.950951	0.162781	-5.8419	5.16098e-09	1.41798e-07	0h_vs_24h
PTP4A3	132.114	-1.81084	0.310557	-5.83093	5.51194e-09	1.51082e-07	0h_vs_24h
SCLT1	705.067	1.01007	0.173257	5.82988	5.54658e-09	1.51672e-07	0h_vs_24h
ENSG00000262049	106.687	-2.21994	0.380842	-5.82904	5.57473e-09	1.52082e-07	0h_vs_24h
BCL7A	1371.26	-1.4574	0.250124	-5.8267	5.65348e-09	1.53868e-07	0h_vs_24h
NOTCH1	2828.93	1.15397	0.198073	5.82601	5.67686e-09	1.54141e-07	0h_vs_24h
ABHD17B	816.133	-1.64149	0.28244	-5.81181	6.18005e-09	1.67411e-07	0h_vs_24h
THAP12	1838.91	-1.20741	0.208225	-5.79859	6.68752e-09	1.80735e-07	0h_vs_24h
RRM2	200.659	-2.88567	0.49821	-5.79208	6.95197e-09	1.87444e-07	0h_vs_24h
ADM2	96.1123	1.86791	0.322636	5.78952	7.05872e-09	1.89879e-07	0h_vs_24h
SP140	6648.32	0.984643	0.170124	5.78778	7.13211e-09	1.91409e-07	0h_vs_24h
NOP2	570.733	1.02937	0.177965	5.78413	7.2889e-09	1.95164e-07	0h_vs_24h
MSANTD4	527.426	1.12675	0.194853	5.78256	7.35725e-09	1.96539e-07	0h_vs_24h
SHFL	1424.53	1.3101	0.226628	5.78084	7.43281e-09	1.981e-07	0h_vs_24h
PLSCR3	257.28	-1.26796	0.21939	-5.77947	7.49378e-09	1.99266e-07	0h_vs_24h
APOBEC3G	1997.61	1.00158	0.173556	5.77092	7.88383e-09	2.09156e-07	0h_vs_24h
DDAH2	412.419	-1.28495	0.222821	-5.76673	8.08247e-09	2.13936e-07	0h_vs_24h
ECE1	3666.96	0.938821	0.162963	5.76094	8.36458e-09	2.20786e-07	0h_vs_24h
RPS6	24386.8	-1.10919	0.192545	-5.76064	8.37944e-09	2.20786e-07	0h_vs_24h
RPS21	2970.27	-0.970946	0.168676	-5.75628	8.59859e-09	2.26045e-07	0h_vs_24h
ATXN3	681.356	1.12834	0.196084	5.75435	8.69739e-09	2.28124e-07	0h_vs_24h
RPL23A	18628.7	-1.1288	0.196198	-5.75334	8.74949e-09	2.28455e-07	0h_vs_24h
SLC25A6	5015	-1.19357	0.207457	-5.75334	8.74952e-09	2.28455e-07	0h_vs_24h
RPS16	4417.08	-1.39006	0.241663	-5.75205	8.81658e-09	2.29688e-07	0h_vs_24h
SIGLEC14	599.916	2.057	0.358084	5.74446	9.22164e-09	2.397e-07	0h_vs_24h
SCPEP1	749.28	-1.28203	0.223201	-5.74385	9.25472e-09	2.40021e-07	0h_vs_24h
IFNGR2	1898.67	-1.05131	0.183214	-5.73813	9.57294e-09	2.47719e-07	0h_vs_24h
RPL35A	5878.84	-1.09206	0.190382	-5.73618	9.68384e-09	2.50029e-07	0h_vs_24h
RAB3GAP1	2175.66	0.604479	0.105431	5.73341	9.84292e-09	2.5357e-07	0h_vs_24h
OAS2	14513.8	2.97449	0.519051	5.73063	1.0006e-08	2.572e-07	0h_vs_24h
IRF4	6349.2	0.78904	0.137731	5.72885	1.01116e-08	2.59336e-07	0h_vs_24h
FLNA	18503.4	-0.851558	0.149056	-5.713	1.11003e-08	2.84066e-07	0h_vs_24h
GUSBP11	736.545	1.04436	0.182821	5.71248	1.11344e-08	2.84308e-07	0h_vs_24h
RPL37	12007.7	-1.12386	0.196791	-5.71093	1.12363e-08	2.86279e-07	0h_vs_24h
RPL32	18209.8	-1.04044	0.182236	-5.7093	1.13443e-08	2.88395e-07	0h_vs_24h
MED18	270.38	1.07384	0.1885	5.69676	1.22104e-08	3.09731e-07	0h_vs_24h
RIGI	5211.41	2.95198	0.519337	5.68413	1.31479e-08	3.32783e-07	0h_vs_24h
ADGRG5	249.844	-2.57357	0.453924	-5.6696	1.43132e-08	3.61486e-07	0h_vs_24h
RPL38	6714.24	-1.08865	0.192217	-5.66366	1.48181e-08	3.72847e-07	0h_vs_24h
ZBED10P	394.869	-1.44884	0.255818	-5.66355	1.48275e-08	3.72847e-07	0h_vs_24h
TRAK2	1693.31	-1.28122	0.226578	-5.65466	1.56154e-08	3.91806e-07	0h_vs_24h
VSIG10L	30.7938	3.14748	0.557102	5.64974	1.60687e-08	4.02309e-07	0h_vs_24h
TRPV3	136.576	2.21859	0.3929	5.6467	1.63556e-08	4.08607e-07	0h_vs_24h
TALDO1	2128.97	1.67882	0.297551	5.64212	1.67966e-08	4.18721e-07	0h_vs_24h
NDRG3	426.931	-1.08739	0.19302	-5.63356	1.76531e-08	4.39126e-07	0h_vs_24h
MYO1G	2728.6	-0.968264	0.171929	-5.63178	1.7836e-08	4.42724e-07	0h_vs_24h
MAPKAPK5-AS1	151.325	-1.42912	0.253932	-5.62795	1.82365e-08	4.51696e-07	0h_vs_24h
RPL34	6754.76	-1.01801	0.180905	-5.62733	1.83025e-08	4.52361e-07	0h_vs_24h
IL4I1	89.4831	3.7521	0.666895	5.62623	1.84194e-08	4.5428e-07	0h_vs_24h
REEP3	438.509	1.00753	0.179347	5.61774	1.93474e-08	4.76153e-07	0h_vs_24h
SELENOW	219.352	-1.48598	0.264651	-5.61486	1.96726e-08	4.83128e-07	0h_vs_24h
INTS14	627.213	0.916561	0.163264	5.61399	1.97709e-08	4.84513e-07	0h_vs_24h
RACK1	24319.5	-1.02855	0.183485	-5.60564	2.07487e-08	5.07401e-07	0h_vs_24h
MIR223HG	470.934	2.17964	0.388947	5.60396	2.09514e-08	5.11276e-07	0h_vs_24h
RPL7A	20143.2	-1.04816	0.18707	-5.60305	2.10607e-08	5.1286e-07	0h_vs_24h
LY6E-DT	117.601	2.0224	0.360988	5.60241	2.1139e-08	5.13687e-07	0h_vs_24h
BTF3L4	696.586	-1.07024	0.191268	-5.59549	2.20004e-08	5.33499e-07	0h_vs_24h
P2RY8	3773.07	-1.1516	0.205896	-5.59311	2.23032e-08	5.3971e-07	0h_vs_24h
ADAM17	1690.13	0.701511	0.125542	5.58785	2.29899e-08	5.55166e-07	0h_vs_24h
ANGEL2	1250.33	0.753776	0.135037	5.58198	2.37795e-08	5.73037e-07	0h_vs_24h
YEATS2	1200.62	1.09349	0.195943	5.58068	2.39581e-08	5.76139e-07	0h_vs_24h
SBDSP1	505.281	-1.60954	0.288672	-5.57566	2.46597e-08	5.91781e-07	0h_vs_24h
BROX	1454.72	0.58266	0.10452	5.57464	2.48035e-08	5.94001e-07	0h_vs_24h
ERMAP	165.838	1.04575	0.187684	5.57188	2.52007e-08	6.02264e-07	0h_vs_24h
PLCD1	155.721	1.35511	0.243281	5.57016	2.54504e-08	6.06978e-07	0h_vs_24h
LMNB1	770.511	0.773025	0.138795	5.56954	2.5542e-08	6.0791e-07	0h_vs_24h
TRAF2	676.365	1.0519	0.189032	5.56466	2.62661e-08	6.2386e-07	0h_vs_24h
CSGALNACT1	815.639	-1.71575	0.308402	-5.56334	2.64654e-08	6.27307e-07	0h_vs_24h
RPL29	10125.5	-0.990075	0.178064	-5.56021	2.69443e-08	6.37319e-07	0h_vs_24h
SRSF3	4913.94	-0.789974	0.142085	-5.55987	2.69981e-08	6.37319e-07	0h_vs_24h
DPF3	59.0513	-3.43582	0.61835	-5.55644	2.75333e-08	6.48631e-07	0h_vs_24h
THTPA	277.959	1.31543	0.236822	5.55452	2.78383e-08	6.54484e-07	0h_vs_24h
SLFN5	3536.91	4.83893	0.871454	5.5527	2.81284e-08	6.59963e-07	0h_vs_24h
TPD52_ENSG00000272264	212.516	-1.25146	0.225668	-5.5456	2.9295e-08	6.85941e-07	0h_vs_24h
SLFN12	85.9963	1.67967	0.303463	5.535	3.11225e-08	7.2726e-07	0h_vs_24h
GARRE1	1136.8	-0.86518	0.156407	-5.5316	3.17325e-08	7.4002e-07	0h_vs_24h
UBA52	9565.34	-0.99766	0.180432	-5.52928	3.2154e-08	7.4834e-07	0h_vs_24h
RPL9	15675.3	-0.870408	0.157488	-5.52683	3.26063e-08	7.57343e-07	0h_vs_24h
SLC35F5	1133.71	0.8437	0.15268	5.52596	3.27696e-08	7.59611e-07	0h_vs_24h
IFT20	340.873	-1.04676	0.189551	-5.52232	3.34553e-08	7.73954e-07	0h_vs_24h
ATP6V0E2	196.677	-1.22165	0.221336	-5.51945	3.40071e-08	7.8515e-07	0h_vs_24h
EEF2	49473.2	-1.13169	0.205179	-5.51562	3.47547e-08	8.00813e-07	0h_vs_24h
PRKCB	6448.85	-0.96432	0.175017	-5.50985	3.59137e-08	8.25873e-07	0h_vs_24h
ODF3B_TYMP	385.979	2.55103	0.463161	5.50788	3.63191e-08	8.33538e-07	0h_vs_24h
PSMD1	1148.93	0.61207	0.111139	5.50724	3.64507e-08	8.34902e-07	0h_vs_24h
TMCC3	953.218	1.16391	0.211438	5.50474	3.69708e-08	8.45142e-07	0h_vs_24h
TRIB2	686.828	-1.65476	0.300886	-5.49964	3.80561e-08	8.68233e-07	0h_vs_24h
TMEM241	113.734	-1.25919	0.229024	-5.49808	3.83947e-08	8.74235e-07	0h_vs_24h
ERGIC1	2222.16	-0.984669	0.179144	-5.49654	3.87317e-08	8.80176e-07	0h_vs_24h
SH3BP2	851.986	-1.91469	0.349493	-5.47849	4.28971e-08	9.72924e-07	0h_vs_24h
TMX1	1679.81	1.20719	0.220811	5.46706	4.57572e-08	1.03576e-06	0h_vs_24h
BCL2L14	44.9466	4.50779	0.825475	5.46084	4.73882e-08	1.07058e-06	0h_vs_24h
STRADB	406.441	-1.51517	0.277532	-5.45945	4.77616e-08	1.07692e-06	0h_vs_24h
PRKCSH	2552.99	-0.812833	0.149098	-5.45166	4.99027e-08	1.123e-06	0h_vs_24h
SNRPF	250.795	-1.08868	0.199728	-5.45081	5.01412e-08	1.12618e-06	0h_vs_24h
PREX1	4496.33	-0.975107	0.179009	-5.44727	5.11499e-08	1.14661e-06	0h_vs_24h
FOXO3	1065.64	-1.64314	0.301939	-5.44194	5.27032e-08	1.17915e-06	0h_vs_24h
RBCK1	2085.27	1.02285	0.188025	5.43998	5.32856e-08	1.18987e-06	0h_vs_24h
ITGA5	399.904	2.70972	0.498447	5.43632	5.4391e-08	1.21175e-06	0h_vs_24h
MDM2_ENSG00000256664	2215.97	1.36162	0.25048	5.43605	5.4475e-08	1.21175e-06	0h_vs_24h
LUC7L3	892.025	0.877814	0.161568	5.43308	5.53885e-08	1.22971e-06	0h_vs_24h
FAU	7107.85	-1.00446	0.184898	-5.43252	5.55628e-08	1.23122e-06	0h_vs_24h
EXOC1	929.277	0.894579	0.164885	5.42547	5.78012e-08	1.27837e-06	0h_vs_24h
RILP	28.8598	3.3228	0.612652	5.42364	5.83976e-08	1.28664e-06	0h_vs_24h
RUBCN	4607.83	1.21661	0.224314	5.42371	5.83762e-08	1.28664e-06	0h_vs_24h
ENSG00000251184_NUP188	27.8163	20.8095	3.84092	5.41784	6.03236e-08	1.32655e-06	0h_vs_24h
WIPF1	6366.34	0.763607	0.141116	5.4112	6.26043e-08	1.37409e-06	0h_vs_24h
ABCA7	1012.54	-1.38222	0.25548	-5.41029	6.29211e-08	1.37842e-06	0h_vs_24h
LIME1	190.356	-1.86815	0.345486	-5.40732	6.39765e-08	1.3989e-06	0h_vs_24h
S100A11	159.043	1.87256	0.346374	5.40617	6.43856e-08	1.40518e-06	0h_vs_24h
SPTBN1	8584.43	-0.87368	0.162009	-5.39278	6.93752e-08	1.51123e-06	0h_vs_24h
UNC93B1	3224.65	1.39215	0.258214	5.39147	6.98852e-08	1.51948e-06	0h_vs_24h
PTPMT1	236.361	-1.2815	0.237969	-5.38517	7.23775e-08	1.57071e-06	0h_vs_24h
MOAP1	799.835	-1.65241	0.306922	-5.38382	7.29216e-08	1.57956e-06	0h_vs_24h
STK17B	10710.9	-0.650949	0.120934	-5.3827	7.33773e-08	1.58646e-06	0h_vs_24h
ENSG00000271741	25.5546	20.6692	3.84108	5.3811	7.40308e-08	1.5976e-06	0h_vs_24h
DYNLT1	747.933	1.49109	0.277205	5.37902	7.48903e-08	1.61314e-06	0h_vs_24h
ENSG00000285725	271.376	0.987912	0.183765	5.37594	7.61847e-08	1.63797e-06	0h_vs_24h
GNB4	2166.99	1.38008	0.256906	5.37192	7.79014e-08	1.67177e-06	0h_vs_24h
ZCCHC2	2287.7	1.34597	0.250664	5.36962	7.89019e-08	1.69011e-06	0h_vs_24h
GEN1	1221.26	1.35623	0.252621	5.36866	7.93258e-08	1.69605e-06	0h_vs_24h
ATG3	995.25	0.771714	0.144052	5.3572	8.45233e-08	1.80384e-06	0h_vs_24h
C12orf75	117.319	-1.70666	0.318624	-5.35635	8.49218e-08	1.80901e-06	0h_vs_24h
EEF1D	8662.09	-0.856077	0.159889	-5.3542	8.5938e-08	1.82729e-06	0h_vs_24h
PTK2	562.333	-0.938552	0.175459	-5.34913	8.83803e-08	1.87577e-06	0h_vs_24h
DDB2	540.36	1.14124	0.213497	5.34545	9.01923e-08	1.91072e-06	0h_vs_24h
ELK3	1019.75	1.31371	0.2458	5.34464	9.05979e-08	1.91581e-06	0h_vs_24h
CHD9	1353.21	-0.766007	0.143359	-5.34328	9.12772e-08	1.92665e-06	0h_vs_24h
GPR137B	208.372	1.38592	0.259395	5.3429	9.14706e-08	1.92721e-06	0h_vs_24h
MYH9	17175.8	-0.538634	0.100874	-5.33967	9.31167e-08	1.95833e-06	0h_vs_24h
HDAC6	866.247	1.22284	0.229117	5.33718	9.44045e-08	1.98181e-06	0h_vs_24h
SLC5A3	1106.84	1.06951	0.20043	5.3361	9.49677e-08	1.99002e-06	0h_vs_24h
MOB3C	821.659	1.2583	0.236247	5.32622	1.00278e-07	2.09751e-06	0h_vs_24h
RPLP2	19121.8	-1.12924	0.212165	-5.32245	1.02379e-07	2.13758e-06	0h_vs_24h
ODF2L	640.621	1.24783	0.234479	5.3217	1.028e-07	2.1425e-06	0h_vs_24h
ANKRD49	624.655	-1.12556	0.211589	-5.31955	1.04024e-07	2.16412e-06	0h_vs_24h
LSP1	5677.37	-0.609018	0.11458	-5.31524	1.06519e-07	2.21203e-06	0h_vs_24h
BACH1-IT2_BACH1	117.746	1.7435	0.328146	5.31316	1.07739e-07	2.23336e-06	0h_vs_24h
STIMATE-MUSTN1	240.178	1.24719	0.234773	5.31229	1.08253e-07	2.24001e-06	0h_vs_24h
SRGAP2C	444.205	1.25173	0.235864	5.30699	1.1145e-07	2.30205e-06	0h_vs_24h
CCL3	291.018	2.1284	0.401344	5.30318	1.13802e-07	2.34225e-06	0h_vs_24h
SDAD1P1	81.5814	-1.37875	0.25997	-5.30349	1.13612e-07	2.34225e-06	0h_vs_24h
EPOP	53.7191	2.21576	0.418199	5.29834	1.16862e-07	2.40097e-06	0h_vs_24h
RPL19	24552.9	-0.89346	0.168812	-5.29264	1.20564e-07	2.47263e-06	0h_vs_24h
OR2B6_H2BC17	459.359	-1.64405	0.31067	-5.29195	1.21016e-07	2.47751e-06	0h_vs_24h
RNF141	1055.72	-1.18548	0.224141	-5.28899	1.22994e-07	2.51355e-06	0h_vs_24h
SEMA4F	302.965	1.25823	0.238088	5.28474	1.25885e-07	2.56809e-06	0h_vs_24h
EGLN1	918.581	-0.669294	0.126697	-5.28264	1.27332e-07	2.59277e-06	0h_vs_24h
MPC2	371.977	-1.19412	0.226058	-5.28234	1.27543e-07	2.59277e-06	0h_vs_24h
MATK	29.3488	-3.37814	0.639754	-5.28037	1.28924e-07	2.61501e-06	0h_vs_24h
SGSH	197.814	-1.58293	0.299791	-5.28013	1.29089e-07	2.61501e-06	0h_vs_24h
GSTO1	557.762	1.03194	0.195486	5.27881	1.30024e-07	2.62934e-06	0h_vs_24h
RAP1GAP2	184.159	-1.46542	0.278159	-5.26829	1.37703e-07	2.77977e-06	0h_vs_24h
ENSG00000265257	522.365	0.988727	0.187749	5.26622	1.39264e-07	2.80639e-06	0h_vs_24h
NEMP1	866.793	1.17481	0.223335	5.26028	1.43838e-07	2.89351e-06	0h_vs_24h
ENSG00000289635	50.9506	2.70648	0.514793	5.25741	1.46101e-07	2.93395e-06	0h_vs_24h
SLC25A37	191.294	-1.36492	0.259817	-5.25341	1.4931e-07	2.99319e-06	0h_vs_24h
ENSG00000265478_TVP23B	160.568	1.62416	0.3092	5.25278	1.49819e-07	2.99819e-06	0h_vs_24h
TSPYL5	411.123	-2.10976	0.402067	-5.24727	1.54372e-07	3.08397e-06	0h_vs_24h
RIPK3	432.231	1.32138	0.251974	5.2441	1.57045e-07	3.13197e-06	0h_vs_24h
IFT57	1379.04	-0.963347	0.183986	-5.23598	1.64108e-07	3.25062e-06	0h_vs_24h
RPL24	5573.1	-0.842809	0.160951	-5.23642	1.63717e-07	3.25062e-06	0h_vs_24h
SESN1	724.534	-2.11079	0.403132	-5.23597	1.64119e-07	3.25062e-06	0h_vs_24h
SSR2	1952.35	-0.816918	0.155997	-5.23676	1.6342e-07	3.25062e-06	0h_vs_24h
NACA	8618.94	-1.08985	0.208459	-5.22813	1.71235e-07	3.38577e-06	0h_vs_24h
HADHA	2052.36	-0.729056	0.139558	-5.22405	1.75054e-07	3.45537e-06	0h_vs_24h
COA5	480.171	0.822951	0.157625	5.22094	1.78018e-07	3.5079e-06	0h_vs_24h
SLC2A3	2193.44	-2.21132	0.423601	-5.22029	1.78645e-07	3.51426e-06	0h_vs_24h
RPS2	28973.9	-1.18112	0.226343	-5.21829	1.80585e-07	3.54639e-06	0h_vs_24h
DHCR24	483.061	1.79797	0.344718	5.21578	1.83047e-07	3.58258e-06	0h_vs_24h
IDH3A	1047.08	0.963673	0.184761	5.21579	1.83037e-07	3.58258e-06	0h_vs_24h
EIF3F	4136.3	-0.930284	0.17905	-5.19568	2.03976e-07	3.98545e-06	0h_vs_24h
ITGB2-AS1	59.0601	-3.40322	0.655486	-5.1919	2.08162e-07	4.06039e-06	0h_vs_24h
DCAF11	1884.29	0.501225	0.0966106	5.18809	2.12458e-07	4.1372e-06	0h_vs_24h
RASGRP1	278.949	-2.27692	0.439668	-5.17873	2.23402e-07	4.343e-06	0h_vs_24h
LYPLA1	975.227	-0.654113	0.126503	-5.17073	2.33187e-07	4.52563e-06	0h_vs_24h
RCN2	435.649	-1.26091	0.243879	-5.17023	2.33804e-07	4.53e-06	0h_vs_24h
ATP2A3	5527.03	-0.854554	0.165428	-5.16573	2.39508e-07	4.63275e-06	0h_vs_24h
BCLAF1	5591.31	-1.20722	0.233748	-5.16461	2.40944e-07	4.65276e-06	0h_vs_24h
H2AC13	1308.36	-1.35146	0.261761	-5.16296	2.43077e-07	4.68611e-06	0h_vs_24h
SLC35A5	957.518	0.966502	0.187229	5.16214	2.4414e-07	4.69878e-06	0h_vs_24h
PTGER4	1010.49	-2.17713	0.422338	-5.15495	2.53705e-07	4.87476e-06	0h_vs_24h
CLDND1	880.144	0.815397	0.158234	5.1531	2.56209e-07	4.91065e-06	0h_vs_24h
H1-10	1373.09	-1.92571	0.37371	-5.15295	2.56422e-07	4.91065e-06	0h_vs_24h
NQO1	101.033	1.80986	0.351265	5.15241	2.57166e-07	4.91676e-06	0h_vs_24h
PARM1	463.714	-2.10134	0.407994	-5.15043	2.59895e-07	4.96074e-06	0h_vs_24h
ARRDC3	4578.29	-0.800932	0.155636	-5.14618	2.65838e-07	5.06581e-06	0h_vs_24h
WDR55	703.851	0.912604	0.177376	5.14502	2.67491e-07	5.08892e-06	0h_vs_24h
ACACA	395.744	-0.928741	0.180534	-5.14441	2.68368e-07	5.09724e-06	0h_vs_24h
VSIR	737.318	-1.47133	0.286094	-5.14282	2.70645e-07	5.13206e-06	0h_vs_24h
CENPV	77.952	-1.94681	0.378758	-5.13999	2.74752e-07	5.20141e-06	0h_vs_24h
RPL36	5792.33	-1.05912	0.206106	-5.13872	2.76618e-07	5.22816e-06	0h_vs_24h
RICTOR	4253.27	0.877775	0.17089	5.13649	2.79913e-07	5.28182e-06	0h_vs_24h
SYK	7422.73	-0.674137	0.131313	-5.13381	2.83932e-07	5.34893e-06	0h_vs_24h
PLCL2	2284.68	-0.815317	0.158916	-5.13049	2.88982e-07	5.43522e-06	0h_vs_24h
NFE2L1	2599.34	0.841607	0.164111	5.12826	2.92426e-07	5.49106e-06	0h_vs_24h
LACTB	418.583	1.19869	0.233853	5.12584	2.96209e-07	5.55308e-06	0h_vs_24h
MTMR14	1413.78	-0.653209	0.127564	-5.12064	3.04498e-07	5.69923e-06	0h_vs_24h
SMPD3	80.7092	-2.60293	0.5091	-5.11281	3.17408e-07	5.93128e-06	0h_vs_24h
MOB1B	432.003	0.988851	0.193652	5.10633	3.2847e-07	6.12809e-06	0h_vs_24h
ZNF33B	794.216	0.924533	0.181187	5.10266	3.34918e-07	6.23831e-06	0h_vs_24h
RGS2	1454.73	-3.56988	0.699929	-5.10035	3.39028e-07	6.2946e-06	0h_vs_24h
TCIRG1	1596.06	0.93876	0.184048	5.10063	3.38531e-07	6.2946e-06	0h_vs_24h
GALNT2	1266.36	1.01684	0.199409	5.09928	3.4094e-07	6.31996e-06	0h_vs_24h
DNPEP	794.121	0.994034	0.195121	5.09444	3.49768e-07	6.47323e-06	0h_vs_24h
ENSG00000285839	669.231	-0.952914	0.187111	-5.09278	3.52848e-07	6.51979e-06	0h_vs_24h
TTC3	1883.46	-0.983387	0.193116	-5.0922	3.53934e-07	6.52943e-06	0h_vs_24h
ZNF347	474.661	1.08027	0.212251	5.08958	3.58863e-07	6.60981e-06	0h_vs_24h
H2AC15	524.23	-1.56814	0.308255	-5.08716	3.63457e-07	6.68379e-06	0h_vs_24h
ZHX3	188.573	-1.29346	0.254599	-5.08037	3.76704e-07	6.9164e-06	0h_vs_24h
CD2AP	1956.57	0.663894	0.130714	5.07896	3.795e-07	6.9567e-06	0h_vs_24h
CD82	1219.79	-1.03366	0.203699	-5.07447	3.88574e-07	7.11177e-06	0h_vs_24h
ODC1	3653.78	-1.38293	0.272868	-5.06813	4.01748e-07	7.34126e-06	0h_vs_24h
BTF3	4469.38	-1.01135	0.199743	-5.06327	4.12127e-07	7.51905e-06	0h_vs_24h
RASA2	1484.18	-0.739403	0.146085	-5.06146	4.16058e-07	7.57881e-06	0h_vs_24h
RPS17	9896.37	-1.02471	0.20249	-5.06056	4.18026e-07	7.60269e-06	0h_vs_24h
EIF1	5858.71	-1.06114	0.209715	-5.05991	4.19459e-07	7.60482e-06	0h_vs_24h
GTF3A	2130.5	-0.585364	0.11568	-5.0602	4.18813e-07	7.60482e-06	0h_vs_24h
ARL2BP	737.054	-0.844858	0.167061	-5.05717	4.25515e-07	7.70255e-06	0h_vs_24h
CDC42SE1	4949.55	-0.777096	0.153758	-5.05402	4.32602e-07	7.81861e-06	0h_vs_24h
TK2	50.9026	-2.5517	0.504926	-5.05362	4.33515e-07	7.82288e-06	0h_vs_24h
C1orf74	95.2347	1.74742	0.345818	5.053	4.34928e-07	7.83615e-06	0h_vs_24h
MEI1	212.3	-1.08343	0.214471	-5.05165	4.38e-07	7.87923e-06	0h_vs_24h
AKAP1	338.792	-1.06255	0.210483	-5.04816	4.46085e-07	8.01221e-06	0h_vs_24h
CCNI	5038.77	-0.842041	0.166908	-5.04495	4.53634e-07	8.13517e-06	0h_vs_24h
HEATR1	2006.13	0.774768	0.153584	5.04458	4.54516e-07	8.13837e-06	0h_vs_24h
RGL2	410.88	-1.36057	0.269796	-5.04296	4.5838e-07	8.19486e-06	0h_vs_24h
PSMD11_CDK5R1	17.5714	19.3677	3.84334	5.0393	4.67236e-07	8.34031e-06	0h_vs_24h
ABCG1	488.551	-3.36601	0.668052	-5.03855	4.69079e-07	8.36031e-06	0h_vs_24h
EFR3A	2575.09	0.815165	0.161948	5.03351	4.81588e-07	8.57003e-06	0h_vs_24h
TRA2A	588.057	-1.11403	0.221541	-5.02853	4.94252e-07	8.78189e-06	0h_vs_24h
TRAFD1	2154.86	1.09727	0.2183	5.02643	4.99702e-07	8.86512e-06	0h_vs_24h
VAV2	1386.92	-0.602164	0.119906	-5.02198	5.11411e-07	9.05894e-06	0h_vs_24h
ATXN7L3B	2642.33	-1.03184	0.205622	-5.01813	5.21781e-07	9.21442e-06	0h_vs_24h
ZBTB44	2186.48	0.594809	0.118526	5.01839	5.21059e-07	9.21442e-06	0h_vs_24h
IFFO2	442.694	-1.50944	0.300882	-5.01672	5.2562e-07	9.24675e-06	0h_vs_24h
NEAT1	3097.3	1.29445	0.25805	5.01628	5.2681e-07	9.24675e-06	0h_vs_24h
SARS1	2357.28	0.875116	0.174447	5.01652	5.26156e-07	9.24675e-06	0h_vs_24h
USP6NL	2705.21	-0.648841	0.129342	-5.01646	5.26331e-07	9.24675e-06	0h_vs_24h
CDT1	57.3925	-3.32742	0.663401	-5.0157	5.28411e-07	9.2608e-06	0h_vs_24h
RPL26	11255.6	-0.871355	0.173738	-5.01533	5.29436e-07	9.26473e-06	0h_vs_24h
MPEG1	2512.91	-1.47625	0.294383	-5.01471	5.31139e-07	9.28049e-06	0h_vs_24h
CCR1	118.131	3.02943	0.605201	5.00566	5.56705e-07	9.71252e-06	0h_vs_24h
GLRX2	229.873	0.892109	0.178594	4.99518	5.87811e-07	1.02398e-05	0h_vs_24h
URGCP	562.054	-0.95529	0.191259	-4.99475	5.89128e-07	1.02473e-05	0h_vs_24h
NCOA7	1567.66	0.843783	0.169045	4.99146	5.9926e-07	1.04079e-05	0h_vs_24h
JADE1	1162.43	-0.856275	0.171639	-4.98883	6.07464e-07	1.05345e-05	0h_vs_24h
ENSG00000235859	1148.2	0.927081	0.185867	4.98788	6.10464e-07	1.05707e-05	0h_vs_24h
SLC25A19	318.364	1.23346	0.247459	4.98452	6.21173e-07	1.07401e-05	0h_vs_24h
CALM3	1466.08	-0.850735	0.170797	-4.98097	6.32662e-07	1.09224e-05	0h_vs_24h
GALNT6	83.6399	-2.15535	0.433228	-4.9751	6.52134e-07	1.12418e-05	0h_vs_24h
CD79A	16707.5	-0.861352	0.173157	-4.9744	6.54516e-07	1.12661e-05	0h_vs_24h
RHOF	728.282	-1.00895	0.202867	-4.97346	6.57687e-07	1.13038e-05	0h_vs_24h
DUS2	541.525	-1.2216	0.245693	-4.97205	6.62497e-07	1.13696e-05	0h_vs_24h
SLC35F2	399.769	-1.1861	0.238608	-4.9709	6.66431e-07	1.14154e-05	0h_vs_24h
ZNF619	500.331	0.963835	0.193903	4.97069	6.67142e-07	1.14154e-05	0h_vs_24h
SP110	4050.97	1.17987	0.237396	4.97004	6.69385e-07	1.14369e-05	0h_vs_24h
ATP6V1C1	955.421	0.759833	0.153007	4.96599	6.83515e-07	1.16611e-05	0h_vs_24h
SAMD4A	749.415	1.6054	0.323467	4.96309	6.93818e-07	1.18194e-05	0h_vs_24h
ACSBG1	12.3854	6.80601	1.37369	4.95456	7.24928e-07	1.23312e-05	0h_vs_24h
SCAF4	851.905	0.812384	0.164153	4.94894	7.46179e-07	1.26741e-05	0h_vs_24h
SRSF8	1222.46	-0.72204	0.146069	-4.94313	7.68769e-07	1.30386e-05	0h_vs_24h
DDHD1	1638.16	0.774018	0.156636	4.9415	7.75224e-07	1.31289e-05	0h_vs_24h
ALAS1	504.826	1.19505	0.241888	4.9405	7.7923e-07	1.31774e-05	0h_vs_24h
RPS4X	19723.3	-1.31738	0.266672	-4.94008	7.80923e-07	1.31868e-05	0h_vs_24h
CKAP4	479.347	-2.10239	0.425667	-4.93906	7.85011e-07	1.32365e-05	0h_vs_24h
ZNF526	405.201	0.811097	0.164235	4.93863	7.86741e-07	1.32463e-05	0h_vs_24h
ENSG00000289161	144.626	1.32951	0.269239	4.93803	7.89145e-07	1.32675e-05	0h_vs_24h
GLTP	612.991	-1.14396	0.23181	-4.93488	8.02e-07	1.3464e-05	0h_vs_24h
ALPK1	521.609	1.54713	0.313635	4.93289	8.1021e-07	1.35822e-05	0h_vs_24h
MAN2B1	1902.48	-0.938869	0.190442	-4.92994	8.2254e-07	1.37689e-05	0h_vs_24h
PEG10	498.555	-1.48318	0.301034	-4.92695	8.35242e-07	1.39613e-05	0h_vs_24h
DNMT1	1107.03	0.926313	0.188221	4.92141	8.59238e-07	1.43417e-05	0h_vs_24h
USP30-AS1	89.7983	1.76806	0.359312	4.92068	8.62446e-07	1.43745e-05	0h_vs_24h
ITGAM	306.597	-3.74564	0.761958	-4.91581	8.84159e-07	1.47152e-05	0h_vs_24h
ZCCHC7	2311.35	-0.694816	0.141384	-4.91438	8.90645e-07	1.48019e-05	0h_vs_24h
RUBCNL	5788.52	0.676201	0.137764	4.90839	9.18268e-07	1.5239e-05	0h_vs_24h
ZNF646	1936.77	0.709939	0.144663	4.90754	9.22245e-07	1.52831e-05	0h_vs_24h
RPL12	17172	-1.03466	0.210875	-4.90653	9.27037e-07	1.53405e-05	0h_vs_24h
STAT5A	2054.73	0.939863	0.191602	4.90528	9.32944e-07	1.54162e-05	0h_vs_24h
ZFP36	3630.6	-1.83248	0.373914	-4.90081	9.54411e-07	1.57485e-05	0h_vs_24h
RNF149	1027	0.990938	0.202551	4.89228	9.96733e-07	1.64234e-05	0h_vs_24h
EIF2S2	1385.28	0.591824	0.121281	4.8798	1.06195e-06	1.74731e-05	0h_vs_24h
PP7080	138.354	-1.49116	0.30569	-4.87801	1.07159e-06	1.76066e-05	0h_vs_24h
AARS1	3284.5	2.67807	0.549279	4.8756	1.08477e-06	1.77979e-05	0h_vs_24h
EED	539.375	0.731055	0.150049	4.87211	1.10413e-06	1.80899e-05	0h_vs_24h
IL2RB	74.4287	2.09116	0.429279	4.87133	1.10852e-06	1.81362e-05	0h_vs_24h
TBC1D14	1396.14	-0.675622	0.138713	-4.87065	1.11232e-06	1.81727e-05	0h_vs_24h
RPS15	2842.77	-0.955384	0.196216	-4.86905	1.12136e-06	1.82945e-05	0h_vs_24h
ACAD9	658.94	0.761496	0.156446	4.86747	1.13038e-06	1.84157e-05	0h_vs_24h
CALM1	4573.44	-1.21165	0.249041	-4.86527	1.14298e-06	1.85948e-05	0h_vs_24h
PABPC1	11726.7	-0.82058	0.168725	-4.86342	1.15374e-06	1.87434e-05	0h_vs_24h
CORO1B	483.56	1.59652	0.32832	4.8627	1.15798e-06	1.87859e-05	0h_vs_24h
KBTBD6	304.606	1.20954	0.24929	4.85194	1.2226e-06	1.98065e-05	0h_vs_24h
ENSG00000272037	23.047	6.51668	1.34504	4.84497	1.26629e-06	2.04855e-05	0h_vs_24h
ZNF283	242.822	1.22344	0.252536	4.84462	1.26852e-06	2.04929e-05	0h_vs_24h
ENSG00000273893_TP53RK	208.495	1.94884	0.402505	4.84178	1.28681e-06	2.07595e-05	0h_vs_24h
KBTBD7	436.163	0.89042	0.183923	4.84128	1.29007e-06	2.0783e-05	0h_vs_24h
HTT	3001.02	0.833405	0.172197	4.83984	1.29946e-06	2.08762e-05	0h_vs_24h
LINC01145	1201.79	1.01335	0.209366	4.84009	1.29777e-06	2.08762e-05	0h_vs_24h
SUMO3	867.092	-1.45279	0.300196	-4.83948	1.30183e-06	2.08852e-05	0h_vs_24h
RPL28	7035.03	-0.840456	0.173733	-4.83763	1.31396e-06	2.10507e-05	0h_vs_24h
TXN	437.388	1.26513	0.261587	4.83637	1.32233e-06	2.11554e-05	0h_vs_24h
GPSM3	1913.07	-0.466651	0.0965048	-4.83553	1.32794e-06	2.12158e-05	0h_vs_24h
HK2	378.269	-0.888475	0.183948	-4.83004	1.36508e-06	2.17792e-05	0h_vs_24h
LINC00938	318.992	-1.07588	0.2229	-4.82674	1.38788e-06	2.21125e-05	0h_vs_24h
MICB	778.504	0.717818	0.148728	4.82638	1.39039e-06	2.21219e-05	0h_vs_24h
TMEM268	1312.17	0.845087	0.175241	4.82243	1.41821e-06	2.25335e-05	0h_vs_24h
GNG2	1068.67	-0.763348	0.158304	-4.82205	1.42091e-06	2.25454e-05	0h_vs_24h
ATP6V1F	476.053	-0.896156	0.186066	-4.81633	1.46226e-06	2.31698e-05	0h_vs_24h
CORO1C	883.029	-0.651742	0.135383	-4.81406	1.47894e-06	2.33744e-05	0h_vs_24h
PDLIM2	241.056	-1.69735	0.352584	-4.81402	1.47922e-06	2.33744e-05	0h_vs_24h
FBXO33	868.731	-1.63666	0.340034	-4.81323	1.48507e-06	2.3435e-05	0h_vs_24h
RSAD1	332.424	-0.893732	0.185872	-4.80832	1.52207e-06	2.3986e-05	0h_vs_24h
PAM	104.076	1.64575	0.342386	4.80672	1.53424e-06	2.4145e-05	0h_vs_24h
CYTH4	1380.1	-1.04441	0.217385	-4.80443	1.55192e-06	2.43901e-05	0h_vs_24h
NDUFV2	819.267	0.998952	0.207963	4.8035	1.55913e-06	2.447e-05	0h_vs_24h
TNK2	1937.81	1.14542	0.238496	4.80267	1.56561e-06	2.45385e-05	0h_vs_24h
MTG1	597.835	0.858059	0.178707	4.80149	1.57489e-06	2.46506e-05	0h_vs_24h
OTUD3	220.686	-1.11609	0.232497	-4.80044	1.58319e-06	2.47469e-05	0h_vs_24h
EIF3D	3931.03	-0.704563	0.146793	-4.79971	1.58895e-06	2.48034e-05	0h_vs_24h
ENSG00000272772	338.954	-0.958524	0.199735	-4.79897	1.59484e-06	2.48619e-05	0h_vs_24h
DBF4B	128.854	1.34873	0.281175	4.79677	1.61242e-06	2.50684e-05	0h_vs_24h
MAD2L1	116.774	-1.25777	0.262202	-4.79695	1.61101e-06	2.50684e-05	0h_vs_24h
SRP72	1628.84	-0.720159	0.150273	-4.79234	1.6485e-06	2.55949e-05	0h_vs_24h
OTUD1	1896.01	-1.49453	0.312013	-4.78997	1.66809e-06	2.58644e-05	0h_vs_24h
PSMA3-AS1	934.963	-0.835821	0.174581	-4.78759	1.68797e-06	2.61376e-05	0h_vs_24h
ENSG00000272921	48.442	2.04415	0.427161	4.78545	1.70607e-06	2.63826e-05	0h_vs_24h
CYB561A3	3463.82	-1.3206	0.276025	-4.78435	1.71538e-06	2.63853e-05	0h_vs_24h
EEF1A1	248703	-0.86488	0.180768	-4.78448	1.71427e-06	2.63853e-05	0h_vs_24h
ENSG00000266680	73.4965	-2.16146	0.451754	-4.7846	1.71328e-06	2.63853e-05	0h_vs_24h
PFDN5	3159.91	-0.706341	0.147613	-4.7851	1.70901e-06	2.63853e-05	0h_vs_24h
EDEM1	8513.81	0.702321	0.146825	4.78337	1.72378e-06	2.64793e-05	0h_vs_24h
ZNF112	72.3116	2.92555	0.611844	4.78154	1.73959e-06	2.66867e-05	0h_vs_24h
DTX4	960.949	-1.53481	0.321202	-4.77833	1.76761e-06	2.70808e-05	0h_vs_24h
DOCK2	6705.22	-0.596866	0.125027	-4.77389	1.80705e-06	2.76484e-05	0h_vs_24h
ENSG00000278834	76.4804	-1.41106	0.296172	-4.76434	1.89477e-06	2.89521e-05	0h_vs_24h
PPM1F	461.501	-0.938505	0.19701	-4.76375	1.90025e-06	2.89975e-05	0h_vs_24h
STIM1	1081.07	-0.881539	0.18513	-4.76174	1.91931e-06	2.92499e-05	0h_vs_24h
SYTL3	87.4162	1.76214	0.370084	4.76146	1.92194e-06	2.92515e-05	0h_vs_24h
DMXL1	3977.41	0.593523	0.124703	4.7595	1.9407e-06	2.94982e-05	0h_vs_24h
TUBG1	177.798	1.23977	0.260586	4.75761	1.959e-06	2.97372e-05	0h_vs_24h
WBP4	226.431	1.33917	0.281762	4.75283	2.00589e-06	3.0409e-05	0h_vs_24h
PRDM4	1782	-1.82423	0.38388	-4.75207	2.01342e-06	3.04833e-05	0h_vs_24h
DDHD2	698.534	-0.940551	0.197949	-4.75149	2.01923e-06	3.05141e-05	0h_vs_24h
TTC7A	2468.68	-0.733701	0.15442	-4.75134	2.02073e-06	3.05141e-05	0h_vs_24h
KIF3B	726.703	-1.04452	0.219855	-4.75096	2.02457e-06	3.05322e-05	0h_vs_24h
TRIO	2749.24	-0.719655	0.151518	-4.74964	2.03778e-06	3.06914e-05	0h_vs_24h
OAS1	7797.52	3.16057	0.665896	4.74635	2.0712e-06	3.11542e-05	0h_vs_24h
HP1BP3	2672.62	-0.57772	0.121743	-4.74542	2.08079e-06	3.12577e-05	0h_vs_24h
MZF1-AS1	170.562	2.47439	0.5218	4.74202	2.11594e-06	3.17445e-05	0h_vs_24h
METTL21A	223.478	-0.902459	0.190371	-4.74052	2.13171e-06	3.19397e-05	0h_vs_24h
PPP1R3D	422.117	1.03594	0.218843	4.7337	2.20462e-06	3.29894e-05	0h_vs_24h
SRP54	766.191	0.819798	0.173199	4.73328	2.20917e-06	3.30148e-05	0h_vs_24h
ZNF700	622.67	1.04681	0.22141	4.72793	2.26822e-06	3.38535e-05	0h_vs_24h
CIRBP	3411.55	-1.27901	0.270751	-4.72395	2.31312e-06	3.44792e-05	0h_vs_24h
NAP1L1	6528.65	-0.699663	0.148146	-4.72279	2.32632e-06	3.46313e-05	0h_vs_24h
SEC63	416.448	-1.00964	0.214001	-4.71793	2.38255e-06	3.54228e-05	0h_vs_24h
ERICH3	37.3517	3.23363	0.685749	4.71547	2.41159e-06	3.58086e-05	0h_vs_24h
CAND1	2926.92	0.5395	0.114446	4.714	2.42896e-06	3.60202e-05	0h_vs_24h
TBC1D2B	400.891	1.38582	0.294536	4.70511	2.53725e-06	3.75779e-05	0h_vs_24h
RANBP6	1067.06	-1.17247	0.249601	-4.69738	2.63526e-06	3.89796e-05	0h_vs_24h
CYREN	649.998	-0.979538	0.208891	-4.68922	2.74247e-06	4.04637e-05	0h_vs_24h
MBIP	248.752	-0.949678	0.202524	-4.68921	2.74259e-06	4.04637e-05	0h_vs_24h
PCGF3	535.589	0.811222	0.17309	4.68672	2.77616e-06	4.09068e-05	0h_vs_24h
NUP133	1121.39	0.623575	0.133176	4.68234	2.83613e-06	4.17373e-05	0h_vs_24h
RPL36A	5708.72	-1.07667	0.230069	-4.67978	2.87185e-06	4.22093e-05	0h_vs_24h
TNFSF14	20.7671	4.00087	0.855196	4.67831	2.89248e-06	4.24585e-05	0h_vs_24h
BASP1	1206.35	0.756193	0.161729	4.67569	2.92964e-06	4.29494e-05	0h_vs_24h
TAGAP	9559.07	-1.10897	0.237347	-4.67237	2.97745e-06	4.35951e-05	0h_vs_24h
SLC35B3	374.082	0.870582	0.186422	4.66995	3.01266e-06	4.4055e-05	0h_vs_24h
PGBD4	134.08	-1.57478	0.337374	-4.66778	3.04478e-06	4.44685e-05	0h_vs_24h
UFM1	1298.52	-0.797691	0.170906	-4.66743	3.04992e-06	4.44873e-05	0h_vs_24h
ABTB2	137.056	3.18144	0.681859	4.66584	3.0736e-06	4.47763e-05	0h_vs_24h
TES	1727.81	-0.685126	0.146856	-4.6653	3.08165e-06	4.48371e-05	0h_vs_24h
IL15	287.179	1.35396	0.290372	4.66282	3.11901e-06	4.53236e-05	0h_vs_24h
TRMT11	367.875	0.793773	0.17025	4.66241	3.12528e-06	4.53577e-05	0h_vs_24h
PACS1	2002.25	-0.651251	0.139823	-4.65768	3.19789e-06	4.63533e-05	0h_vs_24h
PTP4A1	1596.97	-1.64968	0.354312	-4.656	3.22414e-06	4.66754e-05	0h_vs_24h
CHASERR	618.754	-1.2185	0.262471	-4.64239	3.44397e-06	4.97956e-05	0h_vs_24h
SNRK	2464.16	-1.04059	0.224358	-4.63805	3.51705e-06	5.07887e-05	0h_vs_24h
DVL3	600.197	0.742745	0.160168	4.6373	3.52987e-06	5.09102e-05	0h_vs_24h
TNFRSF18	74.0274	2.05324	0.443026	4.63459	3.57649e-06	5.15184e-05	0h_vs_24h
SEMA4B	2938.31	-0.74857	0.161704	-4.62926	3.66978e-06	5.27965e-05	0h_vs_24h
ELF4	1068.01	0.663464	0.143383	4.62721	3.70628e-06	5.32553e-05	0h_vs_24h
UQCRB	1109.79	-0.878249	0.189987	-4.62268	3.78809e-06	5.43633e-05	0h_vs_24h
CCNB1IP1	399.974	-0.819576	0.177306	-4.62239	3.79353e-06	5.43739e-05	0h_vs_24h
RPS18	19376.7	-0.904476	0.195685	-4.6221	3.79879e-06	5.4382e-05	0h_vs_24h
EFHD2	810.045	-1.1194	0.242246	-4.62092	3.82043e-06	5.45567e-05	0h_vs_24h
SLC4A2	686.706	0.801565	0.173462	4.62097	3.81942e-06	5.45567e-05	0h_vs_24h
CMTM3	69.6647	-2.66469	0.576852	-4.61937	3.84908e-06	5.4898e-05	0h_vs_24h
RPL37A	12785.7	-0.810865	0.175681	-4.61556	3.92035e-06	5.58457e-05	0h_vs_24h
METTL14	670.667	0.659284	0.14285	4.61523	3.92655e-06	5.58653e-05	0h_vs_24h
SVIP	350.173	-1.27586	0.276976	-4.60641	4.09688e-06	5.8217e-05	0h_vs_24h
ENSG00000203644_TMCC1	146.185	-1.61134	0.349946	-4.60455	4.1335e-06	5.86652e-05	0h_vs_24h
FANCI	235.196	1.22187	0.265592	4.60056	4.21363e-06	5.96807e-05	0h_vs_24h
RGS1	1172.55	-2.85607	0.620821	-4.60047	4.21536e-06	5.96807e-05	0h_vs_24h
CSNK1A1	4564.72	0.365321	0.0794312	4.59921	4.24088e-06	5.99686e-05	0h_vs_24h
ENSG00000260274	101.628	-1.83164	0.398334	-4.59826	4.26028e-06	6.00959e-05	0h_vs_24h
ENSG00000285184_OTUD7B	19.4309	7.2037	1.56654	4.59847	4.25607e-06	6.00959e-05	0h_vs_24h
CDC42	5843.41	-0.795574	0.173027	-4.59797	4.26622e-06	6.01065e-05	0h_vs_24h
H1-4	10533.3	-1.3813	0.300441	-4.59758	4.27435e-06	6.01477e-05	0h_vs_24h
INTS15	427.045	-0.85661	0.186432	-4.59476	4.33241e-06	6.08907e-05	0h_vs_24h
PAX5	11603.9	-0.643439	0.140054	-4.59421	4.34393e-06	6.09785e-05	0h_vs_24h
LHPP	238.277	-0.948044	0.206454	-4.59203	4.38954e-06	6.1544e-05	0h_vs_24h
DHX16	728.123	1.15771	0.252255	4.58946	4.44398e-06	6.22319e-05	0h_vs_24h
TOGARAM1	667.291	-0.796931	0.173664	-4.58892	4.45544e-06	6.23169e-05	0h_vs_24h
VILL	421.004	0.928012	0.202408	4.58486	4.54284e-06	6.34626e-05	0h_vs_24h
IFT25	258.824	1.05106	0.229355	4.58269	4.59034e-06	6.40488e-05	0h_vs_24h
SNORA73A	7382.5	-1.53749	0.335535	-4.5822	4.60106e-06	6.4121e-05	0h_vs_24h
HINT1	1412.89	-0.803373	0.175451	-4.57891	4.67403e-06	6.50595e-05	0h_vs_24h
PDE4A	46.4255	2.83813	0.620135	4.57664	4.72511e-06	6.56915e-05	0h_vs_24h
ENSG00000167807_RAVER1	28.1071	7.26833	1.58926	4.57341	4.79845e-06	6.66311e-05	0h_vs_24h
ENSG00000285565	820.371	2.98817	0.653882	4.56989	4.87973e-06	6.76785e-05	0h_vs_24h
WDR36	1341.45	0.662614	0.145006	4.56955	4.8877e-06	6.77078e-05	0h_vs_24h
DNAJC4	247.554	-0.944159	0.20666	-4.56867	4.9084e-06	6.79133e-05	0h_vs_24h
FABP5	284.485	0.979873	0.214664	4.56469	5.00245e-06	6.91318e-05	0h_vs_24h
RPLP1	13423.3	-0.683266	0.149802	-4.56113	5.08783e-06	7.02279e-05	0h_vs_24h
ZNF92	4616.82	0.584201	0.128168	4.55807	5.16258e-06	7.11747e-05	0h_vs_24h
SPAG5	168.635	1.35666	0.297854	4.55479	5.24371e-06	7.22071e-05	0h_vs_24h
HSPA1A	2484.79	3.61106	0.793987	4.54801	5.41565e-06	7.44861e-05	0h_vs_24h
CS	799.233	-0.804956	0.177096	-4.5453	5.48571e-06	7.53601e-05	0h_vs_24h
CD72	727.87	-1.77565	0.390799	-4.54365	5.5289e-06	7.58633e-05	0h_vs_24h
SRC	172.742	1.21941	0.268473	4.54202	5.57176e-06	7.63609e-05	0h_vs_24h
PLEKHF2	3230.27	-1.05402	0.232101	-4.5412	5.59341e-06	7.65669e-05	0h_vs_24h
RPS27L	419.582	1.06396	0.234377	4.53953	5.63803e-06	7.70864e-05	0h_vs_24h
CKB	21.7199	3.19914	0.706186	4.53017	5.89359e-06	8.04854e-05	0h_vs_24h
ZFP36L2	3049.8	-0.903002	0.199405	-4.52848	5.94095e-06	8.10366e-05	0h_vs_24h
SACS	1092.86	-0.948281	0.209575	-4.52478	6.04595e-06	8.23716e-05	0h_vs_24h
KMT5A	403.002	-1.1044	0.244123	-4.52394	6.0698e-06	8.25993e-05	0h_vs_24h
GALNT3	374.06	0.936686	0.207161	4.52155	6.13892e-06	8.34417e-05	0h_vs_24h
TNPO3	1874.27	0.560079	0.12395	4.51859	6.22521e-06	8.45153e-05	0h_vs_24h
SLC45A3	146.927	-1.88819	0.417946	-4.51779	6.24886e-06	8.47369e-05	0h_vs_24h
FMNL3	1673.18	0.830942	0.184114	4.51319	6.38598e-06	8.64948e-05	0h_vs_24h
ANKRD28	668.462	-0.917366	0.203315	-4.51204	6.4208e-06	8.68647e-05	0h_vs_24h
PTPN6	5291.12	-1.13719	0.252076	-4.51129	6.44331e-06	8.70674e-05	0h_vs_24h
SHOC2	3010.85	-0.618319	0.137088	-4.51039	6.47078e-06	8.73366e-05	0h_vs_24h
ENSG00000280129	62.1678	2.06535	0.457944	4.51005	6.48111e-06	8.73742e-05	0h_vs_24h
SHCBP1	69.5925	-1.99983	0.443737	-4.50678	6.58175e-06	8.86275e-05	0h_vs_24h
CORO7	1453.38	-1.1519	0.255726	-4.50444	6.65478e-06	8.95067e-05	0h_vs_24h
ATP5MG	591.427	-0.869791	0.193145	-4.50331	6.6902e-06	8.98786e-05	0h_vs_24h
TOMM20	2022.98	-1.21585	0.270153	-4.50059	6.77638e-06	9.09309e-05	0h_vs_24h
RPL38P4	29.0232	6.46446	1.43686	4.49901	6.82701e-06	9.1504e-05	0h_vs_24h
FTX	580.395	1.32985	0.295606	4.49871	6.83664e-06	9.15271e-05	0h_vs_24h
DOP1A	1751.98	0.895362	0.199054	4.49807	6.85719e-06	9.16961e-05	0h_vs_24h
MACF1	5444.65	-0.861031	0.191588	-4.49418	6.98396e-06	9.32834e-05	0h_vs_24h
HIVEP2	4169.61	0.958613	0.213365	4.49282	7.02849e-06	9.37699e-05	0h_vs_24h
PPIB	2027.71	-0.826843	0.184064	-4.49216	7.05055e-06	9.3956e-05	0h_vs_24h
DNAJB4	267.655	1.16772	0.260025	4.49078	7.09618e-06	9.44551e-05	0h_vs_24h
DCBLD1	19.1117	3.83558	0.854251	4.48999	7.12255e-06	9.45884e-05	0h_vs_24h
IMPDH1	501.766	-0.85794	0.191076	-4.49005	7.12066e-06	9.45884e-05	0h_vs_24h
CSE1L	1062.86	0.694633	0.154807	4.48709	7.22032e-06	9.57769e-05	0h_vs_24h
KATNAL1	190.709	-1.12955	0.25176	-4.48662	7.23607e-06	9.58758e-05	0h_vs_24h
BTN2A1	763.556	1.07895	0.240718	4.4822	7.38785e-06	9.77749e-05	0h_vs_24h
UBLCP1	373.753	-0.769202	0.171933	-4.47384	7.68263e-06	0.00010156	0h_vs_24h
BTG1	13884.7	-1.03564	0.231575	-4.47215	7.74381e-06	0.000102252	0h_vs_24h
CFL2	400.445	-1.64942	0.368854	-4.47173	7.75901e-06	0.000102336	0h_vs_24h
PABPC4	1556.48	-0.877084	0.196281	-4.46851	7.87669e-06	0.00010377	0h_vs_24h
THUMPD1	1726.26	-0.949732	0.212619	-4.46682	7.93896e-06	0.000104471	0h_vs_24h
CELF2	3106.57	-0.674773	0.151196	-4.46289	8.08608e-06	0.000106286	0h_vs_24h
PYCR1	155.183	2.4668	0.552785	4.4625	8.10092e-06	0.000106295	0h_vs_24h
UBFD1	724.185	0.886691	0.198703	4.46239	8.10512e-06	0.000106295	0h_vs_24h
MRE11_ENSG00000255893	133.961	1.37718	0.308637	4.46213	8.11484e-06	0.000106302	0h_vs_24h
ZDHHC16	386.965	1.00955	0.226768	4.45189	8.51186e-06	0.000111376	0h_vs_24h
CD52	4982.87	-1.01743	0.228566	-4.45135	8.53306e-06	0.000111528	0h_vs_24h
DNAJC25	77.4791	-1.61054	0.361832	-4.45108	8.54378e-06	0.000111542	0h_vs_24h
MYO1B	110.905	-2.58559	0.581258	-4.44826	8.65667e-06	0.000112888	0h_vs_24h
CCDC106	193.635	-1.38914	0.312356	-4.44731	8.69541e-06	0.000113266	0h_vs_24h
MAP3K8	1657.13	-1.44627	0.325233	-4.44686	8.71357e-06	0.000113374	0h_vs_24h
ZNF639	940.411	-1.57814	0.355349	-4.4411	8.94991e-06	0.000116319	0h_vs_24h
POLR1HASP	224.677	1.19372	0.268819	4.4406	8.97078e-06	0.000116459	0h_vs_24h
RPS29	5117.34	-1.06887	0.240792	-4.43899	9.03832e-06	0.000117204	0h_vs_24h
SSBP2	434.05	-1.09691	0.247194	-4.43744	9.10346e-06	0.000117917	0h_vs_24h
CIAO3	413.004	1.07504	0.242304	4.43675	9.13262e-06	0.00011803	0h_vs_24h
SEMA4D	1964.52	0.947898	0.213637	4.43696	9.12382e-06	0.00011803	0h_vs_24h
GNA12	1667.11	-1.31187	0.295711	-4.4363	9.15162e-06	0.000118144	0h_vs_24h
ZNF226	503.948	1.3826	0.312208	4.42845	9.49141e-06	0.000122394	0h_vs_24h
CD164	7109.72	0.590817	0.133655	4.42047	9.84844e-06	0.000126798	0h_vs_24h
COPS8	653.409	-0.719465	0.162765	-4.42027	9.85757e-06	0.000126798	0h_vs_24h
NFKBIA	6133.95	-2.57654	0.582929	-4.41999	9.87066e-06	0.000126798	0h_vs_24h
RPL39	9091.33	-0.749684	0.169617	-4.41985	9.87677e-06	0.000126798	0h_vs_24h
RPL17-C18orf32	522.589	-0.652658	0.147683	-4.41932	9.90138e-06	0.000126973	0h_vs_24h
MINDY2	132.088	1.06213	0.240367	4.41879	9.9257e-06	0.000127144	0h_vs_24h
MBTPS1	1604.1	-0.629853	0.142556	-4.41829	9.94857e-06	0.000127155	0h_vs_24h
SPTLC2	3578.87	1.42495	0.3225	4.41845	9.94102e-06	0.000127155	0h_vs_24h
NME2	1373.11	-0.841401	0.190516	-4.41644	1.00338e-05	0.000128103	0h_vs_24h
EPN2	134.09	-1.43998	0.326474	-4.41069	1.03041e-05	0.000131409	0h_vs_24h
RBMX	3931.42	-0.619943	0.1406	-4.40926	1.03727e-05	0.000132137	0h_vs_24h
TBC1D10A	388.607	-0.8269	0.187603	-4.4077	1.04472e-05	0.000132941	0h_vs_24h
CFAP20	341.458	-1.08011	0.245212	-4.40478	1.05891e-05	0.000134598	0h_vs_24h
TKT	1589.08	-0.654005	0.148498	-4.40413	1.0621e-05	0.000134855	0h_vs_24h
PRNP	1197.1	-1.47583	0.335139	-4.40365	1.06446e-05	0.000135006	0h_vs_24h
LPGAT1	2234.51	-0.612035	0.139087	-4.40038	1.0806e-05	0.000136904	0h_vs_24h
ANAPC16	1780.65	-0.724596	0.164689	-4.39978	1.0836e-05	0.000137134	0h_vs_24h
NUP98	3597.33	0.451379	0.102703	4.39501	1.10767e-05	0.000140027	0h_vs_24h
RANGAP1	1093.37	0.851036	0.193888	4.38932	1.13703e-05	0.000143581	0h_vs_24h
CDK18	47.6455	1.83602	0.418627	4.38582	1.15547e-05	0.000145751	0h_vs_24h
PHF10	624.762	-0.697614	0.159294	-4.37942	1.18995e-05	0.000149936	0h_vs_24h
MSL1	1031.22	-0.675719	0.154378	-4.37705	1.20296e-05	0.000151411	0h_vs_24h
PSMA5	925.159	1.09435	0.250164	4.37454	1.21689e-05	0.000152997	0h_vs_24h
H3-3B	11369.8	-1.39777	0.319572	-4.37387	1.22064e-05	0.000153303	0h_vs_24h
CYP2J2	63.4918	2.40219	0.54939	4.37246	1.22855e-05	0.000154128	0h_vs_24h
JUN	6910.18	-2.59725	0.594061	-4.37203	1.23099e-05	0.000154268	0h_vs_24h
GTPBP1	3938.65	0.964502	0.220712	4.36996	1.2427e-05	0.000155566	0h_vs_24h
SYNE2	2060.66	0.538294	0.123216	4.3687	1.24986e-05	0.000156294	0h_vs_24h
ENSG00000243960_WDR77	91.8071	2.24364	0.513728	4.36737	1.25749e-05	0.000157078	0h_vs_24h
JMY	484.199	-1.77019	0.40553	-4.36514	1.27041e-05	0.000158521	0h_vs_24h
COX4I1	2809.25	-0.833318	0.191053	-4.36171	1.29047e-05	0.000160751	0h_vs_24h
TSHZ1	335.438	-1.15809	0.265519	-4.36161	1.29107e-05	0.000160751	0h_vs_24h
ZSCAN20	127.812	1.59738	0.366279	4.36111	1.29407e-05	0.000160952	0h_vs_24h
TIPARP	4034.8	1.18781	0.27242	4.36022	1.29929e-05	0.000161427	0h_vs_24h
ITGB7	2412.11	-0.750741	0.172233	-4.35886	1.30742e-05	0.000162264	0h_vs_24h
GTDC1	262.292	-1.25499	0.288083	-4.35635	1.32249e-05	0.000163957	0h_vs_24h
AMD1	2713.13	-1.11283	0.255622	-4.35342	1.34033e-05	0.000165991	0h_vs_24h
LAIR1	49.5268	-1.91793	0.440838	-4.35066	1.3573e-05	0.000167913	0h_vs_24h
CERNA1	92.7225	-1.82215	0.419293	-4.34576	1.38797e-05	0.000171524	0h_vs_24h
MRPS18C	307.033	0.864661	0.199057	4.34378	1.40049e-05	0.000172886	0h_vs_24h
SP100	8824.42	0.703642	0.162106	4.34064	1.42068e-05	0.000175055	0h_vs_24h
ZNF512B	230.276	-1.11029	0.255793	-4.34058	1.42108e-05	0.000175055	0h_vs_24h
PARP4	2998.28	1.12606	0.25945	4.34018	1.42364e-05	0.000175184	0h_vs_24h
SCAF4_ENSG00000273271	542.127	-1.22707	0.282775	-4.33938	1.42884e-05	0.000175637	0h_vs_24h
RNF31	1768.43	0.965843	0.222677	4.33741	1.44172e-05	0.000177032	0h_vs_24h
USP30	167.69	-1.77659	0.409799	-4.33527	1.45584e-05	0.000178575	0h_vs_24h
TOP1MT	305.264	-0.895157	0.206605	-4.33269	1.473e-05	0.000180489	0h_vs_24h
ADAM15	157.391	-1.05904	0.24465	-4.32881	1.49914e-05	0.000183498	0h_vs_24h
ZNF230	245.847	0.76773	0.177374	4.32831	1.50255e-05	0.00018372	0h_vs_24h
GTPBP8	411.522	0.698773	0.161671	4.32219	1.54485e-05	0.000188694	0h_vs_24h
RNF121	249.413	1.04021	0.240733	4.32102	1.55309e-05	0.0001895	0h_vs_24h
SNAPC2	239.697	0.86863	0.20104	4.32068	1.55547e-05	0.00018959	0h_vs_24h
RAB11FIP1	1742.59	-1.01172	0.234297	-4.31812	1.57363e-05	0.000191602	0h_vs_24h
GOLM2	1745.6	-0.512897	0.119008	-4.30977	1.63424e-05	0.000198582	0h_vs_24h
SFI1	657.009	0.732241	0.169903	4.30975	1.63439e-05	0.000198582	0h_vs_24h
RHNO1	355.101	-1.12337	0.260709	-4.30891	1.64058e-05	0.000199125	0h_vs_24h
ITGA1	19.0198	4.46374	1.03783	4.30102	1.70015e-05	0.000206127	0h_vs_24h
TPT1	31497.6	-0.664646	0.15454	-4.3008	1.70184e-05	0.000206127	0h_vs_24h
MACROD2	1196.07	1.04185	0.242275	4.30029	1.70571e-05	0.00020638	0h_vs_24h
TMEM38B	364.992	-0.818893	0.190587	-4.29669	1.73368e-05	0.000209545	0h_vs_24h
YWHAZ	12786.2	-0.621693	0.144754	-4.29484	1.74823e-05	0.000211083	0h_vs_24h
ENSG00000288788	747.676	2.06385	0.48059	4.29441	1.75158e-05	0.000211268	0h_vs_24h
RBM39	6676.11	-0.941204	0.219273	-4.29238	1.76765e-05	0.000212983	0h_vs_24h
CD274	151.45	1.60192	0.374157	4.28142	1.85706e-05	0.000223524	0h_vs_24h
ZNF32	276.504	-0.833095	0.194612	-4.28079	1.86232e-05	0.000223924	0h_vs_24h
SNHG29	2776.42	-0.782384	0.182964	-4.27616	1.90144e-05	0.00022839	0h_vs_24h
SMG7	1323.67	0.920357	0.215369	4.27339	1.92521e-05	0.000231005	0h_vs_24h
ZNF711	159.694	-1.4398	0.336974	-4.27274	1.93083e-05	0.00023144	0h_vs_24h
HS6ST1	577.485	-0.909508	0.212973	-4.27054	1.95002e-05	0.000233497	0h_vs_24h
ENSG00000229273	173.113	1.64041	0.38452	4.26613	1.98897e-05	0.000237916	0h_vs_24h
SERPINH1	119.558	3.09087	0.724599	4.26563	1.99343e-05	0.000238203	0h_vs_24h
MBP	2925.32	0.493163	0.115673	4.26341	2.01326e-05	0.000240324	0h_vs_24h
HDAC4	205.603	1.06144	0.249101	4.26108	2.03444e-05	0.000242602	0h_vs_24h
RPS10	11166	-0.787992	0.184997	-4.25948	2.04901e-05	0.000243836	0h_vs_24h
STX17	1554.86	0.805234	0.189035	4.25971	2.04694e-05	0.000243836	0h_vs_24h
LYSMD2	552.78	0.916795	0.21528	4.25861	2.05705e-05	0.000244541	0h_vs_24h
ZNF440	323.462	0.839275	0.197132	4.25742	2.06801e-05	0.000245592	0h_vs_24h
GPD2	879.093	0.935725	0.219802	4.25712	2.07074e-05	0.000245664	0h_vs_24h
POLR1F	736.184	-1.22387	0.287615	-4.25525	2.08815e-05	0.000247476	0h_vs_24h
SNRNP70	1521.81	0.657029	0.154425	4.25469	2.0934e-05	0.000247844	0h_vs_24h
PTPRS	99.9024	-1.64629	0.387352	-4.25012	2.1366e-05	0.0002527	0h_vs_24h
CMTM7	374.803	-0.99079	0.233245	-4.24786	2.15825e-05	0.000254999	0h_vs_24h
EIF3H	3105.89	-0.688136	0.162155	-4.24369	2.1987e-05	0.000259513	0h_vs_24h
ENSG00000259628_CCDC146	59.8031	1.46587	0.345498	4.24277	2.20775e-05	0.000260316	0h_vs_24h
SEC24D	524.461	0.751906	0.177279	4.24137	2.22164e-05	0.000261688	0h_vs_24h
ENSG00000268205	503.698	0.689965	0.162734	4.23983	2.23684e-05	0.000262943	0h_vs_24h
SEC23IP	1217.21	0.793793	0.187217	4.23995	2.23568e-05	0.000262943	0h_vs_24h
RPAIN	526.103	0.640485	0.151269	4.23407	2.29499e-05	0.000269504	0h_vs_24h
MARCKSL1	672.603	-1.0704	0.25294	-4.23184	2.31792e-05	0.00027192	0h_vs_24h
RBM14-RBM4	699.262	-1.09664	0.259177	-4.23125	2.32398e-05	0.000272356	0h_vs_24h
IRF1-AS1	261.115	1.37983	0.326139	4.23081	2.32854e-05	0.00027253	0h_vs_24h
RIC8A	1793.7	0.526008	0.124335	4.23057	2.33096e-05	0.00027253	0h_vs_24h
TNFSF4	190.844	2.28542	0.540235	4.23042	2.33254e-05	0.00027253	0h_vs_24h
ANAPC15	134.995	-1.34865	0.319016	-4.22754	2.36256e-05	0.00027541	0h_vs_24h
OTUD6B-AS1	296.434	-0.839728	0.198641	-4.22738	2.36433e-05	0.00027541	0h_vs_24h
ZNF200	252.487	1.27792	0.302264	4.22783	2.3596e-05	0.00027541	0h_vs_24h
UBE2G2	995.404	-0.779171	0.184442	-4.22448	2.3949e-05	0.00027869	0h_vs_24h
TMEM106A	393.395	0.842517	0.199475	4.22366	2.40363e-05	0.000279425	0h_vs_24h
MRPL44	1535.08	0.940068	0.222644	4.2223	2.41824e-05	0.000280841	0h_vs_24h
YARS1	1167.88	1.19566	0.283201	4.22195	2.42197e-05	0.000280992	0h_vs_24h
PDLIM1	1453.57	-0.582848	0.138168	-4.21839	2.46048e-05	0.000285174	0h_vs_24h
ZNG1A	483.757	1.05051	0.249091	4.21737	2.47171e-05	0.000286189	0h_vs_24h
HTATIP2	491.224	0.701894	0.16645	4.21684	2.47744e-05	0.000286566	0h_vs_24h
ACTR8	749.328	0.846361	0.200774	4.2155	2.49227e-05	0.000287993	0h_vs_24h
TMED8	2875.72	-0.551487	0.130918	-4.21245	2.52614e-05	0.000291616	0h_vs_24h
NOD2	107.537	2.06165	0.489706	4.20999	2.55386e-05	0.000294521	0h_vs_24h
TARS3	393.122	-1.07215	0.254816	-4.20754	2.58163e-05	0.000297428	0h_vs_24h
BTN3A3	1848.83	1.16134	0.27619	4.20486	2.61243e-05	0.000299964	0h_vs_24h
FAM53B	2409.29	-1.32074	0.31408	-4.20512	2.60946e-05	0.000299964	0h_vs_24h
RAB11A	1180.03	-0.465181	0.110633	-4.20472	2.61402e-05	0.000299964	0h_vs_24h
TRIM65	460.172	-0.630432	0.149924	-4.205	2.61081e-05	0.000299964	0h_vs_24h
MOB3A	1972.71	-1.23812	0.294501	-4.20414	2.62074e-05	0.000300437	0h_vs_24h
LIG1	870.634	0.61899	0.14731	4.20196	2.64612e-05	0.000303046	0h_vs_24h
ERGIC3	1324.38	-0.730944	0.174013	-4.20052	2.66301e-05	0.000304679	0h_vs_24h
ENSG00000291126	44.1623	2.07728	0.494804	4.19818	2.69068e-05	0.000307541	0h_vs_24h
ENSG00000279265	327.068	1.56342	0.372661	4.19529	2.72518e-05	0.000311177	0h_vs_24h
DPH3	298.055	-0.959898	0.228849	-4.19446	2.73527e-05	0.000312021	0h_vs_24h
ETV6	1052.93	0.884325	0.211144	4.18825	2.81113e-05	0.000320359	0h_vs_24h
ARHGAP1	636.769	-0.69177	0.165184	-4.18789	2.81565e-05	0.000320557	0h_vs_24h
CDC42SE2_ENSG00000290020	985.469	-1.99552	0.476783	-4.18538	2.84683e-05	0.000323789	0h_vs_24h
ZC3H8	224.994	1.14047	0.27253	4.18473	2.8551e-05	0.00032441	0h_vs_24h
IL4R	6920.75	-2.21974	0.531396	-4.17719	2.95129e-05	0.00033501	0h_vs_24h
C18orf54	100.357	1.05158	0.251765	4.17683	2.95595e-05	0.000335211	0h_vs_24h
TSPYL1	4164.52	-0.867693	0.207755	-4.17653	2.95995e-05	0.000335336	0h_vs_24h
E2F3	254.029	0.863712	0.206826	4.17603	2.96637e-05	0.000335734	0h_vs_24h
ETS1	7495.66	-0.977796	0.23433	-4.17274	3.0096e-05	0.000339961	0h_vs_24h
TRIM69	1623.47	1.65591	0.396832	4.17282	3.00854e-05	0.000339961	0h_vs_24h
GEMIN7	176.082	-0.761649	0.182543	-4.17243	3.01367e-05	0.000340089	0h_vs_24h
RIPOR1	658.584	0.647572	0.155226	4.17181	3.02184e-05	0.000340679	0h_vs_24h
ENSG00000285744	479.476	1.0876	0.260774	4.17066	3.0372e-05	0.000342076	0h_vs_24h
RERE	1909.3	0.734853	0.17624	4.16961	3.05123e-05	0.000343323	0h_vs_24h
DNASE2	532.57	0.91131	0.218712	4.1667	3.09035e-05	0.00034705	0h_vs_24h
PATZ1	1004.63	-1.02792	0.246695	-4.16675	3.08968e-05	0.00034705	0h_vs_24h
SSU72	1392.5	-0.836887	0.200981	-4.16401	3.1271e-05	0.000350836	0h_vs_24h
SERF1B	206.672	-1.07893	0.259133	-4.1636	3.13266e-05	0.000351119	0h_vs_24h
ABHD14B	1093.26	-0.802977	0.192907	-4.16251	3.14764e-05	0.000352456	0h_vs_24h
CYTOR	50.0975	3.0299	0.728068	4.16157	3.16071e-05	0.000353236	0h_vs_24h
RBM27	2054.49	-0.847103	0.203551	-4.16162	3.15995e-05	0.000353236	0h_vs_24h
ENSG00000290762	331.988	0.944094	0.226984	4.1593	3.19225e-05	0.000356417	0h_vs_24h
GNPDA1	183.681	1.38823	0.333796	4.15891	3.19764e-05	0.000356675	0h_vs_24h
NUP107	758.531	0.654732	0.157488	4.15736	3.21951e-05	0.000358768	0h_vs_24h
EIF2AK1	1131.47	-0.531808	0.128022	-4.15402	3.2668e-05	0.000363687	0h_vs_24h
TAFAZZIN	366.799	-1.01282	0.243846	-4.15351	3.27412e-05	0.000364046	0h_vs_24h
UGCG	1716.25	-0.843641	0.203123	-4.15336	3.27632e-05	0.000364046	0h_vs_24h
ENSG00000276853	239.161	-1.72801	0.416079	-4.15308	3.28035e-05	0.000364144	0h_vs_24h
HMCES	464.112	-1.04881	0.252557	-4.15276	3.28496e-05	0.000364306	0h_vs_24h
LINC01138	178.906	1.11557	0.268716	4.15147	3.30343e-05	0.000366003	0h_vs_24h
YBX1	6502.43	-0.659987	0.158995	-4.151	3.31021e-05	0.000366403	0h_vs_24h
RNF26	357.433	-1.16085	0.279691	-4.15047	3.31793e-05	0.000366907	0h_vs_24h
FDFT1	2353.15	0.723662	0.174421	4.14893	3.34038e-05	0.000369037	0h_vs_24h
KAT8_ENSG00000278133	284.588	-0.9591	0.231281	-4.1469	3.37007e-05	0.000371962	0h_vs_24h
SNX20	1358.02	0.790129	0.190693	4.14345	3.42115e-05	0.000377239	0h_vs_24h
USP7	3048.87	-0.913989	0.22064	-4.14244	3.43631e-05	0.00037855	0h_vs_24h
ZBTB1	2217.89	-1.05193	0.254032	-4.14093	3.45895e-05	0.000380682	0h_vs_24h
PCF11	4518.54	-0.497272	0.120233	-4.13591	3.53554e-05	0.000388742	0h_vs_24h
STXBP5	648.2	-0.686782	0.166206	-4.13212	3.59433e-05	0.00039483	0h_vs_24h
PPP1R2	2079.49	-1.07487	0.26015	-4.13173	3.6005e-05	0.000395133	0h_vs_24h
SNHG16	1409.79	-1.21897	0.295231	-4.12886	3.64563e-05	0.000399706	0h_vs_24h
TBC1D12	293.135	-1.34337	0.325639	-4.12533	3.70208e-05	0.000405127	0h_vs_24h
ZNF710	489.994	0.894978	0.216942	4.12542	3.70063e-05	0.000405127	0h_vs_24h
HCK	547.328	-0.746236	0.180986	-4.12317	3.73694e-05	0.000408285	0h_vs_24h
RRAS2	1271.1	-0.743661	0.180364	-4.1231	3.73799e-05	0.000408285	0h_vs_24h
UBXN1	1328.32	-0.562445	0.136575	-4.1182	3.81845e-05	0.00041668	0h_vs_24h
NUDT4	2120.42	-0.682143	0.165747	-4.11556	3.86241e-05	0.000421079	0h_vs_24h
ZNG1E	897.727	0.689468	0.167668	4.11211	3.92067e-05	0.000427028	0h_vs_24h
METTL7A	2312.86	-0.85529	0.208054	-4.11091	3.9411e-05	0.000428849	0h_vs_24h
RBM11	79.3977	2.06599	0.502691	4.10986	3.95907e-05	0.0004304	0h_vs_24h
PRR7	78.5651	-2.21667	0.539402	-4.10949	3.96532e-05	0.000430675	0h_vs_24h
ENSG00000222042_LINC00158	61.6001	1.73943	0.423525	4.10704	4.00768e-05	0.000434867	0h_vs_24h
NCBP2AS2	210.588	-1.20531	0.293583	-4.10551	4.03423e-05	0.000437338	0h_vs_24h
TMUB2	615.913	-0.987449	0.240599	-4.10412	4.05858e-05	0.000439565	0h_vs_24h
N4BP2L1	593.998	-0.640227	0.156038	-4.10301	4.07811e-05	0.000441268	0h_vs_24h
ATP6V1A	1461.84	0.745156	0.181631	4.10259	4.08548e-05	0.000441652	0h_vs_24h
COIL	436.428	-0.788103	0.192132	-4.10188	4.09799e-05	0.000442591	0h_vs_24h
VASP	1682.84	-0.808354	0.197369	-4.09564	4.20996e-05	0.000454259	0h_vs_24h
SLC25A29	144.468	-1.7642	0.431425	-4.08923	4.32811e-05	0.000466572	0h_vs_24h
CMPK1	2435.34	-0.736898	0.180247	-4.08826	4.3463e-05	0.000468097	0h_vs_24h
ENDOD1	1491.24	0.800306	0.195788	4.08761	4.35833e-05	0.000468956	0h_vs_24h
OSER1	1351.62	-0.941238	0.230284	-4.08729	4.36446e-05	0.00046918	0h_vs_24h
ENSG00000280173_KLHL18	154.942	1.42118	0.347798	4.08622	4.38456e-05	0.000470902	0h_vs_24h
ENSG00000288926	30.3137	-2.06657	0.505816	-4.08563	4.39578e-05	0.00047167	0h_vs_24h
SLC2A4RG	123.984	-1.21413	0.297656	-4.07898	4.52332e-05	0.000484905	0h_vs_24h
CDCA7L	2013.61	-0.868677	0.21308	-4.07676	4.56676e-05	0.000489108	0h_vs_24h
FAM162A	198.392	-0.935865	0.229589	-4.07626	4.57651e-05	0.000489699	0h_vs_24h
BRI3BP	119.977	-1.35531	0.332813	-4.07229	4.65534e-05	0.000497674	0h_vs_24h
SLC19A1	76.2111	-1.66031	0.40777	-4.07168	4.66744e-05	0.000498507	0h_vs_24h
BET1	405.65	0.903176	0.221879	4.07058	4.68971e-05	0.000500424	0h_vs_24h
PTK2B	6005.02	-0.763708	0.187667	-4.06949	4.71158e-05	0.000502293	0h_vs_24h
JUNB	7912.13	-2.70225	0.664308	-4.06777	4.74651e-05	0.000505551	0h_vs_24h
ISCA1	515.298	-1.19413	0.293667	-4.06626	4.77743e-05	0.000508376	0h_vs_24h
SELENOF	1988.78	-0.662738	0.162998	-4.06592	4.78439e-05	0.00050865	0h_vs_24h
KBTBD3	112.374	1.11414	0.274073	4.06512	4.80076e-05	0.000509453	0h_vs_24h
NUP210	5118.15	-0.504109	0.124004	-4.06527	4.7976e-05	0.000509453	0h_vs_24h
ACAT2	448.77	1.13855	0.280421	4.06015	4.90421e-05	0.000519954	0h_vs_24h
ACADM	1517.89	1.00377	0.24731	4.05873	4.93394e-05	0.000522148	0h_vs_24h
MBD2	1267.72	-0.666943	0.164322	-4.05875	4.93355e-05	0.000522148	0h_vs_24h
EIF2AK3-DT	209.8	-1.65553	0.408063	-4.05705	4.96956e-05	0.000524958	0h_vs_24h
MKI67	276.575	-2.12915	0.524793	-4.05713	4.96803e-05	0.000524958	0h_vs_24h
MAP4K1	1316.94	-0.81773	0.201585	-4.05651	4.98109e-05	0.000525696	0h_vs_24h
FTH1	5823.52	-0.980572	0.24175	-4.05614	4.98908e-05	0.000526059	0h_vs_24h
CARD8	2253.95	0.821065	0.202646	4.05172	5.08416e-05	0.000535445	0h_vs_24h
ZNF594	390.625	1.46535	0.361674	4.05158	5.08736e-05	0.000535445	0h_vs_24h
FANCL	717.501	1.15951	0.286343	4.04937	5.13548e-05	0.000540019	0h_vs_24h
C4orf33	162.401	1.34127	0.331262	4.04898	5.1441e-05	0.000540434	0h_vs_24h
TNFRSF14-AS1	441.833	1.21203	0.299523	4.04654	5.198e-05	0.000545602	0h_vs_24h
TRAK1	3064.41	-0.729956	0.180487	-4.04437	5.24651e-05	0.000550194	0h_vs_24h
DENND5A	1844.53	0.828094	0.204921	4.04103	5.32162e-05	0.000557565	0h_vs_24h
USP11	1616.5	0.766286	0.189683	4.03981	5.34937e-05	0.000559965	0h_vs_24h
TSPAN33	1575.7	-0.661275	0.163727	-4.03889	5.37055e-05	0.000561674	0h_vs_24h
TRMT12	296.296	-0.987919	0.244724	-4.03687	5.41688e-05	0.000566007	0h_vs_24h
ZNF296	198.652	0.878178	0.217593	4.03588	5.43985e-05	0.000567895	0h_vs_24h
ZNF740	1118.54	0.635726	0.157567	4.03465	5.46836e-05	0.000570356	0h_vs_24h
C16orf87	179.392	-1.1042	0.27376	-4.03346	5.49608e-05	0.000572731	0h_vs_24h
RARS1	765.432	0.983361	0.244001	4.03015	5.57421e-05	0.00058035	0h_vs_24h
LINC00623	163.43	1.14814	0.285114	4.02695	5.65043e-05	0.000587756	0h_vs_24h
DNAJB11	634.459	-0.915446	0.22745	-4.02483	5.70167e-05	0.000592554	0h_vs_24h
RBM12B	1644.45	0.717398	0.178269	4.02425	5.71582e-05	0.000593491	0h_vs_24h
RPL31	8169.63	-0.670858	0.166717	-4.02394	5.72322e-05	0.000593726	0h_vs_24h
RNF135	388.704	-1.16945	0.2907	-4.02288	5.7492e-05	0.000595887	0h_vs_24h
MRPL32	264.548	0.994608	0.247277	4.02224	5.76477e-05	0.000596481	0h_vs_24h
SNHG8	764.226	-0.903981	0.224747	-4.02222	5.76525e-05	0.000596481	0h_vs_24h
WBP11	1836.85	-1.06908	0.265968	-4.01958	5.8301e-05	0.000602653	0h_vs_24h
ENC1	318.68	-2.31453	0.575865	-4.01922	5.8392e-05	0.000603054	0h_vs_24h
SLC6A6	1168.32	0.516906	0.128629	4.01859	5.85471e-05	0.000604117	0h_vs_24h
CUX1	324.686	-0.922834	0.229685	-4.01783	5.87374e-05	0.00060554	0h_vs_24h
ENSG00000232884	172.17	1.16207	0.289278	4.01715	5.89073e-05	0.00060675	0h_vs_24h
CCHCR1	231.851	0.800559	0.199349	4.01587	5.92268e-05	0.000609499	0h_vs_24h
ATP5PO	973.418	-0.622851	0.155211	-4.01294	5.99684e-05	0.000616581	0h_vs_24h
ELK4	1985.64	0.634628	0.158176	4.01215	6.01674e-05	0.000618078	0h_vs_24h
PFKFB4	51.1581	1.55946	0.389068	4.0082	6.11826e-05	0.000627949	0h_vs_24h
CHST15	1583.63	1.09727	0.273837	4.00704	6.14851e-05	0.000630495	0h_vs_24h
SLF2	1523.22	1.15739	0.289071	4.00381	6.23304e-05	0.000638597	0h_vs_24h
WARS1	5588.29	2.70668	0.676144	4.00312	6.25127e-05	0.000639897	0h_vs_24h
USP33	1782.75	0.756116	0.188909	4.00255	6.26642e-05	0.000640882	0h_vs_24h
DHX40	975.941	-0.651178	0.162707	-4.00215	6.27707e-05	0.000641253	0h_vs_24h
MARS2	332.49	-0.956929	0.239113	-4.00199	6.28114e-05	0.000641253	0h_vs_24h
ZNF302	637.747	0.692782	0.173132	4.00148	6.29484e-05	0.000642085	0h_vs_24h
CIITA	7624.91	-0.87062	0.217669	-3.99975	6.34106e-05	0.00064623	0h_vs_24h
H1-2	5062.35	-1.11302	0.278406	-3.99782	6.39274e-05	0.000650922	0h_vs_24h
CRYL1	70.3706	-1.89069	0.472959	-3.99758	6.39932e-05	0.00065102	0h_vs_24h
GGNBP2	1233.83	-1.02043	0.25547	-3.99431	6.4883e-05	0.000659492	0h_vs_24h
GSK3B	803.774	-0.866692	0.217092	-3.99229	6.5439e-05	0.000664559	0h_vs_24h
TRPM2	42.0353	-2.21034	0.553949	-3.99016	6.60296e-05	0.000669969	0h_vs_24h
ANP32E	1055.91	-0.797288	0.199843	-3.98958	6.61905e-05	0.000671013	0h_vs_24h
ZNF304	615.666	0.608032	0.152557	3.98561	6.7307e-05	0.000681734	0h_vs_24h
H2BC12	872.228	-1.4512	0.364437	-3.98204	6.8325e-05	0.000690869	0h_vs_24h
UQCC1	509.689	0.839912	0.210925	3.98203	6.83283e-05	0.000690869	0h_vs_24h
CFLAR	2845.09	0.662171	0.166356	3.98044	6.87865e-05	0.000694894	0h_vs_24h
CCDC88C	2814.13	-0.705551	0.177294	-3.97956	6.90437e-05	0.000696884	0h_vs_24h
ARMCX3	525.699	0.785996	0.197785	3.97398	7.06802e-05	0.00071278	0h_vs_24h
TYMS	45.9385	-2.43814	0.613563	-3.97374	7.07521e-05	0.000712883	0h_vs_24h
ENSG00000285976	190.296	-2.34645	0.590675	-3.97249	7.11243e-05	0.000716009	0h_vs_24h
ENSG00000230521	201.093	1.70276	0.428708	3.97184	7.13185e-05	0.00071734	0h_vs_24h
PLA2G6	344.437	0.60295	0.151828	3.97127	7.14907e-05	0.000718448	0h_vs_24h
ZNF266	1016.11	-0.565173	0.142342	-3.97052	7.17147e-05	0.000720073	0h_vs_24h
VAMP2	417.375	-1.01818	0.256671	-3.96688	7.28188e-05	0.000730525	0h_vs_24h
RAB39B	309.472	0.723802	0.182515	3.9657	7.318e-05	0.000733513	0h_vs_24h
HLA-DPA1	20765.7	-0.947894	0.239148	-3.96363	7.38198e-05	0.000738645	0h_vs_24h
OGFOD2	312.999	1.06682	0.269146	3.96374	7.37844e-05	0.000738645	0h_vs_24h
PTEN	3085.2	-0.572495	0.144529	-3.9611	7.46053e-05	0.000745859	0h_vs_24h
GYPC	743.956	-1.00688	0.25424	-3.96038	7.48314e-05	0.000747312	0h_vs_24h
MRS2	1486.08	0.763698	0.192842	3.96022	7.48797e-05	0.000747312	0h_vs_24h
SLC44A2	3710.39	-0.567997	0.14351	-3.9579	7.56121e-05	0.00075397	0h_vs_24h
DAP3	879.548	-0.70654	0.178671	-3.95441	7.67229e-05	0.000764388	0h_vs_24h
C21orf91	1141.21	0.583231	0.147511	3.95381	7.69162e-05	0.000765653	0h_vs_24h
U2AF1	678.126	-1.25313	0.317061	-3.95233	7.73925e-05	0.000769733	0h_vs_24h
TIMM23B	144.977	-1.35602	0.343291	-3.95005	7.81347e-05	0.000776447	0h_vs_24h
CD180	2110.97	-1.58761	0.402111	-3.94818	7.87467e-05	0.000781186	0h_vs_24h
MAP1LC3B	868.272	-1.06991	0.270986	-3.94821	7.87368e-05	0.000781186	0h_vs_24h
MED20	234.17	0.980384	0.248365	3.94736	7.9019e-05	0.000782546	0h_vs_24h
SLK	815.923	-0.595027	0.150737	-3.94746	7.8985e-05	0.000782546	0h_vs_24h
ANP32A	1473.27	-0.530424	0.134402	-3.94655	7.92865e-05	0.000784523	0h_vs_24h
RBX1	421.884	0.996149	0.252489	3.94532	7.96942e-05	0.000787883	0h_vs_24h
ZNF844	805.628	-1.07505	0.272649	-3.94297	8.04799e-05	0.000794971	0h_vs_24h
RASA3	1461.97	-0.751843	0.190777	-3.94096	8.11565e-05	0.00080097	0h_vs_24h
SPART	847.712	0.814984	0.206946	3.93815	8.21132e-05	0.000809722	0h_vs_24h
UBL3	1261.3	-0.632499	0.16064	-3.93737	8.23788e-05	0.000811649	0h_vs_24h
MAP3K14	1497.66	-0.68227	0.173365	-3.93545	8.30394e-05	0.000817461	0h_vs_24h
CTNNA1	1678.31	0.465407	0.118278	3.93484	8.32518e-05	0.000818855	0h_vs_24h
UBR2	2384.61	0.386883	0.0983416	3.93408	8.35173e-05	0.000820769	0h_vs_24h
H4C15	2214.57	1.17961	0.299918	3.93311	8.38522e-05	0.000823361	0h_vs_24h
HNRNPA1	10355.7	-0.799077	0.203217	-3.93214	8.41919e-05	0.000825995	0h_vs_24h
GARS1	1933.47	0.787526	0.200366	3.93045	8.47886e-05	0.000831144	0h_vs_24h
CNOT6L	2736.58	-0.601559	0.15311	-3.92892	8.53266e-05	0.000835709	0h_vs_24h
CRYGS	61.9614	1.91881	0.488418	3.92861	8.54366e-05	0.000836079	0h_vs_24h
SNHG7	677.666	-0.826465	0.210527	-3.9257	8.64768e-05	0.000845543	0h_vs_24h
NAAA	253.839	-1.10222	0.280961	-3.92302	8.74443e-05	0.000854281	0h_vs_24h
FXN	82.9599	-1.30697	0.333175	-3.92276	8.75402e-05	0.000854496	0h_vs_24h
ATOX1	350.123	0.845107	0.21551	3.92142	8.80283e-05	0.000857091	0h_vs_24h
GPR183	3200.56	-1.23312	0.314456	-3.92143	8.80248e-05	0.000857091	0h_vs_24h
PRPF8	5972.5	-0.424466	0.108236	-3.92168	8.79335e-05	0.000857091	0h_vs_24h
ZNF362	175.685	-1.08519	0.276912	-3.91889	8.89577e-05	0.000865411	0h_vs_24h
FCHO1	751.025	-0.795169	0.202996	-3.91716	8.95981e-05	0.000870909	0h_vs_24h
SLAIN2	1191.18	-0.652895	0.166721	-3.9161	8.99921e-05	0.000874004	0h_vs_24h
SECISBP2L	5614.35	0.990089	0.252845	3.91579	9.01071e-05	0.000874387	0h_vs_24h
SPOPL	1490.03	-0.749224	0.19138	-3.91486	9.04566e-05	0.000877043	0h_vs_24h
SNRNP27	362.716	-0.925561	0.236451	-3.91439	9.06339e-05	0.000878025	0h_vs_24h
ADAM8	917.61	-0.804512	0.205547	-3.914	9.07782e-05	0.000878688	0h_vs_24h
CSNK1G3	2436.25	-0.532328	0.136037	-3.91312	9.11106e-05	0.000881167	0h_vs_24h
PPARGC1B	244.96	-1.43309	0.366357	-3.91174	9.16347e-05	0.000885496	0h_vs_24h
AFG3L1P	220.131	-0.990883	0.253448	-3.90961	9.24458e-05	0.000892588	0h_vs_24h
BCAR3	292.144	0.906503	0.232121	3.90531	9.41056e-05	0.000907856	0h_vs_24h
ANXA2R-OT1	219.782	-1.24913	0.319926	-3.90443	9.44476e-05	0.000910396	0h_vs_24h
SHC1	1108.03	0.476859	0.122146	3.90402	9.46075e-05	0.000911178	0h_vs_24h
C16orf54	2094.78	-0.731179	0.187306	-3.90366	9.47488e-05	0.00091178	0h_vs_24h
CELSR1	1538.27	0.576803	0.147789	3.90289	9.50493e-05	0.000913911	0h_vs_24h
SOCS1	878.777	1.12717	0.288905	3.90153	9.55877e-05	0.000918324	0h_vs_24h
PFKFB3	946.601	1.42943	0.366431	3.90095	9.5814e-05	0.000919735	0h_vs_24h
WDR75	822.528	0.555466	0.142457	3.89919	9.6514e-05	0.000925686	0h_vs_24h
FAM98B	196.394	-1.07252	0.275295	-3.89589	9.78391e-05	0.000937618	0h_vs_24h
PCGF5	5083.07	0.449122	0.115323	3.89448	9.84097e-05	0.000942305	0h_vs_24h
ZFP30	263.607	1.0134	0.260296	3.89328	9.88964e-05	0.000946182	0h_vs_24h
SMPD1	220.335	-1.04488	0.268511	-3.89138	9.96751e-05	0.000952845	0h_vs_24h
PIK3C2B	630.834	-0.935369	0.240395	-3.89096	9.98473e-05	0.000953703	0h_vs_24h
NMD3	894.431	-0.599135	0.154	-3.8905	0.000100039	0.000954748	0h_vs_24h
PHF19	414.565	1.09928	0.28258	3.89015	0.000100181	0.000955312	0h_vs_24h
CCND3	2396.48	-0.740648	0.190571	-3.88647	0.00010171	0.000969098	0h_vs_24h
KLF12	2370.21	-0.780713	0.200892	-3.88623	0.000101812	0.000969264	0h_vs_24h
H2BC15	546.744	-1.15122	0.296286	-3.8855	0.00010212	0.0009714	0h_vs_24h
ENSG00000287697	223.875	-1.10497	0.284417	-3.88503	0.000102315	0.000972458	0h_vs_24h
HNRNPK	9901.15	-0.47198	0.121586	-3.88187	0.000103656	0.000984391	0h_vs_24h
ENTR1	321.452	-0.976156	0.251527	-3.88092	0.000104061	0.000987425	0h_vs_24h
BBLN	575.09	-0.85391	0.22007	-3.88017	0.000104382	0.000988039	0h_vs_24h
FLOT2	2064.63	-0.689515	0.177696	-3.88031	0.000104322	0.000988039	0h_vs_24h
PIR	12.6807	5.34903	1.37854	3.88022	0.000104363	0.000988039	0h_vs_24h
CALD1	40.6484	3.21744	0.829515	3.8787	0.000105018	0.00099325	0h_vs_24h
CNIH1	591.658	-0.73536	0.189682	-3.87681	0.000105837	0.00100018	0h_vs_24h
STAP1	2762.71	0.689608	0.177917	3.87601	0.000106182	0.00100262	0h_vs_24h
DAG1	383.362	-0.865071	0.223288	-3.87423	0.000106963	0.00100916	0h_vs_24h
FADD	419.945	0.793484	0.204902	3.87251	0.000107721	0.00101549	0h_vs_24h
XPOT	1447.31	0.599733	0.154878	3.8723	0.000107814	0.00101554	0h_vs_24h
ENSG00000277566	82.3068	1.40832	0.3639	3.87009	0.000108794	0.00102345	0h_vs_24h
ZMPSTE24-DT	68.3161	-1.29938	0.335756	-3.87001	0.000108831	0.00102345	0h_vs_24h
AP1G2	1665.91	0.607908	0.157181	3.86757	0.000109924	0.00103289	0h_vs_24h
PARP10	3145.13	1.19036	0.307809	3.86719	0.000110096	0.00103367	0h_vs_24h
TNFRSF13B	597.59	1.12947	0.292258	3.86462	0.00011126	0.00104375	0h_vs_24h
DDX17	10343.2	0.615815	0.159381	3.86378	0.000111644	0.00104566	0h_vs_24h
ZNF777	314.286	-1.19499	0.309278	-3.86381	0.000111632	0.00104566	0h_vs_24h
ARHGEF9	155.542	-0.994214	0.257349	-3.8633	0.000111867	0.0010469	0h_vs_24h
ZNF431	565.462	-0.855505	0.221481	-3.86266	0.000112159	0.00104879	0h_vs_24h
LAMP2	1470.31	0.536827	0.139024	3.86139	0.000112743	0.00105339	0h_vs_24h
C9orf78	703.942	-0.996496	0.258326	-3.85751	0.000114546	0.00106851	0h_vs_24h
UBE2I	1771.82	-0.528223	0.136929	-3.85764	0.000114489	0.00106851	0h_vs_24h
NAIF1	268.025	-0.743836	0.192852	-3.85703	0.000114773	0.0010689	0h_vs_24h
ZNF430	1032.61	-0.91447	0.237082	-3.85719	0.000114696	0.0010689	0h_vs_24h
ASTN2	440.325	0.878171	0.22781	3.85484	0.000115803	0.00107763	0h_vs_24h
ENSG00000227627	42.4003	-2.11316	0.548475	-3.8528	0.000116775	0.00108493	0h_vs_24h
TOMM22	768.641	-0.925343	0.240162	-3.85299	0.000116685	0.00108493	0h_vs_24h
PMS2	561.946	-0.615654	0.159814	-3.85231	0.000117008	0.00108622	0h_vs_24h
MMP9	38.8583	4.5388	1.17827	3.85208	0.000117121	0.00108639	0h_vs_24h
PURA	474.349	0.912609	0.23699	3.85083	0.000117718	0.00109025	0h_vs_24h
SMAD7	356.813	1.95786	0.508428	3.85082	0.000117725	0.00109025	0h_vs_24h
LINC-PINT	2539.71	0.591924	0.153803	3.84858	0.000118802	0.00109847	0h_vs_24h
ZC3HAV1L	134.137	2.12091	0.551081	3.84863	0.00011878	0.00109847	0h_vs_24h
SERTAD2	1299.41	-0.928001	0.241248	-3.84667	0.000119735	0.00110621	0h_vs_24h
IGKV3-20_ENSG00000240040	9254.24	0.760304	0.197686	3.84603	0.000120049	0.00110823	0h_vs_24h
CBR1	340.975	1.66096	0.432415	3.84113	0.000122468	0.00112937	0h_vs_24h
EXOSC6	1160.21	-0.993723	0.258715	-3.841	0.000122535	0.00112937	0h_vs_24h
ENSG00000291006	22.6589	2.61599	0.681469	3.83875	0.00012366	0.00113857	0h_vs_24h
GOLGA1_SCAI	105.581	-1.06449	0.277311	-3.83862	0.00012373	0.00113857	0h_vs_24h
FOSB	1515.69	-3.65579	0.953568	-3.8338	0.000126178	0.00116018	0h_vs_24h
COPS2	1224.38	-1.17842	0.307435	-3.83309	0.000126544	0.00116262	0h_vs_24h
TMEM107	214.239	-1.57229	0.410418	-3.83096	0.000127643	0.00117179	0h_vs_24h
CD47	5469.54	0.496749	0.129683	3.83049	0.000127888	0.0011731	0h_vs_24h
VAMP7	615.575	-0.565315	0.147594	-3.8302	0.00012804	0.00117356	0h_vs_24h
EID1	1201.11	-0.807521	0.210995	-3.82721	0.000129605	0.00118685	0h_vs_24h
LINC00158	35.7898	2.44689	0.639369	3.82704	0.000129695	0.00118685	0h_vs_24h
PGAP2	130.963	-1.10109	0.287867	-3.82501	0.000130766	0.00119571	0h_vs_24h
OBI1	1095.31	0.515517	0.134807	3.82413	0.000131236	0.00119811	0h_vs_24h
RASSF1	608.55	-0.809633	0.211709	-3.82427	0.00013116	0.00119811	0h_vs_24h
GPRASP1	241.692	-0.743284	0.194565	-3.82023	0.000133328	0.00121574	0h_vs_24h
SNX18	1374.67	-0.765602	0.200412	-3.82014	0.000133377	0.00121574	0h_vs_24h
HERC2	1493.04	-0.512892	0.134379	-3.81677	0.00013521	0.00123148	0h_vs_24h
CCL3L3	54.0327	2.59877	0.680985	3.81619	0.000135527	0.00123339	0h_vs_24h
AMZ2	549.276	-0.723318	0.189572	-3.81553	0.00013589	0.00123486	0h_vs_24h
ZNHIT2	167.162	1.00534	0.263489	3.81551	0.000135902	0.00123486	0h_vs_24h
VHL	1070.01	-0.834915	0.218847	-3.81507	0.000136143	0.00123608	0h_vs_24h
FBXO34	840.665	-0.669192	0.175467	-3.81377	0.000136864	0.00124165	0h_vs_24h
TCF25	1789.6	0.616907	0.161786	3.8131	0.000137235	0.00124404	0h_vs_24h
ENSG00000290789_H3C8	160.527	-3.79611	0.995692	-3.81253	0.000137549	0.00124591	0h_vs_24h
RAB5A_ENSG00000289138	270.018	-1.63649	0.429894	-3.80673	0.000140818	0.00127453	0h_vs_24h
IGHD	7872.3	-1.00232	0.263341	-3.80616	0.00014114	0.00127544	0h_vs_24h
PGRMC2	255.579	-0.816029	0.214396	-3.80617	0.000141135	0.00127544	0h_vs_24h
RIOX1	495.794	-0.995419	0.261626	-3.80474	0.000141955	0.00128099	0h_vs_24h
TADA2B	1042.03	-1.20679	0.317185	-3.8047	0.000141975	0.00128099	0h_vs_24h
UQCRFS1	904.008	-0.954251	0.250823	-3.80448	0.0001421	0.00128112	0h_vs_24h
OGT	4809.72	0.810042	0.213073	3.8017	0.000143705	0.00129429	0h_vs_24h
WEE1	542.971	-1.38552	0.36446	-3.80156	0.000143785	0.00129429	0h_vs_24h
ABCB6	237.806	1.06555	0.280387	3.80027	0.000144539	0.0012999	0h_vs_24h
FAF1	654.435	-0.528729	0.139135	-3.80011	0.000144633	0.0012999	0h_vs_24h
TLR1	1476.46	0.72648	0.191231	3.79896	0.000145305	0.00130493	0h_vs_24h
FLCN	653.47	0.73279	0.192989	3.79706	0.000146424	0.00131395	0h_vs_24h
DNAJC10	2713.15	-0.818658	0.215787	-3.79382	0.000148347	0.00133018	0h_vs_24h
ATP5MC2	2119.39	-0.591092	0.155943	-3.79045	0.000150377	0.00134733	0h_vs_24h
CHCHD7	676.991	-0.483997	0.127721	-3.78948	0.000150965	0.00135156	0h_vs_24h
ZNF620	128.105	1.3347	0.352236	3.78923	0.000151112	0.00135183	0h_vs_24h
HSP90B1	4879.37	-1.21568	0.320909	-3.78825	0.000151711	0.00135614	0h_vs_24h
RASGRP2	2371.8	-0.667901	0.17635	-3.78737	0.000152248	0.00135989	0h_vs_24h
TNFAIP8L2	251.618	1.83094	0.483511	3.78676	0.000152627	0.00136222	0h_vs_24h
ESRRA	363.138	1.00431	0.265296	3.78564	0.000153315	0.00136625	0h_vs_24h
ZNF326	674.832	-0.806187	0.212957	-3.78568	0.00015329	0.00136625	0h_vs_24h
HMGB2	940.459	-1.31474	0.347472	-3.78373	0.000154498	0.00137552	0h_vs_24h
SLC1A5	1108.75	0.689656	0.182276	3.78357	0.000154593	0.00137552	0h_vs_24h
RNASE6	448.128	-1.584	0.418879	-3.78153	0.00015587	0.00138581	0h_vs_24h
RPS19	13330.1	-0.684901	0.181143	-3.78101	0.000156195	0.00138764	0h_vs_24h
MLKL	360.136	1.12362	0.297375	3.77847	0.000157794	0.00140077	0h_vs_24h
NIPSNAP2	449.38	-0.685354	0.18155	-3.77501	0.00016	0.00141926	0h_vs_24h
SERP1	2844.37	-0.587456	0.155695	-3.77311	0.000161223	0.00142902	0h_vs_24h
ABI3	336.965	1.3617	0.361067	3.77133	0.000162381	0.00143792	0h_vs_24h
SC5D	639.494	0.849035	0.225138	3.77118	0.000162477	0.00143792	0h_vs_24h
CRTC3	987.606	-0.93603	0.24824	-3.77067	0.000162808	0.00143975	0h_vs_24h
ZC3H12C	13.9038	5.05419	1.34076	3.76964	0.000163483	0.00144462	0h_vs_24h
BCAS2	682.566	-1.113	0.295303	-3.76902	0.000163891	0.00144712	0h_vs_24h
BRIX1	577.072	-0.858945	0.227996	-3.76737	0.000164975	0.00145558	0h_vs_24h
SIAH2	987.906	-0.782428	0.207701	-3.76708	0.000165165	0.00145615	0h_vs_24h
SLA2	48.6935	2.47274	0.656461	3.76676	0.000165377	0.0014569	0h_vs_24h
PRICKLE4_TOMM6	250.027	-0.855128	0.227044	-3.76635	0.000165652	0.00145822	0h_vs_24h
TCAF2_ENSG00000290786	165.219	-11.3213	3.00674	-3.7653	0.000166352	0.00146327	0h_vs_24h
CCT6A	1774.11	0.620352	0.164882	3.7624	0.000168289	0.00147918	0h_vs_24h
TMED10	2685.65	-0.529599	0.140781	-3.76187	0.000168646	0.00148119	0h_vs_24h
SAMSN1	782.395	1.12437	0.298904	3.76165	0.000168799	0.00148141	0h_vs_24h
RFX3	417.045	0.69935	0.186111	3.75771	0.000171473	0.00150373	0h_vs_24h
ENSG00000261526	72.8583	-1.44776	0.385325	-3.75726	0.000171785	0.00150533	0h_vs_24h
ENSG00000275993	4432.34	-2.49975	0.665514	-3.75612	0.000172567	0.00151104	0h_vs_24h
TBC1D8	96.5008	1.2717	0.338651	3.7552	0.000173201	0.00151545	0h_vs_24h
EIF3E	5134.72	-0.60824	0.161993	-3.75474	0.000173523	0.00151712	0h_vs_24h
LSM14A	2278.83	-0.688005	0.183503	-3.74929	0.000177337	0.00154929	0h_vs_24h
ZNF441	888.114	0.586162	0.156363	3.74873	0.000177731	0.00155156	0h_vs_24h
ITM2C	1334.68	-1.50933	0.402836	-3.74675	0.00017914	0.00156268	0h_vs_24h
THAP3	194.376	0.902163	0.240884	3.74522	0.000180237	0.00157107	0h_vs_24h
NT5E	1425.72	-1.00684	0.268848	-3.745	0.000180395	0.00157126	0h_vs_24h
LIN37	114.521	1.28197	0.342443	3.74361	0.000181394	0.00157877	0h_vs_24h
H3C13_H2BC18_H2AC18	375.936	1.20754	0.32258	3.74337	0.000181569	0.00157911	0h_vs_24h
BLCAP	1222.54	-0.708386	0.189249	-3.74315	0.00018173	0.00157932	0h_vs_24h
FNBP4	1939.19	-0.585061	0.156377	-3.74134	0.000183045	0.00158955	0h_vs_24h
GPATCH11	475.469	-1.38311	0.369769	-3.74047	0.000183679	0.00159386	0h_vs_24h
CLDN23	38.9546	2.7554	0.736801	3.73967	0.000184258	0.00159769	0h_vs_24h
PPP2R5C	3544.77	0.552611	0.147843	3.73782	0.000185626	0.00160834	0h_vs_24h
ATG7	542.349	0.54966	0.147133	3.7358	0.000187116	0.00162004	0h_vs_24h
ENSG00000233170	14.1164	-3.72601	0.997533	-3.73523	0.000187544	0.00162253	0h_vs_24h
TTC30B	212.628	-1.14426	0.306412	-3.73436	0.000188189	0.0016269	0h_vs_24h
ANKRD42	209.719	-0.985151	0.264169	-3.72925	0.000192049	0.00165903	0h_vs_24h
MAML1	1201.79	0.513008	0.137593	3.72845	0.000192662	0.00166184	0h_vs_24h
METTL4_ENSG00000266783	16.9738	4.08229	1.09486	3.7286	0.000192543	0.00166184	0h_vs_24h
USP13	109.236	-1.00047	0.268391	-3.72767	0.000193261	0.00166576	0h_vs_24h
MAN1A1	2698.04	1.03977	0.278972	3.72713	0.000193675	0.00166809	0h_vs_24h
TFDP1	564.551	-0.776431	0.208338	-3.72678	0.000193942	0.00166914	0h_vs_24h
SREBF2	3155.75	0.542951	0.145722	3.72594	0.000194586	0.00167344	0h_vs_24h
MED30	439.654	-0.829416	0.222692	-3.7245	0.000195705	0.00168181	0h_vs_24h
ENSG00000290791	78.7768	1.93444	0.519531	3.72344	0.000196528	0.00168763	0h_vs_24h
UBR1	1597.38	0.485591	0.130449	3.72245	0.000197301	0.00169302	0h_vs_24h
PTPN1	4244.64	-1.09435	0.294016	-3.72206	0.000197603	0.00169435	0h_vs_24h
UBE2R2	835.702	-0.449319	0.120796	-3.71966	0.000199489	0.00170925	0h_vs_24h
PWP1	1090.8	-0.945977	0.25434	-3.71934	0.00019974	0.00171014	0h_vs_24h
TCEA2	92.1032	-1.10312	0.296613	-3.71907	0.00019996	0.00171075	0h_vs_24h
MOXD1	212.844	1.03383	0.278074	3.71781	0.00020096	0.00171804	0h_vs_24h
PIK3R5	1032.31	-0.9915	0.266745	-3.71704	0.000201572	0.001722	0h_vs_24h
TMEM255A	16.1089	6.72772	1.81038	3.71619	0.000202252	0.00172653	0h_vs_24h
CEP120	1720.03	-0.609852	0.164168	-3.71481	0.00020336	0.00173471	0h_vs_24h
RPL35	6952.8	-0.57724	0.15547	-3.71288	0.000204912	0.00174666	0h_vs_24h
HIPK3	3544.71	-0.368072	0.0991461	-3.71242	0.000205285	0.00174855	0h_vs_24h
IRF5	1619.46	0.576852	0.155409	3.71184	0.000205755	0.00175126	0h_vs_24h
ITGAE	98.1502	-1.31313	0.354073	-3.70864	0.000208372	0.00177223	0h_vs_24h
GBP5	890.68	1.1209	0.302332	3.7075	0.000209313	0.00177502	0h_vs_24h
MARCKS	1741.2	-0.967173	0.260858	-3.70766	0.000209186	0.00177502	0h_vs_24h
NR2C2	2333.86	0.892593	0.240722	3.70798	0.000208922	0.00177502	0h_vs_24h
TMEM131L	2908.78	-0.493382	0.133073	-3.7076	0.000209235	0.00177502	0h_vs_24h
CYTIP	9403.63	0.790175	0.213268	3.70508	0.000211326	0.00179077	0h_vs_24h
GRIPAP1	904.079	0.926273	0.25003	3.70465	0.000211683	0.00179248	0h_vs_24h
CDK5RAP3	838.617	0.622831	0.168161	3.70379	0.000212405	0.00179729	0h_vs_24h
KLF11	1015.59	-1.51748	0.409742	-3.70349	0.000212654	0.00179807	0h_vs_24h
PPA1	633.237	-0.719734	0.194355	-3.7032	0.000212896	0.00179881	0h_vs_24h
YBX3	1710.31	-1.49165	0.403033	-3.70107	0.000214696	0.00181269	0h_vs_24h
CASC3	1621.57	0.414096	0.111937	3.69938	0.000216127	0.00182277	0h_vs_24h
GNGT2	144.34	1.11414	0.301178	3.69929	0.000216204	0.00182277	0h_vs_24h
GLIDR	236.874	1.11799	0.302328	3.69795	0.000217351	0.0018311	0h_vs_24h
ATP7A	489.253	0.919983	0.248964	3.69524	0.000219677	0.00184935	0h_vs_24h
NME4	149.596	-1.47189	0.398372	-3.69476	0.000220096	0.00185153	0h_vs_24h
ALDH1L2	22.2551	3.64597	0.987099	3.69362	0.000221084	0.00185849	0h_vs_24h
RBBP7	1408.04	-0.435745	0.118083	-3.69016	0.000224113	0.00188258	0h_vs_24h
RBSN	738.983	-1.35781	0.36801	-3.6896	0.000224608	0.00188537	0h_vs_24h
IFIT3_IFIT1B	11.0514	4.68845	1.27115	3.68835	0.000225716	0.00189329	0h_vs_24h
TNFRSF11A	7.39531	6.13659	1.6644	3.68698	0.000226935	0.00190214	0h_vs_24h
MAN2B2	1025.08	-0.582934	0.158129	-3.68644	0.000227415	0.00190479	0h_vs_24h
ARMH3	608.465	-1.01241	0.274741	-3.68495	0.000228744	0.00191453	0h_vs_24h
RPL14	9448.78	-0.818555	0.222175	-3.68428	0.000229346	0.00191818	0h_vs_24h
PDXDC2P-NPIPB14P	829.225	1.23692	0.336004	3.68126	0.00023208	0.00193825	0h_vs_24h
XPO5	578.074	0.66563	0.180808	3.68141	0.000231946	0.00193825	0h_vs_24h
PLD6	84.4109	-1.53876	0.418037	-3.68092	0.000232391	0.00193944	0h_vs_24h
BATF3	13.1907	3.10157	0.842852	3.67985	0.000233368	0.00194479	0h_vs_24h
SACM1L	898.216	1.12877	0.306733	3.67996	0.000233269	0.00194479	0h_vs_24h
CXCR5	5164.02	-0.947967	0.257666	-3.67906	0.000234098	0.00194947	0h_vs_24h
YRDC	333.291	-1.39737	0.379882	-3.67844	0.000234665	0.00195278	0h_vs_24h
PPP1R9B	3361.68	-0.569546	0.154845	-3.67817	0.000234912	0.00195344	0h_vs_24h
TCAF1	733.794	0.726852	0.197801	3.67466	0.000238168	0.00197908	0h_vs_24h
CALU	462.557	-0.799942	0.217819	-3.67252	0.000240175	0.00199363	0h_vs_24h
ZNF652	597.679	-0.536982	0.14622	-3.67242	0.000240262	0.00199363	0h_vs_24h
PIGW	160.715	-1.16727	0.318007	-3.67058	0.000241996	0.00200658	0h_vs_24h
ZNF394	1198.76	-1.15329	0.31453	-3.6667	0.000245705	0.00203587	0h_vs_24h
BTG3	504.047	-0.972149	0.265172	-3.6661	0.000246276	0.00203914	0h_vs_24h
ENSG00000267120	411.026	1.21963	0.332816	3.66459	0.00024774	0.00204979	0h_vs_24h
PPP1R15B	5120.34	-1.11855	0.305471	-3.6617	0.000250545	0.00207152	0h_vs_24h
CD37	9409.12	-0.683088	0.18674	-3.65797	0.000254222	0.00210042	0h_vs_24h
HAUS5	301.088	-0.618658	0.169135	-3.65777	0.000254417	0.00210053	0h_vs_24h
DAZAP2	5247.89	-0.812893	0.222357	-3.6558	0.00025638	0.00211372	0h_vs_24h
ENSG00000232053_ENSG00000289600	10.2872	-3.2326	0.884211	-3.65592	0.000256264	0.00211372	0h_vs_24h
ACADSB	332.507	-0.745021	0.203823	-3.65524	0.000256946	0.00211486	0h_vs_24h
DTD1	254.326	-0.722259	0.197602	-3.65511	0.000257067	0.00211486	0h_vs_24h
H1-3	2467.33	-1.09729	0.300187	-3.65537	0.000256812	0.00211486	0h_vs_24h
ADIPOR2	944.029	0.824366	0.225687	3.65269	0.000259507	0.00213342	0h_vs_24h
DDX56	791.559	0.605806	0.165864	3.65242	0.000259779	0.00213414	0h_vs_24h
RCC2	2551.58	0.602383	0.164941	3.65212	0.000260085	0.00213513	0h_vs_24h
NUDT12	49.5369	1.57131	0.430399	3.65082	0.0002614	0.0021444	0h_vs_24h
RPL22L1	385.695	-0.842055	0.23067	-3.65047	0.00026176	0.00214584	0h_vs_24h
GTF3C2_MPV17	95.125	2.02702	0.555571	3.64853	0.000263747	0.0021606	0h_vs_24h
CHRNB1	165.899	1.73798	0.476421	3.64799	0.000264298	0.00216284	0h_vs_24h
EPC1	1962.85	-0.696014	0.190799	-3.6479	0.000264395	0.00216284	0h_vs_24h
ARRB2	369.26	-0.83542	0.229088	-3.64673	0.000265603	0.00217119	0h_vs_24h
GGCX	168.885	0.988799	0.271197	3.64606	0.000266292	0.00217528	0h_vs_24h
WDR44	513.936	0.607021	0.166632	3.64287	0.00026961	0.00220083	0h_vs_24h
PSTPIP1	247.17	-0.75935	0.208459	-3.64269	0.000269805	0.00220087	0h_vs_24h
C12orf75-AS1	94.2424	1.9225	0.527906	3.64175	0.000270796	0.0022074	0h_vs_24h
PLEK	2806.57	-0.509814	0.140033	-3.64067	0.00027193	0.00221508	0h_vs_24h
MMD	400.932	-1.69738	0.466393	-3.63938	0.000273291	0.00222303	0h_vs_24h
SCARB2	707.01	0.726399	0.199587	3.6395	0.000273167	0.00222303	0h_vs_24h
ENSG00000239920	19.3617	3.08354	0.847446	3.63863	0.000274097	0.00222802	0h_vs_24h
IP6K2	783.009	-0.79175	0.217618	-3.63826	0.000274486	0.00222891	0h_vs_24h
MORF4L1	2288.36	-0.9956	0.273655	-3.63816	0.000274591	0.00222891	0h_vs_24h
MTDH	3325.13	-0.544744	0.149818	-3.63603	0.000276877	0.00224589	0h_vs_24h
METTL3	631.139	0.843904	0.232127	3.63553	0.000277414	0.00224867	0h_vs_24h
PDE3B	609.897	1.65411	0.455047	3.63503	0.000277947	0.00224983	0h_vs_24h
POMK	812.367	-0.610435	0.167925	-3.63516	0.000277809	0.00224983	0h_vs_24h
INTS7	542.642	1.08996	0.299909	3.63431	0.00027873	0.00225459	0h_vs_24h
TM2D2	347.456	0.736953	0.20302	3.62995	0.000283476	0.00229138	0h_vs_24h
ATP6V1E2	109.367	-1.05112	0.289663	-3.62877	0.000284772	0.00230025	0h_vs_24h
ZBTB45	279.729	0.806707	0.222435	3.62671	0.000287059	0.0023171	0h_vs_24h
CD58	1577.51	0.777526	0.214455	3.62559	0.000288304	0.00232553	0h_vs_24h
DPH5	303.032	-0.784116	0.216329	-3.62465	0.000289348	0.0023307	0h_vs_24h
IPO9	1125.02	0.490607	0.135346	3.62483	0.000289147	0.0023307	0h_vs_24h
NUS1	842.041	-0.55268	0.152569	-3.62248	0.000291793	0.00234876	0h_vs_24h
EIF4EBP2	1629.5	-0.365266	0.10084	-3.62222	0.000292086	0.00234948	0h_vs_24h
NARS1	1530.54	0.843544	0.232906	3.62182	0.000292534	0.00235145	0h_vs_24h
MTHFD2	1035.39	0.960494	0.265392	3.61915	0.000295574	0.00237424	0h_vs_24h
NOP53	7270.71	-0.744621	0.205882	-3.61674	0.000298336	0.00239476	0h_vs_24h
TMEM102	380.009	0.889315	0.245903	3.61653	0.000298575	0.00239502	0h_vs_24h
TXNDC5	5791.58	-1.23251	0.340846	-3.61602	0.000299167	0.0023981	0h_vs_24h
C3	24.0523	-3.05439	0.845051	-3.61444	0.000300999	0.00240945	0h_vs_24h
FNDC3A	1450.57	0.585788	0.162062	3.6146	0.000300812	0.00240945	0h_vs_24h
SMARCC1	2396.67	-0.368939	0.102116	-3.61293	0.000302758	0.00242186	0h_vs_24h
PHLDB3	158.369	1.1971	0.331441	3.61181	0.000304069	0.00243066	0h_vs_24h
NCAPD2	8089.63	-1.20722	0.334293	-3.61127	0.000304703	0.00243404	0h_vs_24h
MAML2	603.531	1.08281	0.299868	3.61096	0.000305065	0.00243526	0h_vs_24h
TBK1	1129.52	0.65179	0.180526	3.6105	0.000305609	0.00243792	0h_vs_24h
LINC00847	295.708	1.02982	0.285264	3.61006	0.000306131	0.0024404	0h_vs_24h
TRIM34	814.736	1.32772	0.368178	3.6062	0.000310713	0.00247522	0h_vs_24h
FAM24B	110.58	0.916897	0.254286	3.60577	0.000311226	0.0024776	0h_vs_24h
KHDC4	737.058	0.896121	0.248657	3.60385	0.000313538	0.00249086	0h_vs_24h
TSN	1129.7	-0.816602	0.22658	-3.60403	0.000313324	0.00249086	0h_vs_24h
WDR46	648.579	0.85856	0.238211	3.60419	0.000313123	0.00249086	0h_vs_24h
NCL	4340.55	-0.577944	0.160394	-3.60328	0.000314232	0.00249327	0h_vs_24h
NSA2	1274.21	-0.548259	0.152157	-3.60324	0.000314272	0.00249327	0h_vs_24h
TRMO	514.273	-0.896857	0.249021	-3.60152	0.000316358	0.0025081	0h_vs_24h
ANTXR2	1236.31	-0.736133	0.204487	-3.59991	0.000318326	0.00252162	0h_vs_24h
CSTF2	285.106	1.13625	0.315646	3.59977	0.0003185	0.00252162	0h_vs_24h
YEATS4	245.753	-0.590367	0.164015	-3.59946	0.000318879	0.00252289	0h_vs_24h
NGLY1	1731.15	0.566467	0.157474	3.59722	0.000321639	0.002543	0h_vs_24h
NIPAL2	297.181	-0.963464	0.2679	-3.59636	0.000322701	0.00254965	0h_vs_24h
MFAP3	721.527	0.534399	0.148607	3.59606	0.000323071	0.00255083	0h_vs_24h
CUL4B	1662.42	0.529657	0.14733	3.59504	0.000324341	0.00255911	0h_vs_24h
ZNF572	148.925	1.18265	0.329132	3.59325	0.000326576	0.00257499	0h_vs_24h
CD46	1617.79	0.581946	0.162022	3.59177	0.00032844	0.00258792	0h_vs_24h
GABPB1-IT1	467.345	-0.844541	0.235179	-3.59106	0.000329337	0.00259322	0h_vs_24h
MTMR10	1401.14	-0.587784	0.1637	-3.59061	0.00032991	0.00259597	0h_vs_24h
C1GALT1C1	235.19	0.860634	0.239705	3.59039	0.000330179	0.00259631	0h_vs_24h
LRRC8A	517.772	-1.14147	0.317947	-3.59011	0.000330537	0.00259737	0h_vs_24h
CCDC150	7.37585	5.77315	1.60819	3.58985	0.000330867	0.00259819	0h_vs_24h
TP53RK	670.883	0.819254	0.228297	3.58854	0.000332541	0.00260957	0h_vs_24h
TAF9B	204.424	0.881463	0.245692	3.58768	0.000333636	0.00261639	0h_vs_24h
KAT6A	3520.29	-0.717801	0.200154	-3.58625	0.000335471	0.00262899	0h_vs_24h
USP19	1629.73	0.767152	0.214055	3.5839	0.000338496	0.0026509	0h_vs_24h
ATP6V0B	823.276	-0.602244	0.168059	-3.58354	0.000338975	0.00265286	0h_vs_24h
ANKRD11	1014.2	0.721129	0.201345	3.58156	0.000341553	0.00267122	0h_vs_24h
CTSZ	1697.23	-0.668251	0.186717	-3.57895	0.000344976	0.00269617	0h_vs_24h
PIEZO1	1478.71	-0.644748	0.180173	-3.57849	0.000345582	0.00269909	0h_vs_24h
SHISA5	5113.34	0.831752	0.232451	3.57818	0.000345989	0.00270044	0h_vs_24h
SNRPN	1504.68	-0.49943	0.139619	-3.57709	0.000347445	0.00270997	0h_vs_24h
ZBED6	1114	-1.5905	0.445102	-3.57334	0.000352455	0.00274535	0h_vs_24h
ZNF691-DT	13.3968	4.43349	1.24071	3.57336	0.000352428	0.00274535	0h_vs_24h
CAMK4	86.9589	-1.53239	0.429472	-3.56807	0.000359616	0.00279925	0h_vs_24h
UBR7	686.07	-0.545925	0.153043	-3.56714	0.000360895	0.00280731	0h_vs_24h
METTL16	678.289	-0.902548	0.253094	-3.56606	0.000362386	0.00281702	0h_vs_24h
ENSG00000267547_SLFN12_ENSG00000267745	49.1401	8.6727	2.43298	3.56465	0.000364348	0.00283036	0h_vs_24h
ORMDL2	389.226	0.977875	0.274371	3.56406	0.000365161	0.00283477	0h_vs_24h
CHRNA6	13.5139	4.47552	1.25617	3.56283	0.000366873	0.00284616	0h_vs_24h
AK4	21.441	3.75181	1.05351	3.56124	0.000369109	0.00286158	0h_vs_24h
DSTN	186.711	-1.2178	0.342011	-3.5607	0.000369863	0.00286551	0h_vs_24h
ENSG00000287222	115.756	0.989746	0.278092	3.55906	0.000372185	0.00288157	0h_vs_24h
EBLN3P	2422.97	-0.535258	0.15041	-3.55865	0.00037276	0.00288299	0h_vs_24h
NUP188	1508.37	0.664558	0.186748	3.55858	0.000372867	0.00288299	0h_vs_24h
PDIA3	2697.19	-0.598958	0.168389	-3.55699	0.000375132	0.00289857	0h_vs_24h
CYRIB	1631.81	-0.540944	0.1521	-3.55651	0.000375815	0.00289997	0h_vs_24h
GINM1	383.924	-0.560083	0.157476	-3.55663	0.000375644	0.00289997	0h_vs_24h
ZNF721	1077.78	-0.686223	0.19307	-3.55426	0.000379042	0.00292292	0h_vs_24h
MRPS18B	1103.57	0.818647	0.230395	3.55322	0.000380541	0.00293252	0h_vs_24h
ZNF670	123.755	1.0962	0.308599	3.55219	0.000382035	0.00294208	0h_vs_24h
CYP1B1	16.2992	4.45359	1.25414	3.5511	0.000383625	0.00295236	0h_vs_24h
KDM1B	223.63	-0.994969	0.280262	-3.55014	0.000385025	0.00296116	0h_vs_24h
IQSEC1	1986.52	-0.868431	0.244662	-3.54952	0.00038594	0.00296623	0h_vs_24h
NUDCD1	590.602	0.968275	0.272957	3.54736	0.000389116	0.00298865	0h_vs_24h
SNTB2	174.363	-1.05676	0.297973	-3.5465	0.000390381	0.00299638	0h_vs_24h
PIGV	302.514	0.849896	0.23979	3.54434	0.000393604	0.00301911	0h_vs_24h
NOCT	109.503	-2.16931	0.612337	-3.54268	0.000396085	0.00303612	0h_vs_24h
novelGene_GPR15_AS	18.0211	4.23306	1.19646	3.53799	0.00040318	0.00308847	0h_vs_24h
ZNF841	636.018	0.690024	0.195221	3.53457	0.00040844	0.00312669	0h_vs_24h
EML4	2728.8	-0.400975	0.113451	-3.53435	0.00040878	0.00312722	0h_vs_24h
RBPJ	757.28	0.550368	0.155831	3.53183	0.000412699	0.00315512	0h_vs_24h
DGKH	14.2704	2.79311	0.790945	3.53136	0.000413428	0.00315835	0h_vs_24h
NUDT3	1174.97	-0.610996	0.173028	-3.53121	0.000413668	0.00315835	0h_vs_24h
CDH1	27.7626	4.74953	1.34509	3.53102	0.000413968	0.00315855	0h_vs_24h
SLCO4A1	432.049	1.7684	0.500867	3.53067	0.000414507	0.00316058	0h_vs_24h
ZNF322	626.166	1.00975	0.286014	3.53043	0.000414885	0.00316138	0h_vs_24h
C2orf88	35.4075	-2.06561	0.585129	-3.53017	0.000415288	0.00316237	0h_vs_24h
ARHGDIA	2022.29	-0.795852	0.225483	-3.52955	0.000416264	0.00316771	0h_vs_24h
TRBC2	2474.44	0.603631	0.171076	3.52844	0.000418019	0.00317898	0h_vs_24h
TBC1D23	685.324	0.724812	0.205437	3.52816	0.000418464	0.00318027	0h_vs_24h
CLEC16A	959.361	-0.469826	0.133223	-3.52661	0.000420912	0.00319572	0h_vs_24h
LBR	2556.19	-0.54897	0.155669	-3.52653	0.00042105	0.00319572	0h_vs_24h
EMC7	290.301	-0.938327	0.266114	-3.52604	0.000421828	0.00319744	0h_vs_24h
IKZF2	976.648	1.25577	0.356139	3.52607	0.000421781	0.00319744	0h_vs_24h
ENSG00000284691	678.138	-0.718846	0.20397	-3.52428	0.000424636	0.00321661	0h_vs_24h
VCPKMT	374.819	-0.911189	0.258604	-3.52349	0.000425901	0.00322408	0h_vs_24h
SPIN1	643.369	-0.514508	0.146145	-3.52052	0.000430699	0.00325827	0h_vs_24h
DDIT4	788.917	-1.59917	0.454339	-3.51977	0.000431914	0.00326532	0h_vs_24h
TYK2	1929.38	0.708916	0.201469	3.51874	0.000433603	0.00327596	0h_vs_24h
RAB2A	921.132	-0.639673	0.181847	-3.51764	0.000435401	0.00328739	0h_vs_24h
GRB2	5027.34	-0.391274	0.11126	-3.51674	0.000436874	0.00329422	0h_vs_24h
PTGS1	218.626	-1.48105	0.421124	-3.5169	0.000436621	0.00329422	0h_vs_24h
[truncated: 5,007 more rows]

## Sheet: DataS1d
DataS1d. DEI (transcript level) of primary B-cell [0h vs 24h]
[truncated: 4,759 more rows]

[truncated: 2 more sheets: DataS1e, DataS1f]
