# Supplementary material for: Functional and dynamic profiling of transcript isoforms reveals essential roles of alternative splicing in interferon response
Source: Cell Genom. 2024 Sep 16;4(10):100654. doi: 10.1016/j.xgen.2024.100654 (PMC11602592; doi:10.1016/j.xgen.2024.100654)
Supplement: Data S2. Result of translation efficiency in LCL, related to Figure 2 — (Columns) gene: The gene name, isolSG: Isoform identifier of isoISG annotation, TE: Translation efficiency, Periodicity: Measure of how often reads occur at the annotated frame compared to alternative frames, Uniformity: Proportion of maximum entropy, indicating the distribution uniformity of reads along the ORF. [file mmc3.xlsx]

## Sheet: DataS2
Data S2. Translation efficiency in LCL
gene	isoISG	TE	Periodicity	Uniformity
WASH7P	PB.1.19	0.326319	0.352617	0.76647
WASH9P	PB.19176.29	0.358672	0.344017	0.729747
WASH9P	PB.19176.31	1.05862	0.752997	0.636783
NOC2L	PB.8.8	0.654094	0.362987	0.821486
NOC2L	PB.8.16	0.646931	0.361955	0.818019
NOC2L	PB.8.18	0.644631	0.358451	0.941001
NOC2L	PB.8.17	0.474684	0.367278	0.859292
KLHL17	PB.9.2	0.186195	0.230769	0.560704
ISG15	PB.10.1	1.673	0.361956	0.884971
AGRN	PB.11.2	0.965353	0.348912	0.946049
AGRN	PB.11.5	1.02398	0.359771	0.821713
AGRN	PB.11.11	0.718872	0.362434	0.95446
C1orf159	PB.12.4	1.4476	0.398942	0.639196
TNFRSF18	PB.13.1	1.12052	0.26087	0.641132
SDF4	PB.14.4	1.00298	0.293303	0.813497
SDF4	PB.14.2	0.749457	0.245935	0.88329
ACAP3	PB.19505.18	0.283994	0.350877	0.703175
PUSL1	PB.16.1	1.0624	0.313725	0.731135
INTS11	PB.19506.29	0.671578	0.365063	0.865921
INTS11	PB.19506.33	0.733237	0.353262	0.799619
INTS11	PB.19506.40	0.650041	0.367324	0.894806
INTS11	PB.19506.44	0.617099	0.326705	0.790455
CPTP	PB.17.1	1.26939	0.317752	0.711126
DVL1	PB.19507.45	0.104576	0.341667	0.688412
AURKAIP1	PB.19508.50	0.871902	0.383221	0.859047
CCNL2	PB.19504.91	0.55628	0.306306	0.861897
CCNL2	PB.19504.99	0.313247	0.356757	0.775731
MRPL20	PB.21.1	0.685595	0.357425	0.828598
VWA1	PB.23.2	3.25576	0.347218	0.740446
ATAD3B	PB.19538.6	0.408263	0.354889	0.833966
ATAD3B	PB.19538.7	0.377421	0.375201	0.864021
ATAD3B	PB.19538.9	0.505708	0.36507	0.820479
ATAD3A	PB.25.2	0.852325	0.403528	0.78585
ATAD3A	PB.25.3	0.620711	0.352614	0.774286
SSU72	PB.28.1	0.338669	0.359794	0.771651
SSU72	PB.28.2	0.387488	0.314551	0.703497
MIB2	PB.29.2	0.474113	0.317584	0.695884
MIB2	PB.29.3	0.485688	0.318912	0.77488
CDK11B	PB.31.8	0.383832	0.359692	0.916638
CDK11B	PB.31.6	0.389141	0.356673	0.803213
CDK11B	PB.31.9	0.392139	0.355477	0.923405
CDK11A	PB.34.1	0.41106	0.360225	0.884967
CDK11A	PB.34.2	0.405729	0.357282	0.864275
CDK11A	PB.34.5	0.536876	0.343491	0.821491
NADK	PB.36.9	0.455859	0.356808	0.861395
NADK	PB.36.13	0.458041	0.348927	0.856013
NADK	PB.36.27	0.557156	0.275835	0.768887
GNB1	PB.37.16	0.643801	0.284218	0.890282
RER1	PB.42.3	5.09783	0.881967	0.497431
RER1	PB.42.5	0.823319	0.420979	0.754164
PEX10	PB.43.6	0.770667	0.344898	0.713356
PANK4	PB.45.8	0.974801	0.353488	0.794859
TNFRSF14	PB.46.3	0.344058	0.228291	0.744073
TNFRSF14	PB.46.4	0.372899	0.308972	0.740048
PRXL2B	PB.48.8	2.12852	0.325467	0.723497
PRXL2B	PB.48.10	2.71622	0.403808	0.765418
WRAP73	PB.50.2	0.678572	0.364204	0.770085
WRAP73	PB.50.11	0.714532	0.336748	0.870147
TP73	PB.51.19	1.07129	0.440269	0.578727
LRRC47	PB.53.3	1.09481	0.389477	0.76418
CEP104	PB.54.12	0.207168	0.401183	0.677386
C1orf174	PB.56.1	0.945561	0.38074	0.751133
KCNAB2	PB.57.37	0.630795	0.350341	0.911899
ACOT7	PB.63.2	0.789914	0.335244	0.843816
ACOT7	PB.63.1	0.908641	0.341081	0.787275
ZBTB48	PB.66.2	0.366802	0.281504	0.787751
KLHL21	PB.67.1	1.59795	0.366516	0.748866
KLHL21	PB.67.2	2.29748	0.349739	0.700227
KLHL21	PB.67.4	1.61515	0.349874	0.777485
PHF13	PB.68.3	1.14059	0.369128	0.710757
THAP3	PB.69.2	0.876051	0.387508	0.654915
VAMP3	PB.75.3	2.12614	0.381197	0.623835
TNFRSF9	PB.79.2	4.38196	0.368421	0.692984
RERE	PB.85.28	0.34064	0.35284	0.781781
ENO1	PB.88.12	1.14791	0.362828	0.895195
ENO1	PB.88.7	0.971234	0.361963	0.974545
ENO1	PB.88.3	0.991238	0.358228	0.960634
ENO1	PB.88.16	0.961417	0.367999	0.974973
ENO1	PB.88.17	1.02076	0.360928	0.955101
SLC2A5	PB.89.2	1.48853	0.369614	0.755121
GPR157	PB.90.1	1.41017	0.375	0.686146
H6PD	PB.94.3	0.791098	0.311265	0.789482
H6PD	PB.94.8	0.894274	0.365435	0.766551
SPSB1	PB.95.1	1.06551	0.297297	0.630574
TMEM201	PB.97.2	1.66906	0.356871	0.862796
PIK3CD-AS1	PB.99.1	1.02993	0.287879	0.410921
CLSTN1	PB.100.3	0.82921	0.342579	0.927952
CLSTN1	PB.100.6	0.776622	0.351955	0.943372
CLSTN1	PB.100.7	0.67545	0.360348	0.865574
CLSTN1	PB.100.11	0.59391	0.369225	0.861084
CTNNBIP1	PB.101.3	1.15131	0.425532	0.572598
KIF1B	PB.106.11	0.522058	0.368374	0.766678
KIF1B	PB.106.30	0.550621	0.370326	0.762636
PGD	PB.107.3	0.735394	0.36325	0.843893
CENPS	PB.108.1	0.433713	0.404762	0.670458
PEX14	PB.110.3	1.10284	0.368207	0.713545
CASZ1	PB.111.5	0.374293	0.3	0.653036
TARDBP	PB.112.22	0.954514	0.38161	0.898162
TARDBP	PB.112.28	0.657753	0.375881	0.860039
TARDBP	PB.112.36	0.940053	0.383553	0.848685
TARDBP	PB.112.41	1.02858	0.380043	0.86389
TARDBP	PB.112.51	0.520111	0.366386	0.850252
TARDBP	PB.112.45	0.438473	0.36041	0.845627
SRM	PB.113.3	0.30374	0.352728	0.792126
EXOSC10	PB.19218.9	0.406646	0.372211	0.78348
EXOSC10	PB.19218.14	0.426632	0.34803	0.92303
EXOSC10	PB.19218.21	0.392216	0.396708	0.8964
EXOSC10	PB.19218.11	0.406879	0.357984	0.943195
EXOSC10	PB.19218.23	0.405579	0.385673	0.84428
EXOSC10	PB.19218.32	0.41346	0.331828	0.893826
MTOR	PB.115.19	0.248759	0.377684	0.850927
FBXO44	PB.117.2	0.969339	0.515456	0.754845
MAD2L2	PB.119.1	0.384945	0.365548	0.749902
MAD2L2	PB.119.2	0.402605	0.396873	0.715665
AGTRAP	PB.120.1	1.39834	0.380282	0.706552
CLCN6	PB.122.1	0.544426	0.351204	0.727237
KIAA2013	PB.123.5	0.564034	0.34346	0.771613
KIAA2013	PB.123.12	0.409936	0.344835	0.835905
PLOD1	PB.124.4	0.568899	0.326807	0.952071
PLOD1	PB.124.5	0.592543	0.348678	0.792918
MFN2	PB.125.24	0.555651	0.321412	0.952001
MIIP	PB.126.1	0.726845	0.358264	0.781818
MIIP	PB.126.2	0.637609	0.341121	0.770611
TNFRSF8	PB.127.5	1.39156	0.342374	0.844936
TNFRSF8	PB.127.9	1.69308	0.364475	0.888187
TNFRSF8	PB.127.29	1.59382	0.364874	0.916615
TNFRSF1B	PB.130.4	0.994884	0.351971	0.854242
TNFRSF1B	PB.130.7	1.0463	0.350637	0.807627
VPS13D	PB.131.4	0.483672	0.340443	0.757628
DHRS3	PB.132.1	0.72477	0.310345	0.61446
PRDM2	PB.133.2	0.393247	0.32461	0.896314
PRDM2	PB.133.10	0.42451	0.332368	0.816242
PRDM2	PB.133.37	0.375332	0.361974	0.838733
PRDM2	PB.133.44	0.406854	0.338629	0.895213
EFHD2	PB.137.5	1.31306	0.373078	0.802797
DNAJC16	PB.139.6	0.859005	0.380531	0.830687
DDI2	PB.140.27	1.72755	0.365857	0.73912
PLEKHM2	PB.142.1	0.160833	0.352827	0.780096
PLEKHM2	PB.142.2	0.155849	0.355788	0.838951
SPEN	PB.144.21	0.551046	0.323213	0.752439
SPEN	PB.144.28	0.462594	0.343933	0.769315
SPEN	PB.144.29	0.306156	0.350038	0.780833
ZBTB17	PB.145.2	0.330084	0.25278	0.797783
ZBTB17	PB.145.3	0.337803	0.34534	0.768871
CPLANE2	PB.148.1	0.579772	0.349294	0.53653
SZRD1	PB.151.4	0.620694	0.449147	0.77485
SZRD1	PB.151.13	0.530174	0.426082	0.771504
NECAP2	PB.152.3	1.55105	0.370191	0.841013
NECAP2	PB.152.5	1.41053	0.387652	0.823815
NECAP2	PB.152.9	1.53368	0.364895	0.938731
NECAP2	PB.152.10	1.25483	0.335717	0.776532
ATP13A2	PB.157.3	0.466518	0.409424	0.756728
ATP13A2	PB.157.1	0.461506	0.412112	0.749952
PADI2	PB.159.1	3.85098	0.337302	0.704896
RCC2	PB.161.14	12.3084	0.944019	0.571324
ALDH4A1	PB.162.1	1.44575	0.383256	0.736208
IFFO2	PB.163.1	0.728547	0.368796	0.723529
UBR4	PB.165.1	0.467488	0.376748	0.820233
UBR4	PB.165.3	0.255389	0.35255	0.81812
EMC1	PB.170.38	1.04505	0.379079	0.896301
EMC1	PB.170.43	1.03579	0.387902	0.966542
EMC1	PB.170.55	1.50233	0.448347	0.866753
EMC1	PB.170.59	1.04084	0.365548	0.961479
EMC1	PB.170.65	1.13052	0.378887	0.903073
AKR7A2	PB.171.1	1.21733	0.358755	0.802008
SLC66A1	PB.172.2	0.95838	0.378378	0.700566
CAPZB	PB.175.19	1.92858	0.432958	0.807026
NBL1	PB.177.1	0.829682	0.304348	0.451762
TMCO4	PB.178.2	0.711885	0.375435	0.735584
OTUD3	PB.179.2	0.936281	0.378044	0.671325
MUL1	PB.180.1	1.79511	0.345716	0.74335
HP1BP3	PB.183.13	0.823316	0.362258	0.915043
HP1BP3	PB.183.17	0.951615	0.392694	0.839589
HP1BP3	PB.183.82	0.950015	0.348076	0.930763
HP1BP3	PB.183.86	0.872351	0.382937	0.911155
HP1BP3	PB.183.99	1.18568	0.362154	0.769152
EIF4G3	PB.185.4	0.32698	0.377051	0.785011
EIF4G3	PB.185.44	0.343533	0.370967	0.90473
ECE1	PB.187.6	1.06725	0.363024	0.81137
ECE1	PB.187.7	1.2023	0.37142	0.812403
ECE1	PB.187.28	1.48937	0.351432	0.827128
ECE1	PB.187.30	1.14659	0.363347	0.886254
ECE1	PB.187.29	1.11667	0.381634	0.89333
USP48	PB.195.3	0.641086	0.348899	0.886976
USP48	PB.195.7	0.474342	0.396666	0.827077
USP48	PB.195.16	0.499971	0.397775	0.863405
USP48	PB.195.58	0.853566	0.351221	0.784641
ZBTB40	PB.202.28	0.356627	0.330317	0.774495
KDM1A	PB.204.2	0.533446	0.360888	0.960764
KDM1A	PB.204.15	0.553401	0.370181	0.819672
KDM1A	PB.204.14	0.53838	0.366307	0.837528
KDM1A	PB.204.16	0.547663	0.360237	0.954016
KDM1A	PB.204.20	0.457659	0.344987	0.890058
HNRNPR	PB.210.20	0.999335	0.347541	0.889844
HNRNPR	PB.210.23	0.990285	0.353756	0.824437
HNRNPR	PB.210.24	1.05205	0.361787	0.8709
HNRNPR	PB.210.26	0.963087	0.354842	0.827913
HNRNPR	PB.210.50	0.859005	0.348943	0.814136
HNRNPR	PB.210.53	0.854816	0.374285	0.865954
HNRNPR	PB.210.56	0.827467	0.285136	0.631492
ZNF436	PB.212.6	0.545679	0.315619	0.684881
E2F2	PB.214.4	0.718564	0.364889	0.706712
E2F2	PB.214.7	0.598477	0.205263	0.60452
ID3	PB.215.1	2.92569	0.336627	0.840012
RPL11	PB.216.1	0.274411	0.346796	0.854219
RPL11	PB.216.8	76.8807	0.373477	0.641491
ELOA	PB.217.16	0.481048	0.260056	0.895352
PITHD1	PB.218.1	1.27614	0.420168	0.769922
PITHD1	PB.218.3	1.39482	0.393384	0.768748
LYPLA2	PB.219.5	1.25319	0.327515	0.766685
GALE	PB.220.3	1.67157	0.680305	0.726878
GALE	PB.220.2	0.818929	0.405363	0.825474
GALE	PB.220.5	0.829715	0.434671	0.820207
HMGCL	PB.221.1	1.20728	0.399195	0.77048
FUCA1	PB.222.2	1.19031	0.377588	0.768917
FUCA1	PB.222.1	1.6696	0.363259	0.766011
CNR2	PB.223.1	0.695284	0.411765	0.681766
SRSF10	PB.226.7	1.38429	0.868075	0.722502
SRSF10	PB.226.48	1.55489	0.886219	0.722674
SRSF10	PB.226.57	1.0083	0.60454	0.786162
SRSF10	PB.226.133	0.993644	0.52265	0.797721
IFNLR1	PB.227.1	0.263821	0.346154	0.590393
STPG1	PB.229.1	0.552641	0.220779	0.505149
SRRM1	PB.231.12	0.762121	0.412669	0.875016
SRRM1	PB.231.20	3.06222	0.87627	0.631589
SRRM1	PB.231.41	0.733558	0.410976	0.925062
SRRM1	PB.231.59	0.737456	0.402805	0.900284
SRRM1	PB.231.53	0.735287	0.403313	0.824048
SRRM1	PB.231.52	0.746517	0.411417	0.853294
SRRM1	PB.231.61	0.75494	0.400611	0.902279
SRRM1	PB.231.62	0.694049	0.378556	0.909932
CLIC4	PB.232.16	2.15144	0.375166	0.813257
RUNX3	PB.237.1	0.728303	0.360079	0.7959
RUNX3	PB.237.2	0.704033	0.352354	0.832831
RSRP1	PB.240.11	0.213365	0.417582	0.655422
LDLRAP1	PB.243.5	0.489199	0.394366	0.634541
SELENON	PB.244.1	0.5931	0.284367	0.578598
MTFR1L	PB.245.2	0.93735	0.636439	0.715622
MTFR1L	PB.245.6	0.461873	0.395937	0.717564
PAQR7	PB.248.1	0.737839	0.4	0.691602
STMN1	PB.249.8	1.41243	0.401686	0.706765
PAFAH2	PB.250.1	0.745245	0.333322	0.710028
PDIK1L	PB.251.13	0.799648	0.373134	0.669653
ZNF593	PB.252.1	1.80875	0.265756	0.622569
CEP85	PB.254.7	0.417867	0.341617	0.838459
CEP85	PB.254.8	0.449653	0.365333	0.843529
CEP85	PB.254.9	0.442944	0.365203	0.817001
SH3BGRL3	PB.255.1	1.75419	0.372171	0.82092
DHDDS	PB.19543.3	0.979225	0.302326	0.852768
HMGN2	PB.19544.26	0.962345	0.652948	0.500983
HMGN2	PB.19544.31	27.5458	0.994676	0.348189
HMGN2	PB.19544.53	6.60686	0.617208	0.698755
RPS6KA1	PB.261.1	0.322995	0.351246	0.848796
RPS6KA1	PB.261.5	0.306887	0.34958	0.924407
ARID1A	PB.262.3	0.336625	0.373671	0.779324
ZDHHC18	PB.267.1	0.401636	0.359452	0.71104
GPN2_GPATCH3	PB.268.1	0.419673	0.344828	0.705276
GPN2_ENSG00000289554	PB.19546.2	0.775119	0.336066	0.711344
NUDC	PB.269.6	0.924659	0.361374	0.870487
SLC9A1	PB.270.1	0.545673	0.378471	0.753286
WDTC1	PB.271.8	0.879437	0.796894	0.629404
TMEM222	PB.19548.2	1.25087	0.325065	0.876385
TMEM222	PB.19548.3	1.19844	0.346774	0.766864
TMEM222	PB.19548.4	1.12323	0.346623	0.770071
TMEM222	PB.19548.10	3.33644	0.285191	0.484167
FGR	PB.277.19	0.409268	0.293446	0.847301
IFI6	PB.278.2	5.42304	0.317101	0.873801
IFI6	PB.278.1	5.69109	0.324539	0.883441
IFI6	PB.278.3	5.65092	0.324317	0.8764
FAM76A	PB.279.2	1.05502	0.398635	0.674245
STX12	PB.280.7	1.24756	0.393654	0.742429
THEMIS2	PB.282.6	1.07308	0.374428	0.864399
THEMIS2	PB.282.10	0.940258	0.349373	0.914776
THEMIS2	PB.282.11	0.912858	0.374887	0.954491
THEMIS2	PB.282.5	0.822264	0.36413	0.938811
THEMIS2	PB.282.3	1.72953	0.411806	0.807793
RPA2	PB.283.1	0.796209	0.35899	0.922951
RPA2	PB.283.2	0.829938	0.365321	0.816201
XKR8	PB.285.1	0.859791	0.28869	0.673323
EYA3	PB.287.3	1.01259	0.38186	0.871591
EYA3	PB.287.7	1.16712	0.388932	0.794081
EYA3	PB.287.18	1.09835	0.375972	0.897868
EYA3	PB.287.19	1.21671	0.382616	0.893524
SESN2	PB.291.3	1.1157	0.369407	0.738425
MED18	PB.292.2	1.53656	0.336508	0.785318
PHACTR4	PB.293.7	0.325736	0.385965	0.713683
PHACTR4	PB.293.15	0.324667	0.358125	0.792863
RCC1	PB.19553.18	0.341497	0.348305	0.78056
RCC1	PB.19553.25	0.350809	0.322363	0.937611
TRNAU1AP	PB.296.1	0.60778	0.364407	0.7397
YTHDF2	PB.301.2	1.00979	0.372751	0.818377
YTHDF2	PB.301.10	1.00051	0.324879	0.804821
EPB41	PB.302.24	0.861706	0.353932	0.897173
SRSF4	PB.303.2	0.538341	0.35024	0.79115
SRSF4	PB.303.4	0.560946	0.334949	0.917597
MECR	PB.304.3	0.557541	0.303572	0.766933
LAPTM5	PB.307.26	1.01673	0.377232	0.934045
LAPTM5	PB.307.6	0.832164	0.37384	0.888216
LAPTM5	PB.307.31	31.4927	0.976062	0.328452
LAPTM5	PB.307.15	1.42569	0.395792	0.889209
LAPTM5	PB.307.9	0.774509	0.334414	0.863372
LAPTM5	PB.307.19	7.97908	0.916812	0.46007
LAPTM5	PB.307.28	1.03009	0.343682	0.953193
LAPTM5	PB.307.3	1.08304	0.385525	0.925094
LAPTM5	PB.307.37	1.06712	0.381944	0.895159
PUM1	PB.312.96	0.696845	0.376942	0.788231
PUM1	PB.312.97	0.703596	0.390704	0.87609
PUM1	PB.312.104	0.666821	0.374937	0.941096
SNRNP40	PB.313.3	0.989301	0.383108	0.820948
SNRNP40	PB.313.5	1.03524	0.337966	0.916771
SNRNP40	PB.313.4	0.943093	0.355263	0.897519
ZCCHC17	PB.314.2	0.397655	0.269	0.75864
SERINC2	PB.316.1	1.07717	0.366582	0.795868
SERINC2	PB.316.2	1.12321	0.371626	0.815773
PEF1	PB.318.3	1.04893	0.403367	0.809109
PEF1	PB.318.4	86.1144	0.997175	0.588818
KHDRBS1	PB.323.3	1.55626	0.390481	0.873071
KHDRBS1	PB.323.4	1.28021	0.378599	0.876114
KHDRBS1	PB.323.16	1.68776	0.38058	0.943489
TMEM39B	PB.324.2	0.664587	0.326136	0.823265
TMEM39B	PB.324.4	0.873202	0.39556	0.745385
TMEM39B	PB.324.12	0.751252	0.295159	0.688827
TXLNA	PB.327.16	1.43242	0.40419	0.864764
TXLNA	PB.327.20	1.28789	0.392395	0.77142
TXLNA	PB.327.31	1.27216	0.397737	0.93664
TXLNA	PB.327.35	1.07421	0.400323	0.897757
CCDC28B	PB.328.1	0.809969	0.362881	0.876004
CCDC28B	PB.328.7	1.7278	0.345247	0.852939
IQCC	PB.19561.9	0.327313	0.311741	0.620557
TMEM234	PB.329.2	0.767239	0.3125	0.55254
EIF3I	PB.330.1	0.721574	0.362652	0.885583
LCK	PB.332.1	0.520645	0.316481	0.947544
LCK	PB.332.3	0.489046	0.330507	0.826552
HDAC1	PB.333.8	0.674957	0.354214	0.808751
HDAC1	PB.333.21	0.695958	0.348233	0.856001
MARCKSL1	PB.334.3	2.66998	0.349957	0.857669
BSDC1	PB.336.1	0.696125	0.394115	0.779205
BSDC1	PB.336.14	0.6595	0.380187	0.799294
ZBTB8OS	PB.339.2	0.921022	0.407993	0.795102
ZBTB8OS	PB.339.3	1.05878	0.404878	0.805722
RBBP4	PB.338.14	1.31757	0.366463	0.93255
RBBP4	PB.338.18	1.31397	0.212073	0.820697
RBBP4	PB.338.38	1.15224	0.383472	0.84137
RBBP4	PB.338.41	1.49611	0.371022	0.866304
RBBP4	PB.338.47	1.31767	0.338191	0.935107
YARS1	PB.343.10	0.679968	0.367563	0.856449
YARS1	PB.343.16	0.605653	0.365891	0.804622
YARS1	PB.343.21	0.558897	0.371195	0.82621
YARS1	PB.343.23	0.652091	0.363099	0.88742
S100PBP	PB.342.12	0.428872	0.347425	0.823551
S100PBP	PB.342.13	0.485818	0.34072	0.885876
S100PBP	PB.342.16	0.508166	0.343787	0.869072
AK2	PB.345.21	1.40402	0.352588	0.888113
AK2	PB.345.28	2.74276	0.658163	0.704471
TRIM62	PB.19563.2	0.91689	0.371381	0.678555
ZNF362	PB.349.3	0.288814	0.318841	0.539915
ZSCAN20	PB.351.6	0.491106	0.357143	0.647936
SMIM12	PB.352.5	0.070875	0.4	0.467465
SMIM12	PB.352.9	0.962105	0.308824	0.701794
TMEM35B	PB.19566.3	2.03949	0.425922	0.736668
ZMYM6	PB.19564.25	0.262428	0.382057	0.769452
ZMYM6	PB.19564.45	0.380406	0.324338	0.793757
ZMYM6	PB.19564.53	0.315369	0.368456	0.823353
SFPQ	PB.355.5	1.11099	0.385412	0.825717
SFPQ	PB.355.69	1.14432	0.365763	0.84346
SFPQ	PB.355.106	1.1294	0.382325	0.847976
ZMYM4	PB.356.10	0.260535	0.37322	0.77993
ZMYM4	PB.356.31	0.232366	0.376108	0.837175
KIAA0319L	PB.361.20	0.353225	0.204334	0.715876
NCDN	PB.360.6	0.973831	0.348366	0.920785
PSMB2	PB.363.12	1.27523	0.36954	0.9019
C1orf216	PB.364.1	1.02588	0.307692	0.70749
AGO1	PB.367.11	0.36323	0.335067	0.870484
ADPRS	PB.372.2	0.713594	0.326612	0.74948
TRAPPC3	PB.374.3	1.14685	0.386861	0.785723
MAP7D1	PB.375.2	0.498517	0.360869	0.870119
MAP7D1	PB.375.3	0.471718	0.368756	0.861343
MAP7D1	PB.375.7	0.482756	0.368131	0.826552
MAP7D1	PB.375.9	0.462417	0.371308	0.871484
THRAP3	PB.376.8	0.727932	0.360171	0.849132
THRAP3	PB.376.54	0.725608	0.369001	0.902587
LSM10	PB.19570.27	0.390747	0.342466	0.675994
MRPS15	PB.379.2	0.432473	0.359982	0.807036
ZC3H12A	PB.380.2	0.877631	0.571186	0.799185
ZC3H12A	PB.380.7	0.821472	0.361881	0.757813
MEAF6	PB.382.10	0.802244	0.364729	0.872176
SNIP1	PB.383.3	0.892582	0.361788	0.730033
GNL2	PB.384.3	0.508647	0.383849	0.765378
C1orf109	PB.386.2	1.22629	0.359882	0.734529
C1orf122	PB.387.2	3.22615	0.305882	0.685694
MTF1	PB.389.3	0.481626	0.421637	0.665552
INPP5B	PB.390.1	0.66394	0.360628	0.80135
INPP5B	PB.390.31	0.606821	0.346708	0.79895
INPP5B	PB.390.39	0.548734	0.307743	0.877394
FHL3	PB.392.1	1.66614	0.331904	0.750775
RRAGC	PB.395.1	0.780626	0.356127	0.739962
MYCBP	PB.396.4	1.48433	0.392201	0.765814
AKIRIN1	PB.397.12	2.137	0.398444	0.708366
NDUFS5	PB.398.1	1.09895	0.430595	0.887945
MACF1	PB.399.9	0.416503	0.378069	0.851854
MACF1	PB.399.26	0.575727	0.378299	0.822197
MACF1	PB.399.36	0.401428	0.380529	0.893525
MACF1	PB.399.69	0.100212	0.364804	0.768389
PABPC4	PB.405.2	0.112505	0.358111	0.900306
PABPC4	PB.405.20	0.118554	0.367973	0.845821
PABPC4	PB.405.13	0.112983	0.3629	0.948735
PABPC4	PB.405.15	0.0992022	0.382384	0.877756
PABPC4	PB.405.29	0.114558	0.303259	0.947091
PPIE	PB.407.3	0.713199	0.380807	0.787111
PPIE	PB.407.6	0.817937	0.41069	0.708062
MYCL	PB.411.1	1.33786	0.194444	0.493942
MFSD2A	PB.412.2	0.847516	0.381617	0.733036
CAP1	PB.413.24	0.788077	0.350804	0.945535
PPT1	PB.414.3	1.64834	0.349297	0.818301
PPT1	PB.414.7	1.22244	0.3412	0.811516
PPT1	PB.414.6	1.44838	0.318396	0.87876
RLF	PB.415.18	0.351869	0.371784	0.765488
ZMPSTE24	PB.417.24	0.965949	0.394737	0.801574
COL9A2	PB.419.2	0.388006	0.256405	0.734055
SMAP2	PB.420.2	1.22685	0.357013	0.83377
SMAP2	PB.420.12	0.728848	0.392178	0.912478
SMAP2	PB.420.13	0.852083	0.402648	0.829251
SMAP2	PB.420.15	0.775606	0.384052	0.845991
SMAP2	PB.420.24	0.738053	0.396459	0.910733
SMAP2	PB.420.27	0.732785	0.340436	0.885447
ZFP69B	PB.19577.38	0.569678	0.39334	0.612902
ZFP69	PB.423.3	0.265336	0.352061	0.437365
ZNF684	PB.425.1	1.15901	0.358273	0.643093
NFYC	PB.427.8	0.605861	0.411139	0.834548
NFYC	PB.427.11	0.676464	0.424049	0.901851
NFYC	PB.427.15	0.653734	0.358179	0.908522
NFYC	PB.427.19	0.705719	0.455352	0.82184
CTPS1	PB.429.20	0.559726	0.144792	0.409243
CTPS1	PB.429.28	1.27127	0.716588	0.54303
HIVEP3	PB.433.4	0.113845	0.334848	0.6939
FOXJ3	PB.438.16	0.484541	0.384231	0.84224
FOXJ3	PB.438.7	0.655376	0.327899	0.866905
PPCS	PB.440.1	1.3596	0.362245	0.84717
PPCS	PB.440.2	0.508457	0.346575	0.728086
PPCS	PB.440.4	1.06249	0.399525	0.737233
P3H1	PB.443.4	0.694164	0.362999	0.789224
P3H1	PB.443.10	0.588272	0.348932	0.885588
C1orf50	PB.444.3	0.972515	0.374523	0.695283
SVBP	PB.446.3	0.37715	0.521739	0.532163
ERMAP	PB.445.1	0.200293	0.207781	0.51842
CFAP57	PB.453.19	0.339128	0.301325	0.595764
CFAP57	PB.453.15	0.352275	0.23011	0.557718
TIE1	PB.454.2	2.06694	0.355144	0.7317
SZT2	PB.459.2	0.231689	0.37493	0.7711
PTPRF	PB.460.1	1.22098	0.321998	0.635399
ST3GAL3	PB.463.5	0.0650832	0.0666667	0.295114
IPO13	PB.464.2	0.201319	0.403141	0.751724
IPO13	PB.464.23	0.186311	0.198458	0.646365
DPH2	PB.465.10	0.291391	0.359381	0.790731
DPH2	PB.465.23	0.341062	0.278121	0.667056
ATP6V0B	PB.19597.30	1.05093	0.338449	0.836675
B4GALT2	PB.466.1	0.0274514	0.233333	0.394225
DMAP1	PB.469.24	1.2594	0.373547	0.800855
ERI3	PB.470.4	0.961637	0.297255	0.748053
ERI3	PB.470.6	1.09237	0.282732	0.72056
RNF220	PB.471.2	0.254428	0.369453	0.786679
RNF220	PB.471.5	0.262742	0.35776	0.773856
TMEM53	PB.472.1	1.23795	0.333333	0.570885
KIF2C	PB.473.6	0.631639	0.367439	0.923414
KIF2C	PB.473.19	0.802469	0.336868	0.845963
RPS8	PB.474.1	0.302987	0.339156	0.882979
PLK3	PB.475.1	0.516609	0.346154	0.716822
EIF2B3	PB.476.2	0.781185	0.381866	0.750624
EIF2B3	PB.476.5	0.825557	0.382639	0.859165
HECTD3	PB.477.4	0.541079	0.359865	0.766971
UROD	PB.478.1	0.737714	0.372671	0.787198
MUTYH	PB.482.2	0.443635	0.338016	0.868101
MUTYH	PB.482.3	0.467223	0.372868	0.834774
TOE1	PB.481.1	0.583783	0.394515	0.762763
TOE1	PB.481.6	0.64978	0.322772	0.847042
TOE1	PB.481.7	0.622667	0.363264	0.878131
CCDC163	PB.484.1	1.98292	0.378571	0.505702
AKR1A1	PB.488.9	1.3931	0.484842	0.821362
NASP	PB.489.1	0.538276	0.357112	0.96073
NASP	PB.489.11	0.548231	0.350533	0.84004
NASP	PB.489.6	0.526387	0.352259	0.855363
NASP	PB.489.16	0.609577	0.469344	0.821703
IPP	PB.496.8	0.962285	0.382574	0.747566
IPP	PB.496.16	0.915344	0.211268	0.588091
MAST2	PB.497.5	0.158418	0.342875	0.753027
RAD54L	PB.503.3	0.244748	0.248548	0.555609
RAD54L	PB.503.4	0.262861	0.31539	0.861373
RAD54L	PB.503.12	0.27392	0.0538461	0.295455
RAD54L	PB.503.16	0.26668	0.331039	0.753464
LRRC41	PB.505.12	0.692632	0.338895	0.958729
LRRC41	PB.505.10	0.642284	0.342732	0.947286
LRRC41	PB.505.16	0.654688	0.375575	0.933159
UQCRH	PB.504.3	1.15764	0.263547	0.670488
NSUN4	PB.506.9	1.29281	0.728247	0.689023
MOB3C_MKNK1	PB.19609.5	0.845518	0.352149	0.753216
MKNK1	PB.508.11	0.966357	0.356644	0.77967
MOB3C	PB.19608.16	0.800159	0.375644	0.71408
ATPAF1	PB.510.5	0.773802	0.372347	0.90613
ATPAF1	PB.510.19	0.965587	0.307137	0.585447
EFCAB14	PB.19612.29	0.179813	0.357569	0.807399
STIL	PB.511.1	0.352012	0.381168	0.864325
STIL	PB.511.63	0.364287	0.392485	0.8298
STIL	PB.511.43	0.347283	0.358418	0.848702
STIL	PB.511.68	0.400133	0.349741	0.906823
CDKN2C	PB.519.1	0.209314	0.305639	0.656107
EPS15	PB.527.1	0.538235	0.339718	0.905301
EPS15	PB.527.9	0.562282	0.34667	0.938417
EPS15	PB.527.16	0.522614	0.326235	0.949029
EPS15	PB.527.85	0.539518	0.315808	0.92127
EPS15	PB.527.90	0.375101	0.331916	0.878672
EPS15	PB.527.108	0.441484	0.359519	0.899393
EPS15	PB.527.104	0.529073	0.333229	0.931872
EPS15	PB.527.91	0.394747	0.146205	0.320651
OSBPL9	PB.528.11	0.477452	0.355313	0.868838
OSBPL9	PB.528.15	0.471793	0.348811	0.90571
OSBPL9	PB.528.32	0.366765	0.376334	0.905659
OSBPL9	PB.528.62	0.560312	0.537008	0.708221
OSBPL9	PB.528.68	0.386893	0.376153	0.823091
NRDC	PB.19628.44	0.303085	0.373839	0.802521
NRDC	PB.19628.50	0.302372	0.377861	0.822609
NRDC	PB.19628.69	0.578114	0.328125	0.755306
TXNDC12	PB.534.1	1.43799	0.386972	0.76886
ENSG00000285839	PB.19630.3	1.61393	0.362819	0.796746
KTI12	PB.19631.5	1.61393	0.362819	0.796746
ZFYVE9	PB.535.2	0.24459	0.340426	0.661684
CC2D1B	PB.536.5	0.335741	0.306162	0.732518
CC2D1B	PB.536.6	0.340389	0.388036	0.887753
CC2D1B	PB.536.7	0.342927	0.39605	0.768148
ORC1	PB.537.5	0.428448	0.369937	0.754941
ORC1	PB.537.10	0.439417	0.281083	0.752501
PRPF38A	PB.538.19	0.553894	0.329524	0.915654
TUT4	PB.541.3	0.371247	0.316074	0.860447
TUT4	PB.541.15	0.375832	0.380258	0.851293
TUT4	PB.541.12	0.368306	0.373549	0.910335
TUT4	PB.541.16	0.384327	0.382008	0.878087
TUT4	PB.541.17	0.374133	0.350232	0.927951
TUT4	PB.541.18	0.378893	0.365984	0.915293
GPX7	PB.542.1	1.38981	0.334936	0.686846
SCP2	PB.548.12	1.89012	0.366029	0.825621
CPT2	PB.549.3	1.02505	0.371531	0.783404
CPT2	PB.549.6	1.02858	0.37202	0.924315
CZIB_ENSG00000236723	PB.19634.2	1.45943	0.406367	0.765883
MAGOH	PB.552.1	1.61246	0.346751	0.705211
MAGOH	PB.552.2	1.88028	0.331637	0.669539
LRP8	PB.553.3	0.207428	0.340825	0.716595
NDC1	PB.556.3	0.528264	0.407056	0.774256
NDC1	PB.556.68	0.527983	0.387863	0.911245
NDC1	PB.556.71	0.520353	0.389293	0.844649
NDC1	PB.556.70	0.513102	0.347123	0.852268
YIPF1	PB.557.5	0.502463	0.380131	0.788184
IFT25	PB.559.4	0.723856	0.333333	0.820317
TCEANC2	PB.561.4	1.30638	0.388186	0.710993
SSBP3	PB.564.2	0.775143	0.329232	0.742342
MYSM1	PB.582.11	0.422057	0.354446	0.809048
MYSM1	PB.582.4	0.50983	0.364401	0.775165
MYSM1	PB.582.7	0.379243	0.313432	0.72696
FGGY	PB.586.3	0.633748	0.364583	0.711282
HOOK1	PB.589.2	1.0433	0.382782	0.720584
USP1	PB.595.10	0.367137	0.376896	0.772963
USP1	PB.595.17	0.359378	0.369933	0.863217
USP1	PB.595.26	0.337399	0.340218	0.748811
DOCK7	PB.598.1	0.509103	0.37396	0.809325
DOCK7	PB.598.10	0.480633	0.371086	0.862766
ALG6	PB.600.11	0.722067	0.384707	0.726157
ITGB3BP	PB.602.5	0.859274	0.390464	0.8274
ITGB3BP	PB.602.7	0.760531	0.319317	0.76697
EFCAB7	PB.603.2	0.57907	0.377358	0.691975
JAK1	PB.606.3	0.737366	0.370665	0.785752
JAK1	PB.606.20	0.680752	0.370433	0.864442
JAK1	PB.606.29	1.00266	0.428715	0.762057
JAK1	PB.606.28	0.809769	0.392179	0.835104
AK4	PB.607.9	2.07683	0.305666	0.852999
PDE4B	PB.610.8	2.2353	0.372222	0.845676
PDE4B	PB.610.19	2.20983	0.383752	0.786857
MIER1	PB.614.11	0.707677	0.351109	0.920439
MIER1_ENSG00000289394	PB.19664.36	0.707678	0.351109	0.920439
MIER1	PB.614.51	0.699209	0.328943	0.874585
SLC35D1	PB.617.1	1.22422	0.232258	0.687907
SLC35D1	PB.617.8	1.55353	0.372967	0.7056
IL23R	PB.618.9	0.707171	0.350877	0.41796
IL12RB2	PB.619.1	0.383373	0.235294	0.600007
SERBP1	PB.623.42	1.32356	0.343983	0.836534
SERBP1	PB.623.44	1.1341	0.349705	0.869259
SERBP1	PB.623.60	1.06249	0.336658	0.856481
GADD45A	PB.624.6	2.2732	0.343383	0.770541
DEPDC1	PB.626.3	0.419984	0.332267	0.780259
LRRC40	PB.631.6	0.944424	0.364523	0.847204
LRRC40	PB.631.12	0.847232	0.346593	0.882396
LRRC40	PB.631.28	0.959063	0.38682	0.758349
SRSF11	PB.630.24	0.525047	0.410948	0.8307
SRSF11	PB.630.102	0.497303	0.395436	0.830349
ANKRD13C	PB.637.76	0.315908	0	0.101881
FPGT	PB.644.1	0.586764	0.351107	0.709772
FPGT	PB.644.13	0.607841	0.0932204	0.239868
CRYZ	PB.648.15	2.35326	0.228441	0.633075
ACADM	PB.649.11	0.874656	0.37346	0.880859
ACADM	PB.649.28	0.887614	0.381237	0.848105
ACADM	PB.649.29	0.817272	0.362521	0.814265
ACADM	PB.649.35	0.801517	0.374108	0.850536
ACADM	PB.649.39	0.89406	0.388641	0.865291
ACADM	PB.649.41	0.737167	0.398043	0.829705
RABGGTB	PB.652.17	0.752212	0.378788	0.616739
ZZZ3	PB.660.81	0.262519	0.360754	0.858663
USP33	PB.661.42	0.656872	0.35987	0.861177
USP33	PB.661.73	0.686473	0.366115	0.873185
MIGA1	PB.662.3	0.772283	0.362933	0.678924
NEXN	PB.663.2	0.438572	0.0543478	0.263123
FUBP1	PB.667.11	0.584173	0.366874	0.953513
FUBP1	PB.667.12	0.676223	0.372373	0.924839
FUBP1	PB.667.24	0.64689	0.350894	0.953645
FUBP1	PB.667.54	0.584088	0.301832	0.924875
FUBP1	PB.667.61	0.678563	0.354635	0.915217
FUBP1	PB.667.63	0.605509	0.352428	0.863589
FUBP1	PB.667.66	0.652113	0.363458	0.842785
IFI44L	PB.669.10	0.495575	0.336787	0.706781
IFI44L	PB.669.22	0.569236	0.343513	0.878282
IFI44L	PB.669.59	0.597587	0.33077	0.854546
IFI44L	PB.669.124	0.659169	0.324987	0.814986
IFI44_IFI44L	PB.19686.153	0.551454	0.389333	0.823862
IFI44	PB.19688.172	0.805175	0.368186	0.88664
IFI44	PB.19688.175	0.54724	0.364712	0.915145
IFI44	PB.19688.203	0.597849	0.389904	0.774157
IFI44	PB.19688.174	0.546804	0.378458	0.886146
PRKACB	PB.683.9	0.881288	0.367655	0.807631
PRKACB	PB.683.22	0.795409	0.34832	0.757364
RPF1	PB.684.8	0.957151	0.353167	0.754812
CTBS_GNG5	PB.19698.2	4.69087	0.461462	0.669253
CTBS_GNG5	PB.19698.6	2.4006	0.439006	0.694988
CTBS	PB.19697.11	0.742	0.369724	0.662747
SSX2IP	PB.687.42	0.346684	0.396078	0.659215
MCOLN2	PB.691.27	0.411777	0.368866	0.750247
MCOLN2	PB.691.20	0.530431	0.325945	0.83159
MCOLN2	PB.691.8	0.530949	0.349275	0.810744
MCOLN2	PB.691.88	0.583779	0.335907	0.840544
MCOLN2	PB.691.89	0.585272	0.325271	0.896492
MCOLN2	PB.691.92	0.683622	0.364841	0.827457
MCOLN2	PB.691.98	0.704761	0.0113719	0.12431
DNAI3	PB.690.8	0.323479	0.303846	0.466911
MCOLN3	PB.692.1	1.07661	0.317909	0.661875
C1orf52	PB.693.17	1.32909	0.310369	0.7766
ZNHIT6	PB.698.15	0.770239	0.347425	0.800337
COL24A1	PB.702.15	0.376139	0.322581	0.617644
ODF2L	PB.19712.8	0.44153	0.33923	0.673935
SH3GLB1	PB.705.7	0.472078	0.370258	0.851502
HS2ST1	PB.709.45	1.1435	0.358805	0.892182
LMO4	PB.712.7	1.82933	0.131083	0.667054
KYAT3	PB.721.3	0.983912	0.397415	0.800327
GBP3	PB.724.2	0.451918	0.378106	0.759052
GBP1	PB.725.6	1.14712	0.253641	0.752242
PTGES3P1_GBP2	PB.726.2	0.856654	0.379434	0.896606
GBP2	PB.19732.4	0.830291	0.347192	0.930673
GBP2	PB.19732.13	0.866412	0.380385	0.922516
GBP2	PB.19732.17	0.862333	0.378608	0.918394
LRRC8B	PB.729.8	0.121361	0.25052	0.480466
ZNF326	PB.734.1	0.556238	0.355705	0.81157
TGFBR3	PB.742.5	1.07311	0.366762	0.654391
GLMN	PB.744.5	0.574214	0.365591	0.717001
RPAP2	PB.745.6	0.710987	0.309524	0.862243
RPL5	PB.751.10	0.278221	0.391509	0.873753
RPL5	PB.751.12	0.273286	0.334053	0.815118
MTF2	PB.754.3	0.534562	0.346555	0.89181
MTF2	PB.754.29	0.51527	0.343653	0.829995
TMED5	PB.758.17	1.63953	0.303177	0.769347
CCDC18	PB.757.15	0.26922	0.263283	0.739171
CCDC18	PB.757.19	0.24211	0.351404	0.766576
CCDC18	PB.757.30	0.275817	0.323	0.823474
BCAR3	PB.763.1	0.352483	0.36	0.700887
DNTTIP2	PB.764.11	0.585987	0.378788	0.7405
GCLM	PB.766.13	0.766711	0.415568	0.810395
ABCD3	PB.767.8	0.730234	0.32032	0.922711
ALG14	PB.772.1	0.833459	0.404424	0.653643
RWDD3	PB.773.1	0.993475	0.398133	0.675484
RWDD3	PB.773.10	1.0602	0.322751	0.673272
PTBP2	PB.775.16	0.658981	0.22973	0.590731
PTBP2	PB.775.18	0.541574	0.367605	0.685034
DPYD	PB.779.1	0.876675	0.377727	0.737677
SNX7	PB.780.1	0.149496	0.320513	0.401675
FRRS1	PB.19771.5	1.5019	0.370131	0.738965
AGL	PB.783.8	0.72447	0.359316	0.902154
AGL	PB.783.33	0.837348	0.364906	0.795751
SLC35A3	PB.785.17	0.892567	0.39633	0.724003
MFSD14A	PB.19774.49	0.385802	0.37444	0.868704
SASS6	PB.19776.29	0.836904	0.377569	0.769416
TRMT13	PB.790.5	0.511197	0.327401	0.743639
TRMT13	PB.790.23	0.484176	0.278092	0.58328
TRMT13	PB.790.33	0.545798	0.302785	0.788257
RTCA	PB.794.23	0.560642	0.414708	0.843671
RTCA	PB.794.30	0.385259	0.379371	0.852501
CDC14A	PB.795.3	0.478133	0.371852	0.634885
PRMT6	PB.817.3	1.1482	0.333333	0.723612
HENMT1	PB.825.2	0.347106	0.307765	0.519332
PRPF38B	PB.827.52	0.691023	0.30567	0.765863
STXBP3	PB.828.1	1.10178	0.392998	0.765437
STXBP3	PB.828.6	1.05881	0.327359	0.924449
STXBP3	PB.828.8	0.824185	0.352719	0.780111
GPSM2	PB.829.26	0.299653	0.359685	0.75568
CLCC1	PB.830.46	1.00036	0.308583	0.90845
TAF13_WDR47	PB.19795.2	0.461229	0.387597	0.728334
SARS1	PB.835.2	0.651205	0.340618	0.899842
SARS1	PB.835.8	0.703194	0.334472	0.927321
SARS1	PB.835.7	0.678514	0.355291	0.814709
SORT1	PB.837.2	0.25309	0.264808	0.555694
SORT1	PB.837.5	0.283386	0.181951	0.41761
PSMA5	PB.839.4	1.32114	0.340812	0.859331
ATXN7L2	PB.840.3	0.385235	0.375	0.622741
CYB561D1	PB.841.3	0.878056	0.290601	0.610317
AMPD2	PB.845.10	0.620585	0.357879	0.8253
AMPD2	PB.845.11	0.662853	0.352468	0.796872
AMPD2	PB.845.14	1.1314	0.630194	0.74658
GSTM4	PB.846.1	1.0917	0.368015	0.853481
GSTM4	PB.846.2	1.09728	0.382072	0.774321
GSTM1	PB.847.1	1.37	0.38673	0.800643
CSF1	PB.848.2	1.9355	0.379376	0.833174
AHCYL1	PB.849.4	1.28316	0.393542	0.810801
LAMTOR5-AS1_RBM15	PB.19802.6	1.30043	0.341328	0.923193
RBM15	PB.853.14	1.30043	0.341328	0.923979
RBM15	PB.853.18	1.3024	0.342778	0.849738
LAMTOR5	PB.858.1	1.47179	0.388932	0.795618
KCNA3	PB.859.10	1.0169	0.375	0.6856
CD53	PB.861.14	1.51347	0.374876	0.885565
CD53	PB.861.34	1.18233	0.28377	0.707552
CD53	PB.861.37	1.59636	0.408074	0.852439
CD53	PB.861.39	1.73514	0.38774	0.857146
CD53	PB.861.46	1.48836	0.353927	0.899098
CD53	PB.861.56	1.12856	0.368063	0.86767
CD53	PB.861.62	1.35834	0.322976	0.835179
LRIF1	PB.864.8	0.447402	0.353095	0.733575
DRAM2	PB.869.23	0.548583	0.378737	0.802375
CEPT1	PB.866.23	1.35716	0.425065	0.871903
CEPT1	PB.866.38	0.863216	0.367967	0.815213
CEPT1	PB.866.40	1.10721	0.407512	0.877357
CEPT1	PB.866.59	0.833587	0.304196	0.747587
DENND2D	PB.19814.15	0.266756	0.331767	0.849881
DENND2D	PB.19814.38	0.368901	0.246758	0.816284
DENND2D	PB.19814.61	0.22521	0.367758	0.782947
CHI3L2	PB.868.8	0.709934	0.380973	0.87026
CHI3L2	PB.868.11	0.895167	0.317271	0.900261
WDR77	PB.19818.27	0.952058	0.332856	0.942588
WDR77	PB.19818.31	1.00738	0.349415	0.92455
CAPZA1	PB.879.9	1.29224	0.348558	0.918457
CAPZA1	PB.879.32	1.34266	0.366721	0.95144
CAPZA1	PB.879.17	1.34141	0.379258	0.920319
CAPZA1	PB.879.18	1.59568	0.335295	0.955288
MOV10	PB.883.38	0.529552	0.353722	0.936865
SLC16A1	PB.886.10	1.65871	0.340312	0.936083
PHTF1	PB.891.23	0.103726	0.388297	0.689405
PHTF1	PB.891.44	0.117293	0.342134	0.698775
RSBN1	PB.892.3	0.930116	0.376763	0.741157
RSBN1	PB.892.7	0.698084	0.375	0.824866
PTPN22	PB.893.20	0.350071	0.390439	0.86465
PTPN22	PB.893.47	0.5985	0.320431	0.648764
PTPN22	PB.893.69	0.47631	0.125656	0.442336
PTPN22	PB.893.117	0.467907	0.338625	0.914229
AP4B1	PB.19830.15	0.308651	0.35773	0.775552
DCLRE1B	PB.895.3	0.285363	0.345194	0.694714
CSDE1	PB.19832.48	0.445142	0.360134	0.855226
CSDE1	PB.19832.54	0.491777	0.365904	0.889908
SIKE1	PB.906.3	1.36782	0.34801	0.789176
SIKE1	PB.906.5	0.619713	0.220092	0.391107
SIKE1	PB.906.4	0.86916	0.334588	0.72443
SIKE1	PB.906.28	2.15451	0.364692	0.77109
ATP1A1	PB.910.4	0.682427	0.371112	0.892733
ATP1A1	PB.910.8	0.677775	0.366723	0.899431
ATP1A1	PB.910.14	0.642797	0.358408	0.969854
ATP1A1	PB.910.16	1.23334	0.466727	0.652061
ATP1A1	PB.910.27	0.714791	0.36032	0.903148
ATP1A1	PB.910.31	0.702531	0.355659	0.953285
ATP1A1	PB.910.34	0.701203	0.371048	0.896459
CD58	PB.19837.17	2.43672	0.366546	0.941289
CD58	PB.19837.33	2.47167	0.378797	0.846945
CD58	PB.19837.34	2.41834	0.377073	0.915059
CD58	PB.19837.35	2.37469	0.334568	0.879068
CD58	PB.19837.39	2.47461	0.378709	0.856338
CD58	PB.19837.58	0.728598	0.141389	0.100385
CD58	PB.19837.64	2.6078	0.372364	0.902875
IGSF3	PB.914.3	1.462	0.369318	0.735475
TTF2	PB.919.5	0.673238	0.38078	0.8961
TTF2	PB.919.35	0.525476	0.379086	0.90769
TTF2	PB.919.52	0.525027	0.379606	0.937436
TTF2	PB.919.51	0.557791	0.31748	0.95133
MAN1A2	PB.922.16	0.478629	0.256082	0.805438
TENT5C	PB.924.6	1.165	0.342756	0.699577
GDAP2	PB.929.7	0.852182	0.297913	0.851336
GDAP2	PB.929.13	0.745437	0.334766	0.891829
WDR3	PB.928.27	0.569004	0.362395	0.933586
WDR3	PB.928.28	0.52836	0.379747	0.912629
WARS2	PB.933.4	0.869107	0.0857143	0.349801
ZNF697	PB.935.3	2.49426	0.314697	0.698318
PHGDH	PB.936.3	1.1688	0.368588	0.803125
NOTCH2	PB.937.1	1.30642	0.371968	0.71318
SEC22B	PB.939.7	4.27531	0.84731	0.462463
ENSG00000290569	PB.943.3	1.28156	0.101966	0.315513
FAM72B	PB.954.4	0.386595	0.359603	0.807427
SRGAP2C	PB.953.9	0.259128	0.275914	0.65289
FAM72C	PB.957.1	0.493937	0.30673	0.853893
SRGAP2B	PB.962.2	0.232328	0.200444	0.634746
FAM72D	PB.963.5	0.425275	0.356538	0.800348
RNF115	PB.971.1	0.474707	0.346738	0.712454
POLR3C	PB.970.9	0.574173	0.255924	0.853812
POLR3C	PB.970.16	0.663375	0.365201	0.803829
PIAS3	PB.972.5	0.503959	0.388786	0.773431
PEX11B	PB.973.2	0.877034	0.347776	0.751154
LIX1L	PB.976.11	1.61296	0.311688	0.892533
ANKRD34A	PB.977.1	0.587872	0.344952	0.483422
POLR3GL	PB.978.1	0.206291	0.356866	0.676081
TXNIP	PB.979.1	2.24835	0.377955	0.837112
NOTCH2NLA	PB.980.4	0.805975	0.320335	0.706336
PRKAB2	PB.985.7	0.705524	0.291005	0.48306
CHD1L	PB.989.25	0.33694	0.365699	0.769889
BCL9	PB.991.8	0.238597	0.350633	0.684952
ACP6	PB.992.1	0.604587	0.362589	0.687408
GPR89B	PB.19890.13	0.350385	0.375945	0.799856
PDE4DIP	PB.1001.2	0.265125	0.277778	0.673267
NBPF9	PB.1003.13	0.049221	0.341454	0.759755
NBPF9	PB.1003.15	0.28497	0.253303	0.624073
LINC00869	PB.1006.5	2.42506	0.33624	0.639823
H3C14	PB.19190.8	6938.84	0.364611	0.897629
H2AC18	PB.19189.9	106.21	0.333392	0.843631
H2BC21	PB.1015.4	472.811	0.3039	0.869389
SF3B4	PB.1018.3	0.860183	0.377134	0.820932
OTUD7B	PB.1020.7	0.871551	0.531885	0.749113
VPS45	PB.1019.4	0.71282	0.338695	0.891462
VPS45	PB.1019.5	0.763819	0.368317	0.75062
VPS45	PB.1019.38	0.794859	0.351138	0.91678
PLEKHO1	PB.19193.43	0.211237	0.348084	0.76069
ANP32E	PB.1023.4	0.918953	0.325731	0.850303
ANP32E	PB.1023.5	0.74226	0.349757	0.847817
ANP32E	PB.1023.17	1.68543	0.557942	0.707413
APH1A	PB.1024.4	0.184604	0.390954	0.810014
APH1A	PB.1024.3	0.182547	0.385633	0.757223
PRPF3	PB.1026.4	0.306239	0.336687	0.850641
PRPF3	PB.1026.3	0.343274	0.361501	0.766939
RPRD2	PB.1027.5	0.524816	0.155841	0.260552
RPRD2	PB.1027.15	0.442795	0.381915	0.846853
TARS2	PB.1029.3	0.711132	0.395001	0.777292
MCL1	PB.19197.18	15.1717	0.904087	0.514269
MCL1	PB.19197.15	2.00509	0.397075	0.877073
MCL1	PB.19197.16	1.55083	0.403544	0.818376
MCL1	PB.19197.20	3.5602	0.26745	0.627368
MCL1	PB.19197.36	2.08073	0.377341	0.854983
ENSA	PB.1031.3	1.31209	0.362122	0.784226
ENSA	PB.1031.4	1.31844	0.364081	0.811506
ENSA	PB.1031.2	1.38985	0.367347	0.806486
CTSS	PB.19198.24	2.25457	0.577715	0.759007
CTSS	PB.19198.30	1.76843	0.336248	0.892566
ARNT_CTSK	PB.1034.2	0.499511	0.398989	0.846943
ARNT	PB.19199.8	0.53331	0.366089	0.904996
ARNT	PB.19199.9	0.517697	0.379966	0.920804
SETDB1	PB.1035.4	0.54596	0.379475	0.845822
SETDB1	PB.1035.18	0.459607	0.364886	0.877728
MINDY1	PB.1037.2	0.586284	0.375	0.710712
PRUNE1	PB.1038.9	0.574717	0.370208	0.702532
GABPB2	PB.1042.2	0.310088	0.31393	0.677276
LYSMD1	PB.1044.1	0.797355	0.348101	0.629784
SCNM1	PB.1045.1	0.677958	0.406672	0.710439
VPS72	PB.1046.2	0.622732	0.365111	0.754897
PIP5K1A	PB.1047.2	0.633647	0.330882	0.935483
PIP5K1A	PB.1047.4	0.685343	0.351618	0.910177
PIP5K1A	PB.1047.5	0.639901	0.378935	0.780356
PIP5K1A	PB.1047.27	0.652808	0.383009	0.919965
PSMD4	PB.1048.1	0.681838	0.342786	0.893549
PSMD4	PB.1048.3	0.64131	0.390436	0.856564
PSMD4	PB.1048.5	0.659578	0.381513	0.916788
ZNF687	PB.1049.12	0.475065	0.308121	0.831361
PI4KB	PB.1050.13	0.376504	0.32357	0.953098
PI4KB	PB.1050.38	0.375454	0.286051	0.92319
PI4KB	PB.1050.17	0.376741	0.349829	0.926579
PSMB4	PB.1052.4	0.870932	0.379517	0.869301
POGZ	PB.1053.1	0.51598	0.364328	0.94804
POGZ	PB.1053.2	0.504222	0.372931	0.906122
POGZ	PB.1053.18	0.521311	0.335571	0.873711
SNX27	PB.1055.2	1.79804	0.342316	0.740112
MRPL9	PB.1057.1	0.8875	0.375202	0.90463
MRPL9	PB.1057.3	0.750995	0.387031	0.760444
TDRKH	PB.1059.2	0.586089	0.426857	0.700614
C2CD4D-AS1	PB.1060.4	2.97221	0	0.242056
THEM4	PB.1061.4	0.802859	0.315546	0.647631
S100A11	PB.1062.2	1.77123	0.412326	0.852317
S100A4	PB.1064.1	0.779193	0.367965	0.803338
CHTOP	PB.1065.7	1.06324	0.360222	0.799263
SNAPIN	PB.1067.1	1.28826	0.349442	0.76684
INTS3	PB.1070.7	0.485735	0.302469	0.860421
INTS3	PB.1070.8	0.499159	0.371991	0.902356
SLC27A3	PB.1071.1	0.441002	0.38	0.716386
GATAD2B	PB.1073.1	1.85738	0.369176	0.783834
DENND4B	PB.1074.15	0.297163	0.439972	0.884244
DENND4B	PB.1074.18	0.263455	0.248119	0.907278
DENND4B	PB.1074.17	0.258424	0.371748	0.821578
DENND4B	PB.1074.20	0.22336	0.377534	0.870546
CREB3L4	PB.1075.3	0.571672	0.362162	0.687577
JTB	PB.1077.3	0.289781	0.406007	0.848911
RAB13	PB.1078.1	0.738553	0.374605	0.755648
TPM3	PB.1080.14	0.708731	0.359804	0.808305
TPM3	PB.1080.16	1.11033	0.360411	0.878791
TPM3	PB.1080.39	1.20322	0.357246	0.889282
C1orf43	PB.1082.8	0.329333	0.280661	0.88139
C1orf43	PB.1082.5	0.283093	0.325407	0.795456
C1orf43	PB.1082.6	0.307923	0.285207	0.890212
C1orf43	PB.1082.13	0.378726	0.317524	0.872678
UBAP2L	PB.1081.20	0.37048	0.394794	0.917938
UBAP2L	PB.1081.21	0.357694	0.39432	0.941276
UBAP2L	PB.1081.23	0.38189	0.364084	0.937487
UBAP2L	PB.1081.27	0.363451	0.401508	0.95285
UBAP2L	PB.1081.30	0.360795	0.395904	0.916888
UBAP2L	PB.1081.71	0.324752	0.420973	0.90541
UBAP2L	PB.1081.73	0.370203	0.383522	0.958565
HAX1	PB.1083.1	0.539717	0.344547	0.818329
HAX1	PB.1083.2	0.545602	0.342942	0.738145
IL6R	PB.1084.1	1.02972	0.346154	0.715521
UBE2Q1	PB.1085.1	0.269717	0.326316	0.706875
ADAR	PB.1086.7	0.524271	0.361299	0.914012
ADAR	PB.1086.8	0.445604	0.353253	0.928656
ADAR	PB.1086.2	0.522018	0.362471	0.865006
ADAR	PB.1086.12	0.494929	0.362716	0.90982
ADAR	PB.1086.23	0.522131	0.363443	0.903643
ADAR	PB.1086.19	0.534675	0.374652	0.90572
KCNN3	PB.1088.16	0.923146	0.357112	0.863082
KCNN3	PB.1088.17	0.897649	0.341933	0.844636
KCNN3	PB.1088.18	1.21387	0.347365	0.887925
PMVK	PB.1089.1	0.598867	0.366894	0.78897
PMVK	PB.1089.2	0.612591	0.404255	0.83669
PYGO2	PB.1091.3	0.71039	0.365495	0.720911
SHC1	PB.1093.8	0.341107	0.352425	0.859545
SHC1	PB.1093.15	0.389746	0.352647	0.84858
SHC1	PB.1093.26	0.373745	0.378634	0.860961
FLAD1	PB.1094.1	0.364015	0.361601	0.759215
FLAD1	PB.1094.4	0.365553	0.354023	0.811705
FLAD1	PB.1094.3	0.483828	0.522176	0.734182
FLAD1	PB.1094.5	0.328671	0.333532	0.878261
ADAM15	PB.1096.9	0.35798	0.346946	0.786775
ADAM15	PB.1096.6	0.336564	0.381727	0.736466
EFNA4	PB.1097.1	1.34329	0.318588	0.600375
SLC50A1	PB.1099.2	0.873883	0.398116	0.745761
SLC50A1	PB.1099.3	0.92237	0.319119	0.734461
KRTCAP2	PB.1100.2	1.05707	0.381739	0.774135
MTX1	PB.1101.1	1.03647	0.405835	0.747533
MTX1	PB.1101.2	1.22114	0.38855	0.843845
MTX1	PB.1101.3	1.01184	0.392397	0.855741
MTX1	PB.1101.4	1.42684	0.391805	0.81797
ENTREP3	PB.1105.2	0.180609	0.233871	0.747743
ENTREP3	PB.1105.5	0.155715	0.313103	0.715391
SCAMP3	PB.1106.3	0.595795	0.344891	0.902835
SCAMP3	PB.1106.1	0.548947	0.376172	0.807291
SCAMP3	PB.1106.4	0.58579	0.36677	0.777809
SCAMP3	PB.1106.5	0.58588	0.355438	0.863758
FDPS	PB.1108.4	0.578952	0.34212	0.931686
FDPS	PB.1108.8	0.522321	0.332568	0.899496
FDPS	PB.1108.16	0.603408	0.347128	0.882863
FDPS	PB.1108.19	0.549443	0.32902	0.924293
FDPS	PB.1108.20	0.487173	0.332158	0.902337
FDPS	PB.1108.24	0.611041	0.33827	0.924372
RUSC1	PB.1109.7	0.351278	0.270302	0.749757
RUSC1	PB.1109.10	0.327916	0.268945	0.763861
MSTO1	PB.1112.10	0.246125	0.341861	0.730216
YY1AP1	PB.19215.35	0.34864	0.294094	0.804126
YY1AP1	PB.19215.40	0.363543	0.361731	0.853815
YY1AP1	PB.19215.52	0.40925	0.242175	0.859087
YY1AP1	PB.19215.74	0.370229	0.348307	0.875072
YY1AP1	PB.19215.63	0.355505	0.348989	0.858048
YY1AP1	PB.19215.60	0.376374	0.361565	0.795913
DAP3	PB.1113.2	0.548428	0.39272	0.836763
DAP3	PB.1113.6	0.4604	0.369066	0.878546
DAP3	PB.1113.9	0.427069	0.31582	0.920197
DAP3	PB.1113.13	0.523174	0.442498	0.685496
GON4L	PB.1117.6	0.281004	0.35455	0.942656
GON4L	PB.1117.8	0.258923	0.357628	0.924857
GON4L	PB.1117.20	0.292324	0.271386	0.90619
KHDC4	PB.1120.2	0.382787	0.310843	0.7896
KHDC4	PB.1120.8	0.32368	0.394663	0.730148
KHDC4	PB.1120.10	0.384681	0.302268	0.749015
KHDC4	PB.1120.13	0.407124	0.444385	0.821569
KHDC4	PB.1120.14	0.378983	0.369087	0.821251
KHDC4	PB.1120.22	0.362383	0.367627	0.819993
ARHGEF2	PB.1122.16	0.7325	0.368378	0.928218
ARHGEF2	PB.1122.8	0.66079	0.377793	0.813421
ARHGEF2	PB.1122.26	0.7001	0.357972	0.953526
SSR2	PB.1123.1	0.820895	0.385193	0.843371
SSR2	PB.1123.3	0.813606	0.370632	0.834744
UBQLN4	PB.1124.3	0.513047	0.386981	0.750713
LAMTOR2	PB.1125.1	1.38569	0.335627	0.817765
LMNA	PB.1126.2	1.31648	0.369899	0.86565
LMNA	PB.1126.18	1.21332	0.379227	0.863351
SEMA4A	PB.1127.3	0.727262	0.371311	0.839941
SEMA4A	PB.1127.13	0.869549	0.360922	0.925565
SEMA4A	PB.1127.20	0.848995	0.337461	0.904413
PMF1	PB.1129.2	1.25741	0.371499	0.797603
PAQR6_SMG5	PB.1130.2	0.18243	0.354425	0.849986
SMG5	PB.19220.10	0.181602	0.354938	0.881202
SMG5	PB.19220.8	0.182429	0.354425	0.849986
SMG5	PB.19220.11	0.175859	0.302169	0.802569
SMG5	PB.19220.7	0.173236	0.335857	0.881435
GLMP	PB.1132.1	0.550453	0.385965	0.718797
CCT3	PB.1133.5	0.703204	0.370657	0.874916
CCT3	PB.1133.16	0.752779	0.361913	0.888312
MEF2D	PB.1135.3	0.979327	0.369235	0.760569
IQGAP3	PB.1136.1	0.41566	0.340206	0.836335
IQGAP3	PB.1136.5	0.46215	0.378777	0.762248
NAXE	PB.1137.1	0.603801	0.448759	0.654617
GPATCH4	PB.1138.2	0.276072	0.324675	0.60096
GPATCH4	PB.1138.5	0.423525	0.387283	0.71674
METTL25B	PB.1140.2	0.470748	0.393474	0.760843
METTL25B	PB.1140.3	0.511984	0.393209	0.792173
HDGF	PB.19223.7	0.591926	0.372281	0.886441
HDGF	PB.19223.8	0.593216	0.374173	0.770842
HDGF	PB.19223.11	0.558906	0.321309	0.855894
HDGF	PB.19223.9	0.560235	0.360864	0.785017
PRCC	PB.1143.1	0.528457	0.372461	0.728526
PRCC	PB.1143.8	0.540798	0.314554	0.843328
SH2D2A	PB.1145.1	0.8322	0.372951	0.703166
FCRL5	PB.1150.3	0.489101	0.336921	0.704103
FCRL5	PB.1150.11	0.731785	0.370423	0.850844
FCRL5	PB.1150.16	0.649336	0.36243	0.881805
FCRL5	PB.1150.26	0.683654	0.339818	0.913589
FCRL5	PB.1150.27	0.742824	0.363904	0.861967
MNDA	PB.1153.1	0.911062	0.364005	0.777062
IFI16	PB.1156.19	0.568245	0.371762	0.894952
IFI16	PB.1156.47	0.630253	0.385299	0.909192
IFI16	PB.1156.52	0.64164	0.372965	0.862002
IFI16	PB.1156.57	0.608322	0.384008	0.943279
IFI16	PB.1156.60	0.569302	0.373933	0.860928
IFI16	PB.1156.62	0.631665	0.371126	0.944096
AIM2	PB.1159.2	0.725632	0.366246	0.735021
DUSP23	PB.1160.1	1.01065	0.365079	0.656675
PIGM	PB.1163.3	0.535061	0.354839	0.661343
IGSF8	PB.1165.2	1.01703	0.375	0.705085
PEA15	PB.1166.2	0.604596	0.375955	0.791658
PEX19	PB.1171.9	1.55781	0.338667	0.845854
COPA	PB.19231.29	0.685069	0.367711	0.943886
COPA	PB.19231.34	0.562459	0.328823	0.884103
COPA	PB.19231.43	0.672475	0.360928	0.971164
COPA	PB.19231.42	0.563846	0.355908	0.893555
COPA	PB.19231.49	0.58167	0.371189	0.915672
COPA	PB.19231.50	0.799648	0.374646	0.976328
COPA	PB.19231.59	0.57069	0.367377	0.880162
COPA	PB.19231.69	0.634324	0.355185	0.919927
NCSTN	PB.1170.9	0.878301	0.389819	0.941077
NCSTN	PB.1170.13	0.916693	0.391948	0.79323
CD84	PB.1177.1	2.88426	0.374062	0.753369
CD84	PB.1177.11	2.56839	0.390732	0.858048
SLAMF1	PB.1182.12	4.61549	0.838423	0.674058
SLAMF1	PB.1182.6	1.32522	0.371229	0.843972
SLAMF1	PB.1182.17	1.34453	0.378101	0.828677
SLAMF1	PB.1182.27	1.15295	0.413806	0.833976
SLAMF1	PB.1182.30	1.24827	0.36606	0.846338
SLAMF1	PB.1182.38	1.21431	0.353134	0.835109
SLAMF1	PB.1182.43	1.45632	0.377694	0.81467
SLAMF1	PB.1182.44	0.951767	0.36582	0.811021
SLAMF1	PB.1182.46	1.51911	0.371469	0.8158
SLAMF1	PB.1182.47	0.536867	0.360858	0.764457
SLAMF1	PB.1182.45	1.34387	0.363823	0.845315
SLAMF1	PB.1182.48	1.23263	0.38462	0.80041
SLAMF1	PB.1182.52	2.61108	0.383879	0.822816
SLAMF1	PB.1182.61	2.4357	0.388223	0.794709
CD48	PB.1186.6	0.791087	0.350284	0.824681
CD48	PB.1186.7	0.901624	0.384442	0.867937
CD48	PB.1186.8	0.840996	0.423058	0.847557
SLAMF7	PB.1187.11	1.74693	0.374935	0.868156
SLAMF7	PB.1187.8	2.63143	0.45563	0.835148
SLAMF7	PB.1187.7	1.68063	0.391684	0.902302
SLAMF7	PB.1187.22	2.73055	0.406492	0.911512
SLAMF7	PB.1187.18	1.99823	0.343095	0.90744
SLAMF7	PB.1187.27	1.95627	0.403135	0.87624
LY9	PB.1191.3	1.10354	0.360211	0.714862
CD244	PB.1192.7	1.51788	0.303538	0.637881
TSTD1	PB.1194.1	2.97241	0.35967	0.783768
TSTD1	PB.1194.3	2.79511	0.422121	0.770335
USF1	PB.1195.2	0.589979	0.376612	0.733444
ARHGAP30	PB.1196.5	0.315083	0.330244	0.912644
ARHGAP30	PB.1196.16	0.297118	0.309868	0.810163
PFDN2	PB.1198.1	0.9275	0.357293	0.81083
NIT1	PB.1199.3	1.15087	0.392294	0.936129
USP21	PB.1202.7	0.126233	0.286891	0.664351
NDUFS2	PB.1205.2	1.07827	0.39792	0.833816
NDUFS2	PB.1205.3	1.14843	0.396196	0.815373
NDUFS2	PB.1205.5	0.885478	0.385462	0.835075
TOMM40L	PB.1206.3	0.328905	0.369396	0.644481
SDHC	PB.19238.5	1.43915	0.402992	0.839589
SDHC	PB.19238.9	1.04109	0.325777	0.779814
ENSG00000288670_SDHC	PB.19237.12	1.43915	0.402992	0.839589
FCGR2B	PB.1209.1	1.07906	0.386787	0.864378
FCGR2B	PB.1209.8	1.12304	0.382092	0.79942
FCGR2B	PB.1209.14	1.24468	0.423001	0.793707
FCRLA	PB.1210.1	1.35318	0.385487	0.85218
FCRLA	PB.1210.23	1.6233	0.391058	0.909535
FCRLA	PB.1210.16	1.35685	0.39077	0.86069
FCRLA	PB.1210.17	1.34604	0.387001	0.915822
FCRLA	PB.1210.18	1.44678	0.366937	0.896367
FCRLA	PB.1210.24	1.44687	0.386088	0.953937
FCRLB	PB.1211.1	2.03706	0.32716	0.675087
DUSP12	PB.1212.1	1.26429	0.0239521	0.300121
DUSP12	PB.1212.2	0.631224	0.327059	0.716133
ATF6	PB.1213.5	0.849381	0.385685	0.938408
ATF6	PB.1213.27	0.871297	0.347958	0.932119
ATF6	PB.1213.30	0.840329	0.336306	0.816487
UHMK1	PB.1216.15	0.480354	0.363533	0.736285
UAP1	PB.1217.3	0.291582	0.364978	0.735078
HSD17B7	PB.1219.5	0.518245	0.369008	0.744234
NUF2	PB.1222.8	0.738504	0.395722	0.848308
MGST3	PB.1224.2	1.31562	0.347484	0.841384
ALDH9A1	PB.1226.5	0.799162	0.360312	0.802434
TMCO1	PB.1228.9	1.27788	0.370618	0.852325
POGK	PB.1235.8	0.471721	0.354343	0.850182
TADA1	PB.19254.4	1.18059	0.389731	0.735899
POU2F1	PB.1239.6	0.904853	0.408163	0.723076
RCSD1	PB.1250.12	0.603475	0.360921	0.773877
RCSD1	PB.1250.13	0.599632	0.343493	0.924484
RCSD1	PB.1250.15	0.544251	0.368508	0.796987
MPZL1	PB.1252.26	2.08419	0.357785	0.726131
DCAF6	PB.1255.5	0.225361	0.356234	0.823016
DCAF6	PB.1255.23	0.275697	0.381217	0.763859
DCAF6	PB.1255.45	0.263854	0.384938	0.846403
TIPRL	PB.1261.10	1.04965	0.363141	0.945841
TIPRL	PB.1261.17	0.947177	0.299017	0.950994
TIPRL	PB.1261.19	1.32372	0.4	0.81372
XCL1	PB.1264.2	3.97195	0.362319	0.786488
ATP1B1	PB.1266.3	1.78394	0.382857	0.826587
NME7	PB.1267.1	0.75542	0.366371	0.679105
BLZF1	PB.1268.8	0.749768	0.377778	0.693774
SLC19A2	PB.1269.2	0.489209	0.36039	0.668137
SELL	PB.1273.17	0.502684	0.354314	0.85604
SELL	PB.1273.11	0.547212	0.391483	0.791745
SELL	PB.1273.37	0.584698	0.369977	0.910003
SCYL3	PB.1277.1	0.447808	0.395901	0.76078
SCYL3	PB.1277.18	0.425715	0.33023	0.850641
SCYL3	PB.1277.20	0.337412	0.329094	0.704739
KIFAP3	PB.1279.2	0.636766	0.371572	0.778984
KIFAP3	PB.1279.17	0.585589	0.306398	0.757775
KIFAP3	PB.1279.27	0.558139	0.367292	0.868291
GORAB	PB.1280.15	0.309218	0.374374	0.639826
FMO4	PB.1283.2	0.728985	0.391304	0.676766
PRRC2C	PB.1284.8	0.712459	0.390013	0.822422
PRRC2C	PB.1284.12	0.630443	0.390566	0.865206
PRRC2C	PB.1284.30	0.457411	0.383416	0.78769
VAMP4	PB.1291.6	0.733605	0.333333	0.578805
PIGC	PB.1296.1	0.487323	0.357143	0.655599
SUCO	PB.1297.15	0.276924	0.38266	0.790596
SUCO	PB.1297.31	0.275965	0.344268	0.763296
SUCO	PB.1297.36	0.266965	0.331062	0.749574
PRDX6	PB.1302.5	1.3404	0.3211	0.780968
PRDX6	PB.1302.14	2.10867	0.31968	0.808173
CENPL	PB.1305.8	0.481843	0.221303	0.735447
DARS2	PB.1304.10	0.80387	0.356673	0.944832
DARS2	PB.1304.19	0.826109	0.330223	0.937835
ZBTB37	PB.1307.1	0.965536	0.35	0.627687
RC3H1	PB.1311.10	0.694875	0.384451	0.781792
RC3H1	PB.1311.11	0.650546	0.385568	0.832426
RABGAP1L	PB.1312.18	1.01351	0.364444	0.77014
RABGAP1L	PB.1312.15	1.1404	0.358515	0.889497
RABGAP1L	PB.1312.20	0.965472	0.351216	0.859383
RABGAP1L	PB.1312.31	1.12277	0.367482	0.797888
RABGAP1L	PB.1326.9	1.71692	0.347153	0.581122
COP1	PB.1340.6	0.32576	0.355132	0.88344
COP1	PB.1340.21	0.269739	0.354446	0.892183
COP1	PB.1340.14	0.290941	0.379211	0.864567
COP1	PB.1340.9	0.329333	0.34781	0.815222
RALGPS2	PB.1344.31	0.317861	0.380033	0.682284
TOR3A	PB.1348.1	0.877353	0.357366	0.760799
TOR3A	PB.1348.2	2.95302	0.452909	0.734481
ABL2	PB.1349.6	0.562249	0.333333	0.695514
SOAT1	PB.1350.25	0.747072	0.39024	0.862408
SOAT1	PB.1350.29	0.941681	0.369638	0.86596
TOR1AIP2	PB.1352.28	2.11688	0.383339	0.653148
TOR1AIP1	PB.1353.1	0.908232	0.378355	0.854666
TOR1AIP1	PB.1353.10	1.16732	0.38437	0.801037
TOR1AIP1	PB.1353.17	1.22192	0.36912	0.829913
TOR1AIP1	PB.1353.48	1.10842	0.381902	0.874538
CEP350	PB.1354.16	0.510637	0.371166	0.88462
CEP350	PB.1354.24	0.504716	0.379948	0.802747
QSOX1	PB.1357.11	1.24995	0.369474	0.839232
QSOX1	PB.1357.13	1.08847	0.346429	0.919125
QSOX1	PB.1357.14	1.17767	0.371746	0.833851
ACBD6	PB.1360.1	0.448047	0.401673	0.730361
XPR1	PB.1361.1	0.619222	0.390198	0.808634
STX6_KIAA1614-AS1	PB.1364.1	0.764848	0.322074	0.8245
RNASEL	PB.1372.3	0.794394	0.368562	0.755908
RNASEL	PB.1372.6	0.743648	0.32417	0.871513
RGS16	PB.1373.1	1.28322	0.351421	0.767197
LAMC1	PB.1377.7	0.85422	0.364992	0.862931
LAMC1	PB.1377.10	0.939619	0.351594	0.959888
SMG7	PB.1379.61	0.296795	0.375869	0.908342
SMG7	PB.1379.70	0.282584	0.384257	0.88972
SMG7	PB.1379.71	0.245508	0.378534	0.807074
SMG7	PB.1379.77	0.355246	0.325052	0.863251
SMG7	PB.1379.94	0.278153	0.374075	0.882398
SMG7	PB.1379.106	0.283636	0.391545	0.868648
NCF2	PB.1381.17	1.35899	0.329081	0.896745
NCF2	PB.1381.22	1.09033	0.347254	0.967815
ARPC5	PB.1384.6	2.2549	0.39361	0.844195
ARPC5	PB.1384.8	2.28698	0.165387	0.387933
RGL1	PB.1385.36	0.538189	0.380132	0.741972
RGL1	PB.1385.67	0.5986	0.338834	0.768972
TSEN15	PB.1390.6	1.36036	0.338346	0.777388
TSEN15	PB.1390.8	1.06963	0.340498	0.714143
EDEM3	PB.1396.2	0.581322	0.396994	0.725918
RNF2	PB.1399.2	0.688831	0.0934066	0.205228
TRMT1L	PB.1400.33	0.831573	0.363506	0.947941
SWT1	PB.1401.5	0.762171	0.388889	0.663224
IVNS1ABP	PB.1404.62	0.302378	0.395345	0.837255
TPR	PB.1406.2	0.420889	0.384524	0.854753
TPR	PB.1406.4	0.579137	0.37593	0.819957
ODR4	PB.1405.38	0.898285	0.385135	0.751416
PLA2G4A	PB.1407.4	0.593122	0.357817	0.714339
RGS1	PB.1416.2	1.44204	0.405705	0.833484
RGS1	PB.1416.17	1.54544	0.398527	0.856179
RGS2	PB.1418.1	2.18221	0.364654	0.736427
UCHL5	PB.1424.12	0.747934	0.379841	0.832468
UCHL5	PB.1424.14	0.774577	0.386678	0.927584
UCHL5	PB.1424.55	1.02262	0.339352	0.738941
UCHL5	PB.1424.82	0.688548	0.379778	0.910109
UCHL5	PB.1424.86	0.909713	0.390078	0.872415
UCHL5	PB.1424.92	0.805321	0.3934	0.882355
UCHL5	PB.1424.108	0.913449	0.393544	0.890668
RO60	PB.1423.14	2.95136	0.380935	0.86324
RO60	PB.1423.26	2.22503	0.366921	0.906935
GLRX2	PB.1426.13	0.924799	0.399919	0.691455
CDC73	PB.1427.41	0.594525	0.229167	0.764495
ASPM	PB.1433.24	0.575151	0.411832	0.844078
ZBTB41	PB.1434.1	0.299722	0.341186	0.616017
PTPRC	PB.1439.8	1.12089	0.371882	0.888733
PTPRC	PB.1439.39	1.00806	0.382021	0.943929
PTPRC	PB.1439.55	1.05145	0.371992	0.951251
PTPRC	PB.1439.68	1.06725	0.374886	0.912344
ZNF281	PB.1451.1	0.854108	0.367079	0.765653
DDX59	PB.1453.2	0.358741	0.26149	0.805794
DDX59	PB.1453.3	0.381491	0.371619	0.746814
CAMSAP2	PB.1454.8	0.173834	0.331734	0.769838
CAMSAP2	PB.1454.11	0.185558	0.366233	0.751001
INAVA	PB.1455.6	1.12514	0.325521	0.737866
KIF21B	PB.1456.1	0.209485	0.354724	0.761659
CSRP1	PB.1462.1	0.717705	0.12963	0.717153
CSRP1	PB.1462.2	0.942921	0.360071	0.785608
IPO9	PB.1463.21	0.402013	0.369413	0.872148
IPO9	PB.1463.44	0.494395	0.371354	0.915118
RNPEP	PB.1465.1	0.810395	0.361461	0.794609
RNPEP	PB.1465.8	0.591208	0.367567	0.834908
ELF3	PB.1466.3	0.589765	0.326258	0.608703
PTPN7	PB.1467.2	0.504558	0.343961	0.759685
PTPN7	PB.1467.3	0.473601	0.298518	0.817445
PTPN7	PB.1467.12	0.513024	0.332105	0.90476
PTPN7	PB.1467.18	0.472796	0.083953	0.380879
UBE2T	PB.1469.4	1.30329	0.405792	0.775353
PPP1R12B	PB.1470.5	0.446536	0.307692	0.505526
KDM5B	PB.1471.1	0.68112	0.362517	0.933645
CYB5R1	PB.19419.19	0.796366	0.355263	0.695831
TMEM183A	PB.1475.12	0.149162	0.344473	0.830716
LAX1	PB.1479.1	0.817366	0.370715	0.736503
ZC3H11A	PB.1480.24	0.16932	0.362692	0.656764
ZC3H11A	PB.1480.60	0.256838	0.375157	0.946446
ZBED6	PB.19420.180	0.262538	0.377445	0.939863
PIK3C2B	PB.1486.14	0.321117	0.353752	0.755264
RBBP5	PB.1490.5	0.788216	0.342928	0.866994
NUAK2	PB.1492.1	1.27675	0.193548	0.402819
ELK4	PB.1496.5	0.465389	0.412765	0.686733
NUCKS1	PB.1498.13	1.02742	0.380518	0.859786
SRGAP2	PB.1504.12	0.257347	0.315724	0.781592
SRGAP2	PB.1504.14	0.272772	0.293988	0.76247
SRGAP2	PB.1504.20	0.257846	0.225795	0.686703
IKBKE	PB.1507.13	0.292264	0.353265	0.746963
RASSF5	PB.1508.4	2.21386	0.283484	0.672158
RASSF5	PB.1508.12	0.518425	0.275005	0.804247
RASSF5	PB.1508.14	0.505462	0.292401	0.87338
RASSF5	PB.1508.20	0.590117	0.292519	0.830646
RASSF5	PB.1508.42	0.4497	0.350159	0.818813
EIF2D	PB.1509.1	0.207995	0.147594	0.638586
EIF2D	PB.1509.2	0.244595	0.370099	0.748498
EIF2D	PB.1509.4	0.245873	0.366136	0.944168
MAPKAPK2	PB.1511.3	0.218388	0.367892	0.74831
IL10	PB.1513.2	0.715316	0.289916	0.589286
FCMR	PB.1515.7	1.80324	0.56657	0.75491
PIGR	PB.1516.1	3.75149	0.393293	0.751116
PFKFB2	PB.1517.8	1.01389	0.293242	0.600129
CD55	PB.1521.3	1.41161	0.351194	0.74247
CD55	PB.1521.5	1.21817	0.338371	0.865148
CD55	PB.1521.10	1.19245	0.403664	0.902535
CR2	PB.1523.17	1.51371	0.354099	0.813876
CD46	PB.1526.1	1.08366	0.369459	0.736027
CD46	PB.1526.8	1.56551	0.389429	0.834387
CD46	PB.1526.20	1.62022	0.394531	0.836485
CD46	PB.1526.25	1.72565	0.392923	0.857065
CD46	PB.1526.27	1.69455	0.395233	0.834145
CD46	PB.1526.30	2.04763	0.368161	0.81254
TRAF3IP3	PB.1530.4	0.511524	0.378024	0.874463
TRAF3IP3	PB.1530.7	0.491574	0.37653	0.888943
TRAF3IP3	PB.1530.8	0.475333	0.378342	0.788086
TRAF3IP3	PB.1530.12	0.56212	0.373899	0.905628
TRAF3IP3	PB.1530.33	0.733355	0.394924	0.790728
TRAF3IP3	PB.1530.36	0.682848	0.389641	0.874838
C1orf74	PB.1531.5	0.557879	0.357143	0.651152
HHAT	PB.1534.2	0.463138	0.336384	0.495435
RCOR3	PB.1535.6	0.487398	0.361685	0.720719
RCOR3	PB.1535.15	0.574891	0.343999	0.843366
RCOR3	PB.1535.58	0.594129	0.281554	0.75429
TRAF5	PB.1537.22	0.592576	0.322917	0.816324
LINC00467	PB.1539.3	0.438859	0.142857	0.542525
SLC30A1	PB.1540.9	1.0715	0.338889	0.780224
NEK2	PB.1543.2	0.833757	0.346838	0.875432
NEK2	PB.1543.5	0.722288	0.349758	0.866708
NEK2	PB.1543.7	0.733336	0.354416	0.745857
INTS7	PB.1548.59	0.422834	0.246824	0.786469
INTS7	PB.1548.56	0.458401	0.335567	0.933445
INTS7	PB.1548.62	0.484607	0.364006	0.937942
DTL	PB.1547.32	0.788386	0.387995	0.871036
DTL	PB.1547.43	0.711459	0.380189	0.946892
DTL	PB.1547.51	0.685491	0.344276	0.887082
PPP2R5A	PB.1549.7	0.29392	0.358247	0.810109
PPP2R5A	PB.1549.11	0.297633	0.367939	0.858398
PPP2R5A	PB.1549.12	0.316936	0.3737	0.784225
PACC1	PB.1552.6	1.13078	0.00657894	0.151641
PACC1	PB.1552.7	2.38987	0.727676	0.608337
PACC1	PB.1552.11	1.07027	0.383399	0.738796
NENF	PB.1553.1	0.43012	0.335938	0.723322
ATF3	PB.1556.4	1.40642	0.134602	0.502488
BATF3	PB.1559.1	0.354392	0.333333	0.622286
TATDN3	PB.1564.6	0.860663	0.179688	0.621339
TATDN3	PB.1564.7	0.840457	0.223345	0.637833
FLVCR1	PB.1565.7	0.657252	0.379781	0.882078
FLVCR1	PB.1565.9	0.66639	0.387012	0.754432
VASH2	PB.1566.65	0.954491	0.355925	0.712176
ANGEL2	PB.1569.47	0.451835	0.400577	0.721237
ANGEL2	PB.1569.53	0.618324	0.351407	0.734643
SMYD2	PB.1577.12	0.218017	0.387387	0.682225
CENPF	PB.1579.7	0.529058	0.352396	0.95256
CENPF	PB.1579.18	0.502378	0.37964	0.804727
CENPF	PB.1579.39	0.438063	0.366029	0.951755
KCTD3	PB.1583.1	0.220322	0.347921	0.706627
GPATCH2	PB.1585.19	0.763825	0.325581	0.697449
LYPLAL1	PB.1590.4	1.03612	0.409254	0.796423
LYPLAL1	PB.1590.5	1.08006	0.395803	0.772375
EPRS1	PB.1595.15	0.523525	0.366612	0.882932
BPNT1	PB.1596.14	0.898709	0.385058	0.901115
IARS2	PB.1597.8	0.398366	0.391879	0.783803
RAB3GAP2	PB.1602.45	0.776817	0.386118	0.919073
C1orf115	PB.1603.1	5.29143	0.314103	0.611126
MTARC2	PB.1604.1	2.59278	0.389566	0.633231
DUSP10	PB.1610.6	0.895074	0.346112	0.805192
DUSP10	PB.1610.23	0.861294	0.345107	0.876116
MIA3	PB.1616.9	0.893644	0.389585	0.805437
AIDA	PB.1621.6	0.294508	0.317308	0.711767
BROX	PB.1617.7	0.975517	0.286867	0.630252
CAPN2	PB.1626.8	0.284043	0.374217	0.737199
TP53BP2	PB.1628.6	0.471065	0.356617	0.748266
DEGS1	PB.1632.6	1.19366	0.267031	0.791896
NVL	PB.1633.5	0.404422	0.353759	0.796969
NVL	PB.1633.12	0.4064	0.347962	0.870914
WDR26	PB.1637.14	0.394021	0.370554	0.80475
LBR	PB.1642.31	0.87822	0.34836	0.930919
LBR	PB.1642.16	0.749057	0.358403	0.938186
EPHX1	PB.1646.1	0.787889	0.33247	0.675868
PYCR2	PB.1648.6	1.32799	0.335196	0.817
PYCR2	PB.1648.10	1.03795	0.357702	0.814654
LIN9	PB.1652.14	0.624231	0.375462	0.745333
LIN9	PB.1652.17	0.615802	0.349825	0.782503
PARP1	PB.1653.17	0.435647	0.351549	0.968386
PARP1	PB.1653.18	0.438434	0.16203	0.477206
PARP1	PB.1653.29	0.428285	0.383441	0.851868
PSEN2	PB.1657.1	0.740607	0.4	0.715027
COQ8A	PB.19469.3	1.28913	0.361479	0.747569
JMJD4	PB.1663.4	0.778595	0.248291	0.858788
JMJD4	PB.1663.5	1.13576	0.269579	0.680994
JMJD4	PB.1663.6	0.706476	0.246844	0.876844
JMJD4	PB.1663.7	0.678685	0.292752	0.755836
SNAP47	PB.1664.2	0.49178	0.310808	0.712907
ARF1	PB.1667.8	18.4194	0.953773	0.582419
MRPL55	PB.1670.5	0.986799	0.3125	0.541094
GUK1	PB.1671.4	0.148617	0.321569	0.745741
GUK1	PB.1671.5	0.13518	0.347035	0.785886
IBA57	PB.1672.2	2.53586	0.328571	0.716025
TRIM11	PB.1674.3	1.35861	0.379025	0.761684
RAB4A	PB.1680.5	0.129645	0.340244	0.667811
CCSAP	PB.1683.8	0.789736	0.377863	0.705561
NUP133	PB.1684.17	0.585562	0.379006	0.798574
NUP133	PB.1684.39	0.545295	0.363991	0.811451
TAF5L	PB.1688.1	0.224409	0.394904	0.667493
URB2	PB.19472.9	0.55431	0.3	0.680315
URB2	PB.19472.13	0.605564	0.344191	0.936607
URB2	PB.19472.43	0.627073	0.357128	0.790971
URB2	PB.19472.47	0.610228	0.311008	0.82296
GALNT2	PB.1690.17	0.711693	0.391122	0.781774
GALNT2	PB.1690.31	0.217698	0.193875	0.557879
COG2	PB.1695.2	0.6724	0.16185	0.423564
TTC13	PB.1697.12	0.561252	0.362069	0.831715
TTC13	PB.1697.8	0.689036	0.402831	0.775312
TTC13	PB.1697.16	0.617845	0.346885	0.836571
ARV1	PB.1698.3	1.22842	0.376289	0.733426
C1orf131	PB.1701.4	0.947302	0.365169	0.706263
GNPAT	PB.1700.11	0.224403	0.338168	0.926744
GNPAT	PB.1700.21	0.224593	0.356426	0.768359
GNPAT	PB.1700.26	0.23176	0.336798	0.874604
EGLN1	PB.1704.5	1.1223	0.363642	0.752703
MAP10	PB.1708.1	0.519865	0.354245	0.681714
KCNK1	PB.1716.2	1.51447	0.357143	0.737827
COA6	PB.1720.1	1.6798	0.370791	0.739898
IRF2BP2	PB.1722.16	1.2413	0.324227	0.772465
IRF2BP2	PB.1722.23	1.3027	0.346406	0.855775
IRF2BP2	PB.1722.22	1.30368	0.357986	0.84393
ARID4B	PB.1726.1	0.430417	0.37587	0.760992
B3GALNT2	PB.1729.32	0.402351	0.307847	0.645986
LYST	PB.1733.15	1.00539	0.338798	0.693711
NID1	PB.1735.13	1.59688	0.39307	0.854241
NID1	PB.1735.16	1.36264	0.356851	0.782114
GPR137B	PB.1736.18	0.471475	0.315428	0.744685
ERO1B	PB.1741.23	0.770652	0.33595	0.792929
ERO1B	PB.1741.24	0.933703	0.317176	0.746993
HEATR1_ENSG00000273058	PB.1744.2	0.423671	0.382705	0.917541
HEATR1	PB.19488.40	0.307648	0.383487	0.882461
MTR	PB.1745.5	1.06529	0.35948	0.853576
MTR	PB.1745.10	1.09689	0.360235	0.793208
MTR	PB.1745.30	1.20675	0.349073	0.938274
FH	PB.1754.2	0.7677	0.377798	0.842297
KMO	PB.1756.2	0.613571	0.339521	0.7151
CHML	PB.19493.8	0.30456	0.351351	0.660404
EXO1	PB.1759.11	0.330638	0.390516	0.829491
EXO1	PB.1759.42	0.290676	0.333484	0.920825
CEP170	PB.1761.23	0.786212	0.299325	0.566854
CEP170	PB.1761.22	0.518164	0.395818	0.75641
SDCCAG8	PB.1762.3	0.539215	0.364194	0.772731
SDCCAG8	PB.1762.12	0.729404	0.386545	0.786498
DESI2	PB.1773.1	0.668027	0.330668	0.673781
HNRNPU	PB.1776.1	1.09651	0.362498	0.905456
HNRNPU	PB.1776.60	0.570356	0.364176	0.899925
HNRNPU	PB.1776.67	0.613634	0.36058	0.86899
HNRNPU	PB.1776.135	0.595047	0.361646	0.866906
HNRNPU	PB.1776.115	1.10928	0.362756	0.919213
HNRNPU	PB.1776.141	0.579531	0.358441	0.921495
HNRNPU	PB.1776.235	1.67362	0.359277	0.828925
KIF26B	PB.1778.1	1.0261	0.335294	0.774768
SMYD3	PB.1780.1	0.592047	0.337963	0.689587
TFB2M	PB.1795.3	1.0517	0.345007	0.809147
TFB2M	PB.1795.6	0.939637	0.393149	0.754915
CNST	PB.1794.15	0.533518	0.324109	0.843719
CNST	PB.1794.32	0.616229	0.299089	0.828049
AHCTF1	PB.1800.11	0.459439	0.386484	0.8613
ZNF670	PB.1802.7	0.990282	0.370584	0.694699
ZNF124	PB.1804.3	1.19949	0.374211	0.708052
SH3BP5L	PB.1817.2	0.260756	0.303975	0.680328
ZNF692	PB.1819.2	0.190542	0.287879	0.645467
ACP1	PB.1821.5	2.16315	0.39916	0.735093
ACP1	PB.1821.19	2.32763	0.693451	0.695863
TMEM18	PB.1823.7	0.656822	0.422325	0.675609
EIPR1	PB.1830.4	0.581288	0.336331	0.884223
TRAPPC12	PB.1829.10	1.31946	0.301547	0.913495
TRAPPC12	PB.1829.12	1.35197	0.357897	0.778364
TRAPPC12	PB.1829.19	1.43166	0.345326	0.950026
RNASEH1	PB.23034.11	0.445215	0.340741	0.694298
RPS7	PB.1834.1	0.357162	0.344365	0.850833
RPS7	PB.1834.6	0.296589	0.330848	0.893648
RPS7	PB.1834.21	0.300756	0.348432	0.879059
CMPK2	PB.23035.21	0.63749	0.322671	0.729976
RSAD2	PB.1837.21	0.445692	0.291315	0.569006
RNF144A	PB.1839.5	0.935166	0.282642	0.630971
KIDINS220	PB.1849.6	0.32903	0.345208	0.703785
MBOAT2	PB.1851.19	0.434746	0.388923	0.665981
CPSF3	PB.1853.3	0.532178	0.385306	0.810256
CPSF3	PB.1853.5	0.521628	0.383131	0.804204
CPSF3	PB.1853.10	0.45371	0.376194	0.80531
CPSF3	PB.1853.14	0.577466	0.368254	0.871865
IAH1	PB.1855.6	0.771459	0.341043	0.827719
ADAM17	PB.1856.5	0.500017	0.347084	0.813513
ADAM17	PB.1856.26	0.671898	0.363094	0.750543
TAF1B	PB.1859.8	0.805602	0.385057	0.728811
RRM2	PB.1864.3	0.883168	0.364439	0.843994
RRM2	PB.1864.9	0.830056	0.328059	0.82488
RRM2	PB.1864.18	0.921771	0.354345	0.921917
RRM2	PB.1864.29	0.871357	0.360223	0.921288
RRM2	PB.1864.61	1.02759	0.360747	0.888786
RRM2	PB.1864.51	0.934366	0.362619	0.918393
RRM2	PB.1864.70	0.780689	0.384675	0.82036
ODC1	PB.1868.15	0.134917	0.38707	0.856786
PDIA6	PB.23046.19	0.884593	0.35598	0.915475
PDIA6	PB.23046.22	0.918658	0.375409	0.907306
SLC66A3	PB.1873.1	0.856755	0.44375	0.624245
LPIN1	PB.1876.11	0.634514	0.384029	0.897387
LPIN1	PB.1876.32	0.538191	0.365463	0.903679
NBAS	PB.1886.7	0.591695	0.361842	0.962811
NBAS	PB.1886.34	0.578612	0.383296	0.792255
DDX1	PB.1887.8	0.618997	0.376179	0.819931
DDX1	PB.1887.20	0.655252	0.377396	0.82734
DDX1	PB.1887.34	0.656068	0.383625	0.900018
DDX1	PB.1887.42	0.672429	0.387074	0.794979
CYRIA	PB.1891.5	2.49379	0.333333	0.546705
RDH14	PB.1896.4	1.0951	0.351997	0.723347
RDH14	PB.1896.5	0.488443	0.333333	0.731907
LAPTM4A	PB.1904.5	1.19162	0.369413	0.794449
PUM2	PB.1910.69	0.291167	0.395113	0.830547
PUM2	PB.1910.77	0.443485	0.33749	0.87135
PUM2	PB.1910.113	0.437189	0.35468	0.76553
RHOB	PB.1911.1	5.31028	0.33344	0.765367
HS1BP3	PB.1912.1	1.30303	0.333333	0.727419
LDAH	PB.23073.3	1.16698	0.370236	0.875613
LDAH	PB.23073.7	1.49105	0.334313	0.79628
LDAH	PB.23073.17	1.18115	0.366115	0.762647
LDAH	PB.23073.28	1.18647	0.379925	0.74692
LDAH	PB.23073.29	1.13931	0.367553	0.886073
LDAH	PB.23073.37	1.06317	0.347603	0.843523
ATAD2B	PB.1924.2	0.346363	0.36298	0.746992
ATAD2B	PB.1924.36	0.336783	0.358033	0.866911
UBXN2A	PB.1925.1	0.758182	0.351742	0.68756
WDCP	PB.1926.2	0.615765	0.363636	0.734728
SF3B6	PB.1928.1	1.07212	0.372408	0.807773
TP53I3	PB.1929.2	0.537279	0.395616	0.699766
ITSN2	PB.1932.2	0.275766	0.373155	0.868843
ITSN2	PB.1932.10	0.283384	0.367406	0.882858
ITSN2	PB.1932.12	0.287645	0.381793	0.872467
ITSN2	PB.1932.13	1.63961	0.399225	0.635413
ITSN2	PB.1932.21	0.299641	0.382738	0.885946
PTRHD1	PB.1939.1	0.823189	0.383208	0.704842
CENPO	PB.1938.2	0.705572	0.327546	0.543488
ADCY3	PB.1940.1	0.441538	0.359347	0.949937
ADCY3	PB.1940.3	0.408688	0.369572	0.863453
ADCY3	PB.1940.5	0.443539	0.349633	0.86272
ADCY3	PB.1940.9	0.417329	0.345122	0.950528
ADCY3	PB.1940.15	0.438169	0.338356	0.9428
ADCY3	PB.1940.20	0.383744	0.363488	0.81106
DNMT3A	PB.1943.11	0.484101	0.362902	0.826962
DNMT3A	PB.1943.13	0.601198	0.355146	0.857036
DTNB	PB.1947.1	0.16321	0.326531	0.552128
ASXL2	PB.1949.2	0.376386	0.384003	0.730362
RAB10	PB.1951.16	1.91342	0.332571	0.726501
HADHA	PB.1955.14	0.591986	0.152263	0.484138
HADHA	PB.1955.3	0.538084	0.359304	0.960475
HADHA	PB.1955.5	0.559085	0.313513	0.966127
HADHA	PB.1955.18	0.619337	0.393019	0.895613
HADHB	PB.1954.10	1.02935	0.407665	0.960719
HADHB	PB.1954.11	1.04281	0.402597	0.955979
SELENOI	PB.1957.11	1.51844	0.245859	0.675224
TMEM214	PB.1961.2	0.714606	0.373191	0.932418
TMEM214	PB.1961.9	0.731732	0.379116	0.801705
TMEM214	PB.1961.11	0.637066	0.33835	0.93136
AGBL5	PB.1962.3	0.0831615	0.356792	0.72038
KHK	PB.1965.3	0.447186	0.314957	0.62896
PREB	PB.1966.3	0.328387	0.369547	0.778107
PREB	PB.1966.8	0.271257	0.387493	0.835569
SLC5A6	PB.1968.8	1.03506	0.370616	0.804239
SLC5A6	PB.1968.29	0.665027	0.379631	0.815019
SLC5A6	PB.1968.28	0.713822	0.375727	0.797941
SLC5A6	PB.1968.37	0.798673	0.384174	0.906017
ATRAID	PB.1967.1	0.965108	0.358227	0.763415
ATRAID	PB.1967.2	0.90383	0.338254	0.761349
ATRAID_CAD	PB.23103.3	0.508308	0.358632	0.830405
CAD	PB.23102.5	0.502357	0.355919	0.959961
CAD	PB.23102.10	0.511798	0.353142	0.9674
CAD	PB.23102.21	0.42525	0.362662	0.900143
CAD	PB.23102.19	0.508198	0.356444	0.954386
CAD	PB.23102.18	0.416657	0.347701	0.861601
MPV17	PB.1969.1	1.0794	0.395162	0.793397
GTF3C2	PB.23104.25	0.338877	0.379395	0.941233
EIF2B4	PB.1972.1	0.472093	0.377778	0.753901
SNX17	PB.1973.2	0.736578	0.345005	0.798957
SNX17	PB.1973.8	0.710396	0.358509	0.961107
SNX17	PB.1973.11	0.708985	0.347405	0.919743
ZNF513	PB.1974.1	0.123872	0.319805	0.58825
PPM1G	PB.1975.6	0.400775	0.381607	0.800438
PPM1G	PB.1975.9	0.333398	0.381635	0.812817
NRBP1	PB.1976.7	0.569804	0.391243	0.794467
IFT172	PB.1977.3	0.387531	0.367497	0.72895
ENSG00000259080	PB.23105.4	1.63517	0.763256	0.595315
ZNF512	PB.1978.25	0.500349	0.268445	0.758702
ZNF512	PB.1978.33	0.510532	0.387034	0.760408
GPN1	PB.23107.47	0.584585	0.406838	0.824171
SUPT7L	PB.1981.16	0.644219	0.372931	0.77543
SLC4A1AP	PB.1979.1	0.719529	0.384171	0.757873
SLC4A1AP	PB.1979.4	0.703654	0.372857	0.926201
BABAM2	PB.23108.14	0.912998	0.339472	0.832311
BABAM2	PB.23108.22	0.560366	0.348208	0.691776
BABAM2	PB.23108.26	0.793359	0.324331	0.886034
FOSL2	PB.1983.1	0.936776	0.244898	0.494069
PPP1CB	PB.1984.100	1.37957	0.433292	0.848131
TRMT61B	PB.1986.3	0.859395	0.359343	0.799353
TRMT61B	PB.1986.6	0.96901	0.359072	0.801722
TRMT61B	PB.1986.10	0.954485	0.3661	0.832559
TRMT61B	PB.1986.7	0.852506	0.371605	0.783933
TRMT61B	PB.1986.9	0.563704	0.299781	0.721775
WDR43	PB.1987.11	0.606092	0.413234	0.804054
WDR43	PB.1987.22	0.918353	0.352182	0.908703
WDR43	PB.1987.31	0.831654	0.35312	0.783711
LCLAT1	PB.1996.21	1.99638	0.379032	0.69538
EHD3	PB.1999.1	0.527608	0.057623	0.21622
DPY30	PB.2006.1	2.00079	0.38594	0.799212
SPAST	PB.2007.16	0.933716	0.411136	0.839516
SPAST	PB.2007.40	1.08937	0.418075	0.710764
SPAST	PB.2007.42	1.05253	0.406959	0.825503
SPAST	PB.2007.53	1.79196	0.462086	0.558435
SLC30A6	PB.23133.92	0.95211	0.341463	0.774291
SLC30A6	PB.23133.97	1.04355	0.372724	0.889594
SLC30A6	PB.23133.95	1.01606	0	0.184886
BIRC6	PB.23138.192	1.09525	0.386993	0.92029
BIRC6	PB.23138.206	1.06536	0.383839	0.883934
BIRC6	PB.23138.210	1.05943	0.386776	0.862245
BIRC6	PB.23138.209	0.786528	0.368615	0.927813
BIRC6	PB.23138.275	1.01491	0.385508	0.895583
TTC27	PB.2010.18	0.5896	0.385302	0.760276
FAM98A	PB.2013.10	0.666881	0.362906	0.778501
FEZ2	PB.2021.1	0.635429	0.3625	0.718448
FEZ2	PB.2021.2	0.598606	0.182566	0.564854
STRN	PB.2024.3	0.649751	0.343464	0.753764
HEATR5B	PB.2026.5	0.412886	0.363694	0.82753
HEATR5B	PB.2026.11	0.374209	0.378392	0.848256
HEATR5B	PB.2026.17	0.421555	0.355543	0.941209
GPATCH11	PB.2025.1	0.791436	0.387412	0.706682
EIF2AK2	PB.2027.107	0.962106	0.336	0.927184
CEBPZ	PB.2030.25	0.716128	0.405128	0.762961
NDUFAF7	PB.2029.4	0.963778	0.322353	0.747969
NDUFAF7	PB.2029.8	0.775456	0.399207	0.739554
PRKD3	PB.2031.7	0.316294	0.345013	0.854515
RMDN2	PB.2039.1	1.54532	0.332496	0.660854
ATL2	PB.2042.3	1.04436	0.368717	0.872782
ATL2	PB.2042.12	0.994023	0.349383	0.862101
ATL2	PB.2042.18	0.954031	0.273054	0.749085
ATL2	PB.2042.36	1.31644	0.363468	0.786913
ATL2	PB.2042.43	0.902199	0.384368	0.801829
HNRNPLL	PB.2043.17	1.65059	0.157159	0.576469
GALM	PB.2044.2	2.02614	0.324646	0.720353
SRSF7	PB.2045.27	1.35705	0.366887	0.843251
DHX57	PB.2047.3	0.421569	0.372526	0.799791
DHX57	PB.2047.7	0.408797	0.378698	0.832437
SOS1	PB.2049.5	0.220842	0.360049	0.798592
SOS1	PB.2049.6	0.214899	0.352497	0.824589
MAP4K3	PB.2051.5	0.188425	0.2	0.543132
THUMPD2	PB.2053.18	0.483218	0.392613	0.728641
EML4	PB.2055.15	0.483717	0.326366	0.922226
EML4	PB.2055.53	0.550762	0.32935	0.836186
MTA3	PB.2058.4	0.64215	0.388693	0.852094
MTA3	PB.2058.8	0.64438	0.39181	0.844006
MTA3	PB.2058.12	0.648067	0.382245	0.804864
MTA3	PB.2058.11	0.594351	0.233886	0.739719
HAAO	PB.23165.2	0.964468	0.352814	0.729265
ZFP36L2	PB.2064.2	2.67467	0.318801	0.775795
THADA	PB.2068.4	0.343294	0.377193	0.746117
THADA	PB.2068.47	0.458454	0.387817	0.89597
THADA	PB.2068.25	0.467032	0.38717	0.859352
THADA	PB.2068.66	0.447676	0.398963	0.829331
DYNC2LI1	PB.2069.1	1.243	0.3309	0.708704
LRPPRC	PB.2074.12	0.618637	0.371835	0.978294
LRPPRC	PB.2074.46	0.622927	0.384455	0.855062
CAMKMT	PB.2077.4	1.91025	0.319444	0.611351
SRBD1	PB.2085.15	0.592811	0.3702	0.737611
PIGF	PB.2093.2	0.625437	0.42331	0.685649
PIGF	PB.2093.5	0.720478	0.378989	0.825319
MCFD2	PB.2099.4	2.10889	0.358974	0.772767
CALM2	PB.2101.1	1.22535	0.388709	0.896165
MSH2	PB.2103.3	0.612366	0.358824	0.967299
MSH2	PB.2103.20	0.636263	0.368163	0.787154
MSH6	PB.2104.10	0.547215	0.363344	0.94273
MSH6	PB.2104.14	0.52772	0.366328	0.840956
FBXO11	PB.2105.18	0.574007	0.355679	0.88879
PPP1R21	PB.2108.11	0.419247	0.370941	0.769537
PPP1R21	PB.2108.22	0.346648	0.345635	0.804962
PPP1R21	PB.2108.24	0.407809	0.388791	0.810445
ASB3	PB.23212.4	0.604933	0.389474	0.750655
ERLEC1	PB.2115.13	0.355686	0.357161	0.866567
PSME4	PB.2116.8	0.336384	0.371462	0.917157
PSME4	PB.2116.10	0.340047	0.382316	0.767866
ACYP2	PB.2117.1	0.688371	0.368421	0.549121
SPTBN1	PB.2119.1	0.1789	0.342397	0.919358
SPTBN1	PB.2119.50	0.175662	0.33745	0.945415
SPTBN1	PB.2119.75	0.114694	0.354551	0.864022
RTN4	PB.2125.3	0.976378	0.393961	0.799881
RTN4	PB.2125.2	1.41146	0.382238	0.873819
RTN4	PB.2125.1	1.40706	0.376067	0.816147
CCDC88A	PB.2130.32	0.310638	0.362663	0.764754
CCDC88A	PB.2130.43	0.419205	0.353182	0.772138
CFAP36	PB.2131.1	0.374219	0.387508	0.709415
PPP4R3B	PB.2134.27	0.355177	0.353197	0.891301
PPP4R3B	PB.2134.93	0.379119	0.354099	0.858478
PPP4R3B	PB.2134.85	0.370132	0.353045	0.895848
PPP4R3B	PB.2134.109	0.377268	0.354098	0.84666
PNPT1	PB.2136.34	0.529484	0.337156	0.874275
PNPT1	PB.2136.55	0.571332	0.363241	0.861614
PNPT1	PB.2136.53	0.733556	0.322443	0.922283
VRK2	PB.2145.77	0.444702	0.341829	0.876498
VRK2	PB.2145.95	0.429803	0.373197	0.834488
VRK2	PB.2145.110	0.652631	0.350838	0.93077
FANCL	PB.2152.2	1.08507	0.354812	0.808456
FANCL	PB.2152.32	0.86337	0.35634	0.885541
BCL11A	PB.2153.10	0.697567	0.285868	0.63136
PAPOLG	PB.2154.20	0.681972	0.369231	0.828773
REL	PB.2155.4	2.17001	0.376526	0.775506
PEX13	PB.2159.2	0.847219	0.322344	0.75465
PEX13	PB.2159.16	0.956269	0.348124	0.722604
SANBR	PB.2161.6	0.455617	0.367925	0.629211
C2orf74	PB.2163.1	0.365633	0.342105	0.50496
USP34	PB.2168.1	0.183765	0.368799	0.802121
XPO1	PB.2170.13	0.428476	0.355517	0.940769
XPO1	PB.2170.61	0.418877	0.363457	0.917406
XPO1	PB.2170.282	0.446993	0.358393	0.948362
XPO1	PB.2170.372	0.397107	0.350035	0.864574
FAM161A	PB.2171.1	0.617868	0.363636	0.774403
FAM161A	PB.2171.2	0.578112	0.341066	0.789325
CCT4	PB.2172.3	0.718789	0.306146	0.904329
B3GNT2_COMMD1	PB.2173.1	1.12903	0.341108	0.817913
COMMD1	PB.23251.2	1.2326	0.401434	0.799109
EHBP1	PB.2177.1	0.381176	0.376504	0.870888
EHBP1	PB.2177.9	0.382172	0.379045	0.789807
EHBP1	PB.2177.10	0.378706	0.329306	0.866925
WDPCP	PB.2182.2	0.777312	0.377193	0.656641
MDH1	PB.2181.1	1.29799	0.351681	0.887961
MDH1	PB.2181.14	1.91765	0.31114	0.877234
MDH1	PB.2181.15	1.3138	0.353814	0.944557
MDH1	PB.2181.16	1.27136	0.334883	0.937965
UGP2	PB.2184.8	0.640561	0.376147	0.841819
UGP2	PB.2184.23	0.730054	0.366235	0.781665
PELI1	PB.2190.16	0.378409	0.265823	0.816517
LGALSL	PB.2196.1	1.4256	0.357143	0.60121
AFTPH	PB.2197.11	0.500312	0.357345	0.953454
AFTPH	PB.2197.9	0.49151	0.394661	0.905889
AFTPH	PB.2197.15	0.499477	0.39518	0.79535
AFTPH	PB.2197.18	0.496983	0.251239	0.819031
LINC02245	PB.23279.25	0.590505	0.307692	0.503972
SLC1A4	PB.2204.25	1.45242	0.30099	0.865814
RAB1A	PB.2208.8	1.23266	0.398537	0.890164
ACTR2	PB.2211.54	5.1514	0.872663	0.466664
SPRED2	PB.2213.11	0.397557	0.302949	0.666506
ETAA1	PB.2214.13	0.28493	0.371429	0.770115
ETAA1	PB.2214.16	0.35737	0.377489	0.76609
PPP3R1	PB.2221.1	3.59686	0.597304	0.586084
PLEK	PB.2222.4	1.77473	0.385422	0.912774
PLEK	PB.2222.11	1.36969	0.380124	0.877131
APLF	PB.2225.12	0.659553	0.352941	0.50205
NFU1	PB.2228.1	0.473375	0.401152	0.7405
NFU1	PB.2228.2	0.752671	0.450914	0.801424
AAK1	PB.2229.38	0.758273	0.387419	0.83965
AAK1	PB.2229.39	0.791177	0.397023	0.792771
ANXA4	PB.2230.4	1.11227	0.388481	0.926556
TIA1	PB.2241.11	0.549429	0.158264	0.407051
TIA1	PB.2241.29	0.39755	0.342019	0.776746
TIA1	PB.2241.48	0.577299	0.19697	0.575713
TIA1	PB.2241.51	0.683313	0.33616	0.798242
TIA1	PB.2241.115	0.519122	0.34273	0.764082
TIA1	PB.2241.116	0.598816	0.37488	0.812221
TIA1	PB.2241.189	0.947995	0.290435	0.735071
TEX261	PB.2245.1	0.332907	0.429338	0.685989
NAGK	PB.2246.2	0.768176	0.365283	0.784267
NAGK	PB.2246.3	0.891576	0.360131	0.855357
NAGK	PB.2246.5	1.01357	0.364591	0.770306
NAGK	PB.2246.14	1.11306	0.373521	0.79244
NAGK	PB.2246.15	0.696512	0.352878	0.776873
MCEE	PB.2248.2	0.966664	0.367495	0.687617
MCEE	PB.2248.5	1.64259	0.289794	0.63019
MPHOSPH10	PB.2249.3	0.852052	0.387208	0.759106
MPHOSPH10	PB.2249.13	0.743828	0.311597	0.868326
PAIP2B	PB.2250.1	1.5948	0.320548	0.548897
ZNF638	PB.2251.39	0.621187	0.336098	0.901072
ZNF638	PB.2251.55	0.335098	0.290914	0.861768
ZNF638	PB.2251.81	0.352483	0.381231	0.853976
EXOC6B	PB.2256.1	0.870338	0.360406	0.694454
SPR	PB.2257.2	0.972435	0.384615	0.657302
SMYD5	PB.2261.1	0.75793	0.368097	0.765131
SMYD5	PB.2261.2	0.64125	0.378698	0.820747
PRADC1	PB.2262.2	0.249384	0.296296	0.569127
CCT7	PB.2263.4	0.675176	0.403969	0.889537
CCT7	PB.2263.9	0.730332	0.399608	0.95862
CCT7	PB.2263.14	0.671671	0.371968	0.967664
CCT7	PB.2263.16	0.631485	0.401913	0.947562
FBXO41	PB.2264.6	0.3788	0.285714	0.577512
ALMS1	PB.2265.1	0.552367	0.417884	0.782927
ALMS1	PB.2265.3	0.299607	0.391992	0.768761
TPRKB	PB.2267.5	0.624676	0.357968	0.719204
TPRKB	PB.2267.6	0.568783	0.365603	0.726912
DUSP11	PB.23305.6	1.32891	0.326796	0.718464
DUSP11	PB.23305.11	1.32291	0.134375	0.302523
DGUOK	PB.2272.3	1.55856	0.377967	0.785531
DGUOK	PB.2272.4	0.847573	0.37955	0.745099
DGUOK	PB.2272.5	0.748364	0.362265	0.76336
DGUOK	PB.2272.9	0.47463	0.369698	0.776095
BOLA3	PB.2278.1	0.474914	0.371429	0.732128
MOB1A	PB.2280.2	1.88984	0.360949	0.894184
MOB1A	PB.2280.5	0.966293	0.345847	0.887592
MOB1A	PB.2280.9	1.17259	0.331176	0.884552
MOB1A	PB.2280.12	1.28795	0.399345	0.825062
MTHFD2	PB.2281.11	0.82476	0.373232	0.901874
DCTN1	PB.2283.18	0.78413	0.535829	0.682933
DCTN1	PB.2283.25	0.482314	0.387385	0.867856
RTKN	PB.2285.3	0.968046	0.347538	0.893757
INO80B-WBP1	PB.2286.1	0.310658	0.352275	0.712158
WBP1	PB.23309.2	0.238365	0.335584	0.742576
MOGS	PB.2287.1	0.612865	0.344425	0.802285
MOGS	PB.2287.2	0.534625	0.335348	0.86107
MOGS	PB.2287.6	0.468416	0.344945	0.862363
MOGS	PB.2287.3	0.53309	0.347691	0.865227
MRPL53	PB.2288.1	1.70756	0.323345	0.813646
TTC31	PB.2290.11	0.611981	0.344903	0.736686
PCGF1	PB.2292.2	0.578658	0.3625	0.728664
AUP1	PB.2295.3	0.34168	0.411141	0.836388
AUP1	PB.2295.4	0.404892	0.375915	0.833891
AUP1	PB.2295.20	0.458702	0.36029	0.88715
AUP1	PB.2295.19	0.267448	0.385239	0.841616
AUP1	PB.2295.13	0.379379	0.377747	0.795418
HTRA2	PB.2293.4	0.816211	0.365674	0.870911
HTRA2	PB.2293.6	0.495692	0.345085	0.804052
LOXL3	PB.2296.5	0.792778	0.3816	0.801218
LOXL3	PB.2296.11	1.30245	0.350544	0.764719
DOK1	PB.2294.3	0.657713	0.419523	0.727333
SEMA4F	PB.2297.2	0.287974	0.281674	0.551763
HK2	PB.2298.6	1.36408	0.354742	0.945741
HK2	PB.2298.12	1.15867	0.352743	0.84443
POLE4	PB.2300.3	1.05556	0.358853	0.751628
MRPL19	PB.2304.7	1.59705	0.364457	0.877207
MRPL19	PB.2304.18	1.29916	0.40132	0.791526
MRPL19	PB.2304.19	0.775811	0.401146	0.789241
GCFC2	PB.23323.24	0.439784	0.330385	0.7466
GCFC2	PB.23323.29	0.452033	0.327405	0.856419
SUCLG1	PB.2313.2	0.760732	0.300728	0.772197
SUCLG1	PB.2313.3	0.645167	0.366958	0.800261
KCMF1	PB.23330.4	0.239143	0.374197	0.73219
TGOLN2	PB.2321.5	1.94507	0.366783	0.918303
TGOLN2	PB.2321.8	1.72911	0.301974	0.874717
TGOLN2	PB.2321.18	1.81976	0.36707	0.862622
RETSAT	PB.2322.1	0.75851	0.346941	0.750178
CAPG	PB.2324.2	0.683257	0.384907	0.792157
MAT2A	PB.2326.15	0.898593	0.350586	0.838122
MAT2A	PB.2326.27	0.728281	0.35957	0.847141
MAT2A	PB.2326.82	0.942589	0.366318	0.871781
MAT2A	PB.2326.52	0.953402	0.311472	0.860979
MAT2A	PB.2326.58	0.919589	0.326366	0.882437
MAT2A	PB.2326.59	0.792949	0.342366	0.890428
MAT2A	PB.2326.63	0.922	0.34712	0.828449
MAT2A	PB.2326.74	1.15181	0.309698	0.872042
MAT2A	PB.2326.78	0.784779	0.345546	0.850656
GGCX	PB.2328.1	0.778352	0.404412	0.62333
VAMP8	PB.2329.1	0.878688	0.351806	0.78351
VAMP5	PB.2330.1	0.644277	0.388855	0.722497
RNF181	PB.2331.1	1.12674	0.366568	0.852743
C2orf68	PB.2333.1	1.12688	0.410029	0.681189
USP39	PB.2334.5	0.542776	0.319065	0.949304
USP39	PB.2334.12	0.491062	0.359559	0.86596
ST3GAL5	PB.2336.1	0.304719	0.354839	0.522152
POLR1A	PB.2338.47	0.603799	0.304106	0.710953
POLR1A	PB.2338.53	0.601537	0.357874	0.951267
PTCD3	PB.2337.42	0.880298	0.232727	0.737756
PTCD3	PB.2337.35	0.720591	0.384342	0.823278
PTCD3	PB.2337.67	0.749552	0.373209	0.94882
IMMT	PB.2340.1	0.631353	0.36885	0.847638
IMMT	PB.2340.2	0.561138	0.347592	0.866181
IMMT	PB.2340.7	0.621794	0.351942	0.968862
IMMT	PB.2340.13	1.75072	0.753134	0.48367
IMMT	PB.2340.8	0.61975	0.366343	0.860523
IMMT	PB.2340.5	0.637885	0.367171	0.833337
MRPL35	PB.2341.5	0.98532	0.399657	0.792658
KDM3A	PB.2342.5	0.591529	0.384925	0.93651
KDM3A	PB.2342.16	0.56427	0.387082	0.798496
KDM3A	PB.2342.11	0.506329	0.378654	0.826224
RNF103	PB.2345.4	0.287199	0.382009	0.735114
NCAL1	PB.23337.4	0.216378	0.327989	0.896727
KRCC1	PB.2350.1	0.22152	0.36036	0.684543
EIF2AK3	PB.2354.1	0.378491	0.367641	0.840084
IGKV3-20_ENSG00000240040	PB.23368.19	2.36724	0.369565	0.693194
IGKV4-1	PB.2360.21	2.30356	0.418258	0.69463
MAL	PB.2366.2	1.17618	0.362069	0.675122
MRPS5	PB.2367.5	0.855423	0.29136	0.789597
MRPS5	PB.2367.13	0.463042	0.345901	0.775303
ZNF2	PB.2369.3	0.665943	0.352419	0.701574
ZNF892	PB.2370.3	1.89973	0.289313	0.616041
FAHD2A	PB.2371.6	0.899209	0.301875	0.793554
LINC03052	PB.2373.2	3.42079	0.127273	0.513981
STARD7	PB.2380.2	0.35615	0.369818	0.812223
STARD7	PB.2380.10	0.534111	0.352941	0.837012
STARD7	PB.2380.31	0.447328	0.340906	0.779649
TMEM127	PB.2381.6	1.04367	0.321057	0.783398
CIAO1	PB.2382.2	0.699749	0.331269	0.886235
SNRNP200	PB.2384.6	0.376185	0.386236	0.865115
SNRNP200	PB.2384.32	0.406562	0.367265	0.886326
SNRNP200	PB.2384.34	0.538936	0.361787	0.969234
ITPRIPL1	PB.2385.3	0.402501	0.353535	0.730302
NCAPH	PB.2386.3	0.639507	0.38827	0.878057
NCAPH	PB.2386.6	0.614399	0.377542	0.941317
NCAPH	PB.2386.8	0.646421	0.387109	0.819433
NCAPH	PB.2386.11	0.639754	0.377542	0.943383
NCAPH	PB.2386.13	0.620922	0.377166	0.842879
NEURL3	PB.2388.1	3.3082	0.347727	0.720504
ARID5A	PB.2389.12	0.90843	0.317654	0.900544
ARID5A	PB.2389.10	0.828098	0.324253	0.798897
KANSL3	PB.2391.51	0.441383	0.335842	0.876914
KANSL3	PB.2391.52	0.509269	0.336906	0.767605
LMAN2L	PB.2392.3	1.15067	0.380282	0.700274
CNNM4	PB.2393.1	0.924023	0.351538	0.765338
CNNM3	PB.2394.1	2.75957	0.374302	0.727273
CNNM3	PB.2394.2	0.713914	0.344088	0.769787
SEMA4C	PB.2396.11	0.834985	0.372628	0.816719
FAHD2B	PB.2397.2	0.955701	0.339947	0.779952
ANKRD36	PB.2398.15	0.462251	0.327586	0.692133
COX5B	PB.2408.2	1.94968	0.364639	0.840804
COX5B	PB.2408.4	0.976776	0.145365	0.369807
ACTR1B	PB.2409.2	0.682005	0.396688	0.754567
ACTR1B	PB.2409.4	0.589921	0.359557	0.934389
ACTR1B	PB.2409.3	0.686519	0.364422	0.830751
ACTR1B	PB.2409.5	0.771688	0.411645	0.781723
TMEM131	PB.2416.1	0.455057	0.365429	0.807034
TMEM131	PB.2416.15	0.456888	0.149056	0.480291
TMEM131	PB.2416.8	0.403762	0.352406	0.944605
TMEM131	PB.2416.6	0.413715	0.313714	0.95502
TMEM131	PB.2416.2	0.443379	0.343089	0.966361
TMEM131	PB.2416.4	0.452998	0.36704	0.940701
INPP4A	PB.2417.12	0.445875	0.324729	0.926603
UNC50	PB.2420.4	1.33902	0.376026	0.717392
UNC50	PB.2420.11	1.0212	0.305655	0.851059
UNC50	PB.2420.20	0.97761	0.34461	0.748064
LIPT1	PB.23402.2	0.872246	0.375619	0.683352
MITD1	PB.2431.1	1.11467	0.365729	0.83876
MITD1	PB.2431.12	1.07958	0.398526	0.863967
MITD1	PB.2431.7	1.0821	0.404122	0.774503
TXNDC9	PB.2432.10	1.55459	0.387574	0.864381
REV1	PB.2435.9	0.194708	0.338072	0.744269
REV1	PB.2435.12	0.141884	0.338478	0.737899
REV1	PB.2435.36	0.202209	0.310346	0.852596
RPL31	PB.2438.3	0.439627	0.396075	0.86535
TBC1D8	PB.2439.1	0.685544	0.333333	0.599964
CNOT11	PB.2440.12	0.584489	0.38073	0.883393
RNF149	PB.2441.5	1.04297	0.363062	0.751316
RNF149	PB.2441.6	2.08388	0.32703	0.748445
IL1R2	PB.2443.1	0.929884	0.333333	0.564455
IL1R1	PB.2444.12	0.280442	0.25	0.547167
IL18R1	PB.2446.13	1.17679	0.270525	0.6787
IL18R1	PB.2446.72	0.78176	0.314847	0.759652
MFSD9	PB.2450.14	0.365225	0.305412	0.586165
C2orf49	PB.2457.5	0.742122	0.41984	0.713539
FHL2	PB.2458.3	1.21573	0.1875	0.581368
NCK2	PB.2459.2	0.439341	0.345794	0.725588
UXS1	PB.2462.9	0.738897	0.337923	0.84398
GCC2	PB.2463.8	0.816896	0.365782	0.790991
GCC2	PB.2463.29	0.69989	0.410117	0.844804
RANBP2	PB.2471.1	0.430819	0.396247	0.808975
RANBP2	PB.2471.62	0.246738	0.344575	0.710916
CCDC138	PB.2476.2	0.646868	0.331718	0.74974
CCDC138	PB.2476.16	0.65389	0.365237	0.80267
CCDC138	PB.2476.22	0.63375	0.283112	0.59475
SEPTIN10	PB.2479.9	1.17877	0.377246	0.714961
SOWAHC	PB.2480.5	1.80962	0.285714	0.554663
RGPD6	PB.2485.2	0.689004	0.360819	0.859557
RGPD6	PB.2485.4	0.903092	0.360215	0.877223
BUB1	PB.2487.21	0.446877	0.406566	0.859696
BUB1	PB.2487.61	0.422706	0.39475	0.923483
ACOXL	PB.2488.1	0.900078	0.316986	0.501765
BCL2L11	PB.2489.17	0.508386	0.224282	0.365543
ANAPC1	PB.2494.17	0.276283	0.361957	0.809161
ANAPC1	PB.2494.24	0.234293	0.367028	0.880888
ANAPC1	PB.2494.87	0.26367	0.357692	0.931171
ANAPC1	PB.2494.28	0.339249	0.282726	0.826029
ANAPC1	PB.2494.36	0.274015	0.353872	0.956792
TMEM87B	PB.2496.6	1.46292	0.373502	0.802062
TMEM87B	PB.2496.11	1.39153	0.395682	0.763876
TMEM87B	PB.2496.41	1.51116	0.358984	0.731654
ZC3H8	PB.2499.2	0.55868	0.366197	0.678222
RGPD8	PB.2501.1	0.705233	0.367149	0.854608
RGPD8	PB.2501.11	0.770362	0.358694	0.842429
POLR1B	PB.2503.31	0.405884	0.305146	0.738409
POLR1B	PB.2503.60	0.424851	0.330462	0.891689
CHCHD5	PB.2506.1	1.04839	0.378314	0.756691
SLC20A1	PB.2507.9	0.506098	0.352172	0.806601
CKAP2L	PB.2508.16	0.632256	0.35028	0.830099
PSD4	PB.2509.21	0.474989	0.42669	0.927169
PSD4	PB.2509.23	0.953178	0.682018	0.750065
PSD4	PB.2509.41	0.61717	0.331578	0.862774
PSD4	PB.2509.15	0.440702	0.411868	0.894573
PSD4	PB.2509.25	0.897111	0.562562	0.844139
PSD4	PB.2509.17	0.572767	0.365727	0.84788
ZNG1B	PB.2513.6	0.339116	0.357105	0.831651
ZNG1B	PB.2513.11	0.505914	0.34382	0.727826
ZNG1B	PB.2513.21	0.447887	0.341135	0.850373
ZNG1B	PB.2513.26	0.372104	0.261899	0.824544
ZNG1B	PB.2513.42	0.315291	0.337035	0.8312
RABL2A	PB.2516.6	0.700717	0.290193	0.763305
ACTR3	PB.2519.28	1.02191	0.368923	0.775616
ACTR3	PB.2519.48	0.867122	0.343387	0.932637
DDX18	PB.2523.20	0.625617	0.354032	0.887765
DDX18	PB.2523.22	0.570486	0.35668	0.869206
CCDC93	PB.2525.12	0.665339	0.367089	0.658521
CCDC93	PB.2525.19	1.2087	0.345455	0.661455
STEAP3	PB.2528.4	1.46718	0.327485	0.735226
C2orf76	PB.2531.1	0.889162	0.375	0.691752
TMEM177	PB.2533.3	0.88263	0.369048	0.730875
PTPN4	PB.2534.13	0.1017	0.227273	0.5
CLASP1	PB.2547.12	0.636458	0.373983	0.876578
CLASP1	PB.2547.9	0.707679	0.37116	0.877435
CLASP1	PB.2547.5	0.704233	0.355708	0.904081
CLASP1	PB.2547.61	0.718296	0.373916	0.860173
GYPC	PB.2554.1	0.549022	0.349857	0.68097
GYPC	PB.2554.2	0.755994	0.37354	0.68528
ERCC3	PB.2556.19	0.334506	0.359816	0.765407
MAP3K2	PB.2558.7	0.483466	0.383053	0.714685
IWS1	PB.2559.6	0.756212	0.32459	0.939158
IWS1	PB.2559.9	0.752005	0.349746	0.794571
SFT2D3	PB.2560.1	11.4202	0.388889	0.705998
POLR2D	PB.2565.29	1.07302	0.333513	0.800465
RPS26P19_POLR2D	PB.23453.34	0.340197	0.56152	0.603655
AMMECR1L	PB.2567.4	0.573311	0.347373	0.806553
AMMECR1L	PB.2567.7	0.63818	0.355957	0.740306
SAP130	PB.2568.7	0.33602	0.389249	0.792245
SAP130	PB.2568.4	0.337022	0.392241	0.875495
UGGT1	PB.2569.80	0.767763	0.375051	0.783557
HS6ST1	PB.2571.1	0.450558	0.296296	0.637256
CCDC74B	PB.2573.2	0.599082	0.155954	0.480924
SMPD4	PB.2575.4	0.611579	0.367659	0.880347
SMPD4	PB.2575.14	0.549613	0.333201	0.877321
SMPD4	PB.2575.26	0.558577	0.367278	0.934632
SMPD4	PB.2575.11	0.591692	0.0358422	0.302225
SMPD4	PB.2575.5	0.548161	0.380016	0.915214
CCDC115	PB.2577.2	1.77916	0.339794	0.815923
IMP4	PB.2576.9	0.542815	0.318789	0.911566
[truncated: 12,529 more rows]
