# Supplementary material for: Functional and dynamic profiling of transcript isoforms reveals essential roles of alternative splicing in interferon response
Source: Cell Genom. 2024 Sep 16;4(10):100654. doi: 10.1016/j.xgen.2024.100654 (PMC11602592; doi:10.1016/j.xgen.2024.100654)
Supplement: Data S3. Result of DIU analysis in LCL, related to Figure 2 — DataS3a. DIU analysis of LCL (|dIF| > 0.05). DataS3b. Enriched AS event analysis of LCL (|dIF| > 0.05). DataS3c. Functional consequence analysis of LCL (|dIF| > 0.05). [file mmc4.xlsx]

## Sheet: DataS3a
DataS3a. DIU analysis of LCL (|dIF| > 0.05)
isoform_id	condition_1	condition_2	dIF	pvalue	padj	IF1	IF2	gene_name
PB.6732.1	Control	IFNa2	0.58095	6.10156e-11	3.12885e-08	0.26668	0.84763	C4B
PB.5625.1	Control	IFNa2	0.51871	0.00109323	0.0280191	0.144215	0.662925	ELOVL7
PB.13273.4	Control	IFNa2	0.424679	0.000971915	0.0256497	0.267921	0.6926	TRDC
PB.9162.5	Control	IFNa2	0.3926	0.000627125	0.018651	0.2136	0.6062	SYBU
PB.11297.22	Control	IFNa2	0.31523	5.27752e-08	1.02747e-05	0.083055	0.398285	ATL3
PB.293.15	Control	IFNa2	0.30273	8.31631e-34	4.3421e-30	0.132725	0.435455	PHACTR4
PB.28589.31	Control	IFNa2	0.264163	2.44675e-05	0.00153746	0.109542	0.373705	ENSG00000288684
PB.13393.6	Control	IFNa2	0.26337	0.000445843	0.0143742	0.18808	0.45145	MIS18BP1
PB.11696.16	Control	IFNa2	0.24975	2.72642e-06	0.000256279	0.115255	0.365005	RBM7
PB.1839.5	Control	IFNa2	0.247315	0.000349478	0.0119696	0.636435	0.88375	RNF144A
PB.15841.14	Control	IFNa2	0.240035	3.38331e-11	1.7992e-08	0.114885	0.35492	MAP2K6
PB.4203.8	Control	IFNa2	0.2363	1.77126e-06	0.000181983	0.16202	0.39832	TSC22D2
PB.4661.8	Control	IFNa2	0.2266	0.00213349	0.0450322	0.138345	0.364945	QDPR
PB.19260.40	Control	IFNa2	0.225525	8.20938e-05	0.00400926	0.119835	0.34536	SFT2D2
PB.5952.18	Control	IFNa2	0.22197	0.0015742	0.0363974	0.16835	0.39032	CAMK4
PB.12119.16	Control	IFNa2	0.22004	0.000264164	0.00976303	0.144975	0.365015	GXYLT1
PB.14390.1	Control	IFNa2	0.21894	0.000410977	0.0135224	0.563515	0.782455	SEMA4B
PB.10158.7	Control	IFNa2	0.216725	0.00169552	0.0382941	0.10891	0.325635	PITRM1-AS1_PFKP
PB.2723.3	Control	IFNa2	0.214725	7.95624e-08	1.43694e-05	0.062065	0.27679	GALNT3
PB.1837.18	Control	IFNa2	0.21201	4.50325e-14	4.53745e-11	0.410765	0.622775	RSAD2
PB.17883.16	Control	IFNa2	0.208695	0.00165409	0.0376682	0.145625	0.35432	MX2
PB.29136.11	Control	IFNa2	0.19879	0.000102779	0.00477974	0.207735	0.406525	FAM199X
PB.12973.52	Control	IFNa2	0.19788	7.54904e-18	1.20434e-14	0.23489	0.43277	ELF1
PB.18857.3	Control	IFNa2	0.19622	0.00158258	0.0365177	0.5348	0.73102	PABIR3
PB.2906.5	Control	IFNa2	0.196065	2.26067e-08	5.03245e-06	0.587435	0.7835	INPP1
PB.7871.15	Control	IFNa2	0.191815	0.000983276	0.0258692	0.21938	0.411195	ZNF736
PB.8453.19	Control	IFNa2	0.190225	5.66902e-18	9.57614e-15	0.01653	0.206755	ZC3HAV1
PB.14202.1	Control	IFNa2	0.19019	1.22685e-06	0.000137352	0.15982	0.35001	SMAD3
PB.1868.5	Control	IFNa2	0.187995	2.84245e-15	3.47341e-12	0.71622	0.904215	ODC1
PB.4894.13	Control	IFNa2	0.185035	0.000373208	0.0125495	0.130135	0.31517	SCARB2
PB.8381.5	Control	IFNa2	0.183785	1.31923e-07	2.15861e-05	0.154755	0.33854	KLHDC10
PB.18946.5	Control	IFNa2	0.18252	0.00216869	0.0455077	0.186395	0.368915	RAB39B
PB.7084.34	Control	IFNa2	0.18134	1.79562e-06	0.000183501	0.09046	0.2718	DOP1A
PB.8552.4	Control	IFNa2	0.18132	8.39222e-21	2.00829e-17	0.21947	0.40079	PRKAG2
PB.15315.2	Control	IFNa2	0.17885	8.02928e-05	0.00393682	0.3904	0.56925	SREBF1
PB.18914.2	Control	IFNa2	0.177555	0.000175594	0.00724924	0.52538	0.702935	TMEM187
PB.15061.5	Control	IFNa2	0.1772	1.28014e-06	0.000142549	0.05772	0.23492	KLHL36
PB.2462.12	Control	IFNa2	0.17609	0.00170202	0.0383792	0.12697	0.30306	UXS1
PB.28201.52	Control	IFNa2	0.17447	0.00110066	0.0281451	0.106885	0.281355	FSBP
PB.3272.45	Control	IFNa2	0.17341	5.70365e-10	2.1134e-07	0.377255	0.550665	ITPR1
PB.13032.5	Control	IFNa2	0.173375	2.20945e-05	0.00141467	0.096675	0.27005	NUDT15
PB.7084.33	Control	IFNa2	0.17271	1.10135e-06	0.000125753	0.10609	0.2788	DOP1A
PB.20341.83	Control	IFNa2	0.16583	0.00219531	0.045996	0.157225	0.323055	ZNF143
PB.16697.5	Control	IFNa2	0.16543	0.000630104	0.0187029	0.13379	0.29922	GTPBP3
PB.5423.20	Control	IFNa2	0.164185	0.00172319	0.0386745	0.271235	0.43542	ICE1
PB.2230.9	Control	IFNa2	0.163905	0.00049351	0.0155649	0.136785	0.30069	ANXA4
PB.513.3	Control	IFNa2	0.16353	0.00242141	0.0489507	0.112475	0.276005	FOXD2-AS1
PB.14609.39	Control	IFNa2	0.163505	3.08111e-09	8.96088e-07	0.4676	0.631105	GSPT1
PB.10778.6	Control	IFNa2	0.16322	5.52003e-05	0.00293276	0.186025	0.349245	SH3PXD2A
PB.15758.26	Control	IFNa2	0.16106	0.00060644	0.0181959	0.09187	0.25293	USP32
PB.2983.21	Control	IFNa2	0.160165	0.000593746	0.0179194	0.14477	0.304935	CASP10
PB.9274.5	Control	IFNa2	0.1584	9.49264e-06	0.000712668	0.346045	0.504445	PTP4A3
PB.12695.44	Control	IFNa2	0.15804	2.63867e-05	0.00163305	0.121355	0.279395	SPRING1
PB.9018.8	Control	IFNa2	0.156415	2.48921e-07	3.70369e-05	0.5359	0.692315	TMEM64
PB.7315.4	Control	IFNa2	0.156285	0.00138278	0.0333265	0.05283	0.209115	MOXD1
PB.15850.1	Control	IFNa2	0.15621	3.73337e-06	0.000329874	0.042355	0.198565	SSTR2
PB.2726.6	Control	IFNa2	0.15535	0.000159213	0.00675671	0.131915	0.287265	CERS6
PB.16495.1	Control	IFNa2	0.15514	0.0022683	0.0469292	0.11219	0.26733	ADGRE1
PB.10904.6	Control	IFNa2	0.154935	0.00160383	0.0367568	0.119065	0.274	BNIP3
PB.4506.1	Control	IFNa2	0.15473	9.71909e-07	0.000113686	0.5445	0.69923	ACAP2
PB.21752.18	Control	IFNa2	0.15467	0.000189578	0.00770563	0.11292	0.26759	ENTPD5
PB.21223.10	Control	IFNa2	0.15433	3.62604e-11	1.91059e-08	0.269675	0.424005	KCTD10
PB.15138.4	Control	IFNa2	0.154005	0.000868368	0.0234744	0.188535	0.34254	CRK
PB.16126.10	Control	IFNa2	0.153555	6.26415e-07	8.0847e-05	0.600245	0.7538	ROCK1
PB.4334.4	Control	IFNa2	0.15302	0.000166929	0.00697251	0.07806	0.23108	PRKCI
PB.2776.34	Control	IFNa2	0.152365	3.07249e-07	4.41156e-05	0.298745	0.45111	SP3
PB.13825.52	Control	IFNa2	0.15098	5.04522e-05	0.00273103	0.07582	0.2268	WARS1
PB.15316.6	Control	IFNa2	0.149925	1.01523e-05	0.000755282	0.305205	0.45513	TOM1L2
PB.5999.18	Control	IFNa2	0.147915	0.00129818	0.0316597	0.13536	0.283275	DTWD2
PB.3257.11	Control	IFNa2	0.14768	0.000717968	0.0205048	0.184785	0.332465	ING5
PB.6904.2	Control	IFNa2	0.14745	0.0012616	0.03092	0.32623	0.47368	TMEM63B
PB.10630.21	Control	IFNa2	0.14739	3.3056e-21	8.25437e-18	0.23398	0.38137	IFIT3
PB.3687.5	Control	IFNa2	0.145245	0.000199975	0.00799801	0.17966	0.324905	ARF4
PB.6576.6	Control	IFNa2	0.14466	1.30368e-13	1.20765e-10	0.03173	0.17639	RIPOR2
PB.8720.38	Control	IFNa2	0.14402	0.00065033	0.0191051	0.103965	0.247985	PPP2R2A
PB.17963.24	Control	IFNa2	0.143965	1.74586e-08	4.04313e-06	0.157905	0.30187	BCL2L13
PB.10851.2	Control	IFNa2	0.143485	2.78152e-09	8.40794e-07	0.434965	0.57845	GRK5
PB.8132.1	Control	IFNa2	0.14346	1.85966e-05	0.0012398	0.548035	0.691495	GNB2
PB.6923.14	Control	IFNa2	0.143155	2.25736e-07	3.42982e-05	0.345505	0.48866	CD2AP
PB.16304.18	Control	IFNa2	0.142475	5.2081e-07	6.95621e-05	0.025815	0.16829	SERPINB8
PB.3464.29	Control	IFNa2	0.14217	3.41229e-06	0.000307176	0.063785	0.205955	CLASP2
PB.1377.5	Control	IFNa2	0.142135	0.000233616	0.00891084	0.017945	0.16008	LAMC1
PB.11205.25	Control	IFNa2	0.14155	9.22748e-07	0.00010927	0.247	0.38855	NUP160
PB.12439.13	Control	IFNa2	0.139255	0.000258402	0.00961596	0.198335	0.33759	PAWR
PB.14478.16	Control	IFNa2	0.137465	6.69638e-05	0.00340952	0.010945	0.14841	UNKL
PB.18123.22	Control	IFNa2	0.1372	2.2677e-05	0.00144447	0.36849	0.50569	APOL1
PB.12731.8	Control	IFNa2	0.13693	0.000253382	0.0094928	0.33515	0.47208	SPPL3
PB.8444.6	Control	IFNa2	0.13664	0.000915255	0.0244001	0.41939	0.55603	CREB3L2
PB.10736.21	Control	IFNa2	0.13622	0.000300026	0.0106732	0.110965	0.247185	HIF1AN
PB.15186.3	Control	IFNa2	0.13539	1.15609e-07	1.95288e-05	0.70132	0.83671	SLC25A11
PB.10471.8	Control	IFNa2	0.13533	1.38307e-05	0.000977043	0.408395	0.543725	REEP3
PB.26311.66	Control	IFNa2	0.13515	6.14885e-07	7.98975e-05	0.261745	0.396895	C5orf24
PB.3476.13	Control	IFNa2	0.13498	0.000665829	0.0194213	0.333675	0.468655	TRANK1
PB.10032.13	Control	IFNa2	0.13356	7.97257e-06	0.000622978	0.06837	0.20193	GPR107
PB.5187.6	Control	IFNa2	0.133545	0.000564488	0.0172724	0.327585	0.46113	ELMOD2
PB.5681.8	Control	IFNa2	0.13304	3.64688e-05	0.00210504	0.147205	0.280245	GTF2H2C
PB.12653.6	Control	IFNa2	0.13298	4.44241e-08	8.98384e-06	0.523445	0.656425	HVCN1
PB.14101.25	Control	IFNa2	0.132955	0.000212893	0.00834614	0.343805	0.47676	RAB27A
PB.1820.1	Control	IFNa2	0.13195	0.00215037	0.0452224	0.102465	0.234415	PGBD2
PB.10630.1	Control	IFNa2	0.13159	6.19409e-07	8.03036e-05	0.197475	0.329065	IFIT3
PB.13281.3	Control	IFNa2	0.13118	0.00238974	0.0485841	0.260155	0.391335	SLC7A7
PB.7481.20	Control	IFNa2	0.131105	3.53721e-06	0.00031543	0.05679	0.187895	SOD2
PB.8142.4	Control	IFNa2	0.13091	5.52173e-08	1.06419e-05	0.16383	0.29474	CLDN15_FIS1
PB.12642.11	Control	IFNa2	0.130895	6.27982e-08	1.171e-05	0.402035	0.53293	ATP2A2
PB.15382.1	Control	IFNa2	0.13046	0.000133752	0.00587742	0.751315	0.881775	FAM222B
PB.16790.3	Control	IFNa2	0.129816	0.0022087	0.046128	0.0573684	0.187184	ZNF730
PB.20243.17	Control	IFNa2	0.129445	0.000290607	0.0104642	0.13932	0.268765	BORCS7
PB.8689.3	Control	IFNa2	0.129315	0.00105604	0.0273575	0.70819	0.837505	SLC39A14
PB.11685.5	Control	IFNa2	0.129175	2.01537e-05	0.00131086	0.075075	0.20425	NKAPD1
PB.202.33	Control	IFNa2	0.12906	0.000601467	0.0180954	0.08569	0.21475	ZBTB40
PB.13421.16	Control	IFNa2	0.127705	0.00153913	0.0358608	0.18469	0.312395	TMX1
PB.6027.39	Control	IFNa2	0.12717	8.58494e-14	8.08293e-11	0.02534	0.15251	LMNB1
PB.15234.1	Control	IFNa2	0.126405	0.00194568	0.0421842	0.206845	0.33325	ENSG00000233223
PB.16301.7	Control	IFNa2	0.1261	1.71926e-09	5.70765e-07	0.045795	0.171895	KDSR
PB.3661.25	Control	IFNa2	0.12605	0.00109378	0.0280191	0.08897	0.21502	NEK4
PB.25839.62	Control	IFNa2	0.124515	3.0099e-06	0.000277038	0.064615	0.18913	NUP155
PB.5782.17	Control	IFNa2	0.124305	1.30619e-10	5.95385e-08	0.211585	0.33589	DHFR
PB.12258.123	Control	IFNa2	0.123655	1.63035e-09	5.44394e-07	0.25716	0.380815	CBX5
PB.13726.16	Control	IFNa2	0.122775	0.000690753	0.0199558	0.572845	0.69562	GTF2A1
PB.12956.57	Control	IFNa2	0.122545	1.42222e-06	0.00015325	0.2918	0.414345	PROSER1
PB.1105.2	Control	IFNa2	0.12236	2.09609e-05	0.001354	0.356085	0.478445	ENTREP3
PB.5851.37	Control	IFNa2	0.12227	1.41348e-07	2.28677e-05	0.48538	0.60765	FAM172A
PB.7267.12	Control	IFNa2	0.12174	1.55737e-08	3.65078e-06	0.58848	0.71022	MAN1A1
PB.13663.1	Control	IFNa2	0.121345	1.57189e-13	1.4106e-10	0.661835	0.78318	MIDEAS
PB.9985.2	Control	IFNa2	0.12092	0.00101856	0.0266754	0.237605	0.358525	ST6GALNAC6
PB.4933.16	Control	IFNa2	0.120695	0.000197289	0.00791817	0.078585	0.19928	PLAC8
PB.17068.3	Control	IFNa2	0.12067	2.78423e-07	4.07926e-05	0.17155	0.29222	CCDC9
PB.6998.3	Control	IFNa2	0.12059	0.000295488	0.0105605	0.392105	0.512695	SMAP1
PB.7585.16	Control	IFNa2	0.120505	0.000174953	0.00723403	0.05024	0.170745	RNF216
PB.18707.4	Control	IFNa2	0.120285	0.000108705	0.00499462	0.01421	0.134495	ZNF711
PB.10531.20	Control	IFNa2	0.119805	4.59185e-06	0.000392446	0.434115	0.55392	ANXA7
PB.17892.5	Control	IFNa2	0.11958	0.0012326	0.0305137	0.170625	0.290205	C2CD2
PB.15940.74	Control	IFNa2	0.11954	1.05701e-06	0.000121658	0.15399	0.27353	CYTH1
PB.4400.34	Control	IFNa2	0.11944	6.58526e-06	0.000533644	0.05659	0.17603	GNB4
PB.7329.1	Control	IFNa2	0.119155	1.95996e-05	0.00128062	0.601365	0.72052	MYB
PB.15945.3	Control	IFNa2	0.118815	0.000254162	0.00951582	0.19808	0.316895	ENGASE
PB.5202.65	Control	IFNa2	0.11812	6.73921e-07	8.45094e-05	0.039445	0.157565	SMARCA5
PB.18463.9	Control	IFNa2	0.11771	4.02012e-07	5.63141e-05	0.41791	0.53562	CXorf38
PB.12601.3	Control	IFNa2	0.11732	0.00028724	0.0103951	0.30695	0.42427	C12orf75
PB.13604.1	Control	IFNa2	0.117315	0.00033587	0.0115995	0.287435	0.40475	novelGene_RAD51B_AS
PB.15516.6	Control	IFNa2	0.117205	4.12016e-05	0.00230636	0.087165	0.20437	CDC6
PB.9060.12	Control	IFNa2	0.11693	8.77491e-07	0.000105213	0.371475	0.488405	POP1
PB.4163.4	Control	IFNa2	0.116455	3.85921e-09	1.07595e-06	0.00947	0.125925	XRN1
PB.239.3	Control	IFNa2	0.116355	0.00140028	0.0336072	0.61953	0.735885	SYF2
PB.8488.10	Control	IFNa2	0.11634	0.000540533	0.0166816	0.03341	0.14975	TCAF2
PB.1326.15	Control	IFNa2	0.115885	3.67724e-09	1.03022e-06	0.02505	0.140935	RABGAP1L
PB.18061.53	Control	IFNa2	0.115795	9.68501e-05	0.00459322	0.307455	0.42325	EWSR1
PB.8929.24	Control	IFNa2	0.115705	1.45162e-09	4.8755e-07	0.109245	0.22495	TRAM1
PB.1439.18	Control	IFNa2	0.115585	1.49604e-06	0.00015941	0.068405	0.18399	PTPRC
PB.3034.34	Control	IFNa2	0.11537	0.00125465	0.030847	0.121865	0.237235	LANCL1
PB.1677.2	Control	IFNa2	0.11515	0.000262454	0.0097131	0.72604	0.84119	RNF187
PB.7465.5	Control	IFNa2	0.11488	9.66805e-05	0.00458897	0.06449	0.17937	SNX9
PB.15367.7	Control	IFNa2	0.114875	0.000465509	0.0148774	0.050265	0.16514	SLC46A1
PB.3442.12	Control	IFNa2	0.11471	5.56262e-14	5.41488e-11	0.1763	0.29101	STT3B
PB.1252.1	Control	IFNa2	0.114615	0.000266468	0.00982289	0.17197	0.286585	MPZL1
PB.2185.7	Control	IFNa2	0.114545	7.31007e-07	8.93275e-05	0.209335	0.32388	VPS54
PB.8629.23	Control	IFNa2	0.114115	1.22437e-07	2.0265e-05	0.029565	0.14368	TNKS
PB.8596.7	Control	IFNa2	0.114035	3.09244e-10	1.2431e-07	0.459695	0.57373	ESYT2
PB.1631.24	Control	IFNa2	0.113995	1.55545e-07	2.46779e-05	0.03379	0.147785	FBXO28
PB.12679.70	Control	IFNa2	0.11378	3.45475e-05	0.00201643	0.12987	0.24365	OAS3
PB.12706.5	Control	IFNa2	0.113565	2.05099e-08	4.6194e-06	0.03929	0.152855	SUDS3
PB.11346.2	Control	IFNa2	0.113145	0.000370266	0.0124841	0.126035	0.23918	NEAT1
PB.17701.2	Control	IFNa2	0.112945	7.17586e-05	0.0035994	0.085395	0.19834	ZNF512B
PB.2442.1	Control	IFNa2	0.11293	0.000889411	0.0238862	0.28602	0.39895	MAP4K4
PB.754.36	Control	IFNa2	0.112765	0.000308499	0.0108967	0.042305	0.15507	MTF2
PB.2616.8	Control	IFNa2	0.11213	2.30251e-05	0.00146121	0.019665	0.131795	SPOPL
PB.4371.67	Control	IFNa2	0.11185	1.90346e-05	0.00125675	0.091335	0.203185	ECT2
PB.15611.11	Control	IFNa2	0.11151	2.84431e-34	1.63358e-30	0.02703	0.13854	ARHGAP27
PB.3579.2	Control	IFNa2	0.111145	1.18823e-12	8.3224e-10	0.140045	0.25119	SHISA5
PB.13884.11	Control	IFNa2	0.11079	4.28988e-05	0.00239083	0.322275	0.433065	NIPA1
PB.12294.26	Control	IFNa2	0.110655	4.6975e-12	3.03136e-09	0.01531	0.125965	BAZ2A
PB.13336.28	Control	IFNa2	0.110655	0.00141643	0.0338563	0.109615	0.22027	G2E3
PB.28924.15	Control	IFNa2	0.10998	0.000368034	0.0124269	0.692825	0.802805	MT-RNR1
PB.5667.15	Control	IFNa2	0.10951	0.000235003	0.00895614	0.046945	0.156455	PIK3R1
PB.3842.8	Control	IFNa2	0.109065	0.000733279	0.0207972	0.189335	0.2984	PCNP
PB.6789.11	Control	IFNa2	0.108915	1.88796e-05	0.00125065	0.078925	0.18784	NUDT3
PB.7593.3	Control	IFNa2	0.10872	4.23904e-13	3.38433e-10	0.524975	0.633695	RAC1
PB.8454.1	Control	IFNa2	0.10854	0.00236702	0.0483103	0.416885	0.525425	TTC26
PB.13363.14	Control	IFNa2	0.108055	0.00136547	0.0329925	0.386305	0.49436	CFL2
PB.10812.23	Control	IFNa2	0.108045	8.35746e-06	0.000647021	0.25576	0.363805	ACSL5
PB.9330.4	Control	IFNa2	0.107895	6.85555e-07	8.5781e-05	0.26597	0.373865	RPL8
PB.7280.63	Control	IFNa2	0.107805	1.43684e-07	2.31804e-05	0.39789	0.505695	NCOA7
PB.6650.2	Control	IFNa2	0.10769	0.000757981	0.0212922	0.350665	0.458355	ZSCAN23
PB.8487.1	Control	IFNa2	0.107605	1.09779e-08	2.69441e-06	0.466925	0.57453	ZYX
PB.6194.7	Control	IFNa2	0.10747	0.000704358	0.0202267	0.06684	0.17431	RBM27
PB.8401.22	Control	IFNa2	0.10747	3.08926e-09	8.96088e-07	0.26037	0.36784	MKLN1
PB.16115.16	Control	IFNa2	0.107395	0.000751604	0.0212122	0.079835	0.18723	FAM210A
PB.5853.24	Control	IFNa2	0.10734	0.000853462	0.0232117	0.137825	0.245165	SLF1
PB.14077.6	Control	IFNa2	0.10728	1.14291e-05	0.000833007	0.39173	0.49901	GNB5
PB.3905.2	Control	IFNa2	0.10699	7.93848e-07	9.61879e-05	0.258485	0.365475	ABHD10
PB.4662.19	Control	IFNa2	0.106675	1.63707e-06	0.00017126	0.38487	0.491545	LAP3
PB.1951.3	Control	IFNa2	0.106615	0.000205117	0.00811886	0.216365	0.32298	RAB10
PB.3973.12	Control	IFNa2	0.10652	2.67526e-08	5.8469e-06	0.471125	0.577645	RABL3
PB.85.13	Control	IFNa2	0.1064	5.66074e-07	7.43966e-05	0.195665	0.302065	RERE
PB.3254.2	Control	IFNa2	0.10637	7.23626e-07	8.89936e-05	0.28782	0.39419	THAP4
PB.3798.67	Control	IFNa2	0.10625	0.00104544	0.027144	0.0699	0.17615	CGGBP1
PB.3795.5	Control	IFNa2	0.10624	0.00156644	0.0362762	0.07635	0.18259	CHMP2B
PB.22710.9	Control	IFNa2	0.106185	0.000146053	0.00633076	0.40551	0.511695	ENSG00000277534
PB.14.13	Control	IFNa2	0.10593	3.28066e-05	0.00192854	0.40607	0.512	SDF4
PB.705.2	Control	IFNa2	0.10576	0.000350129	0.0119696	0.22935	0.33511	SH3GLB1
PB.16827.7	Control	IFNa2	0.10532	4.51184e-07	6.16973e-05	0.45448	0.5598	CEBPG
PB.5735.32	Control	IFNa2	0.105185	0.000115662	0.00524711	0.01508	0.120265	HMGCR
PB.7900.19	Control	IFNa2	0.10517	2.76881e-14	2.84317e-11	0.539745	0.644915	TMEM248
PB.13711.15	Control	IFNa2	0.105085	1.5386e-13	1.40264e-10	0.504965	0.61005	SPTLC2
PB.3864.2	Control	IFNa2	0.104995	4.47368e-05	0.00246817	0.36637	0.471365	ALCAM
PB.10020.5	Control	IFNa2	0.104795	1.54554e-07	2.45887e-05	0.545415	0.65021	PTPA
PB.12100.4	Control	IFNa2	0.10476	0.000567989	0.0173518	0.029825	0.134585	ALG10B
PB.6617.10	Control	IFNa2	0.104305	0.00213612	0.045054	0.251235	0.35554	ZNF322
PB.4058.10	Control	IFNa2	0.103765	5.49904e-08	1.06339e-05	0.363545	0.46731	RAB7A
PB.4686.30	Control	IFNa2	0.10368	6.30484e-11	3.17637e-08	0.01492	0.1186	PI4K2B
PB.20795.7	Control	IFNa2	0.103615	0.000341708	0.0117376	0.134155	0.23777	ETV6
PB.12223.7	Control	IFNa2	0.1036	0.000446216	0.0143742	0.04421	0.14781	CSRNP2
PB.13419.96	Control	IFNa2	0.10299	2.25539e-08	5.03245e-06	0.02228	0.12527	NIN
PB.17936.13	Control	IFNa2	0.10261	0.000196075	0.00789795	0.38731	0.48992	POFUT2
PB.13689.32	Control	IFNa2	0.10246	1.07522e-21	2.81549e-18	0.458495	0.560955	TMED10
PB.3213.13	Control	IFNa2	0.102355	0.00084359	0.0230057	0.272165	0.37452	COPS8
PB.6503.44	Control	IFNa2	0.102055	0.00203841	0.0435861	0.101735	0.20379	NEDD9
PB.3990.14	Control	IFNa2	0.10194	0.00019352	0.00781605	0.03468	0.13662	CD86
PB.2280.79	Control	IFNa2	0.101795	1.15356e-14	1.27409e-11	0.45674	0.558535	MOB1A
PB.9866.6	Control	IFNa2	0.10153	0.000320322	0.0112314	0.191525	0.293055	ALAD
PB.15273.3	Control	IFNa2	0.101255	0.00148119	0.0349218	0.096985	0.19824	MAP2K4
PB.17067.3	Control	IFNa2	0.10123	0.00248513	0.0497832	0.249205	0.350435	BBC3
PB.13039.3	Control	IFNa2	0.1009	2.72806e-05	0.00167037	0.374985	0.475885	LPAR6
PB.16557.4	Control	IFNa2	0.100785	0.000575901	0.0175205	0.07884	0.179625	KRI1
PB.15589.9	Control	IFNa2	0.100325	1.01237e-07	1.75131e-05	0.17346	0.273785	UBTF
PB.1400.35	Control	IFNa2	0.100205	0.000155575	0.00664819	0.08537	0.185575	TRMT1L
PB.12225.9	Control	IFNa2	0.099835	0.00242509	0.0489734	0.083235	0.18307	DAZAP2
PB.1526.33	Control	IFNa2	0.099625	0.000718793	0.0205181	0.061645	0.16127	CD46
PB.10174.18	Control	IFNa2	0.09948	1.74656e-11	1.0449e-08	0.519925	0.619405	RBM17
PB.12533.197	Control	IFNa2	0.099415	5.94176e-26	2.00737e-22	0.00768	0.107095	TMPO
PB.14826.19	Control	IFNa2	0.09871	0.000788488	0.0219206	0.277695	0.376405	DNAJA2
PB.10147.55	Control	IFNa2	0.097915	0.00130392	0.031759	0.05473	0.152645	LARP4B
PB.14820.7	Control	IFNa2	0.097475	0.00106757	0.0276189	0.25672	0.354195	VPS35
PB.24528.14	Control	IFNa2	0.097435	0.000575187	0.0175158	0.457825	0.55526	STIMATE
PB.2177.1	Control	IFNa2	0.0973	0.00173014	0.0387955	0.122615	0.219915	EHBP1
PB.14034.18	Control	IFNa2	0.097275	1.90603e-05	0.00125682	0.562435	0.65971	DUT
PB.414.2	Control	IFNa2	0.09722	0.000978695	0.0257723	0.10264	0.19986	PPT1
PB.5153.15	Control	IFNa2	0.097015	3.65024e-06	0.000324527	0.04751	0.144525	MFSD8
PB.3682.3	Control	IFNa2	0.09682	0.00138667	0.0333503	0.27089	0.36771	ARHGEF3
PB.538.14	Control	IFNa2	0.096815	2.57744e-05	0.00160728	0.48144	0.578255	PRPF38A
PB.14837.43	Control	IFNa2	0.09672	2.86026e-09	8.46768e-07	0.261075	0.357795	LONP2
PB.3450.15	Control	IFNa2	0.09646	0.000375625	0.0126023	0.427985	0.524445	DYNC1LI1
PB.9538.9	Control	IFNa2	0.09643	3.80859e-06	0.00033396	0.20696	0.30339	RNF38
PB.2011.26	Control	IFNa2	0.096385	5.82658e-05	0.00306726	0.04233	0.138715	RASGRP3
PB.3950.10	Control	IFNa2	0.096355	2.31692e-07	3.51102e-05	0.06739	0.163745	ARHGAP31
PB.748.11	Control	IFNa2	0.096345	8.05057e-05	0.00394176	0.423265	0.51961	GFI1
PB.12370.48	Control	IFNa2	0.096265	1.36918e-06	0.000149066	0.387435	0.4837	CAND1
PB.17454.5	Control	IFNa2	0.095875	0.000705046	0.0202363	0.06056	0.156435	MAPRE1
PB.4327.29	Control	IFNa2	0.095765	8.51294e-06	0.00065804	0.19358	0.289345	SEC62
PB.5636.10	Control	IFNa2	0.095535	6.61281e-07	8.3471e-05	0.043135	0.13867	KIF2A
PB.14122.22	Control	IFNa2	0.09553	0.000270382	0.00995438	0.257245	0.352775	POLR2M
PB.18220.5	Control	IFNa2	0.09535	2.70784e-05	0.00166509	0.21292	0.30827	SREBF2
PB.18867.18	Control	IFNa2	0.095275	0.000136449	0.00597309	0.088	0.183275	MMGT1
PB.5348.99	Control	IFNa2	0.09523	3.1993e-07	4.58217e-05	0.28426	0.37949	SPCS3
PB.6885.3	Control	IFNa2	0.094595	9.66172e-08	1.69177e-05	0.31766	0.412255	SRF
PB.7578.8	Control	IFNa2	0.09455	2.44138e-05	0.00153577	0.059755	0.154305	WIPI2
PB.8195.24	Control	IFNa2	0.0945	0.00208198	0.0442704	0.05887	0.15337	COG5
PB.12096.4	Control	IFNa2	0.09426	0.000729485	0.0207203	0.10259	0.19685	YARS2
PB.13885.8	Control	IFNa2	0.094105	5.72163e-06	0.000472017	0.166465	0.26057	NIPA2
PB.17066.3	Control	IFNa2	0.093915	0.00150002	0.0351492	0.60958	0.703495	ZC3H4
PB.9610.10	Control	IFNa2	0.093915	0.00231429	0.0475892	0.077405	0.17132	DUX4L50
PB.15967.10	Control	IFNa2	0.093895	3.84375e-05	0.00218559	0.23854	0.332435	NPLOC4
PB.23246.38	Control	IFNa2	0.093885	0.00220412	0.0461024	0.0521	0.145985	PUS10
PB.17547.8	Control	IFNa2	0.09345	0.000113959	0.00518104	0.54262	0.63607	OSER1
PB.8788.9	Control	IFNa2	0.09345	0.000882059	0.0237614	0.133825	0.227275	RAB11FIP1
PB.20307.8	Control	IFNa2	0.093345	9.32592e-06	0.000706617	0.47411	0.567455	MTG1
PB.13447.37	Control	IFNa2	0.09279	0.00141928	0.0338652	0.07703	0.16982	GMFB
PB.12233.12	Control	IFNa2	0.09274	0.00164507	0.0374776	0.12618	0.21892	EIF4B
PB.667.67	Control	IFNa2	0.092515	5.35179e-13	4.15364e-10	0.2254	0.317915	FUBP1
PB.3672.17	Control	IFNa2	0.092435	0.000277078	0.0101255	0.081575	0.17401	CHDH
PB.3458.1	Control	IFNa2	0.09237	2.04268e-06	0.000204702	0.64862	0.74099	CRTAP
PB.16215.7	Control	IFNa2	0.092365	7.28439e-07	8.92035e-05	0.511675	0.60404	IER3IP1
PB.24968.3	Control	IFNa2	0.09222	2.85356e-05	0.00172878	0.385505	0.477725	RAP2B
PB.17118.12	Control	IFNa2	0.09217	0.000211135	0.00829419	0.31723	0.4094	ATF5
PB.1032.13	Control	IFNa2	0.092115	1.3203e-06	0.000145698	0.03764	0.129755	GOLPH3L
PB.15689.11	Control	IFNa2	0.092095	1.95863e-05	0.00128062	0.317895	0.40999	LRRC59
PB.2578.2	Control	IFNa2	0.092035	5.76958e-06	0.000473378	0.158205	0.25024	PTPN18
PB.13398.12	Control	IFNa2	0.091945	2.09257e-07	3.22206e-05	0.01421	0.106155	MGAT2
PB.14376.17	Control	IFNa2	0.09188	0.000164221	0.00688947	0.03432	0.1262	ABHD2
PB.12424.1	Control	IFNa2	0.09184	5.34958e-08	1.03798e-05	0.065445	0.157285	GLIPR1
PB.15025.8	Control	IFNa2	0.091515	0.001602	0.0367503	0.07036	0.161875	WWOX
PB.12257.71	Control	IFNa2	0.09145	0.0002895	0.0104506	0.237415	0.328865	HNRNPA1
PB.12454.1	Control	IFNa2	0.091425	4.79096e-07	6.4896e-05	0.563455	0.65488	C12orf29
PB.6503.27	Control	IFNa2	0.091395	0.000551168	0.0169098	0.30233	0.393725	NEDD9
PB.19818.33	Control	IFNa2	0.091385	6.34577e-09	1.65931e-06	0.28899	0.380375	WDR77
PB.16177.6	Control	IFNa2	0.091305	3.42882e-06	0.000308181	0.03717	0.128475	ZNF24
PB.1127.8	Control	IFNa2	0.09098	2.62957e-05	0.00162917	0.434945	0.525925	SEMA4A
PB.6901.4	Control	IFNa2	0.09082	0.000293433	0.0105133	0.578175	0.668995	MRPS18A
PB.16745.11	Control	IFNa2	0.090755	1.91373e-05	0.00126045	0.310385	0.40114	MAU2
PB.17587.9	Control	IFNa2	0.090665	0.000641621	0.0188976	0.09241	0.183075	ZMYND8
PB.10351.28	Control	IFNa2	0.09061	0.00241962	0.0489507	0.032435	0.123045	ZNF248
PB.2989.4	Control	IFNa2	0.090515	4.93841e-05	0.00268587	0.37594	0.466455	TRAK2
PB.9825.1	Control	IFNa2	0.090385	0.000761291	0.0213492	0.105385	0.19577	RAD23B
PB.18273.5	Control	IFNa2	0.09036	4.57602e-05	0.00251497	0.051475	0.141835	CERK
PB.12047.44	Control	IFNa2	0.08975	0.000103028	0.00478349	0.019375	0.109125	BCAT1
PB.1490.30	Control	IFNa2	0.08957	9.77757e-05	0.00461805	0.07049	0.16006	RBBP5
PB.20240.65	Control	IFNa2	0.08952	4.56012e-05	0.00250863	0.026515	0.116035	NOLC1
PB.626.24	Control	IFNa2	0.089385	0.000521156	0.0162583	0.092	0.181385	DEPDC1
PB.18766.8	Control	IFNa2	0.089365	1.45088e-09	4.8755e-07	0.044345	0.13371	NXT2
PB.11017.20	Control	IFNa2	0.089215	0.00148224	0.0349322	0.071455	0.16067	IPO7
PB.1632.2	Control	IFNa2	0.08913	0.00139645	0.0335346	0.42505	0.51418	DEGS1
PB.8970.1	Control	IFNa2	0.08908	2.25677e-06	0.000221183	0.061245	0.150325	ENSG00000285744
PB.11813.34	Control	IFNa2	0.088955	3.80867e-06	0.00033396	0.02275	0.111705	ZBTB44
PB.14850.62	Control	IFNa2	0.088435	8.49758e-11	4.13594e-08	0.027805	0.11624	CYLD
PB.6793.34	Control	IFNa2	0.088375	4.8548e-05	0.00264792	0.041705	0.13008	ILRUN
PB.17506.4	Control	IFNa2	0.08832	0.00036555	0.0123862	0.31795	0.40627	RAB5IF
PB.14064.1	Control	IFNa2	0.08826	2.92476e-05	0.00176262	0.486085	0.574345	LYSMD2
PB.8788.13	Control	IFNa2	0.088155	0.000454722	0.0145981	0.03242	0.120575	RAB11FIP1
PB.4139.6	Control	IFNa2	0.088145	3.07969e-05	0.00182346	0.09442	0.182565	CEP70
PB.6002.32	Control	IFNa2	0.087885	1.3128e-20	3.01591e-17	0.13617	0.224055	TNFAIP8
PB.2543.3	Control	IFNa2	0.08788	2.80504e-05	0.00170298	0.40088	0.48876	TMEM185B
PB.18478.12	Control	IFNa2	0.08779	0.00241673	0.0489248	0.15802	0.24581	CASK
PB.9207.25	Control	IFNa2	0.08766	2.85759e-09	8.46768e-07	0.03592	0.12358	ATAD2
PB.13219.6	Control	IFNa2	0.087005	0.00157162	0.0363523	0.46844	0.555445	TNFSF13B
PB.6922.7	Control	IFNa2	0.08685	0.000544176	0.016776	0.03445	0.1213	TNFRSF21
PB.8992.3	Control	IFNa2	0.086625	1.82044e-08	4.19137e-06	0.02545	0.112075	ZFAND1
PB.7578.16	Control	IFNa2	0.086615	3.44006e-08	7.31753e-06	0.03947	0.126085	WIPI2
PB.4879.4	Control	IFNa2	0.086385	0.00043693	0.0141535	0.704085	0.79047	THAP6
PB.2024.10	Control	IFNa2	0.086295	7.27839e-05	0.00364764	0.070545	0.15684	STRN
PB.6312.17	Control	IFNa2	0.08615	2.05693e-06	0.000205453	0.28054	0.36669	PANK3
PB.7682.11	Control	IFNa2	0.086045	2.35709e-05	0.00148927	0.52559	0.611635	KLHL7
PB.2819.4	Control	IFNa2	0.086015	0.00158363	0.0365256	0.5844	0.670415	PLEKHA3
PB.832.2	Control	IFNa2	0.08561	5.24847e-06	0.00043877	0.386505	0.472115	TMEM167B
PB.14515.2	Control	IFNa2	0.08547	0.000221215	0.0085903	0.06902	0.15449	TBC1D24
PB.17802.32	Control	IFNa2	0.085415	0.00166941	0.037852	0.04095	0.126365	GABPA
PB.15151.3	Control	IFNa2	0.085375	0.000432174	0.014047	0.5011	0.586475	SMG6
PB.18633.53	Control	IFNa2	0.085365	0.000400891	0.0132782	0.05828	0.143645	OGT
PB.21941.201	Control	IFNa2	0.08535	4.2898e-06	0.000371608	0.246415	0.331765	ATOSA
PB.16810.1	Control	IFNa2	0.08519	0.000410352	0.0135214	0.41613	0.50132	CCNE1
PB.8314.16	Control	IFNa2	0.08489	0.00049151	0.0155104	0.361835	0.446725	NDUFA5
PB.326.13	Control	IFNa2	0.08484	5.18052e-05	0.00278589	0.21332	0.29816	KPNA6
PB.26748.11	Control	IFNa2	0.08478	0.000154836	0.00662646	0.577485	0.662265	PTP4A1
PB.14972.4	Control	IFNa2	0.08472	0.000335726	0.0115995	0.77669	0.86141	NOB1
PB.13626.6	Control	IFNa2	0.084685	0.000122661	0.00551693	0.46338	0.548065	COX16
PB.3990.26	Control	IFNa2	0.084545	7.91171e-06	0.000619064	0.010975	0.09552	CD86
PB.9943.5	Control	IFNa2	0.08435	0.000521017	0.0162583	0.04958	0.13393	GOLGA1
PB.24466.24	Control	IFNa2	0.084285	0.000231799	0.00887347	0.109	0.193285	TMPPE
PB.26287.70	Control	IFNa2	0.084235	7.25813e-18	1.19102e-14	0.00638	0.090615	CDC42SE2
PB.26895.56	Control	IFNa2	0.08358	0.000532662	0.0165275	0.10512	0.1887	UBE2J1
PB.13053.1	Control	IFNa2	0.08337	1.59713e-05	0.00109986	0.25862	0.34199	PHF11
PB.1424.96	Control	IFNa2	0.082995	0.00191756	0.0418262	0.09296	0.175955	UCHL5
PB.15067.19	Control	IFNa2	0.08295	0.00150588	0.0352434	0.232075	0.315025	GSE1
PB.3897.24	Control	IFNa2	0.08295	0.000257165	0.00960323	0.02499	0.10794	DZIP3
PB.1547.50	Control	IFNa2	0.082815	5.87615e-05	0.00308348	0.065135	0.14795	DTL
PB.7756.8	Control	IFNa2	0.082755	2.86651e-17	4.22134e-14	0.67096	0.753715	NT5C3A
PB.27986.9	Control	IFNa2	0.08258	1.33803e-05	0.000952083	0.282505	0.365085	CHMP7
PB.17953.2	Control	IFNa2	0.08249	1.15476e-05	0.000840575	0.354545	0.437035	PRMT2
PB.3187.11	Control	IFNa2	0.082485	0.000330594	0.0114795	0.12042	0.202905	PTMA
PB.14969.16	Control	IFNa2	0.08248	2.64412e-05	0.00163466	0.355495	0.437975	CYB5B
PB.20240.95	Control	IFNa2	0.08243	3.11855e-05	0.00184457	0.03788	0.12031	NOLC1
PB.11537.55	Control	IFNa2	0.08236	3.01449e-05	0.00179225	0.02417	0.10653	RAB30
PB.14221.6	Control	IFNa2	0.08225	0.000658867	0.019277	0.050875	0.133125	TLE3
PB.2844.48	Control	IFNa2	0.082	7.93762e-07	9.61879e-05	0.03663	0.11863	ITGA4
PB.6963.4	Control	IFNa2	0.081945	7.64695e-06	0.000601877	0.565945	0.64789	KIAA1586
PB.4812.3	Control	IFNa2	0.081935	0.0021059	0.0446519	0.21442	0.296355	TMEM165
PB.15732.6	Control	IFNa2	0.081855	0.000609011	0.0182459	0.06588	0.147735	TSPOAP1-AS1
PB.4212.4	Control	IFNa2	0.081825	0.00225518	0.0467697	0.45354	0.535365	SIAH2
PB.12491.36	Control	IFNa2	0.081755	1.22282e-06	0.000137352	0.423135	0.50489	MRPL42
PB.6652.9	Control	IFNa2	0.081535	2.84903e-06	0.000264771	0.467495	0.54903	TRIM27
PB.8898.12	Control	IFNa2	0.08152	5.64089e-05	0.00299144	0.05503	0.13655	MTFR1
PB.13426.14	Control	IFNa2	0.08151	1.36618e-06	0.000149066	0.262245	0.343755	GNG2
PB.18225.12	Control	IFNa2	0.0815	0.000503815	0.0158115	0.05938	0.14088	NAGA
PB.5364.14	Control	IFNa2	0.081305	0.000800812	0.0221592	0.379355	0.46066	RWDD4
PB.19628.69	Control	IFNa2	0.08123	0.000111938	0.00510637	0.246415	0.327645	NRDC
PB.7675.3	Control	IFNa2	0.08116	0.000162312	0.00683434	0.48297	0.56413	SNHG26
PB.18818.9	Control	IFNa2	0.08103	0.00016283	0.00684612	0.032985	0.114015	THOC2
PB.15786.23	Control	IFNa2	0.080955	7.78434e-05	0.00383558	0.249525	0.33048	CCDC47
PB.14824.4	Control	IFNa2	0.08074	0.00224483	0.046662	0.38703	0.46777	GPT2
PB.13669.6	Control	IFNa2	0.080555	0.00109029	0.0279796	0.22429	0.304845	ALDH6A1
PB.18409.24	Control	IFNa2	0.08047	3.87809e-10	1.53607e-07	0.25551	0.33598	EIF1AX
PB.19612.38	Control	IFNa2	0.08043	4.29603e-05	0.00239083	0.06506	0.14549	EFCAB14
PB.6002.61	Control	IFNa2	0.080265	1.67042e-10	7.21335e-08	0.03084	0.111105	TNFAIP8
PB.15441.37	Control	IFNa2	0.08021	4.38328e-08	8.89558e-06	0.01745	0.09766	AP2B1
PB.3124.2	Control	IFNa2	0.08021	2.97128e-05	0.0017776	0.066355	0.146565	MRPL44
PB.22789.35	Control	IFNa2	0.079885	2.25472e-07	3.42982e-05	0.041725	0.12161	MALT1
PB.13201.32	Control	IFNa2	0.079815	1.45179e-05	0.00101683	0.027295	0.10711	TPP2
PB.13432.23	Control	IFNa2	0.079805	5.30382e-06	0.000442753	0.437565	0.51737	ERO1A
PB.13507.16	Control	IFNa2	0.079675	4.84723e-05	0.0026463	0.575305	0.65498	TRMT5
PB.9303.19	Control	IFNa2	0.07949	0.0011883	0.0297635	0.49593	0.57542	PARP10
PB.6919.1	Control	IFNa2	0.07929	0.00166427	0.037825	0.05444	0.13373	ENPP4
PB.8987.7	Control	IFNa2	0.079135	0.00146164	0.0346171	0.065915	0.14505	PAG1
PB.8379.4	Control	IFNa2	0.07906	0.00152475	0.0355979	0.154615	0.233675	UBE2H
PB.2058.4	Control	IFNa2	0.07897	1.20723e-05	0.000872959	0.544985	0.623955	MTA3
PB.3663.4	Control	IFNa2	0.07882	1.66764e-05	0.00114021	0.604675	0.683495	SFMBT1
PB.9202.16	Control	IFNa2	0.078805	3.16204e-11	1.69725e-08	0.494455	0.57326	DERL1
PB.4401.18	Control	IFNa2	0.07835	0.000271703	0.00999364	0.498465	0.576815	ACTL6A
PB.27600.17	Control	IFNa2	0.078185	5.68225e-26	2.00737e-22	0.06082	0.139005	FIS1
PB.13231.46	Control	IFNa2	0.07801	0.00191824	0.0418262	0.27873	0.35674	ARHGEF7
PB.5825.124	Control	IFNa2	0.077915	1.53797e-20	3.39731e-17	0.00811	0.086025	MEF2C
PB.24910.10	Control	IFNa2	0.077855	1.05209e-08	2.61579e-06	0.675385	0.75324	COMMD2
PB.6486.5	Control	IFNa2	0.077845	2.68346e-06	0.000254448	0.70932	0.787165	TXNDC5
PB.4664.4	Control	IFNa2	0.077725	0.000288913	0.0104425	0.479215	0.55694	MED28
PB.3263.48	Control	IFNa2	0.077705	3.71393e-05	0.00213729	0.022235	0.09994	CHL1
PB.11029.184	Control	IFNa2	0.077645	6.88529e-07	8.59658e-05	0.03704	0.114685	EIF4G2
PB.11539.9	Control	IFNa2	0.07751	0.000349581	0.0119696	0.03088	0.10839	PCF11
PB.12285.15	Control	IFNa2	0.07731	0.00158635	0.0365433	0.27293	0.35024	RNF41
PB.1616.73	Control	IFNa2	0.07722	5.49337e-06	0.000454612	0.030295	0.107515	MIA3
PB.15067.35	Control	IFNa2	0.07709	1.58579e-05	0.00109429	0.01271	0.0898	GSE1
PB.9682.26	Control	IFNa2	0.07703	0.000106978	0.00492706	0.162545	0.239575	UBQLN1
PB.110.14	Control	IFNa2	0.077005	2.09269e-12	1.39755e-09	0.025395	0.1024	PEX14
PB.12376.9	Control	IFNa2	0.07698	0.00148787	0.0350067	0.04959	0.12657	MDM1
PB.22783.37	Control	IFNa2	0.07698	2.34697e-09	7.43366e-07	0.026735	0.103715	NARS1
PB.1994.4	Control	IFNa2	0.07682	0.000470714	0.0150025	0.544825	0.621645	YPEL5
PB.16389.11	Control	IFNa2	0.076505	8.98781e-05	0.00431964	0.26803	0.344535	DAZAP1
PB.13517.19	Control	IFNa2	0.076495	0.000651142	0.0191191	0.045485	0.12198	PPP2R5E
PB.7475.19	Control	IFNa2	0.07628	5.41539e-07	7.18295e-05	0.276435	0.352715	EZR
PB.6586.23	Control	IFNa2	0.076105	1.1122e-06	0.000126489	0.02326	0.099365	TRIM38
PB.14920.10	Control	IFNa2	0.076	4.46071e-06	0.000382948	0.0419	0.1179	CBFB
PB.4855.39	Control	IFNa2	0.07596	0.000191605	0.007766	0.355245	0.431205	GRSF1
PB.11365.4	Control	IFNa2	0.075645	3.51982e-05	0.00204816	0.51681	0.592455	AP5B1
PB.17501.2	Control	IFNa2	0.07542	0.000190807	0.00773914	0.623885	0.699305	AAR2
PB.11021.11	Control	IFNa2	0.075345	2.8461e-07	4.14873e-05	0.254305	0.32965	SWAP70
PB.928.36	Control	IFNa2	0.075135	0.000214285	0.00837621	0.10876	0.183895	WDR3
PB.17976.1	Control	IFNa2	0.075075	0.00232577	0.0477399	0.76541	0.840485	SLC25A1
PB.18901.5	Control	IFNa2	0.07507	0.000424752	0.0138607	0.713735	0.788805	NSDHL
PB.2466.5	Control	IFNa2	0.0747	0.00160226	0.0367503	0.214185	0.288885	LIMS1
PB.5073.3	Control	IFNa2	0.07435	0.000587426	0.0177691	0.3191	0.39345	HADH
PB.3584.2	Control	IFNa2	0.07421	0.000232829	0.00889937	0.51423	0.58844	IP6K2
PB.11616.29	Control	IFNa2	0.07407	0.00121192	0.0301356	0.035455	0.109525	BIRC3
PB.17554.16	Control	IFNa2	0.073815	2.86909e-06	0.000266204	0.221065	0.29488	YWHAB
PB.195.14	Control	IFNa2	0.073785	0.000112877	0.00513768	0.346785	0.42057	USP48
PB.10912.15	Control	IFNa2	0.0737	0.00221712	0.0462368	0.075125	0.148825	TUBGCP2
PB.7259.21	Control	IFNa2	0.073685	0.00167974	0.0380263	0.44625	0.519935	GOPC
PB.15694.6	Control	IFNa2	0.073545	0.0012017	0.0300074	0.043465	0.11701	ANKRD40
PB.17116.2	Control	IFNa2	0.073285	0.000312459	0.0110027	0.27373	0.347015	AKT1S1
PB.50.11	Control	IFNa2	0.073235	0.000305846	0.0108163	0.155565	0.2288	WRAP73
PB.18339.5	Control	IFNa2	0.0732	0.00108155	0.0278549	0.519845	0.593045	HCCS
PB.15490.20	Control	IFNa2	0.073175	0.000246662	0.00930783	0.04103	0.114205	PIP4K2B
PB.10633.1	Control	IFNa2	0.07315	4.29168e-05	0.00239083	0.185995	0.259145	LIPA
PB.15409.35	Control	IFNa2	0.07309	0.000158001	0.00672185	0.244315	0.317405	NF1
PB.22080.14	Control	IFNa2	0.072965	1.47868e-06	0.000158442	0.300725	0.37369	MORF4L1
PB.2655.72	Control	IFNa2	0.072965	1.57963e-08	3.68792e-06	0.01458	0.087545	RIF1
PB.5659.4	Control	IFNa2	0.07281	0.000148313	0.0064149	0.204505	0.277315	ERBIN
PB.14976.16	Control	IFNa2	0.07259	5.92421e-05	0.00309595	0.510205	0.582795	EXOSC6
PB.2244.6	Control	IFNa2	0.072425	0.00149615	0.0350727	0.26192	0.334345	FAM136A
PB.1023.51	Control	IFNa2	0.072335	9.98171e-05	0.00468748	0.179305	0.25164	ANP32E
PB.11547.31	Control	IFNa2	0.07216	0.000966695	0.02555	0.051305	0.123465	CREBZF
PB.14278.9	Control	IFNa2	0.07182	8.93781e-09	2.25143e-06	0.01409	0.08591	UBE2Q2
PB.4190.18	Control	IFNa2	0.0717	0.000787614	0.0219162	0.574305	0.646005	PLSCR1
PB.6689.23	Control	IFNa2	0.071695	0.000169606	0.00706267	0.3819	0.453595	TUBB
PB.23489.126	Control	IFNa2	0.07157	6.75503e-06	0.000544126	0.434295	0.505865	UBXN4
PB.4360.16	Control	IFNa2	0.071515	0.00199042	0.0428953	0.024345	0.09586	FNDC3B
PB.731.23	Control	IFNa2	0.07145	0.00162197	0.0370987	0.130415	0.201865	LRRC8D
PB.10026.6	Control	IFNa2	0.071435	0.000382831	0.0127314	0.089075	0.16051	TOR1A
PB.3133.66	Control	IFNa2	0.071305	0.000523915	0.0163266	0.12357	0.194875	DOCK10
PB.8093.19	Control	IFNa2	0.07118	0.00245662	0.0494114	0.098395	0.169575	TRRAP
PB.5774.11	Control	IFNa2	0.07103	0.000884128	0.0237795	0.09186	0.16289	MTX3
PB.6112.65	Control	IFNa2	0.07101	3.8862e-07	5.4705e-05	0.022015	0.093025	FAM13B
PB.7863.58	Control	IFNa2	0.070845	2.9768e-05	0.0017787	0.03158	0.102425	VOPP1
PB.7423.16	Control	IFNa2	0.070815	0.00102105	0.0267162	0.0407	0.111515	PLEKHG1
PB.15067.24	Control	IFNa2	0.070735	0.00123759	0.0305977	0.182315	0.25305	GSE1
PB.6738.3	Control	IFNa2	0.070675	1.03865e-06	0.000119911	0.099865	0.17054	PBX2
PB.37.36	Control	IFNa2	0.070505	4.56393e-13	3.59068e-10	0.404355	0.47486	GNB1
PB.8309.36	Control	IFNa2	0.07045	3.13104e-06	0.00028772	0.27853	0.34898	FAM3C
PB.8573.30	Control	IFNa2	0.070425	6.42673e-07	8.16607e-05	0.278775	0.3492	RBM33
PB.17470.11	Control	IFNa2	0.07032	2.43922e-06	0.000235053	0.02632	0.09664	ITCH
PB.8825.9	Control	IFNa2	0.07013	3.8265e-05	0.00218333	0.632355	0.702485	RNF170
PB.14504.2	Control	IFNa2	0.070005	0.000301479	0.010708	0.49537	0.565375	TRAF7
PB.2712.48	Control	IFNa2	0.069965	0.000172362	0.0071578	0.18418	0.254145	TANK
PB.5486.32	Control	IFNa2	0.069815	0.000292474	0.0104985	0.40352	0.473335	SUB1
PB.3174.3	Control	IFNa2	0.06952	0.00030238	0.0107267	0.19399	0.26351	GPR55
PB.5767.7	Control	IFNa2	0.06942	0.000355221	0.0121076	0.18345	0.25287	ARSB
PB.2944.7	Control	IFNa2	0.069395	0.000294346	0.0105328	0.359215	0.42861	PGAP1
PB.20462.8	Control	IFNa2	0.06921	0.00109886	0.0281118	0.627585	0.696795	ZFP91
PB.21026.43	Control	IFNa2	0.0692	0.000221096	0.0085903	0.18239	0.25159	CS
PB.16137.15	Control	IFNa2	0.06911	2.24948e-05	0.00143549	0.248915	0.318025	CABLES1
PB.15387.14	Control	IFNa2	0.068675	0.001365	0.0329925	0.13451	0.203185	MYO18A
PB.16138.24	Control	IFNa2	0.06849	0.000616058	0.0183899	0.04995	0.11844	TMEM241
PB.8723.2	Control	IFNa2	0.06847	0.000691585	0.0199697	0.43031	0.49878	BNIP3L
PB.9689.232	Control	IFNa2	0.06842	0.000336446	0.0116079	0.112065	0.180485	HNRNPK
PB.10060.2	Control	IFNa2	0.0683	0.00120596	0.0300428	0.33826	0.40656	RALGDS
PB.18898.8	Control	IFNa2	0.06825	0.000416839	0.0136704	0.54798	0.61623	VMA21
PB.1653.37	Control	IFNa2	0.06824	4.47842e-05	0.00246842	0.66206	0.7303	PARP1
PB.137.7	Control	IFNa2	0.068135	3.22261e-06	0.000293319	0.24098	0.309115	EFHD2
PB.2788.233	Control	IFNa2	0.068125	0.00141218	0.0338223	0.04044	0.108565	WIPF1
PB.4900.6	Control	IFNa2	0.068125	0.00012661	0.00566322	0.18619	0.254315	CCNI
PB.17996.1	Control	IFNa2	0.067985	0.000334735	0.0115882	0.65245	0.720435	SNAP29
PB.2675.36	Control	IFNa2	0.06798	4.41185e-07	6.0764e-05	0.02156	0.08954	PRPF40A
PB.17148.1	Control	IFNa2	0.06796	0.00238748	0.0485553	0.045585	0.113545	ZNF616
PB.7694.2	Control	IFNa2	0.067735	0.000229229	0.00883057	0.52369	0.591425	PALS2
PB.10984.4	Control	IFNa2	0.06761	2.27633e-05	0.0014478	0.40266	0.47027	TIMM10B
PB.4922.7	Control	IFNa2	0.06761	5.45795e-07	7.22273e-05	0.096125	0.163735	ENOPH1
PB.6018.22	Control	IFNa2	0.067555	0.000779891	0.021762	0.024475	0.09203	CSNK1G3
PB.11867.53	Control	IFNa2	0.06746	0.000860327	0.0233182	0.172665	0.240125	CCND2
PB.18470.10	Control	IFNa2	0.06746	3.48687e-05	0.00203311	0.287565	0.355025	DDX3X
PB.13830.5	Control	IFNa2	0.06738	0.000611351	0.018283	0.853605	0.920985	HSP90AA1
PB.15608.2	Control	IFNa2	0.067375	0.000635291	0.0187884	0.254165	0.32154	FMNL1
PB.4882.4	Control	IFNa2	0.06729	1.07937e-05	0.000796804	0.03872	0.10601	USO1
PB.10254.15	Control	IFNa2	0.06719	0.00203443	0.0435333	0.047545	0.114735	ARL5B
PB.27590.28	Control	IFNa2	0.067155	0.000479894	0.0152107	0.007755	0.07491	ZKSCAN5
PB.1118.4	Control	IFNa2	0.06702	0.00166888	0.037852	0.347515	0.414535	SYT11
PB.15326.25	Control	IFNa2	0.06701	0.000827322	0.0226805	0.07531	0.14232	TOP3A
PB.15471.131	Control	IFNa2	0.066985	2.40383e-06	0.000232656	0.0324	0.099385	SYNRG
PB.13911.5	Control	IFNa2	0.066825	0.000230114	0.00883057	0.489665	0.55649	KLF13
PB.17911.4	Control	IFNa2	0.06676	0.000925897	0.024619	0.21569	0.28245	AGPAT3
PB.11687.4	Control	IFNa2	0.06674	1.31473e-06	0.000145698	0.260485	0.327225	SDHD
PB.15056.12	Control	IFNa2	0.066435	4.44467e-05	0.00245925	0.063915	0.13035	TAF1C
PB.15499.10	Control	IFNa2	0.066375	0.000986996	0.0259433	0.028645	0.09502	CDK12
PB.8190.21	Control	IFNa2	0.066025	7.03432e-05	0.00354699	0.032335	0.09836	PIK3CG
PB.7516.35	Control	IFNa2	0.065965	2.71763e-06	0.000255871	0.033225	0.09919	CEP43
PB.18657.29	Control	IFNa2	0.06571	0.00214802	0.0451895	0.017755	0.083465	RLIM
PB.12279.2	Control	IFNa2	0.06565	9.26396e-07	0.000109477	0.26254	0.32819	PA2G4
PB.116.1	Control	IFNa2	0.06558	1.17879e-07	1.9738e-05	0.609375	0.674955	UBIAD1
PB.1210.19	Control	IFNa2	0.065475	8.20865e-09	2.08605e-06	0.401315	0.46679	FCRLA
PB.4238.46	Control	IFNa2	0.06523	8.32423e-05	0.00405845	0.041485	0.106715	SLC33A1
PB.10526.1	Control	IFNa2	0.06519	0.00124974	0.0307922	0.14908	0.21427	FAM149B1
PB.36.30	Control	IFNa2	0.064965	6.26147e-08	1.171e-05	0.04924	0.114205	NADK
PB.6109.11	Control	IFNa2	0.06476	7.64572e-15	8.61014e-12	0.744075	0.808835	HNRNPA0
PB.14990.74	Control	IFNa2	0.06465	7.78782e-10	2.77812e-07	0.00953	0.07418	AP1G1
PB.6334.17	Control	IFNa2	0.064525	0.00225564	0.0467697	0.51452	0.579045	STK10
PB.6231.9	Control	IFNa2	0.064505	0.00028494	0.0103379	0.671335	0.73584	GM2A
PB.5262.4	Control	IFNa2	0.06448	9.92221e-08	1.7273e-05	0.14362	0.2081	FBXW7
PB.10545.56	Control	IFNa2	0.06438	0.00037197	0.0125151	0.028955	0.093335	AP3M1
PB.14848.3	Control	IFNa2	0.064355	0.000444775	0.014351	0.27406	0.338415	SNX20
PB.17128.6	Control	IFNa2	0.06433	0.00188025	0.0411699	0.458485	0.522815	C19orf48P
PB.2519.36	Control	IFNa2	0.06421	5.43984e-10	2.02874e-07	0.192785	0.256995	ACTR3
PB.15361.7	Control	IFNa2	0.064205	0.000401542	0.0132844	0.06289	0.127095	TMEM97
PB.11111.3	Control	IFNa2	0.06398	1.86015e-05	0.0012398	0.050185	0.114165	RCN1
PB.17040.9	Control	IFNa2	0.063935	0.00164078	0.0374394	0.28116	0.345095	OPA3
PB.11979.89	Control	IFNa2	0.063925	0.000660732	0.019302	0.044215	0.10814	ATF7IP
PB.11972.13	Control	IFNa2	0.06375	0.000853643	0.0232117	0.303775	0.367525	CDKN1B
PB.12337.25	Control	IFNa2	0.06365	0.000976168	0.0257412	0.052705	0.116355	MON2
PB.4904.28	Control	IFNa2	0.063645	0.00246004	0.0494357	0.35084	0.414485	CNOT6L
PB.16746.34	Control	IFNa2	0.063565	6.30266e-05	0.00324938	0.42763	0.491195	GATAD2A
PB.13187.6	Control	IFNa2	0.063485	0.00041239	0.0135574	0.40681	0.470295	TM9SF2
PB.3513.4	Control	IFNa2	0.06348	0.000579293	0.0176035	0.017005	0.080485	TRAK1
PB.26638.67	Control	IFNa2	0.06344	0.00167047	0.0378611	0.049075	0.112515	BAG6
PB.14920.20	Control	IFNa2	0.06336	0.000226678	0.00875506	0	0.06336	CBFB
PB.22475.193	Control	IFNa2	0.0633	0.000261221	0.00967918	0.035445	0.098745	SLFN12L
PB.6427.35	Control	IFNa2	0.063045	0.000459327	0.0147295	0.289575	0.35262	IRF4
PB.14301.44	Control	IFNa2	0.063035	1.86805e-07	2.91817e-05	0.027195	0.09023	IREB2
PB.6578.5	Control	IFNa2	0.063035	0.000666891	0.0194424	0.02609	0.089125	CMAHP
PB.11597.22	Control	IFNa2	0.06295	3.44661e-06	0.000309296	0.020815	0.083765	SRSF8
PB.8428.54	Control	IFNa2	0.06282	0.000111655	0.00509751	0.028335	0.091155	CYREN
PB.13976.4	Control	IFNa2	0.062805	2.26858e-05	0.00144447	0.47394	0.536745	OIP5-AS1
PB.11298.4	Control	IFNa2	0.062575	0.000258993	0.00961825	0.45838	0.520955	RTN3
PB.11027.6	Control	IFNa2	0.06257	1.40218e-05	0.000988117	0.650105	0.712675	RNF141
PB.4460.12	Control	IFNa2	0.06251	9.87893e-05	0.00465063	0.308405	0.370915	DNAJB11
PB.10607.57	Control	IFNa2	0.062495	0.000323254	0.0113204	0.02179	0.084285	ATAD1
PB.4783.40	Control	IFNa2	0.06241	9.48942e-06	0.000712668	0.0462	0.10861	DCUN1D4
PB.3575.2	Control	IFNa2	0.062355	0.000189912	0.00770914	0.207425	0.26978	CCDC51
PB.7870.3	Control	IFNa2	0.062325	0.00135373	0.0328054	0.20323	0.265555	CHCHD2
PB.1864.37	Control	IFNa2	0.0618	6.19632e-06	0.000506221	0.23744	0.29924	RRM2
PB.26235.33	Control	IFNa2	0.061745	1.67911e-06	0.000173825	0.03	0.091745	TMED7
PB.4841.10	Control	IFNa2	0.061555	2.60896e-05	0.00161989	0.701945	0.7635	STAP1
PB.23279.32	Control	IFNa2	0.06138	0.000756027	0.0212736	0.49715	0.55853	LINC02245
PB.3461.5	Control	IFNa2	0.06133	5.41295e-06	0.000448603	0.283565	0.344895	UBP1
PB.11244.114	Control	IFNa2	0.061135	1.66673e-06	0.000173415	0.235645	0.29678	MS4A1
PB.8060.30	Control	IFNa2	0.06112	3.64924e-08	7.64915e-06	0.027215	0.088335	SAMD9L
PB.15900.13	Control	IFNa2	0.06109	0.000483101	0.015287	0.02515	0.08624	ACOX1
PB.6002.25	Control	IFNa2	0.06109	1.75023e-06	0.000180469	0.016605	0.077695	TNFAIP8
PB.17641.2	Control	IFNa2	0.06106	0.000639825	0.0188737	0.698485	0.759545	VAPB
PB.18219.10	Control	IFNa2	0.061035	0.000817867	0.0224964	0.011285	0.07232	CCDC134
PB.24798.34	Control	IFNa2	0.060935	4.92594e-06	0.000416659	0.03236	0.093295	CD80
PB.14393.13	Control	IFNa2	0.060715	0.0008411	0.0229486	0.200755	0.26147	IQGAP1
PB.11677.18	Control	IFNa2	0.060485	8.59955e-06	0.00066295	0.614915	0.6754	POU2AF1
PB.14769.3	Control	IFNa2	0.060415	9.13151e-08	1.61369e-05	0.564235	0.62465	CD2BP2
PB.10879.38	Control	IFNa2	0.060375	1.256e-05	0.000903959	0.03626	0.096635	BUB3
PB.11867.118	Control	IFNa2	0.06033	0.000724253	0.0206023	0.2214	0.28173	CCND2
PB.20318.20	Control	IFNa2	0.06026	0.00107041	0.0276797	0.37262	0.43288	TRIM22
PB.15156.38	Control	IFNa2	0.06017	3.97304e-06	0.000347312	0.50656	0.56673	PAFAH1B1
PB.1585.9	Control	IFNa2	0.06003	0.00238139	0.048483	0.371555	0.431585	GPATCH2
PB.5022.37	Control	IFNa2	0.060025	3.69783e-05	0.00213016	0.013615	0.07364	SLC39A8
PB.7158.5	Control	IFNa2	0.059975	2.43956e-07	3.65825e-05	0.129585	0.18956	PNISR
PB.9108.24	Control	IFNa2	0.05991	0.000420601	0.0137622	0.015915	0.075825	NCALD
PB.13361.12	Control	IFNa2	0.05986	4.55567e-08	9.08493e-06	0.591205	0.651065	SNX6
PB.15587.16	Control	IFNa2	0.059805	0.000375881	0.0126023	0.176435	0.23624	TMUB2
PB.5771.18	Control	IFNa2	0.05975	0.00244566	0.0493021	0.057525	0.117275	TENT2
PB.17443.4	Control	IFNa2	0.05972	0.000680126	0.0197303	0.329765	0.389485	BCL2L1
PB.1987.2	Control	IFNa2	0.059625	8.22006e-08	1.47532e-05	0.016035	0.07566	WDR43
PB.9336.3	Control	IFNa2	0.059485	0.000520735	0.0162583	0.412645	0.47213	C8orf33
PB.8408.25	Control	IFNa2	0.05944	0.00163556	0.0373351	0.496905	0.556345	EXOC4
PB.17277.49	Control	IFNa2	0.05913	5.333e-05	0.00284921	0.237675	0.296805	CSNK2A1
PB.7841.5	Control	IFNa2	0.059075	5.15421e-10	1.93478e-07	0.1496	0.208675	PURB
PB.9308.3	Control	IFNa2	0.05903	0.000232893	0.00889937	0.148545	0.207575	MAF1
PB.12004.117	Control	IFNa2	0.05897	0.000380854	0.0127172	0.014825	0.073795	RECQL
PB.16391.2	Control	IFNa2	0.05888	2.94383e-11	1.6257e-08	0	0.05888	C19orf25
PB.3628.6	Control	IFNa2	0.058855	0.000317022	0.0111225	0.683845	0.7427	RBM15B
PB.14318.16	Control	IFNa2	0.058835	0.000211489	0.00830242	0.063455	0.12229	MESD
PB.7182.15	Control	IFNa2	0.058785	0.00200375	0.0430855	0.052865	0.11165	CRYBG1
PB.17609.1	Control	IFNa2	0.058765	0.000334493	0.0115868	0.46088	0.519645	RNF114
PB.17429.9	Control	IFNa2	0.0587	0.000565473	0.0172933	0.2404	0.2991	ENTPD6
PB.11185.1	Control	IFNa2	0.05867	1.40368e-08	3.3313e-06	0.488585	0.547255	ATG13
PB.9084.2	Control	IFNa2	0.058555	1.621e-07	2.55065e-05	0.44459	0.503145	SPAG1
PB.11400.20	Control	IFNa2	0.058525	4.7591e-08	9.39276e-06	0.367335	0.42586	KDM2A
PB.3385.8	Control	IFNa2	0.05852	7.84881e-05	0.00385612	0.06195	0.12047	TBC1D5
PB.6324.10	Control	IFNa2	0.05844	0.000339881	0.0116958	0.261665	0.320105	NPM1
PB.19732.11	Control	IFNa2	0.05816	6.83411e-05	0.00346734	0.67587	0.73403	GBP2
PB.7260.20	Control	IFNa2	0.058105	0.00137754	0.0332283	0.468935	0.52704	NUS1
PB.22886.26	Control	IFNa2	0.058025	1.64797e-15	2.10328e-12	0.00164	0.059665	LMNB2
PB.1570.76	Control	IFNa2	0.057955	0.00117945	0.0296322	0.025285	0.08324	RPS6KC1
PB.10608.5	Control	IFNa2	0.057935	0.00222725	0.0463805	0.215175	0.27311	PTEN
PB.9949.1	Control	IFNa2	0.057935	0.00166699	0.037852	0.102205	0.16014	GAPVD1
PB.14574.8	Control	IFNa2	0.0578	0.000128884	0.00572483	0.02634	0.08414	EEF2KMT
PB.27518.75	Control	IFNa2	0.057695	8.41274e-05	0.00409465	0.108395	0.16609	CDK14
PB.13825.34	Control	IFNa2	0.05767	4.33262e-08	8.85536e-06	0.01182	0.06949	WARS1
PB.7792.10	Control	IFNa2	0.057665	8.69107e-05	0.00420627	0.04216	0.099825	STARD3NL
PB.14640.6	Control	IFNa2	0.05762	0.00113678	0.0288447	0.632295	0.689915	COQ7
PB.18796.5	Control	IFNa2	0.05751	2.01575e-06	0.000203821	0.48768	0.54519	UBE2A
PB.9083.5	Control	IFNa2	0.05741	0.000140461	0.00612464	0.65328	0.71069	POLR2K
PB.17053.11	Control	IFNa2	0.05741	1.66695e-05	0.00114021	0.384665	0.442075	CALM3
PB.10932.15	Control	IFNa2	0.0574	0.000538515	0.0166543	0.238345	0.295745	IRF7
PB.1564.10	Control	IFNa2	0.057365	0.000312441	0.0110027	0.03119	0.088555	TATDN3
PB.13201.14	Control	IFNa2	0.05711	0.00139667	0.0335346	0.05039	0.1075	TPP2
PB.232.8	Control	IFNa2	0.05704	1.02175e-06	0.000118743	0.17552	0.23256	CLIC4
PB.10516.11	Control	IFNa2	0.057015	9.30394e-05	0.00443815	0.263445	0.32046	ANAPC16
PB.4743.89	Control	IFNa2	0.056995	2.24471e-07	3.42873e-05	0.01308	0.070075	RBM47
PB.1086.20	Control	IFNa2	0.056735	8.6101e-07	0.000103453	0.201895	0.25863	ADAR
PB.13838.3	Control	IFNa2	0.056685	1.39696e-06	0.000151096	0.022015	0.0787	TRAF3
PB.17011.16	Control	IFNa2	0.05659	0.000229189	0.00883057	0.009995	0.066585	ZNF225
PB.6676.15	Control	IFNa2	0.056575	0.000518961	0.0162163	0.18573	0.242305	HLA-E
PB.5912.6	Control	IFNa2	0.056485	0.00207877	0.0442185	0.04328	0.099765	PAM
PB.4519.23	Control	IFNa2	0.05647	1.45447e-05	0.00101747	0.36757	0.42404	PCYT1A
PB.11839.15	Control	IFNa2	0.056435	1.97548e-09	6.44645e-07	0.14409	0.200525	WNK1
PB.15254.20	Control	IFNa2	0.05642	1.07762e-05	0.000796541	0.07648	0.1329	CTC1
PB.17824.1	Control	IFNa2	0.05639	4.60625e-09	1.24579e-06	0.72321	0.7796	SOD1
PB.1932.2	Control	IFNa2	0.05634	0.000341647	0.0117376	0.20499	0.26133	ITSN2
PB.4529.20	Control	IFNa2	0.056325	6.64691e-06	0.000536923	0.500535	0.55686	PAK2
PB.42.2	Control	IFNa2	0.05618	0.000214244	0.00837621	0.436565	0.492745	RER1
PB.2549.22	Control	IFNa2	0.05608	0.000101891	0.00475221	0.06354	0.11962	TSN
PB.1475.11	Control	IFNa2	0.055825	1.09471e-05	0.000807094	0.44446	0.500285	TMEM183A
PB.16184.30	Control	IFNa2	0.0558	3.42838e-05	0.00200716	0.04033	0.09613	RPRD1A
PB.11104.14	Control	IFNa2	0.055405	0.000811152	0.0223653	0.417415	0.47282	ARL14EP
PB.12201.14	Control	IFNa2	0.0554	0.000104474	0.00482724	0.057775	0.113175	TMBIM6
PB.12549.14	Control	IFNa2	0.0554	0.000892068	0.02393	0.06339	0.11879	ARL1
PB.16212.65	Control	IFNa2	0.05533	0.00101509	0.0266088	0.03012	0.08545	PIAS2
PB.6944.1	Control	IFNa2	0.054945	2.80052e-06	0.000260685	0.64952	0.704465	FBXO9
PB.9178.9	Control	IFNa2	0.054935	0.00210692	0.0446519	0.537005	0.59194	RAD21
PB.10289.42	Control	IFNa2	0.054505	0.000875157	0.0235865	0.00479	0.059295	ABI1
PB.3342.5	Control	IFNa2	0.054465	0.00240817	0.0488032	0.3781	0.432565	TMEM43
PB.9898.47	Control	IFNa2	0.05442	5.15289e-08	1.00662e-05	0.03016	0.08458	TRAF1
PB.9108.81	Control	IFNa2	0.054375	0.00112328	0.0286345	0.03542	0.089795	NCALD
PB.7473.15	Control	IFNa2	0.05423	0.000633776	0.0187821	0.01657	0.0708	SYTL3
PB.14350.4	Control	IFNa2	0.054155	0.00230803	0.0474944	0.05241	0.106565	ENSG00000290689
PB.13041.14	Control	IFNa2	0.05409	0.00206373	0.04398	0.02645	0.08054	RCBTB2
PB.6855.4	Control	IFNa2	0.05408	0.00010278	0.00477974	0.026005	0.080085	NFYA
PB.11621.32	Control	IFNa2	0.05395	1.17278e-07	1.96947e-05	0.37232	0.42627	TMEM123
PB.15667.7	Control	IFNa2	0.05376	3.72766e-05	0.00214305	0.01541	0.06917	GNGT2
PB.24640.29	Control	IFNa2	0.053705	1.54468e-06	0.000163081	0.654195	0.7079	NIT2
PB.6677.4	Control	IFNa2	0.053685	0.00202244	0.0433414	0.56557	0.619255	PRR3
PB.18112.12	Control	IFNa2	0.05364	0.000423727	0.0138351	0.15797	0.21161	FBXO7
PB.7418.3	Control	IFNa2	0.053335	8.95743e-05	0.0043094	0.32158	0.374915	PCMT1
PB.15632.87	Control	IFNa2	0.053235	0.000917115	0.0244194	0.01939	0.072625	CDC27
PB.798.10	Control	IFNa2	0.05316	0.000358031	0.0121818	0.03372	0.08688	EXTL2
PB.21036.17	Control	IFNa2	0.053155	0.00062583	0.0186331	0.00631	0.059465	CTDSP2
PB.5893.13	Control	IFNa2	0.05312	0.000449656	0.0144516	0.70474	0.75786	RIOK2
PB.6402.106	Control	IFNa2	0.05311	6.56594e-05	0.00336454	0.032445	0.085555	HNRNPH1
PB.14524.5	Control	IFNa2	0.053045	1.00581e-07	1.74521e-05	0.48836	0.541405	SRRM2
PB.5907.31	Control	IFNa2	0.053025	0.000456182	0.0146368	0.069905	0.12293	ST8SIA4
PB.16235.10	Control	IFNa2	0.05297	0.000546894	0.0168417	0.03546	0.08843	ME2
PB.15915.18	Control	IFNa2	0.052845	5.74006e-07	7.49437e-05	0.020185	0.07303	SRSF2
PB.2788.230	Control	IFNa2	0.05276	2.08001e-09	6.74923e-07	0.001085	0.053845	WIPF1
PB.14151.18	Control	IFNa2	0.052715	0.00221644	0.0462368	0.054105	0.10682	VPS13C
PB.10933.4	Control	IFNa2	0.052545	0.00206765	0.0440309	0.25515	0.307695	TMEM80
PB.7134.29	Control	IFNa2	0.052455	1.44564e-05	0.00101501	0.03126	0.083715	MDN1
PB.6908.8	Control	IFNa2	0.05242	3.11153e-09	8.98011e-07	0.579745	0.632165	NFKBIE
PB.14748.7	Control	IFNa2	0.052395	1.16867e-05	0.000849626	0.447225	0.49962	SPN
PB.10444.16	Control	IFNa2	0.052295	9.18024e-05	0.00439008	0.53111	0.583405	TFAM
PB.13215.7	Control	IFNa2	0.052175	4.8224e-07	6.51682e-05	0.247565	0.29974	ARGLU1
PB.391.20	Control	IFNa2	0.05209	0.00135826	0.0328735	0.64314	0.69523	SF3A3
PB.4628.16	Control	IFNa2	0.052085	3.56996e-05	0.00207282	0	0.052085	TRMT44
PB.1776.235	Control	IFNa2	0.052055	0.000516236	0.0161399	0.21734	0.269395	HNRNPU
PB.4579.28	Control	IFNa2	0.05204	0.00197499	0.0426107	0.198635	0.250675	NSD2
PB.18391.8	Control	IFNa2	0.052025	3.28752e-06	0.000297811	0.050595	0.10262	AP1S2
PB.458.6	Control	IFNa2	0.052015	0.000522181	0.0162814	0.65723	0.709245	MED8
PB.3487.8	Control	IFNa2	0.051855	7.511e-05	0.00374136	0.045475	0.09733	ACAA1
PB.26211.17	Control	IFNa2	0.05185	6.73157e-07	8.45094e-05	0.040065	0.091915	NREP
PB.15558.23	Control	IFNa2	0.051775	0.000131654	0.00580677	0.243435	0.29521	PSME3
PB.18178.5	Control	IFNa2	0.05177	0.00102599	0.0267603	0.001705	0.053475	APOBEC3C
PB.20454.132	Control	IFNa2	0.05172	1.51077e-05	0.00104919	0.15238	0.2041	CTNND1
PB.12815.4	Control	IFNa2	0.0517	1.36132e-07	2.21486e-05	0.06022	0.11192	ZNF84
PB.224.11	Control	IFNa2	0.0516	5.66365e-05	0.00300074	0.08753	0.13913	PNRC2
PB.4710.14	Control	IFNa2	0.051565	2.36567e-05	0.00149305	0.039755	0.09132	PGM2
PB.19530.5	Control	IFNa2	0.05155	0.00100081	0.0262582	0.395455	0.447005	DDOST
PB.7890.11	Control	IFNa2	0.05114	0.00220587	0.0461024	0.62997	0.68111	VKORC1L1
PB.18214.18	Control	IFNa2	0.050915	1.15064e-08	2.80019e-06	0.655785	0.7067	DESI1
PB.6531.25	Control	IFNa2	0.05082	1.1322e-12	8.21635e-10	0.78093	0.83175	MCUR1
PB.22789.16	Control	IFNa2	0.05072	1.47357e-06	0.00015819	0.04618	0.0969	MALT1
PB.28933.42	Control	IFNa2	0.050665	0.00225338	0.0467697	0.02093	0.071595	MT-CO1
PB.12201.15	Control	IFNa2	0.05064	7.78111e-05	0.00383558	0.54559	0.59623	TMBIM6
PB.4238.42	Control	IFNa2	0.050605	4.94894e-07	6.64095e-05	0.00643	0.057035	SLC33A1
PB.6814.22	Control	IFNa2	0.050505	3.86029e-05	0.00219079	0.455025	0.50553	SRSF3
PB.14498.2	Control	IFNa2	0.05025	4.29647e-08	8.81282e-06	0.749675	0.799925	GFER
PB.6554.99	Control	IFNa2	0.0501	0.00171249	0.0385097	0.056995	0.107095	NUP153
PB.1637.12	Control	IFNa2	0.05009	0.00113416	0.0287982	0.34007	0.39016	WDR26
PB.14696.17	Control	IFNa2	-0.05023	0.000874409	0.0235865	0.433805	0.383575	DCTN5
PB.14498.1	Control	IFNa2	-0.05025	4.36526e-08	8.89042e-06	0.250325	0.200075	GFER
PB.6034.15	Control	IFNa2	-0.050495	0.00186794	0.0409785	0.43224	0.381745	PRRC1
PB.21248.32	Control	IFNa2	-0.050605	0.000567588	0.0173488	0.33554	0.284935	MPHOSPH9
PB.14691.20	Control	IFNa2	-0.050655	0.000333202	0.011556	0.408115	0.35746	UBFD1
PB.8136.1	Control	IFNa2	-0.050895	0.00148458	0.034973	0.699665	0.64877	TRIP6
PB.2543.1	Control	IFNa2	-0.050965	3.43478e-09	9.71773e-07	0.302605	0.25164	TMEM185B
PB.13507.5	Control	IFNa2	-0.051015	1.52137e-06	0.00016151	0.28075	0.229735	TRMT5
PB.17182.7	Control	IFNa2	-0.051045	0.0015404	0.0358759	0.525395	0.47435	LENG8
PB.10716.4	Control	IFNa2	-0.051065	3.18863e-05	0.00188214	0.082855	0.03179	HPS1
PB.9772.8	Control	IFNa2	-0.051065	6.50299e-05	0.00334067	0.06147	0.010405	NCBP1
PB.18971.18	Control	IFNa2	-0.05108	0.000265126	0.00979228	0.242245	0.191165	MT-RNR2
PB.6944.2	Control	IFNa2	-0.0511	8.03275e-06	0.000626827	0.312945	0.261845	FBXO9
PB.2204.32	Control	IFNa2	-0.05131	0.000325753	0.0113774	0.08389	0.03258	SLC1A4
PB.20500.6	Control	IFNa2	-0.051365	2.05564e-18	3.93538e-15	0.289465	0.2381	HNRNPUL2
PB.10294.2	Control	IFNa2	-0.0515	3.01656e-07	4.35302e-05	0.167675	0.116175	YME1L1
PB.14850.63	Control	IFNa2	-0.05154	2.12922e-15	2.65843e-12	0.171375	0.119835	CYLD
PB.3366.3	Control	IFNa2	-0.05154	6.95267e-11	3.44235e-08	0.140525	0.088985	ANKRD28
PB.883.34	Control	IFNa2	-0.052035	7.03366e-05	0.00354699	0.056225	0.00419	MOV10
PB.5648.1	Control	IFNa2	-0.052175	1.19161e-06	0.000134319	0.163195	0.11102	SREK1IP1
PB.10733.30	Control	IFNa2	-0.05239	0.000264046	0.00976303	0.537365	0.484975	SCD
PB.13825.14	Control	IFNa2	-0.0524	7.32194e-09	1.88574e-06	0.15803	0.10563	WARS1
PB.3135.109	Control	IFNa2	-0.05261	0.000779408	0.0217617	0.094255	0.041645	RHBDD1
PB.4841.8	Control	IFNa2	-0.052665	0.00023016	0.00883057	0.177555	0.12489	STAP1
PB.13070.7	Control	IFNa2	-0.052725	0.000335431	0.0115995	0.26399	0.211265	WDFY2
PB.12463.9	Control	IFNa2	-0.05274	0.00167465	0.037926	0.109135	0.056395	POC1B
PB.187.17	Control	IFNa2	-0.052815	0.000210567	0.00828322	0.05527	0.002455	ECE1
PB.15055.4	Control	IFNa2	-0.05285	0.000397343	0.0131683	0.14792	0.09507	HSDL1
PB.6075.4	Control	IFNa2	-0.052975	0.000131037	0.00580677	0.06001	0.007035	ZCCHC10
PB.10583.5	Control	IFNa2	-0.053025	0.001161	0.0293356	0.5111	0.458075	GHITM
PB.12815.11	Control	IFNa2	-0.053065	0.000690192	0.0199558	0.2476	0.194535	ZNF84
PB.9303.9	Control	IFNa2	-0.05318	2.09183e-05	0.00135293	0.07889	0.02571	PARP10
PB.1312.20	Control	IFNa2	-0.053375	1.28838e-07	2.11415e-05	0.17031	0.116935	RABGAP1L
PB.144.29	Control	IFNa2	-0.053465	0.000300129	0.0106732	0.562995	0.50953	SPEN
PB.15116.5	Control	IFNa2	-0.05349	7.85839e-05	0.00385753	0.288755	0.235265	ZNF276
PB.16343.6	Control	IFNa2	-0.05354	0.000182396	0.00747207	0.923705	0.870165	MBP
PB.11547.18	Control	IFNa2	-0.053615	0.00163141	0.0372699	0.062295	0.00868	CREBZF
PB.137.5	Control	IFNa2	-0.05366	0.00107506	0.0277646	0.485495	0.431835	EFHD2
PB.14596.8	Control	IFNa2	-0.05378	3.79196e-05	0.00216797	0.07056	0.01678	DEXI
PB.18006.10	Control	IFNa2	-0.05392	0.000884386	0.0237795	0.326055	0.272135	MAPK1
PB.4733.6	Control	IFNa2	-0.05393	2.19022e-06	0.000215028	0.179335	0.125405	UBE2K
PB.16248.12	Control	IFNa2	-0.05403	8.35913e-06	0.000647021	0.06672	0.01269	POLI
PB.14769.1	Control	IFNa2	-0.054095	1.2112e-05	0.000873904	0.33409	0.279995	CD2BP2
PB.1637.2	Control	IFNa2	-0.054265	0.000803348	0.0222034	0.25111	0.196845	WDR26
PB.6334.15	Control	IFNa2	-0.054325	0.000125389	0.00562177	0.246395	0.19207	STK10
PB.14510.2	Control	IFNa2	-0.054475	1.4606e-07	2.3432e-05	0.32911	0.274635	RNPS1
PB.4354.29	Control	IFNa2	-0.054565	7.26419e-06	0.000577845	0.263575	0.20901	TNIK
PB.18515.2	Control	IFNa2	-0.05467	0.000301855	0.0107147	0.604445	0.549775	SLC38A5
PB.6908.5	Control	IFNa2	-0.05468	4.66098e-08	9.23083e-06	0.32817	0.27349	NFKBIE
PB.15589.7	Control	IFNa2	-0.05488	0.00119533	0.0298745	0.07776	0.02288	UBTF
PB.12868.10	Control	IFNa2	-0.055255	0.00114166	0.028936	0.334845	0.27959	CENPJ
PB.656.3	Control	IFNa2	-0.055725	0.00100013	0.0262582	0.2415	0.185775	PIGK
PB.16301.1	Control	IFNa2	-0.05587	1.36052e-08	3.25578e-06	0.201165	0.145295	KDSR
PB.5446.54	Control	IFNa2	-0.055885	1.03102e-07	1.76077e-05	0.29952	0.243635	MARCHF6
PB.9794.14	Control	IFNa2	-0.055895	0.000729166	0.0207203	0.07746	0.021565	INVS
PB.4335.14	Control	IFNa2	-0.055955	0.00120322	0.0300192	0.759225	0.70327	SKIL
PB.19197.19	Control	IFNa2	-0.05596	2.41691e-07	3.64332e-05	0.205725	0.149765	MCL1
PB.22507.20	Control	IFNa2	-0.05607	0.00142781	0.0339699	0.49498	0.43891	EZH1
PB.17824.2	Control	IFNa2	-0.05639	4.61097e-09	1.24579e-06	0.27679	0.2204	SOD1
PB.4460.18	Control	IFNa2	-0.056415	0.000361854	0.0122755	0.61284	0.556425	DNAJB11
PB.13013.2	Control	IFNa2	-0.056425	8.78532e-08	1.55731e-05	0.27609	0.219665	ZC3H13
PB.4783.30	Control	IFNa2	-0.05643	2.05802e-05	0.00133312	0.071525	0.015095	DCUN1D4
PB.12553.31	Control	IFNa2	-0.056445	5.13973e-06	0.000431565	0.07833	0.021885	DRAM1
PB.5134.12	Control	IFNa2	-0.056655	0.000258686	0.00961625	0.65871	0.602055	CCNA2
PB.626.4	Control	IFNa2	-0.05677	2.05888e-05	0.00133312	0.07054	0.01377	DEPDC1
PB.9791.4	Control	IFNa2	-0.05692	1.22613e-06	0.000137352	0.408735	0.351815	STX17
PB.5030.9	Control	IFNa2	-0.057065	0.000251577	0.00944986	0.173785	0.11672	CISD2
PB.13053.10	Control	IFNa2	-0.05707	0.00169708	0.038313	0.460885	0.403815	PHF11
PB.12279.10	Control	IFNa2	-0.0572	1.35444e-09	4.60293e-07	0.26748	0.21028	PA2G4
PB.6689.33	Control	IFNa2	-0.05735	0.00192571	0.0418915	0.08811	0.03076	TUBB
PB.15590.6	Control	IFNa2	-0.057375	0.000210808	0.00828703	0.582585	0.52521	SLC25A39
PB.4058.9	Control	IFNa2	-0.057495	4.56808e-07	6.21702e-05	0.41229	0.354795	RAB7A
PB.10608.51	Control	IFNa2	-0.05751	1.14448e-12	8.21635e-10	0.394915	0.337405	PTEN
PB.11162.30	Control	IFNa2	-0.05765	0.00124711	0.0307536	0.380585	0.322935	HSD17B12
PB.6128.224	Control	IFNa2	-0.05767	0.00183187	0.0404342	0.28002	0.22235	MATR3
PB.140.9	Control	IFNa2	-0.05769	0.000196858	0.00791191	0.958645	0.900955	DDI2
PB.237.2	Control	IFNa2	-0.05779	0.000129216	0.00573514	0.491185	0.433395	RUNX3
PB.7602.23	Control	IFNa2	-0.057845	0.000100989	0.00473091	0.300395	0.24255	C1GALT1
PB.23279.24	Control	IFNa2	-0.057865	0.00224034	0.0465857	0.23472	0.176855	LINC02245
PB.5486.23	Control	IFNa2	-0.057905	0.00050086	0.0157363	0.5213	0.463395	SUB1
PB.5498.3	Control	IFNa2	-0.058075	2.47339e-06	0.000237549	0.253335	0.19526	AMACR
PB.1423.29	Control	IFNa2	-0.05809	0.000680201	0.0197303	0.331745	0.273655	RO60
PB.11298.13	Control	IFNa2	-0.05811	0.000236068	0.0089848	0.48103	0.42292	RTN3
PB.647.19	Control	IFNa2	-0.058125	2.08268e-06	0.000206232	0.211095	0.15297	TYW3
PB.2788.205	Control	IFNa2	-0.058305	0.000405996	0.0134009	0.249175	0.19087	WIPF1
PB.9085.2	Control	IFNa2	-0.058555	1.61681e-07	2.55065e-05	0.55541	0.496855	SPAG1
PB.1074.3	Control	IFNa2	-0.058695	0.000634504	0.0187884	0.09806	0.039365	DENND4B
PB.16552.2	Control	IFNa2	-0.05893	8.6331e-05	0.00418771	0.326855	0.267925	TYK2
PB.8729.17	Control	IFNa2	-0.05893	5.80014e-05	0.00305887	0.370385	0.311455	PTK2B
PB.10000.28	Control	IFNa2	-0.059135	0.00102075	0.0267162	0.121895	0.06276	ODF2
PB.3587.5	Control	IFNa2	-0.059135	1.14539e-09	3.96285e-07	0.358355	0.29922	ARIH2
PB.3050.10	Control	IFNa2	-0.059255	0.000415005	0.0136356	0.84539	0.786135	IKZF2
PB.5416.2	Control	IFNa2	-0.059285	0.00120755	0.0300621	0.085355	0.02607	ENSG00000291055
PB.15632.52	Control	IFNa2	-0.05937	0.000135395	0.00593652	0.26133	0.20196	CDC27
PB.18393.18	Control	IFNa2	-0.05946	5.91782e-05	0.00309543	0.15085	0.09139	SYAP1
PB.12682.5	Control	IFNa2	-0.059595	0.000188144	0.00767447	0.23153	0.171935	DDX54
PB.5083.10	Control	IFNa2	-0.05997	0.0017522	0.0391267	0.103825	0.043855	SEC24B
PB.3103.6	Control	IFNa2	-0.060155	0.000171326	0.00712511	0.617255	0.5571	ABCB6
PB.14210.5	Control	IFNa2	-0.060675	0.00126247	0.03092	0.48881	0.428135	PIAS1
PB.26211.16	Control	IFNa2	-0.0608	8.14601e-05	0.0039817	0.094835	0.034035	NREP
PB.11664.19	Control	IFNa2	-0.06085	0.00164224	0.037443	0.8538	0.79295	ZC3H12C
PB.26287.46	Control	IFNa2	-0.06085	0.000764668	0.0214021	0.4169	0.35605	CDC42SE2
PB.24640.30	Control	IFNa2	-0.060855	1.95249e-05	0.00128011	0.24442	0.183565	NIT2
PB.18494.6	Control	IFNa2	-0.06086	5.85507e-10	2.15561e-07	0.37943	0.31857	SLC9A7
PB.506.4	Control	IFNa2	-0.06106	1.51528e-10	6.64331e-08	0.25403	0.19297	NSUN4
PB.14393.69	Control	IFNa2	-0.061065	0.00086547	0.0234354	0.073	0.011935	IQGAP1
PB.3897.12	Control	IFNa2	-0.061265	0.000473904	0.0150624	0.18321	0.121945	DZIP3
PB.2027.47	Control	IFNa2	-0.06137	4.48552e-05	0.00246996	0.332365	0.270995	EIF2AK2
PB.21026.21	Control	IFNa2	-0.061565	0.000401262	0.0132828	0.690305	0.62874	CS
PB.9083.7	Control	IFNa2	-0.061755	0.000140551	0.00612464	0.32889	0.267135	POLR2K
PB.17053.5	Control	IFNa2	-0.061825	1.13813e-05	0.00083246	0.587085	0.52526	CALM3
PB.6439.2	Control	IFNa2	-0.06188	0.00120491	0.0300428	0.136695	0.074815	SERPINB1
PB.26895.37	Control	IFNa2	-0.061925	6.56703e-05	0.00336454	0.568995	0.50707	UBE2J1
PB.13130.3	Control	IFNa2	-0.0621	1.52987e-05	0.00106117	0.21486	0.15276	RBM26
PB.10075.1	Control	IFNa2	-0.062115	1.18874e-06	0.000134319	0.211525	0.14941	WDR5
PB.7870.2	Control	IFNa2	-0.062325	0.00135355	0.0328054	0.79677	0.734445	CHCHD2
PB.17542.11	Control	IFNa2	-0.06252	1.54336e-06	0.000163081	0.10772	0.0452	SRSF6
PB.15373.21	Control	IFNa2	-0.06254	0.000174555	0.00722801	0.432305	0.369765	SUPT6H
PB.5774.1	Control	IFNa2	-0.06256	1.70921e-05	0.00116309	0.84957	0.78701	MTX3
PB.13229.14	Control	IFNa2	-0.06257	5.1244e-05	0.00276607	0.205235	0.142665	ANKRD10
PB.15784.3	Control	IFNa2	-0.06274	0.000260357	0.00965371	0.08416	0.02142	DDX42
PB.6689.15	Control	IFNa2	-0.06276	2.47482e-09	7.57213e-07	0.257175	0.194415	TUBB
PB.9836.9	Control	IFNa2	-0.06277	1.98749e-17	3.00388e-14	0.13711	0.07434	PALM2AKAP2
PB.14374.3	Control	IFNa2	-0.062955	4.07926e-06	0.000354976	0.102475	0.03952	HAPLN3
PB.14748.10	Control	IFNa2	-0.063275	0.00138518	0.0333355	0.331765	0.26849	SPN
PB.4073.1	Control	IFNa2	-0.063345	2.94646e-05	0.00177062	0.43943	0.376085	TMCC1
PB.6652.5	Control	IFNa2	-0.063715	5.07217e-05	0.00274303	0.336225	0.27251	TRIM27
PB.10954.3	Control	IFNa2	-0.06374	0.00187776	0.041131	0.241505	0.177765	CD81
PB.6002.4	Control	IFNa2	-0.063865	3.15366e-09	9.0562e-07	0.323165	0.2593	TNFAIP8
PB.18470.127	Control	IFNa2	-0.063965	5.90794e-06	0.000484038	0.453245	0.38928	DDX3X
PB.17609.8	Control	IFNa2	-0.06399	6.07839e-05	0.00316214	0.505235	0.441245	RNF114
PB.1365.18	Control	IFNa2	-0.064015	4.13133e-07	5.73128e-05	0.18762	0.123605	MR1
PB.538.13	Control	IFNa2	-0.064235	1.67289e-05	0.00114244	0.0647	0.000465	PRPF38A
PB.15576.13	Control	IFNa2	-0.064345	1.2049e-14	1.2815e-11	0.263975	0.19963	DHX8
PB.6324.14	Control	IFNa2	-0.064625	1.32437e-09	4.52755e-07	0.093145	0.02852	NPM1
PB.15170.8	Control	IFNa2	-0.064755	0.000381539	0.0127225	0.70705	0.642295	ATP2A3
PB.709.23	Control	IFNa2	-0.06481	0.000632441	0.0187522	0.352555	0.287745	HS2ST1
PB.649.39	Control	IFNa2	-0.06482	1.85437e-09	6.12081e-07	0.25764	0.19282	ACADM
PB.3610.1	Control	IFNa2	-0.06494	0.00138346	0.0333291	0.827605	0.762665	MON1A
PB.16465.6	Control	IFNa2	-0.06496	0.000196383	0.00789838	0.63621	0.57125	SAFB2
PB.6223.3	Control	IFNa2	-0.06496	2.03338e-08	4.59776e-06	0.60899	0.54403	SYNPO
PB.12607.5	Control	IFNa2	-0.064975	0.00227829	0.0471189	0.256735	0.19176	RIC8B
PB.3764.11	Control	IFNa2	-0.06501	0.000185363	0.00757719	0.509225	0.444215	ARL6IP5
PB.10526.2	Control	IFNa2	-0.06519	0.00120827	0.030067	0.85092	0.78573	FAM149B1
PB.18838.1	Control	IFNa2	-0.065195	1.47256e-06	0.00015819	0.23793	0.172735	ENOX2
PB.13830.12	Control	IFNa2	-0.065295	1.30101e-05	0.000931679	0.077815	0.01252	HSP90AA1
PB.6122.11	Control	IFNa2	-0.06538	9.40787e-06	0.000710016	0.470785	0.405405	HSPA9
PB.116.4	Control	IFNa2	-0.06558	1.18978e-07	1.98641e-05	0.390625	0.325045	UBIAD1
PB.18112.5	Control	IFNa2	-0.065685	0.000420777	0.0137622	0.455145	0.38946	FBXO7
PB.9336.2	Control	IFNa2	-0.065925	0.00213688	0.045054	0.53404	0.468115	C8orf33
PB.17868.33	Control	IFNa2	-0.06618	0.0011257	0.0286579	0.25526	0.18908	DYRK1A
PB.1118.9	Control	IFNa2	-0.066255	0.00166144	0.0377757	0.64551	0.579255	SYT11
PB.11616.24	Control	IFNa2	-0.066385	2.03437e-06	0.000204266	0.1125	0.046115	BIRC3
PB.26463.228	Control	IFNa2	-0.066425	1.62982e-05	0.00111701	0.09163	0.025205	CANX
PB.18178.2	Control	IFNa2	-0.06648	0.000482406	0.0152819	0.913345	0.846865	APOBEC3C
PB.10172.5	Control	IFNa2	-0.06649	1.86499e-06	0.000189914	0.15472	0.08823	IL15RA
PB.11400.1	Control	IFNa2	-0.06652	3.77955e-13	3.14595e-10	0.519735	0.453215	KDM2A
PB.2064.2	Control	IFNa2	-0.066585	0.000199102	0.00798391	0.959125	0.89254	ZFP36L2
PB.5108.6	Control	IFNa2	-0.06661	0.000102998	0.00478349	0.258985	0.192375	CAMK2D
PB.24201.3	Control	IFNa2	-0.06666	0.000140068	0.00611286	0.58668	0.52002	RTL10
PB.8444.24	Control	IFNa2	-0.066775	0.00149431	0.0350584	0.199675	0.1329	CREB3L2
PB.13911.2	Control	IFNa2	-0.066825	0.00023017	0.00883057	0.510335	0.44351	KLF13
PB.4921.21	Control	IFNa2	-0.06686	0.000273292	0.0100166	0.090375	0.023515	HNRNPD
PB.13627.3	Control	IFNa2	-0.067035	7.8436e-05	0.00385612	0.35244	0.285405	SYNJ2BP
PB.7158.7	Control	IFNa2	-0.067125	1.19274e-06	0.000134319	0.420235	0.35311	PNISR
PB.14591.7	Control	IFNa2	-0.06718	0.00229784	0.0473526	0.54732	0.48014	ATF7IP2
PB.28532.7	Control	IFNa2	-0.06723	1.09794e-05	0.000808432	0.306855	0.239625	ZDHHC21
PB.1743.15	Control	IFNa2	-0.067435	4.9745e-06	0.000419531	0.32201	0.254575	LGALS8
PB.10673.59	Control	IFNa2	-0.067475	9.17904e-05	0.00439008	0.20411	0.136635	HELLS
PB.14984.3	Control	IFNa2	-0.067485	0.000103846	0.00480889	0.600515	0.53303	VAC14
PB.22475.149	Control	IFNa2	-0.067495	0.000278551	0.0101697	0.323605	0.25611	SLFN12L
PB.7694.5	Control	IFNa2	-0.067735	0.000229502	0.00883057	0.47631	0.408575	PALS2
PB.17554.6	Control	IFNa2	-0.06797	4.17845e-06	0.000363058	0.66115	0.59318	YWHAB
PB.5159.14	Control	IFNa2	-0.068045	9.213e-07	0.00010927	0.58836	0.520315	JADE1
PB.13432.7	Control	IFNa2	-0.06813	0.000357795	0.012181	0.40134	0.33321	ERO1A
PB.12285.8	Control	IFNa2	-0.068165	0.000899594	0.0240986	0.286405	0.21824	RNF41
PB.11687.3	Control	IFNa2	-0.06847	6.96251e-07	8.65536e-05	0.717475	0.649005	SDHD
PB.8723.3	Control	IFNa2	-0.06847	0.000690675	0.0199558	0.56969	0.50122	BNIP3L
PB.24910.5	Control	IFNa2	-0.068745	6.61333e-05	0.00338222	0.24672	0.177975	COMMD2
PB.11677.9	Control	IFNa2	-0.068815	2.51794e-06	0.000241424	0.21944	0.150625	POU2AF1
PB.11979.17	Control	IFNa2	-0.06905	0.00170441	0.0384182	0.45782	0.38877	ATF7IP
PB.17040.2	Control	IFNa2	-0.06913	0.000138979	0.00607457	0.60662	0.53749	OPA3
PB.18880.20	Control	IFNa2	-0.06913	0.00187475	0.0410964	0.613245	0.544115	ATP11C
PB.16960.6	Control	IFNa2	-0.069255	0.00243253	0.0491063	0.669685	0.60043	CCDC97
PB.12221.2	Control	IFNa2	-0.069395	0.000161337	0.00680327	0.29515	0.225755	SLC11A2
PB.110.3	Control	IFNa2	-0.06945	3.06539e-08	6.61858e-06	0.85863	0.78918	PEX14
PB.16301.4	Control	IFNa2	-0.07023	0.000813569	0.0223997	0.753035	0.682805	KDSR
PB.2913.1	Control	IFNa2	-0.070625	1.30088e-47	1.24522e-43	0.13297	0.062345	GLS
PB.6738.2	Control	IFNa2	-0.070675	1.02658e-06	0.00011887	0.900135	0.82946	PBX2
PB.19832.55	Control	IFNa2	-0.07075	0.000276522	0.0101156	0.087475	0.016725	CSDE1
PB.18038.19	Control	IFNa2	-0.070985	9.83032e-07	0.00011452	0.40797	0.336985	GRK3
PB.5944.70	Control	IFNa2	-0.071085	2.62202e-05	0.00162625	0.352175	0.28109	MAN2A1
PB.15754.22	Control	IFNa2	-0.07115	0.000503788	0.0158115	0.287945	0.216795	RPS6KB1
PB.7050.1	Control	IFNa2	-0.07118	0.00126451	0.0309568	0.16291	0.09173	TMEM30A
PB.13097.10	Control	IFNa2	-0.07121	1.46084e-05	0.00101944	0.09796	0.02675	BORA
PB.16407.2	Control	IFNa2	-0.071365	5.31232e-06	0.00044282	0.50284	0.431475	DOT1L
PB.17128.3	Control	IFNa2	-0.07137	0.000325718	0.0113774	0.46253	0.39116	C19orf48P
PB.6676.13	Control	IFNa2	-0.07144	4.82615e-08	9.49247e-06	0.238025	0.166585	HLA-E
PB.8874.15	Control	IFNa2	-0.071825	5.44326e-05	0.00289734	0.32698	0.255155	RAB2A
PB.16557.1	Control	IFNa2	-0.07187	0.000680197	0.0197303	0.143355	0.071485	KRI1
PB.13361.3	Control	IFNa2	-0.07191	3.80187e-07	5.36493e-05	0.2475	0.17559	SNX6
PB.14820.4	Control	IFNa2	-0.07191	1.67847e-06	0.000173825	0.46096	0.38905	VPS35
PB.28924.10	Control	IFNa2	-0.07194	0.00118383	0.0297064	0.11189	0.03995	MT-RNR1
PB.4712.29	Control	IFNa2	-0.07221	8.959e-05	0.0043094	0.466695	0.394485	TBC1D1
PB.7756.7	Control	IFNa2	-0.07226	6.12344e-48	8.79219e-44	0.09587	0.02361	NT5C3A
PB.14034.26	Control	IFNa2	-0.072355	0.000172733	0.00716804	0.28008	0.207725	DUT
PB.20240.40	Control	IFNa2	-0.07264	0.000509503	0.0159469	0.292755	0.220115	NOLC1
PB.869.13	Control	IFNa2	-0.072675	0.00012818	0.00571493	0.09434	0.021665	DRAM2
PB.6194.18	Control	IFNa2	-0.072795	0.000506488	0.0158697	0.13309	0.060295	RBM27
PB.11547.17	Control	IFNa2	-0.072855	2.82236e-09	8.46768e-07	0.089805	0.01695	CREBZF
PB.14738.3	Control	IFNa2	-0.07288	0.000161102	0.00679835	0.32891	0.25603	NFATC2IP
PB.4999.17	Control	IFNa2	-0.07292	2.59119e-06	0.000246799	0.10005	0.02713	RAP1GDS1
PB.8741.7	Control	IFNa2	-0.0732	0.00169781	0.0383144	0.261305	0.188105	FZD3
PB.16304.13	Control	IFNa2	-0.073465	9.64383e-05	0.00458126	0.19268	0.119215	SERPINB8
PB.18391.7	Control	IFNa2	-0.073575	6.00336e-06	0.000491156	0.08815	0.014575	AP1S2
PB.13517.3	Control	IFNa2	-0.073915	0.000258301	0.00961596	0.790505	0.71659	PPP2R5E
PB.8953.1	Control	IFNa2	-0.07392	2.06412e-06	0.000205813	0.19147	0.11755	UBE2W
PB.13825.8	Control	IFNa2	-0.0741	6.35607e-09	1.65931e-06	0.28881	0.21471	WARS1
PB.14848.8	Control	IFNa2	-0.0742	1.76163e-05	0.0011889	0.23883	0.16463	SNX20
PB.8486.15	Control	IFNa2	-0.07438	0.00037856	0.0126553	0.707365	0.632985	CASP2
PB.6673.23	Control	IFNa2	-0.074415	0.00101228	0.0265471	0.09044	0.016025	TRIM39
PB.24920.259	Control	IFNa2	-0.07444	2.08857e-07	3.22206e-05	0.548265	0.473825	MBNL1
PB.6859.3	Control	IFNa2	-0.07445	0.0010159	0.0266177	0.390715	0.316265	TFEB
PB.12774.23	Control	IFNa2	-0.07449	1.93641e-06	0.000196839	0.18506	0.11057	ATP6V0A2
PB.989.10	Control	IFNa2	-0.074515	9.48142e-05	0.00451157	0.096025	0.02151	CHD1L
PB.10479.4	Control	IFNa2	-0.0748	0.000219501	0.00854686	0.303295	0.228495	HERC4
PB.1027.4	Control	IFNa2	-0.074955	1.48321e-08	3.49119e-06	0.410675	0.33572	RPRD2
PB.8401.2	Control	IFNa2	-0.075005	2.0871e-11	1.19868e-08	0.358805	0.2838	MKLN1
PB.12012.29	Control	IFNa2	-0.075025	6.38244e-07	8.1382e-05	0.60478	0.529755	ETNK1
PB.17976.2	Control	IFNa2	-0.075075	0.00233418	0.0478781	0.23459	0.159515	SLC25A1
PB.17883.21	Control	IFNa2	-0.07508	1.60103e-42	1.1494e-38	0.07607	0.00099	MX2
PB.6189.1	Control	IFNa2	-0.075255	2.77038e-05	0.00168908	0.68948	0.614225	NR3C1
PB.20462.35	Control	IFNa2	-0.07534	0.000189933	0.00770914	0.281285	0.205945	ZFP91
PB.13405.1	Control	IFNa2	-0.075565	4.62023e-09	1.24579e-06	0.32135	0.245785	ARF6
PB.12801.50	Control	IFNa2	-0.0756	0.000446245	0.0143742	0.454715	0.379115	EP400
PB.10044.1	Control	IFNa2	-0.07565	0.00147087	0.0347672	0.841565	0.765915	FAM78A
PB.15611.7	Control	IFNa2	-0.075805	0.00109342	0.0280191	0.121065	0.04526	ARHGAP27
PB.2244.2	Control	IFNa2	-0.07596	0.00107781	0.0277714	0.643925	0.567965	FAM136A
PB.2978.43	Control	IFNa2	-0.076	5.49455e-07	7.23781e-05	0.09896	0.02296	HYCC2
PB.3257.9	Control	IFNa2	-0.076045	0.000110057	0.00503502	0.46411	0.388065	ING5
PB.10812.39	Control	IFNa2	-0.07636	5.11179e-08	1.002e-05	0.345715	0.269355	ACSL5
PB.5073.7	Control	IFNa2	-0.076435	9.41728e-05	0.00448849	0.636575	0.56014	HADH
PB.3426.5	Control	IFNa2	-0.076575	0.000291187	0.0104786	0.455745	0.37917	SLC4A7
PB.10775.29	Control	IFNa2	-0.07658	0.00174817	0.0390824	0.68231	0.60573	PDCD11
PB.5348.60	Control	IFNa2	-0.07659	9.25341e-06	0.000702978	0.3638	0.28721	SPCS3
PB.1864.36	Control	IFNa2	-0.07663	1.26895e-05	0.000912133	0.0887	0.01207	RRM2
PB.10072.1	Control	IFNa2	-0.07673	0.00159523	0.0366769	0.570225	0.493495	VAV2
PB.2788.4	Control	IFNa2	-0.076815	9.11607e-05	0.00437031	0.315145	0.23833	WIPF1
PB.9000.39	Control	IFNa2	-0.07704	0.000118989	0.005381	0.114185	0.037145	WWP1
PB.12435.61	Control	IFNa2	-0.07708	0.000946494	0.0250854	0.58966	0.51258	ZDHHC17
PB.28794.49	Control	IFNa2	-0.077165	6.64998e-07	8.37562e-05	0.276015	0.19885	MFSD14B
PB.1565.9	Control	IFNa2	-0.077705	0.000495807	0.0156202	0.53643	0.458725	FLVCR1
PB.16827.2	Control	IFNa2	-0.077785	4.5277e-07	6.1767e-05	0.460625	0.38284	CEBPG
PB.24528.6	Control	IFNa2	-0.077855	0.00230951	0.0475079	0.37612	0.298265	STIMATE
PB.17331.1	Control	IFNa2	-0.078	0.000636638	0.0188087	0.19915	0.12115	GPCPD1
PB.1086.17	Control	IFNa2	-0.078005	2.08271e-11	1.19868e-08	0.2346	0.156595	ADAR
PB.4333.8	Control	IFNa2	-0.078125	0.000497778	0.0156737	0.50384	0.425715	PHC3
PB.27600.16	Control	IFNa2	-0.078185	5.43171e-26	2.00737e-22	0.93918	0.860995	FIS1
PB.18180.8	Control	IFNa2	-0.07833	0.00033672	0.0116079	0.318745	0.240415	APOBEC3F
PB.326.7	Control	IFNa2	-0.078335	7.37957e-05	0.00369513	0.761355	0.68302	KPNA6
PB.6486.1	Control	IFNa2	-0.078405	2.68479e-06	0.000254448	0.28951	0.211105	TXNDC5
PB.8379.1	Control	IFNa2	-0.078745	8.85377e-11	4.2731e-08	0.500355	0.42161	UBE2H
PB.10948.5	Control	IFNa2	-0.078865	0.00147809	0.0348665	0.279985	0.20112	TOLLIP
PB.3385.19	Control	IFNa2	-0.07899	0.00186403	0.0409455	0.335985	0.256995	TBC1D5
PB.3634.5	Control	IFNa2	-0.07913	0.00193314	0.0420076	0.121535	0.042405	PARP3
PB.28979.5	Control	IFNa2	-0.079215	0.00133686	0.0324513	0.117295	0.03808	CTPS2
PB.3442.18	Control	IFNa2	-0.079305	5.9289e-08	1.13128e-05	0.1905	0.111195	STT3B
PB.10165.12	Control	IFNa2	-0.079315	5.44168e-05	0.00289734	0.106875	0.02756	TASOR2
PB.11684.34	Control	IFNa2	-0.07941	4.50238e-08	9.04144e-06	0.25011	0.1707	DLAT
PB.18898.18	Control	IFNa2	-0.079445	0.000417255	0.0136704	0.42826	0.348815	VMA21
PB.17501.4	Control	IFNa2	-0.079635	0.00013174	0.00580677	0.250045	0.17041	AAR2
PB.15337.4	Control	IFNa2	-0.07969	0.000473422	0.0150554	0.20241	0.12272	ALDH3A2
PB.14020.7	Control	IFNa2	-0.079935	2.75871e-06	0.000258333	0.779635	0.6997	TRIM69
PB.22080.7	Control	IFNa2	-0.080085	1.20837e-05	0.000872959	0.66222	0.582135	MORF4L1
PB.4591.5	Control	IFNa2	-0.080115	3.64009e-05	0.00210495	0.34281	0.262695	SH3BP2
PB.1312.31	Control	IFNa2	-0.080145	2.21211e-09	7.13752e-07	0.499445	0.4193	RABGAP1L
PB.12439.2	Control	IFNa2	-0.08028	3.74195e-07	5.29338e-05	0.438975	0.358695	PAWR
PB.13626.3	Control	IFNa2	-0.08031	9.73029e-05	0.00461089	0.398285	0.317975	COX16
PB.4090.10	Control	IFNa2	-0.08038	0.000153398	0.00659438	0.197405	0.117025	NUDT16
PB.9202.8	Control	IFNa2	-0.08038	1.32016e-06	0.000145698	0.318955	0.238575	DERL1
PB.23489.196	Control	IFNa2	-0.080415	1.81484e-05	0.00121908	0.245085	0.16467	UBXN4
PB.2776.43	Control	IFNa2	-0.080415	0.000741315	0.0209837	0.101515	0.0211	SP3
PB.1390.8	Control	IFNa2	-0.08051	2.7949e-05	0.00169862	0.10189	0.02138	TSEN15
PB.13669.1	Control	IFNa2	-0.080555	0.00107659	0.0277646	0.77571	0.695155	ALDH6A1
PB.11678.5	Control	IFNa2	-0.080665	1.36654e-08	3.25662e-06	0.34582	0.265155	SIK2
PB.5716.39	Control	IFNa2	-0.080725	4.29536e-05	0.00239083	0.70383	0.623105	TNPO1
PB.17883.66	Control	IFNa2	-0.08121	2.53736e-11	1.42871e-08	0.260115	0.178905	MX2
PB.2185.1	Control	IFNa2	-0.081215	3.6759e-05	0.00211966	0.45072	0.369505	VPS54
PB.13153.25	Control	IFNa2	-0.08122	0.000326414	0.0113873	0.868835	0.787615	DNAJC3
PB.8836.64	Control	IFNa2	-0.0814	0.00022975	0.00883057	0.763185	0.681785	MCM4
PB.12697.1	Control	IFNa2	-0.081425	0.000604604	0.0181707	0.33498	0.253555	FBXW8
PB.5670.56	Control	IFNa2	-0.081555	6.52417e-05	0.00334855	0.1039	0.022345	SLC30A5
PB.7680.2	Control	IFNa2	-0.081705	0.0024227	0.0489595	0.59325	0.511545	HYCC1
PB.10661.38	Control	IFNa2	-0.0818	0.000889603	0.0238862	0.80712	0.72532	KIF11
PB.22886.17	Control	IFNa2	-0.082015	0.000299011	0.0106599	0.786605	0.70459	LMNB2
PB.9121.22	Control	IFNa2	-0.082185	2.79324e-05	0.00169862	0.32782	0.245635	UBR5
PB.14415.17	Control	IFNa2	-0.08227	2.67009e-11	1.48885e-08	0.239575	0.157305	MCTP2
PB.9955.4	Control	IFNa2	-0.08251	0.00169557	0.0382941	0.13003	0.04752	MAPKAP1
PB.6806.36	Control	IFNa2	-0.082585	2.9575e-06	0.000273523	0.21952	0.136935	SRPK1
PB.9825.27	Control	IFNa2	-0.082655	1.15692e-10	5.40205e-08	0.082655	0	RAD23B
PB.15636.9	Control	IFNa2	-0.08284	1.28071e-06	0.000142549	0.789015	0.706175	NPEPPS
PB.22710.8	Control	IFNa2	-0.08302	0.00115122	0.0291398	0.516575	0.433555	ENSG00000277534
PB.9088.7	Control	IFNa2	-0.08304	0.000100664	0.00472337	0.386275	0.303235	ENSG00000253666
PB.22304.11	Control	IFNa2	-0.083155	2.29283e-09	7.35667e-07	0.52086	0.437705	NUDT21
PB.15025.2	Control	IFNa2	-0.0834	0.000667315	0.0194449	0.76178	0.67838	WWOX
PB.7561.4	Control	IFNa2	-0.083815	0.000128525	0.00571493	0.259585	0.17577	MAD1L1
PB.17597.46	Control	IFNa2	-0.08388	2.80025e-06	0.000260685	0.41664	0.33276	ARFGEF2
PB.13698.18	Control	IFNa2	-0.083935	1.03128e-05	0.000766228	0.30151	0.217575	GPATCH2L
PB.18874.33	Control	IFNa2	-0.08405	0.000693846	0.020025	0.35323	0.26918	RBMX
PB.2280.3	Control	IFNa2	-0.08414	7.41826e-10	2.66283e-07	0.36679	0.28265	MOB1A
PB.3187.4	Control	IFNa2	-0.08417	0.000330585	0.0114795	0.866925	0.782755	PTMA
PB.293.10	Control	IFNa2	-0.084265	0.000580242	0.0176211	0.186265	0.102	PHACTR4
PB.220.4	Control	IFNa2	-0.08449	0.00220131	0.0460742	0.552955	0.468465	GALE
PB.26671.14	Control	IFNa2	-0.08492	1.69529e-10	7.26608e-08	0.379675	0.294755	C6orf89
PB.16215.5	Control	IFNa2	-0.08494	9.00764e-07	0.000107331	0.464925	0.379985	IER3IP1
PB.1602.1	Control	IFNa2	-0.08506	0.00020144	0.00803833	0.772335	0.687275	RAB3GAP2
PB.14972.7	Control	IFNa2	-0.08507	3.17665e-05	0.001877	0.138985	0.053915	NOB1
PB.1631.12	Control	IFNa2	-0.085115	5.3283e-06	0.000443185	0.244625	0.15951	FBXO28
PB.24499.78	Control	IFNa2	-0.0852	0.000286959	0.0103951	0.47237	0.38717	LIMD1
PB.17876.1	Control	IFNa2	-0.08521	0.000346545	0.0118967	0.38833	0.30312	ETS2
PB.7291.6	Control	IFNa2	-0.08538	0.000128178	0.00571493	0.391485	0.306105	ECHDC1
PB.11365.1	Control	IFNa2	-0.08542	2.30482e-06	0.000224741	0.476875	0.391455	AP5B1
PB.9690.11	Control	IFNa2	-0.085465	3.78388e-06	0.000332801	0.42024	0.334775	NTRK2
PB.5015.1	Control	IFNa2	-0.085705	0.0005728	0.0174616	0.685365	0.59966	DNAJB14
PB.14504.1	Control	IFNa2	-0.08579	2.78405e-05	0.00169561	0.375685	0.289895	TRAF7
PB.17708.1	Control	IFNa2	-0.08581	0.00125768	0.0308948	0.218745	0.132935	RGS19
PB.12442.5	Control	IFNa2	-0.085815	7.42005e-06	0.000587801	0.41918	0.333365	PPP1R12A
PB.8905.8	Control	IFNa2	-0.08589	0.000178012	0.00731312	0.110115	0.024225	VCPIP1
PB.11108.2	Control	IFNa2	-0.08591	0.00168929	0.0381972	0.500525	0.414615	IMMP1L
PB.1856.1	Control	IFNa2	-0.085935	0.000800975	0.0221592	0.77403	0.688095	ADAM17
PB.8472.3	Control	IFNa2	-0.08597	0.000411023	0.0135224	0.454365	0.368395	BRAF
PB.3476.4	Control	IFNa2	-0.086045	0.000569862	0.0173997	0.388845	0.3028	TRANK1
PB.18166.13	Control	IFNa2	-0.086075	0.00155718	0.0361348	0.098675	0.0126	DDX17
PB.5458.9	Control	IFNa2	-0.086105	4.55105e-06	0.00039012	0.34519	0.259085	OTULIN
PB.15354.63	Control	IFNa2	-0.086155	4.64465e-05	0.00255025	0.29865	0.212495	KSR1
PB.20973.9	Control	IFNa2	-0.086195	0.000339312	0.0116833	0.265135	0.17894	SLC38A1
PB.2844.105	Control	IFNa2	-0.08645	5.21171e-06	0.000436333	0.095455	0.009005	ITGA4
PB.12799.4	Control	IFNa2	-0.086795	9.39734e-07	0.000110598	0.308025	0.22123	PUS1
PB.11872.3	Control	IFNa2	-0.08704	0.000225805	0.00872721	0.376695	0.289655	C12orf4
PB.6312.1	Control	IFNa2	-0.08741	2.81102e-07	4.10802e-05	0.67903	0.59162	PANK3
PB.5658.25	Control	IFNa2	-0.087575	0.00119765	0.0299193	0.405685	0.31811	NLN
PB.4657.33	Control	IFNa2	-0.08767	8.82255e-09	2.23218e-06	0.248755	0.161085	CD38
PB.18220.1	Control	IFNa2	-0.08769	0.000199257	0.00798391	0.604	0.51631	SREBF2
PB.16848.3	Control	IFNa2	-0.087715	0.000859567	0.0233182	0.48386	0.396145	TMEM147-AS1
PB.10211.9	Control	IFNa2	-0.0881	0.000165835	0.00693694	0.46124	0.37314	MCM10
PB.17066.10	Control	IFNa2	-0.088115	5.2408e-05	0.00281364	0.12353	0.035415	ZC3H4
PB.8737.8	Control	IFNa2	-0.088315	0.000758298	0.0212922	0.42491	0.336595	ELP3
PB.15422.10	Control	IFNa2	-0.088365	4.5334e-09	1.24343e-06	0.52335	0.434985	PSMD11
PB.17748.17	Control	IFNa2	-0.08844	0.00042306	0.0138212	0.095965	0.007525	HSPA13
PB.7260.13	Control	IFNa2	-0.08845	7.15465e-07	8.83684e-05	0.237465	0.149015	NUS1
PB.17963.2	Control	IFNa2	-0.08849	0.000635115	0.0187884	0.423585	0.335095	BCL2L13
PB.17277.12	Control	IFNa2	-0.088785	3.40151e-08	7.26241e-06	0.21856	0.129775	CSNK2A1
PB.12980.3	Control	IFNa2	-0.088885	1.74007e-05	0.00117851	0.733925	0.64504	VWA8
PB.3905.9	Control	IFNa2	-0.08912	9.92478e-08	1.7273e-05	0.64843	0.55931	ABHD10
PB.12258.9	Control	IFNa2	-0.089215	7.258e-13	5.34421e-10	0.51141	0.422195	CBX5
PB.17447.19	Control	IFNa2	-0.0893	0.000351802	0.0120132	0.143745	0.054445	TM9SF4
PB.11346.12	Control	IFNa2	-0.089405	3.43736e-05	0.00201036	0.379805	0.2904	NEAT1
PB.17454.2	Control	IFNa2	-0.089465	3.71258e-06	0.00032905	0.89665	0.807185	MAPRE1
PB.8444.16	Control	IFNa2	-0.089575	0.000101183	0.00473608	0.09472	0.005145	CREB3L2
PB.202.28	Control	IFNa2	-0.08966	1.03748e-05	0.000769838	0.50349	0.41383	ZBTB40
PB.4738.27	Control	IFNa2	-0.089785	8.72755e-12	5.44836e-09	0.44797	0.358185	PDS5A
PB.15151.5	Control	IFNa2	-0.0898	0.00117583	0.0295671	0.16549	0.07569	SMG6
PB.12257.23	Control	IFNa2	-0.089815	0.00128237	0.0313405	0.504145	0.41433	HNRNPA1
PB.6901.5	Control	IFNa2	-0.08993	0.000293705	0.0105164	0.404815	0.314885	MRPS18A
PB.13689.4	Control	IFNa2	-0.09004	2.31942e-13	2.01835e-10	0.425235	0.335195	TMED10
PB.15940.54	Control	IFNa2	-0.090365	2.29561e-06	0.000224224	0.41212	0.321755	CYTH1
PB.17617.7	Control	IFNa2	-0.090395	0.00104089	0.0270503	0.15989	0.069495	MOCS3
PB.22348.15	Control	IFNa2	-0.090625	7.64983e-06	0.000601877	0.51331	0.422685	MON1B
PB.15490.2	Control	IFNa2	-0.090955	0.000950494	0.0251566	0.680575	0.58962	PIP4K2B
PB.17602.1	Control	IFNa2	-0.09098	2.40137e-05	0.00151226	0.25255	0.16157	ZNFX1
PB.15689.5	Control	IFNa2	-0.09102	2.51766e-05	0.00157513	0.65683	0.56581	LRRC59
PB.14101.1	Control	IFNa2	-0.091465	0.00137258	0.0331502	0.14379	0.052325	RAB27A
PB.12225.5	Control	IFNa2	-0.09168	3.91191e-05	0.00220917	0.77369	0.68201	DAZAP2
PB.10289.4	Control	IFNa2	-0.09174	4.66078e-05	0.00255179	0.349835	0.258095	ABI1
PB.6427.36	Control	IFNa2	-0.09216	9.44956e-06	0.000712227	0.278645	0.186485	IRF4
PB.9435.9	Control	IFNa2	-0.09248	0.000464979	0.0148774	0.41603	0.32355	PSIP1
PB.7086.1	Control	IFNa2	-0.092595	2.02624e-08	4.59776e-06	0.182635	0.09004	PGM3
PB.22783.6	Control	IFNa2	-0.092745	0.00156057	0.0361842	0.56155	0.468805	NARS1
PB.26334.12	Control	IFNa2	-0.092785	0.000655633	0.0192117	0.393125	0.30034	APBB3
PB.7329.6	Control	IFNa2	-0.09304	5.84714e-05	0.00307527	0.307955	0.214915	MYB
PB.7213.1	Control	IFNa2	-0.09328	0.000212111	0.00832116	0.66969	0.57641	CDC40
PB.1837.14	Control	IFNa2	-0.09335	7.04114e-08	1.3003e-05	0.0952	0.00185	RSAD2
PB.7650.1	Control	IFNa2	-0.0936	1.68787e-05	0.00114993	0.763885	0.670285	POLR1F
PB.9330.1	Control	IFNa2	-0.09372	0.000834875	0.0228222	0.485305	0.391585	RPL8
PB.15967.1	Control	IFNa2	-0.093895	3.83433e-05	0.00218333	0.76146	0.667565	NPLOC4
PB.9610.1	Control	IFNa2	-0.093915	0.00229197	0.0472655	0.922595	0.82868	DUX4L50
PB.15540.27	Control	IFNa2	-0.093975	1.95809e-05	0.00128062	0.30661	0.212635	STAT5A
PB.8399.25	Control	IFNa2	-0.094485	3.36538e-09	9.56851e-07	0.24117	0.146685	LINC-PINT
PB.8573.87	Control	IFNa2	-0.094545	5.36853e-07	7.13729e-05	0.31919	0.224645	RBM33
PB.6617.7	Control	IFNa2	-0.094655	0.00119361	0.0298575	0.68111	0.586455	ZNF322
PB.16625.5	Control	IFNa2	-0.094675	0.00237999	0.0484716	0.62492	0.530245	GCDH
PB.20318.46	Control	IFNa2	-0.094875	1.21796e-08	2.93911e-06	0.224005	0.12913	TRIM22
PB.13711.1	Control	IFNa2	-0.09504	4.63203e-06	0.000394706	0.438605	0.343565	SPTLC2
PB.8314.10	Control	IFNa2	-0.095175	1.05185e-07	1.78731e-05	0.49503	0.399855	NDUFA5
PB.13326.5	Control	IFNa2	-0.09522	9.91587e-06	0.00074057	0.401285	0.306065	NOP9
PB.832.5	Control	IFNa2	-0.09535	6.30071e-05	0.00324938	0.53824	0.44289	TMEM167B
PB.6115.5	Control	IFNa2	-0.09539	0.000717746	0.0205048	0.60735	0.51196	CDC23
PB.5156.4	Control	IFNa2	-0.09542	0.000535963	0.016603	0.74919	0.65377	PGRMC2
PB.14679.12	Control	IFNa2	-0.095545	0.00234661	0.0479961	0.33306	0.237515	POLR3E
PB.6855.21	Control	IFNa2	-0.09571	0.00122892	0.030462	0.483665	0.387955	NFYA
PB.4506.8	Control	IFNa2	-0.095725	2.99108e-05	0.00178387	0.116345	0.02062	ACAP2
PB.4987.23	Control	IFNa2	-0.09592	8.86802e-06	0.000679089	0.694985	0.599065	PDLIM5
PB.14583.10	Control	IFNa2	-0.096075	6.58774e-06	0.000533644	0.358895	0.26282	HAPSTR1
PB.2519.45	Control	IFNa2	-0.09614	2.08027e-11	1.19868e-08	0.71601	0.61987	ACTR3
PB.15694.1	Control	IFNa2	-0.096305	0.00237645	0.048451	0.87034	0.774035	ANKRD40
PB.10723.14	Control	IFNa2	-0.096525	0.00106099	0.0274734	0.407295	0.31077	ENTPD7
PB.50.2	Control	IFNa2	-0.09655	0.000283868	0.0103186	0.557375	0.460825	WRAP73
PB.3695.5	Control	IFNa2	-0.09674	1.771e-05	0.00119382	0.745225	0.648485	RPP14
PB.3682.10	Control	IFNa2	-0.09682	0.00138047	0.0332849	0.72911	0.63229	ARHGEF3
PB.12588.2	Control	IFNa2	-0.09686	3.4367e-07	4.89777e-05	0.510085	0.413225	CHST11
PB.9905.5	Control	IFNa2	-0.097045	4.85737e-06	0.000412073	0.91428	0.817235	GSN
PB.12653.3	Control	IFNa2	-0.097165	3.04411e-05	0.00180612	0.291155	0.19399	HVCN1
PB.11477.1	Control	IFNa2	-0.097255	1.2013e-07	1.99984e-05	0.992555	0.8953	FAM168A
PB.10531.9	Control	IFNa2	-0.097615	1.88504e-05	0.00125065	0.35679	0.259175	ANXA7
PB.11105.6	Control	IFNa2	-0.09849	0.000303128	0.0107466	0.628025	0.529535	DNAJC24
PB.3494.13	Control	IFNa2	-0.09865	2.74645e-07	4.03419e-05	0.79229	0.69364	WDR48
PB.11867.9	Control	IFNa2	-0.09867	0.00142595	0.0339516	0.245185	0.146515	CCND2
PB.11705.19	Control	IFNa2	-0.098705	0.000287116	0.0103951	0.43391	0.335205	PAFAH1B2
PB.17391.3	Control	IFNa2	-0.098825	0.00118656	0.0297329	0.407375	0.30855	ENSG00000286546
PB.7150.1	Control	IFNa2	-0.098975	0.000230045	0.00883057	0.444265	0.34529	MMS22L
PB.1105.5	Control	IFNa2	-0.09903	0.00170683	0.0384576	0.60419	0.50516	ENTREP3
PB.16810.5	Control	IFNa2	-0.099215	9.08371e-05	0.00436208	0.439655	0.34044	CCNE1
PB.9714.45	Control	IFNa2	-0.099315	0.00115858	0.0293002	0.13034	0.031025	SEMA4D
PB.12725.13	Control	IFNa2	-0.099405	1.27777e-06	0.000142549	0.76323	0.663825	MLEC
PB.14256.16	Control	IFNa2	-0.099495	1.82446e-08	4.19137e-06	0.23857	0.139075	CSK
PB.3579.1	Control	IFNa2	-0.099655	0.000186238	0.00760754	0.7504	0.650745	SHISA5
PB.12129.9	Control	IFNa2	-0.09968	2.34011e-07	3.53683e-05	0.48871	0.38903	PUS7L
PB.2655.12	Control	IFNa2	-0.099765	0.000625281	0.0186264	0.21155	0.111785	RIF1
PB.18061.79	Control	IFNa2	-0.099855	0.00138547	0.0333355	0.137685	0.03783	EWSR1
PB.11017.13	Control	IFNa2	-0.10029	1.33579e-05	0.000951839	0.835485	0.735195	IPO7
PB.14969.14	Control	IFNa2	-0.10035	0.000158443	0.00673563	0.42989	0.32954	CYB5B
PB.3969.1	Control	IFNa2	-0.10053	1.76277e-06	0.000181436	0.73677	0.63624	GSK3B
PB.11021.1	Control	IFNa2	-0.10064	0.000213074	0.00834752	0.60971	0.50907	SWAP70
PB.15516.13	Control	IFNa2	-0.100655	7.34392e-08	1.34535e-05	0.137865	0.03721	CDC6
PB.8987.5	Control	IFNa2	-0.100685	0.000116971	0.00529391	0.92225	0.821565	PAG1
PB.17506.3	Control	IFNa2	-0.10078	0.000160766	0.00679544	0.57073	0.46995	RAB5IF
PB.13039.2	Control	IFNa2	-0.1009	2.71965e-05	0.00166878	0.625015	0.524115	LPAR6
PB.4099.8	Control	IFNa2	-0.10123	0.00060723	0.018202	0.21727	0.11604	ACAD11
PB.4662.1	Control	IFNa2	-0.101275	1.63702e-06	0.00017126	0.559005	0.45773	LAP3
PB.8572.7	Control	IFNa2	-0.10132	1.00719e-11	6.21998e-09	0.119275	0.017955	INSIG1
PB.14065.1	Control	IFNa2	-0.101395	0.000498893	0.0157002	0.9323	0.830905	TMOD2
PB.15786.1	Control	IFNa2	-0.101445	2.00448e-05	0.00130526	0.504585	0.40314	CCDC47
PB.26311.67	Control	IFNa2	-0.101475	2.53408e-06	0.000242566	0.53514	0.433665	C5orf24
PB.13231.92	Control	IFNa2	-0.10167	0.000314802	0.0110649	0.131015	0.029345	ARHGEF7
PB.12778.12	Control	IFNa2	-0.101695	2.62215e-07	3.87141e-05	0.56206	0.460365	SCARB1
PB.12233.5	Control	IFNa2	-0.10172	8.56017e-06	0.000660801	0.69938	0.59766	EIF4B
PB.21422.3	Control	IFNa2	-0.101865	7.17971e-06	0.000571917	0.8414	0.739535	KLF12
PB.14571.9	Control	IFNa2	-0.10212	0.000256102	0.00956975	0.14677	0.04465	UBN1
PB.1249.1	Control	IFNa2	-0.10222	0.00179692	0.0398618	0.779135	0.676915	CREG1
PB.10222.7	Control	IFNa2	-0.102435	3.23571e-05	0.00190407	0.514895	0.41246	FAM107B
PB.12201.12	Control	IFNa2	-0.10266	7.29494e-06	0.000579489	0.34535	0.24269	TMBIM6
PB.13757.43	Control	IFNa2	-0.102675	6.69634e-05	0.00340952	0.12123	0.018555	PPP4R3A
PB.6870.29	Control	IFNa2	-0.10269	5.49452e-07	7.23781e-05	0.406105	0.303415	UBR2
PB.4421.41	Control	IFNa2	-0.102735	2.32853e-05	0.00147447	0.55282	0.450085	ATP11B
PB.2581.2	Control	IFNa2	-0.10305	0.000393611	0.0130596	0.122795	0.019745	FAM168B
PB.15418.7	Control	IFNa2	-0.103255	0.000101453	0.00474107	0.183025	0.07977	RHOT1
PB.3289.24	Control	IFNa2	-0.103405	2.02322e-06	0.000204217	0.314315	0.21091	EDEM1
PB.14064.5	Control	IFNa2	-0.10341	8.95467e-06	0.000682993	0.306785	0.203375	LYSMD2
PB.18273.1	Control	IFNa2	-0.103415	3.80873e-10	1.51907e-07	0.922485	0.81907	CERK
PB.8897.2	Control	IFNa2	-0.103455	0.000478862	0.0151863	0.692505	0.58905	ARMC1
PB.7441.1	Control	IFNa2	-0.103625	0.00181747	0.0402286	0.32026	0.216635	IPCEF1
PB.7201.5	Control	IFNa2	-0.103905	0.000382748	0.0127314	0.633175	0.52927	SESN1
PB.11539.10	Control	IFNa2	-0.10393	5.68829e-07	7.45881e-05	0.490255	0.386325	PCF11
PB.17448.10	Control	IFNa2	-0.103945	9.76432e-05	0.00461805	0.472375	0.36843	POFUT1
PB.15945.5	Control	IFNa2	-0.104	0.000417078	0.0136704	0.57581	0.47181	ENGASE
PB.3034.12	Control	IFNa2	-0.104565	7.05629e-05	0.00355183	0.746115	0.64155	LANCL1
PB.18299.4	Control	IFNa2	-0.10462	2.7127e-06	0.000255871	0.375085	0.270465	TYMP
PB.13099.13	Control	IFNa2	-0.10484	5.80532e-05	0.00305887	0.152655	0.047815	PIBF1
PB.22253.10	Control	IFNa2	-0.105025	0.000154515	0.00661762	0.39344	0.288415	SRCAP
PB.18420.5	Control	IFNa2	-0.10508	1.3127e-59	3.7696e-55	0.212085	0.107005	SAT1
PB.1032.6	Control	IFNa2	-0.105135	0.000233278	0.00890816	0.79792	0.692785	GOLPH3L
PB.18463.1	Control	IFNa2	-0.105335	0.00044895	0.0144441	0.40673	0.301395	CXorf38
PB.3254.1	Control	IFNa2	-0.105425	7.20123e-07	8.87528e-05	0.70472	0.599295	THAP4
PB.10737.8	Control	IFNa2	-0.10546	4.6905e-05	0.00256562	0.57086	0.4654	SLF2
PB.9866.4	Control	IFNa2	-0.10563	0.000251158	0.0094403	0.553685	0.448055	ALAD
PB.5667.8	Control	IFNa2	-0.10575	0.000145805	0.00632479	0.859275	0.753525	PIK3R1
PB.6923.24	Control	IFNa2	-0.106485	0.000561722	0.0172061	0.50062	0.394135	CD2AP
PB.3973.11	Control	IFNa2	-0.10652	2.67744e-08	5.8469e-06	0.528875	0.422355	RABL3
PB.17009.29	Control	IFNa2	-0.10665	0.000694967	0.0200323	0.165815	0.059165	ZNF224
PB.13375.10	Control	IFNa2	-0.106705	0.00228136	0.0471484	0.634225	0.52752	BRMS1L
PB.7039.15	Control	IFNa2	-0.10673	0.000711544	0.0204025	0.632305	0.525575	CD109
PB.3663.1	Control	IFNa2	-0.106945	2.42916e-11	1.38133e-08	0.33183	0.224885	SFMBT1
PB.14077.1	Control	IFNa2	-0.10728	1.13926e-05	0.00083246	0.60827	0.50099	GNB5
PB.3513.7	Control	IFNa2	-0.10749	7.61761e-05	0.00377808	0.171415	0.063925	TRAK1
PB.1569.13	Control	IFNa2	-0.10798	0.000287962	0.0104147	0.16503	0.05705	ANGEL2
PB.4894.2	Control	IFNa2	-0.108075	0.00166739	0.037852	0.62395	0.515875	SCARB2
PB.7465.4	Control	IFNa2	-0.108245	0.000273637	0.0100228	0.87882	0.770575	SNX9
PB.7593.4	Control	IFNa2	-0.10829	4.24271e-13	3.38433e-10	0.463455	0.355165	RAC1
PB.16167.14	Control	IFNa2	-0.10831	0.00150485	0.0352337	0.135585	0.027275	TRAPPC8
PB.3864.55	Control	IFNa2	-0.108575	3.67026e-06	0.000325802	0.295665	0.18709	ALCAM
PB.9836.5	Control	IFNa2	-0.1087	4.56909e-16	6.24802e-13	0.287555	0.178855	PALM2AKAP2
PB.3763.2	Control	IFNa2	-0.10873	2.71681e-06	0.000255871	0.349685	0.240955	TMF1
PB.907.5	Control	IFNa2	-0.109105	0.000273089	0.0100166	0.59546	0.486355	VANGL1
PB.20795.12	Control	IFNa2	-0.10911	5.65605e-06	0.000467401	0.66723	0.55812	ETV6
PB.5950.22	Control	IFNa2	-0.109325	2.19668e-07	3.36432e-05	0.38206	0.272735	WDR36
PB.11537.6	Control	IFNa2	-0.1096	3.30221e-27	1.45889e-23	0.30084	0.19124	RAB30
PB.15608.11	Control	IFNa2	-0.10965	0.000687598	0.0198946	0.261125	0.151475	FMNL1
PB.8103.3	Control	IFNa2	-0.10978	0.00050408	0.0158115	0.21665	0.10687	FAM200A
PB.6348.1	Control	IFNa2	-0.109865	0.00106607	0.0275924	0.330635	0.22077	STC2
PB.10820.36	Control	IFNa2	-0.10998	0.000822047	0.0225898	0.58811	0.47813	NHLRC2
PB.8757.1	Control	IFNa2	-0.111	7.37182e-27	3.02418e-23	0.512885	0.401885	DUSP4
PB.8487.3	Control	IFNa2	-0.11141	6.15219e-08	1.1621e-05	0.51029	0.39888	ZYX
PB.10598.12	Control	IFNa2	-0.111485	2.90698e-10	1.19255e-07	0.38782	0.276335	GLUD1
PB.15409.54	Control	IFNa2	-0.111625	5.02502e-05	0.00272523	0.28062	0.168995	NF1
PB.14376.3	Control	IFNa2	-0.111985	0.000125717	0.00563206	0.91362	0.801635	ABHD2
PB.6899.19	Control	IFNa2	-0.11213	4.65705e-05	0.00255179	0.516235	0.404105	POLH
PB.906.1	Control	IFNa2	-0.11248	0.000370395	0.0124841	0.37353	0.26105	SIKE1
PB.17701.1	Control	IFNa2	-0.112945	7.00177e-05	0.0035399	0.914605	0.80166	ZNF512B
PB.14609.54	Control	IFNa2	-0.112965	1.63167e-06	0.00017126	0.139455	0.02649	GSPT1
PB.4933.14	Control	IFNa2	-0.11307	0.00229321	0.0472742	0.86319	0.75012	PLAC8
PB.3899.5	Control	IFNa2	-0.113145	3.4955e-05	0.00203607	0.16816	0.055015	CD96
PB.15611.8	Control	IFNa2	-0.11332	0.000332988	0.0115556	0.387985	0.274665	ARHGAP27
PB.16631.5	Control	IFNa2	-0.11376	1.74994e-06	0.000180469	0.389495	0.275735	TRMT1
PB.859.10	Control	IFNa2	-0.1139	0.000304719	0.0107897	0.861495	0.747595	KCNA3
PB.85.28	Control	IFNa2	-0.114035	9.65725e-08	1.69177e-05	0.35796	0.243925	RERE
PB.8596.1	Control	IFNa2	-0.114035	3.09515e-10	1.2431e-07	0.540305	0.42627	ESYT2
PB.4877.5	Control	IFNa2	-0.114095	3.21004e-05	0.00189284	0.510605	0.39651	PARM1
PB.4661.10	Control	IFNa2	-0.11413	3.48424e-06	0.000311698	0.180535	0.066405	QDPR
PB.2712.11	Control	IFNa2	-0.11468	4.98162e-05	0.00270425	0.417585	0.302905	TANK
PB.10449.3	Control	IFNa2	-0.11474	2.71128e-05	0.00166542	0.352355	0.237615	CCDC6
PB.17619.7	Control	IFNa2	-0.115065	3.01379e-05	0.00179225	0.35354	0.238475	NFATC2
PB.9880.2	Control	IFNa2	-0.11615	0.00130842	0.0318417	0.75906	0.64291	ASTN2
PB.18448.25	Control	IFNa2	-0.116305	0.000159292	0.00675671	0.206345	0.09004	DMD
PB.5782.1	Control	IFNa2	-0.116535	4.05206e-10	1.57244e-07	0.76454	0.648005	DHFR
PB.14221.3	Control	IFNa2	-0.116595	3.68035e-07	5.23202e-05	0.619025	0.50243	TLE3
PB.7267.4	Control	IFNa2	-0.11694	6.17138e-08	1.1621e-05	0.3305	0.21356	MAN1A1
PB.6391.8	Control	IFNa2	-0.1171	3.76034e-08	7.85337e-06	0.311295	0.194195	N4BP3
PB.13602.2	Control	IFNa2	-0.117315	0.000297069	0.0105972	0.712565	0.59525	novelGene_RAD51B_AS
PB.7481.4	Control	IFNa2	-0.117505	1.36969e-12	9.47778e-10	0.458615	0.34111	SOD2
PB.14.5	Control	IFNa2	-0.117885	9.18811e-06	0.000699868	0.422815	0.30493	SDF4
PB.1957.21	Control	IFNa2	-0.117995	0.00016528	0.00691875	0.747685	0.62969	SELENOI
PB.17470.33	Control	IFNa2	-0.118445	5.89806e-07	7.68125e-05	0.39989	0.281445	ITCH
PB.6998.4	Control	IFNa2	-0.1194	4.08009e-05	0.00228969	0.397595	0.278195	SMAP1
PB.17068.1	Control	IFNa2	-0.12004	0.000330034	0.0114739	0.65833	0.53829	CCDC9
PB.2995.28	Control	IFNa2	-0.120055	0.000153861	0.0066044	0.62044	0.500385	BMPR2
PB.15186.4	Control	IFNa2	-0.12085	0.00206884	0.0440399	0.18677	0.06592	SLC25A11
PB.12476.7	Control	IFNa2	-0.12143	0.000156831	0.00669187	0.21238	0.09095	LINC02397
PB.24084.25	Control	IFNa2	-0.121695	7.41965e-06	0.000587801	0.17812	0.056425	DNAJC5
PB.4828.4	Control	IFNa2	-0.12205	9.28662e-05	0.00443575	0.74657	0.62452	SRP72
PB.5636.72	Control	IFNa2	-0.122475	0.000825203	0.0226404	0.203815	0.08134	KIF2A
PB.19612.29	Control	IFNa2	-0.122665	0.00148886	0.0350067	0.19598	0.073315	EFCAB14
PB.5353.8	Control	IFNa2	-0.12343	0.000110111	0.00503502	0.18679	0.06336	NEIL3
PB.4789.22	Control	IFNa2	-0.123465	0.00155951	0.0361743	0.146835	0.02337	USP46
PB.239.2	Control	IFNa2	-0.1236	0.00028931	0.0104503	0.142005	0.018405	SYF2
PB.36.2	Control	IFNa2	-0.123895	1.47137e-07	2.35391e-05	0.30454	0.180645	NADK
PB.1677.6	Control	IFNa2	-0.124065	5.92344e-08	1.13128e-05	0.16307	0.039005	RNF187
PB.17805.8	Control	IFNa2	-0.124535	0.000961726	0.0254304	0.20105	0.076515	APP
PB.8788.2	Control	IFNa2	-0.12506	5.75874e-06	0.000473164	0.743355	0.618295	RAB11FIP1
PB.18847.15	Control	IFNa2	-0.12523	0.000635298	0.0187884	0.33442	0.20919	RAP2C
PB.14990.13	Control	IFNa2	-0.1257	4.13804e-05	0.00231412	0.90489	0.77919	AP1G1
PB.13663.2	Control	IFNa2	-0.125895	1.61577e-13	1.42767e-10	0.33234	0.206445	MIDEAS
PB.7585.2	Control	IFNa2	-0.12633	0.00155271	0.0360455	0.48306	0.35673	RNF216
PB.15234.2	Control	IFNa2	-0.126405	0.00188194	0.0411911	0.793155	0.66675	ENSG00000233223
PB.16664.8	Control	IFNa2	-0.12699	4.76577e-09	1.27656e-06	0.62852	0.50153	AKAP8
PB.9942.1	Control	IFNa2	-0.128265	0.000636321	0.0188087	0.82272	0.694455	ARPC5L
PB.3124.8	Control	IFNa2	-0.12853	1.1624e-07	1.95777e-05	0.5349	0.40637	MRPL44
PB.13121.19	Control	IFNa2	-0.128565	6.39063e-07	8.1382e-05	0.147495	0.01893	SLAIN1
PB.976.3	Control	IFNa2	-0.13053	2.44534e-06	0.000235248	0.655185	0.524655	LIX1L
PB.17144.14	Control	IFNa2	-0.131255	0.00120289	0.0300192	0.27797	0.146715	ZNF615
PB.20279.13	Control	IFNa2	-0.132635	5.72982e-05	0.00302742	0.625515	0.49288	PDZD8
PB.7732.13	Control	IFNa2	-0.13279	5.99798e-13	4.59309e-10	0.54517	0.41238	PLEKHA8
PB.18766.6	Control	IFNa2	-0.13355	1.03317e-07	1.76077e-05	0.654475	0.520925	NXT2
PB.21223.5	Control	IFNa2	-0.134805	3.23437e-08	6.95728e-06	0.50571	0.370905	KCTD10
PB.2989.1	Control	IFNa2	-0.13686	1.38518e-07	2.24732e-05	0.54812	0.41126	TRAK2
PB.8629.32	Control	IFNa2	-0.136915	1.15175e-06	0.000130471	0.436105	0.29919	TNKS
PB.12731.7	Control	IFNa2	-0.13693	0.000253033	0.00948617	0.66485	0.52792	SPPL3
PB.11149.4	Control	IFNa2	-0.13714	5.41425e-14	5.36132e-11	0.871135	0.733995	TRIM44
PB.12610.37	Control	IFNa2	-0.13736	0.00210608	0.0446519	0.293965	0.156605	TMEM263
PB.16095.3	Control	IFNa2	-0.138185	2.72552e-05	0.00167037	0.56395	0.425765	NAPG
PB.6650.1	Control	IFNa2	-0.13962	0.00158687	0.0365433	0.56907	0.42945	ZSCAN23
PB.15737.28	Control	IFNa2	-0.14035	2.77223e-14	2.84317e-11	0.4621	0.32175	MTMR4
PB.2346.4	Control	IFNa2	-0.14051	0.00178224	0.0396128	0.300915	0.160405	RMND5A
PB.6104.4	Control	IFNa2	-0.14059	0.00181909	0.040245	0.569785	0.429195	SMAD5
PB.12068.6	Control	IFNa2	-0.142295	7.75881e-09	1.9805e-06	0.76738	0.625085	KLHL42
PB.4371.86	Control	IFNa2	-0.14235	0.00019191	0.00777291	0.243215	0.100865	ECT2
PB.6002.57	Control	IFNa2	-0.142755	1.32006e-10	5.96968e-08	0.401305	0.25855	TNFAIP8
PB.8132.3	Control	IFNa2	-0.14346	1.8608e-05	0.0012398	0.451965	0.308505	GNB2
PB.8142.3	Control	IFNa2	-0.14455	6.54534e-07	8.29842e-05	0.669525	0.524975	CLDN15_FIS1
PB.13041.28	Control	IFNa2	-0.144815	1.91365e-10	8.11728e-08	0.38819	0.243375	RCBTB2
PB.2726.1	Control	IFNa2	-0.14727	1.1237e-05	0.000825659	0.82091	0.67364	CERS6
PB.11517.12	Control	IFNa2	-0.14796	0.000381983	0.0127253	0.64983	0.50187	ACER3
PB.4334.2	Control	IFNa2	-0.14826	2.20357e-05	0.00141405	0.876355	0.728095	PRKCI
PB.29136.14	Control	IFNa2	-0.1487	6.68004e-09	1.72817e-06	0.46359	0.31489	FAM199X
PB.8866.1	Control	IFNa2	-0.14975	3.00732e-06	0.000277038	0.542125	0.392375	BPNT2
PB.3687.1	Control	IFNa2	-0.150265	0.000199815	0.00799719	0.82034	0.670075	ARF4
PB.2230.11	Control	IFNa2	-0.150365	2.28216e-10	9.56724e-08	0.70456	0.554195	ANXA4
PB.10254.28	Control	IFNa2	-0.150515	4.49934e-08	9.04144e-06	0.67378	0.523265	ARL5B
PB.6027.11	Control	IFNa2	-0.150605	4.94174e-09	1.31398e-06	0.808905	0.6583	LMNB1
PB.6732.3	Control	IFNa2	-0.15128	0.00039023	0.0129624	0.15128	0	C4B
PB.5262.8	Control	IFNa2	-0.15241	0.000196098	0.00789795	0.263815	0.111405	FBXW7
PB.4163.2	Control	IFNa2	-0.15278	1.29525e-05	0.000928717	0.73915	0.58637	XRN1
PB.16126.2	Control	IFNa2	-0.15311	6.29817e-07	8.09671e-05	0.381955	0.228845	ROCK1
PB.6732.4	Control	IFNa2	-0.15341	0.000892572	0.0239323	0.154715	0.001305	C4B
PB.5762.22	Control	IFNa2	-0.153515	0.000549791	0.0168769	0.535685	0.38217	SCAMP1
PB.14515.7	Control	IFNa2	-0.15383	0.000202646	0.00805995	0.63908	0.48525	TBC1D24
PB.15273.13	Control	IFNa2	-0.15447	0.0023622	0.0482461	0.67661	0.52214	MAP2K4
PB.16219.4	Control	IFNa2	-0.15715	1.45925e-05	0.00101944	0.43516	0.27801	CTIF
PB.1437.30	Control	IFNa2	-0.15716	2.73387e-12	1.80476e-09	0.16236	0.0052	NEK7
PB.10754.22	Control	IFNa2	-0.157805	1.66553e-06	0.000173415	0.48038	0.322575	PPRC1
PB.5681.9	Control	IFNa2	-0.159315	0.000359405	0.0122068	0.21359	0.054275	GTF2H2C
PB.12002.2	Control	IFNa2	-0.161385	1.22271e-09	4.20504e-07	0.617015	0.45563	PYROXD1
PB.10778.2	Control	IFNa2	-0.16322	5.413e-05	0.00288809	0.813975	0.650755	SH3PXD2A
PB.14202.2	Control	IFNa2	-0.163265	0.000157434	0.00670268	0.80008	0.636815	SMAD3
PB.12973.12	Control	IFNa2	-0.169605	4.19121e-17	6.01785e-14	0.38142	0.211815	ELF1
PB.13032.3	Control	IFNa2	-0.16988	0.000637161	0.0188144	0.84445	0.67457	NUDT15
PB.9856.2	Control	IFNa2	-0.17023	0.00161195	0.036884	0.84609	0.67586	KIAA1958
PB.11614.2	Control	IFNa2	-0.17061	0.00132621	0.0322199	0.715885	0.545275	ARHGAP42
PB.13825.36	Control	IFNa2	-0.171885	5.42771e-59	1.0391e-54	0.31951	0.147625	WARS1
PB.15067.40	Control	IFNa2	-0.171985	5.60353e-05	0.00297438	0.237735	0.06575	GSE1
PB.12450.5	Control	IFNa2	-0.172625	2.59455e-05	0.00161444	0.525205	0.35258	TMTC2
PB.16697.3	Control	IFNa2	-0.174905	0.000221195	0.0085903	0.57929	0.404385	GTPBP3
PB.2906.4	Control	IFNa2	-0.17509	4.74225e-07	6.43881e-05	0.333855	0.158765	INPP1
PB.14478.6	Control	IFNa2	-0.177375	1.19951e-14	1.2815e-11	0.677775	0.5004	UNKL
PB.18914.1	Control	IFNa2	-0.177555	0.000177738	0.00730712	0.47462	0.297065	TMEM187
PB.11893.4	Control	IFNa2	-0.179665	0.000626569	0.0186455	0.72931	0.549645	LPAR5
PB.2487.18	Control	IFNa2	-0.181315	6.94577e-06	0.000557925	0.5283	0.346985	BUB1
PB.2024.3	Control	IFNa2	-0.182335	4.6773e-06	0.000397972	0.90209	0.719755	STRN
PB.18946.1	Control	IFNa2	-0.18252	0.0021451	0.045161	0.813605	0.631085	RAB39B
PB.19260.9	Control	IFNa2	-0.182745	4.89243e-06	0.000414435	0.77493	0.592185	SFT2D2
PB.10876.21	Control	IFNa2	-0.18699	7.7275e-06	0.000607132	0.37207	0.18508	IKZF5
PB.15315.3	Control	IFNa2	-0.188995	0.00239979	0.0487279	0.37513	0.186135	SREBF1
PB.8381.3	Control	IFNa2	-0.194385	6.14916e-10	2.23522e-07	0.59249	0.398105	KLHDC10
PB.1868.8	Control	IFNa2	-0.195035	4.77881e-09	1.27656e-06	0.22795	0.032915	ODC1
PB.6576.3	Control	IFNa2	-0.195035	6.87518e-12	4.38736e-09	0.79258	0.597545	RIPOR2
PB.15841.23	Control	IFNa2	-0.198475	1.184e-05	0.000857513	0.274805	0.07633	MAP2K6
PB.5096.19	Control	IFNa2	-0.202035	7.65141e-05	0.00379158	0.666355	0.46432	TIFA
PB.293.7	Control	IFNa2	-0.21846	3.04016e-11	1.66291e-08	0.68099	0.46253	PHACTR4
PB.8453.2	Control	IFNa2	-0.219145	3.11426e-68	1.78861e-63	0.82406	0.604915	ZC3HAV1
PB.1741.28	Control	IFNa2	-0.219735	3.9049e-05	0.00220738	0.29906	0.079325	ERO1B
PB.7084.2	Control	IFNa2	-0.241385	5.91604e-09	1.5586e-06	0.28299	0.041605	DOP1A
PB.11297.4	Control	IFNa2	-0.250705	2.84284e-08	6.18457e-06	0.709145	0.45844	ATL3
PB.10630.30	Control	IFNa2	-0.25109	1.63572e-29	7.82869e-26	0.45716	0.20607	IFIT3
PB.11696.12	Control	IFNa2	-0.258555	2.45012e-09	7.57213e-07	0.69998	0.441425	RBM7
PB.6732.2	Control	IFNa2	-0.27625	6.49465e-15	7.6124e-12	0.42732	0.15107	C4B
PB.28589.11	Control	IFNa2	-0.292528	4.37439e-05	0.00242738	0.890458	0.59793	ENSG00000288684
PB.13393.2	Control	IFNa2	-0.337715	2.09424e-06	0.00020702	0.60251	0.264795	MIS18BP1
PB.7315.2	Control	IFNa2	-0.363925	0.00033668	0.0116079	0.87822	0.514295	MOXD1
PB.13273.2	Control	IFNa2	-0.424679	0.000986378	0.0259389	0.732079	0.3074	TRDC

## Sheet: DataS3b
DataS3b. Enriched AS event analysis of LCL (|dIF| > 0.05)
condition_1	condition_2	AStype	#Up	#Down	propUp	propUpCiLo	propUpCiHi	propUpPval	propUpQval	Significant
Control	IFNa2	ATTS gain (paired with ATTS loss)	328	44	0.88172	0.844482	0.912729	8.11105e-55	6.48884e-54	TRUE
Control	IFNa2	ATSS gain (paired with ATSS loss)	130	196	0.398773	0.345221	0.454181	0.000304802	0.00121921	TRUE
Control	IFNa2	A3 gain (paired with A3 loss)	68	40	0.62963	0.531372	0.720586	0.00905798	0.018116	TRUE
Control	IFNa2	A5 gain (paired with A5 loss)	24	38	0.387097	0.266009	0.519347	0.0979544	0.156727	FALSE
Control	IFNa2	IR gain (paired with IR loss)	37	50	0.425287	0.319875	0.535934	0.197979	0.263972	FALSE
Control	IFNa2	ES (paired with EI)	75	70	0.517241	0.432842	0.600922	0.739882	0.739882	FALSE

## Sheet: DataS3c
DataS3c. Functional consequence analysis of LCL (|dIF| > 0.05)
condition_1	condition_2	conseqPair	feature	propOfRelevantEvents	propCiLo	propCiHi	propPval	#Up	#Down	propQval	Significant
Control	IFNa2	x3_utr_length	3UTR is shorter (paired with 3UTR is longer)	0.910072	0.88316	0.932517	5.72019e-96	506	50	7.43624e-95	TRUE
Control	IFNa2	x5_utr_length	5UTR is shorter (paired with 5UTR is longer)	0.370492	0.316147	0.427379	7.12387e-06	113	192	3.08701e-05	TRUE
Control	IFNa2	domains_identified	Domain gain (paired with Domain loss)	0.663551	0.565762	0.752029	0.000923158	71	36	0.00171444	TRUE
Control	IFNa2	IDR_identified	IDR gain (paired with IDR loss)	0.692308	0.577575	0.79192	0.000901004	54	24	0.00171444	TRUE
Control	IFNa2	NMD_status	NMD insensitive (paired with NMD sensitive)	0.758621	0.5646	0.897016	0.00813006	22	7	0.0132113	TRUE
Control	IFNa2	signal_peptide_identified	Signal peptide gain (paired with Signal peptide loss)	0.8	0.563386	0.942666	0.0118179	16	4	0.0170703	TRUE
Control	IFNa2	IDR_length	IDR length gain (paired with IDR length loss)	0.75	0.428142	0.945139	0.145996	9	3	0.172541	FALSE
Control	IFNa2	intron_retention	Intron retention loss (paired with Intron retention gain)	0.577778	0.469066	0.681224	0.170242	52	38	0.184429	FALSE
