# Supplementary material for: Functional and dynamic profiling of transcript isoforms reveals essential roles of alternative splicing in interferon response
Source: Cell Genom. 2024 Sep 16;4(10):100654. doi: 10.1016/j.xgen.2024.100654 (PMC11602592; doi:10.1016/j.xgen.2024.100654)
Supplement: Data S4. Result of DIU analysis in primary B cells, related to Figure 3 — DataS4a. DIU analysis of Primary B-cells (dIF >0.05). (Columns) isoform_id: Identifier for the isoform, condition_1: Control condition, condition_2: IFNa2 condition, dIF: Difference in isoform fraction between conditions (IF2 - IF1), pvalue: P-value for the differential isoform usage, padj: Adjusted p-value for multiple testing corrections, IF1: Isoform fraction in Control condition, IF2: Isoform fraction in IFNa2 condition, gene_name: Name of the gene associated with the isoform. DataS4b. Enriched AS event analysis of primary B-cell (|dIF| > 0.05). (Columns) condition_1: Unstimulated condition, condition_2: Stimulated condition, AStype: Type of AS event, nUp: Number of genes with a gain of the splicing type, nDown: Number of genes with a loss of the splicing type, propUp: Proportion of genes with a gain of the splicing type, propUpCiLo: Lower confidence interval of propUp, propUpCiHi: Upper confidence interval of propUp, propUpPval: P-value for propUp, propUpQval: Adjusted p-value for propUp, Significant: Significance indicator. DataS4c. Functional consequence analysis of primary B-cell (|dIF| > 0.05). (Columns) condition_1: Unstimulated condition, condition_2: Stimulated condition, AStype: Type of AS event, conseqPair: Set of opposite consequences, feature: Description of the consequence (with the opposite in parentheses), propOfRelevantEvents: Proportion of genes with the consequence, propCiLo: Lower confidence interval of propOfRelevantEvent, propCiHi: Upper confidence interval of propOfRelevantEvents, propPval: P-value for propOfRelevantEvents, nUp: Number of genes with the consequence, nDown: Number of genes with the opposite consequence, propQval: Adjusted p-value for propOfRelevantEvents. [file mmc5.xlsx]

## Sheet: DataS4a
DataS4. DIU analysis of Primary B-cells (dIF > 0.05)
isoform_id	condition_1	condition_2	dIF	pvalue	padj	IF1	IF2	gene_name
PB.15382.1	unstimulated	X72h	0.973	1.41564e-06	0.000274931	0	0.973	FAM222B
PB.14615.6	unstimulated	X72h	0.858725	7.28936e-05	0.00777857	0	0.858725	MRTFB
PB.15863.1	unstimulated	X72h	0.855867	0.000114185	0.0112701	0.144133	1	FDXR
PB.5127.5	unstimulated	X72h	0.829417	0.000463271	0.0340129	0.0911333	0.92055	MAD2L1-DT
PB.20504.2	unstimulated	X72h	0.826767	0.000118899	0.0116576	0.124333	0.9511	DNAJC4_NUDT22
PB.9606.2	unstimulated	X24h	0.82275	1.1749e-05	0.0015154	0	0.82275	ENSG00000229422
PB.4603.2	X24h	X72h	0.82125	1.38463e-10	1.80977e-07	0.0363	0.85755	ZBTB49
PB.5001.1	unstimulated	X24h	0.811958	0.00048787	0.0349591	0.134367	0.946325	TSPAN5
PB.14951.3	unstimulated	X24h	0.7586	1.98011e-06	0.000312153	0	0.7586	PLA2G15
PB.9668.7	unstimulated	X24h	0.74535	4.30987e-09	1.50057e-06	0	0.74535	PSAT1
PB.17550.9	unstimulated	X24h	0.71645	2.85878e-14	6.24006e-11	0	0.71645	TTPAL
PB.4603.2	unstimulated	X72h	0.716217	0.000201157	0.0178022	0.141333	0.85755	ZBTB49
PB.14209.2	unstimulated	X24h	0.713658	0.000376271	0.0287018	0.266967	0.980625	MAP2K5
PB.16630.3	unstimulated	X72h	0.711825	2.00356e-07	5.19104e-05	0	0.711825	NACC1
PB.2294.7	unstimulated	X72h	0.69545	9.85475e-12	1.76335e-08	0	0.69545	DOK1
PB.2294.7	unstimulated	X24h	0.694875	6.24483e-18	3.77374e-14	0	0.694875	DOK1
PB.12132.2	unstimulated	X72h	0.67325	0.00018458	0.0166702	0	0.67325	TMEM117
PB.15217.4	unstimulated	X72h	0.66695	1.19677e-10	1.07072e-07	0	0.66695	ELP5
PB.17509.10	unstimulated	X24h	0.66445	1.81916e-10	1.09831e-07	0	0.66445	DSN1
PB.294.1	unstimulated	X72h	0.650633	6.48878e-05	0.00702346	0.296567	0.9472	SNHG3
PB.17002.2	unstimulated	X72h	0.64475	0.000238522	0.0204148	0	0.64475	ZNF155_ZNF221
PB.14023.9	unstimulated	X72h	0.634425	1.27321e-07	3.42267e-05	0	0.634425	SORD
PB.11934.11	unstimulated	X72h	0.6332	1.57002e-11	2.50484e-08	0	0.6332	ENSG00000291107_ENSG00000257027
PB.5671.1	unstimulated	X24h	0.632675	0.000417711	0.0309477	0	0.632675	CCNB1
PB.13279.2	unstimulated	X24h	0.620208	5.07968e-09	1.74716e-06	0.0239667	0.644175	ABHD4
PB.5689.4	unstimulated	X72h	0.601483	0.000540665	0.0383143	0.0575667	0.65905	SMN2
PB.2533.2	unstimulated	X72h	0.598125	8.29113e-06	0.00122208	0.019	0.617125	TMEM177
PB.12942.1	unstimulated	X72h	0.594475	3.47501e-05	0.00422454	0.0032	0.597675	RFXAP
PB.18123.9	unstimulated	X72h	0.593725	1.77491e-05	0.00236898	0	0.593725	APOL1
PB.294.1	unstimulated	X24h	0.589908	2.90219e-05	0.00331398	0.296567	0.886475	SNHG3
PB.10648.3	unstimulated	X72h	0.58965	7.9828e-06	0.0011811	0	0.58965	HECTD2
PB.1491.4	X24h	X72h	0.5854	1.45792e-06	0.000698707	0.02225	0.60765	DSTYK
PB.8533.15	unstimulated	X24h	0.581025	7.76282e-08	1.8908e-05	0	0.581025	LINC00996
PB.5671.1	unstimulated	X72h	0.57215	2.58465e-06	0.000461042	0	0.57215	CCNB1
PB.15246.17	X24h	X72h	0.569975	9.20941e-06	0.00386594	0.0299	0.599875	CNTROB
PB.17238.5	unstimulated	X24h	0.569025	0.000413514	0.0307572	0.398	0.967025	ZNF551
PB.1837.18	unstimulated	X24h	0.565917	0.000248854	0.0204681	0.0655333	0.63145	RSAD2
PB.3302.10	unstimulated	X72h	0.56225	2.24378e-11	3.21192e-08	0	0.56225	BRPF1
PB.2324.2	unstimulated	X72h	0.561067	1.43003e-09	8.61916e-07	0.350433	0.9115	CAPG
PB.24274.6	unstimulated	X24h	0.55965	9.47714e-05	0.00903944	0	0.55965	ODF3B_TYMP
PB.8971.3	X24h	X72h	0.54045	9.43058e-15	2.71176e-11	0	0.54045	IL7
PB.2328.1	unstimulated	X72h	0.5389	3.53306e-05	0.00426792	0	0.5389	GGCX
PB.12119.1	unstimulated	X24h	0.53785	8.91875e-08	2.12671e-05	0	0.53785	GXYLT1
PB.12553.32	unstimulated	X24h	0.535225	4.01596e-10	1.99924e-07	0	0.535225	DRAM1
PB.14976.1	unstimulated	X72h	0.534858	0.00054216	0.0383728	0.414667	0.949525	EXOSC6
PB.7139.2	unstimulated	X72h	0.534475	0.000451759	0.0333549	0.151	0.685475	MANEA
PB.11934.11	unstimulated	X24h	0.534375	1.3107e-12	1.69057e-09	0	0.534375	ENSG00000291107_ENSG00000257027
PB.11215.3	unstimulated	X72h	0.53225	0.000259813	0.0218465	0.0185	0.55075	SLC43A1
PB.5152.4	unstimulated	X72h	0.530492	0.000219135	0.0190113	0.0351333	0.565625	ABHD18
PB.1045.1	unstimulated	X72h	0.528725	0.000506905	0.0365163	0.2683	0.797025	SCNM1
PB.15570.4	unstimulated	X24h	0.525525	7.27149e-07	0.000129364	0	0.525525	TMEM106A
PB.12685.1	unstimulated	X24h	0.521067	2.83522e-08	7.81089e-06	0.478933	1	SLC8B1
PB.3112.4	X24h	X72h	0.5195	2.74133e-05	0.0105103	0	0.5195	CHPF
PB.220.1	unstimulated	X24h	0.5192	0.000365482	0.0280674	0	0.5192	GALE
PB.15570.4	unstimulated	X72h	0.51875	6.1573e-08	1.8654e-05	0	0.51875	TMEM106A
PB.9668.7	unstimulated	X72h	0.51525	1.24334e-05	0.0017492	0	0.51525	PSAT1
PB.2638.2	unstimulated	X72h	0.505242	0.000183739	0.0166467	0.298533	0.803775	ORC4
PB.18123.9	unstimulated	X24h	0.49995	5.53458e-05	0.00576635	0	0.49995	APOL1
PB.17550.9	unstimulated	X72h	0.4999	8.17839e-07	0.000170286	0	0.4999	TTPAL
PB.8432.23	unstimulated	X24h	0.4999	2.25324e-10	1.29168e-07	0	0.4999	NUP205
PB.1202.1	X24h	X72h	0.49475	1.30952e-09	1.17672e-06	0	0.49475	USP21
PB.15348.2	unstimulated	X24h	0.491783	0.00052022	0.0366353	0.432367	0.92415	TMEM11
PB.11833.4	unstimulated	X24h	0.49065	5.47124e-08	1.39125e-05	0	0.49065	CCDC77
PB.11833.1	unstimulated	X72h	0.4905	5.83195e-08	1.79533e-05	0	0.4905	CCDC77
PB.6540.5	unstimulated	X24h	0.489775	7.0834e-22	4.01997e-17	0	0.489775	MYLIP
PB.6540.5	unstimulated	X72h	0.483475	1.24828e-15	1.3479e-11	0	0.483475	MYLIP
PB.6024.18	unstimulated	X24h	0.4823	2.66913e-05	0.00307884	0	0.4823	GRAMD2B
PB.3302.10	unstimulated	X24h	0.481375	6.20761e-08	1.53171e-05	0	0.481375	BRPF1
PB.16088.13	unstimulated	X24h	0.481	4.8148e-05	0.00515034	0	0.481	TWSG1
PB.16532.12	unstimulated	X24h	0.4802	3.65242e-12	3.70147e-09	0	0.4802	ZNF426
PB.4914.1	unstimulated	X72h	0.477967	5.51428e-06	0.000867424	0.522033	1	PAQR3
PB.18339.8	unstimulated	X24h	0.474625	1.64651e-10	1.03825e-07	0	0.474625	HCCS
PB.8823.2	unstimulated	X24h	0.47375	2.01291e-09	7.6669e-07	0	0.47375	THAP1
PB.12299.1	unstimulated	X24h	0.472525	1.79732e-08	5.31257e-06	0	0.472525	NEMP1
PB.13491.8	X24h	X72h	0.472275	7.10552e-11	1.04779e-07	0	0.472275	JKAMP
PB.22692.43	unstimulated	X72h	0.469175	0.00024459	0.0208098	0	0.469175	ABHD3
PB.26707.13	X24h	X72h	0.462625	5.10497e-14	1.22328e-10	0	0.462625	AARS2
PB.663.1	unstimulated	X24h	0.4609	1.31371e-06	0.000216731	0	0.4609	NEXN
PB.2047.20	unstimulated	X72h	0.460825	1.85913e-10	1.4785e-07	0	0.460825	DHX57
PB.12902.14	unstimulated	X24h	0.458575	4.39829e-11	3.36475e-08	0	0.458575	SLC7A1
PB.3134.2	unstimulated	X24h	0.453125	8.79718e-05	0.00856359	0	0.453125	IRS1
PB.9856.7	X24h	X72h	0.451225	9.33668e-05	0.0305087	0	0.451225	KIAA1958
PB.16753.3	unstimulated	X72h	0.45105	0.000377442	0.0292053	0.028	0.47905	LPAR2
PB.7139.2	unstimulated	X24h	0.45	0.000193598	0.0163986	0.151	0.601	MANEA
PB.22992.23	unstimulated	X24h	0.445975	5.67762e-08	1.41946e-05	0	0.445975	ZNF701
PB.14689.3	unstimulated	X72h	0.445825	0.000111133	0.0110284	0	0.445825	COG7
PB.9336.3	unstimulated	X72h	0.445275	8.93758e-13	2.32617e-09	0	0.445275	C8orf33
PB.3310.8	unstimulated	X24h	0.445033	0.000371378	0.0284432	0.0226667	0.4677	CRELD1
PB.12942.1	unstimulated	X24h	0.443375	4.55957e-05	0.00491948	0.0032	0.446575	RFXAP
PB.16477.2	unstimulated	X72h	0.44135	3.88038e-09	1.88294e-06	0	0.44135	CLPP
PB.5442.3	unstimulated	X72h	0.440375	0.0005269	0.0376596	0.0248	0.465175	ATPSCKMT
PB.3124.2	unstimulated	X24h	0.436192	0.000302787	0.0238112	0.106333	0.542525	MRPL44
PB.8823.2	unstimulated	X72h	0.432175	8.33081e-11	8.36867e-08	0	0.432175	THAP1
PB.9864.1	unstimulated	X72h	0.426025	5.51833e-07	0.000123427	0	0.426025	PRPF4
PB.18580.3	unstimulated	X24h	0.422175	1.13781e-09	4.8189e-07	0	0.422175	KLF8
PB.28597.67	unstimulated	X24h	0.418275	6.25385e-08	1.53644e-05	0	0.418275	FANCG
PB.9000.39	unstimulated	X24h	0.41715	2.29052e-05	0.00271381	0	0.41715	WWP1
PB.15322.2	unstimulated	X24h	0.417108	0.000286416	0.0228296	0.554267	0.971375	LLGL1
PB.12902.14	unstimulated	X72h	0.413	7.80756e-08	2.32004e-05	0	0.413	SLC7A1
PB.7215.3	unstimulated	X24h	0.411108	0.000703556	0.0464822	0.0411667	0.452275	CDK19
PB.8807.12	unstimulated	X72h	0.408675	2.59398e-09	1.40122e-06	0	0.408675	TM2D2
PB.11833.1	unstimulated	X24h	0.4084	7.92516e-05	0.00780849	0	0.4084	CCDC77
PB.10017.4	unstimulated	X72h	0.407525	6.80734e-08	2.05148e-05	0	0.407525	MIGA2
PB.15336.4	X24h	X72h	0.40485	5.0543e-05	0.0180542	0	0.40485	MAPK7
PB.15336.4	unstimulated	X72h	0.40485	0.000176775	0.0161434	0	0.40485	MAPK7
PB.11780.11	unstimulated	X24h	0.403275	3.11646e-08	8.46246e-06	0	0.403275	TMEM218
PB.8995.14	unstimulated	X72h	0.4019	0.000103237	0.0103706	0	0.4019	LRRCC1
PB.15668.7	unstimulated	X72h	0.398175	1.81679e-05	0.00240804	0	0.398175	ABI3
PB.24274.6	unstimulated	X72h	0.395975	0.000655826	0.0446516	0	0.395975	ODF3B_TYMP
PB.14792.1	unstimulated	X24h	0.39215	7.25849e-05	0.00725236	0	0.39215	SETD1A
PB.14564.2	unstimulated	X24h	0.388725	0.000197595	0.0166626	0	0.388725	UBALD1
PB.1552.11	X24h	X72h	0.388475	1.89237e-13	4.03075e-10	0	0.388475	PACC1
PB.1552.11	unstimulated	X72h	0.388475	1.17924e-08	4.65669e-06	0	0.388475	PACC1
PB.464.2	unstimulated	X24h	0.38845	1.52293e-06	0.00024415	0	0.38845	IPO13
PB.16113.12	unstimulated	X24h	0.38755	2.13715e-11	1.75779e-08	0	0.38755	LDLRAD4
PB.17894.5	unstimulated	X72h	0.38595	2.53313e-08	8.5825e-06	0	0.38595	ZBTB21
PB.15070.8	unstimulated	X72h	0.385025	3.97299e-07	9.4004e-05	0	0.385025	EMC8
PB.14174.5	unstimulated	X24h	0.3837	7.51817e-07	0.000133335	0	0.3837	TRIP4
PB.9620.1	unstimulated	X72h	0.38205	0.000463335	0.0340129	0.0066	0.38865	ZNF658
PB.13701.7	unstimulated	X24h	0.381075	0.000722332	0.0475015	0.0452	0.426275	ANGEL1
PB.7084.33	unstimulated	X24h	0.3798	1.31103e-13	2.32511e-10	0	0.3798	DOP1A
PB.10090.4	unstimulated	X24h	0.378058	2.44582e-05	0.00287977	0.00596667	0.384025	SNAPC4
PB.13701.7	unstimulated	X72h	0.3764	0.000177324	0.0161615	0.0452	0.4216	ANGEL1
PB.2185.10	unstimulated	X24h	0.375475	1.79843e-07	3.82263e-05	0	0.375475	VPS54
PB.1800.16	unstimulated	X24h	0.37095	8.7679e-15	2.61893e-11	0	0.37095	AHCTF1
PB.12119.1	unstimulated	X72h	0.370275	2.45052e-08	8.45267e-06	0	0.370275	GXYLT1
PB.4790.1	unstimulated	X24h	0.368567	1.72644e-08	5.12979e-06	0.0927333	0.4613	DANCR
PB.6950.16	unstimulated	X24h	0.367925	0.000128921	0.0118582	0	0.367925	LRRC1
PB.9066.8	unstimulated	X24h	0.367725	1.37485e-07	3.04787e-05	0	0.367725	STK3
PB.7084.33	unstimulated	X72h	0.366075	3.55936e-11	4.40987e-08	0	0.366075	DOP1A
PB.3310.8	unstimulated	X72h	0.365883	0.00046736	0.034255	0.0226667	0.38855	CRELD1
PB.10818.2	unstimulated	X24h	0.36545	1.84706e-07	3.91135e-05	0	0.36545	CASP7
PB.9910.18	unstimulated	X72h	0.3648	2.47844e-08	8.49777e-06	0	0.3648	RBM18
PB.12003.17	unstimulated	X24h	0.363675	2.04839e-12	2.23558e-09	0	0.363675	GOLT1B
PB.9495.4	unstimulated	X24h	0.362358	5.30741e-05	0.00558449	0.426567	0.788925	BAG1
PB.2934.21	unstimulated	X72h	0.362167	2.37027e-06	0.000426575	0.0713333	0.4335	SLC39A10
PB.14723.1	unstimulated	X24h	0.36165	4.92888e-05	0.00523827	0	0.36165	KATNIP
PB.7876.9	unstimulated	X24h	0.3599	1.58329e-13	2.64279e-10	0	0.3599	ZNF680
PB.18095.11	unstimulated	X24h	0.35905	1.8505e-11	1.56745e-08	0	0.35905	RNF185
PB.11309.3	unstimulated	X72h	0.356183	0.000450588	0.0333465	0.129867	0.48605	NUDT22
PB.4686.118	unstimulated	X24h	0.3534	2.44337e-08	7.00335e-06	0	0.3534	PI4K2B
PB.14268.12	unstimulated	X24h	0.348583	0.000547305	0.038205	0.0285667	0.37715	C15orf39
PB.9336.3	unstimulated	X24h	0.3456	4.44664e-11	3.36475e-08	0	0.3456	C8orf33
PB.799.3	unstimulated	X72h	0.34515	2.1522e-09	1.20817e-06	0	0.34515	SLC30A7
PB.14954.8	unstimulated	X24h	0.34335	4.26831e-09	1.49528e-06	0	0.34335	PRMT7
PB.10969.7	unstimulated	X24h	0.342992	9.91412e-05	0.00937744	0.00913333	0.352125	STIM1
PB.16602.4	unstimulated	X72h	0.341325	8.6917e-10	5.52976e-07	0	0.341325	ZNF44
PB.10969.22	X24h	X72h	0.341225	1.24062e-10	1.65926e-07	0	0.341225	STIM1
PB.24205.26	unstimulated	X24h	0.33975	5.31369e-05	0.00558449	0.0104	0.35015	ENSG00000286129
PB.8018.16	unstimulated	X24h	0.338	2.8044e-11	2.27365e-08	0	0.338	DBF4
PB.17107.2	unstimulated	X24h	0.336925	0.000758352	0.0490182	0.0301	0.367025	IRF3
PB.8609.2	unstimulated	X24h	0.33675	0.000650097	0.0437137	0	0.33675	MCPH1-DT
PB.10017.4	unstimulated	X24h	0.3353	5.11199e-08	1.30683e-05	0	0.3353	MIGA2
PB.18365.9	unstimulated	X24h	0.33415	2.23584e-13	3.52468e-10	0	0.33415	TLR7
PB.14689.3	unstimulated	X24h	0.33285	0.000654983	0.043938	0	0.33285	COG7
PB.3189.1	unstimulated	X24h	0.3274	0.000170694	0.0149095	0.0284	0.3558	COPS7B
PB.10963.20	unstimulated	X24h	0.3252	4.92021e-13	6.81054e-10	0	0.3252	ZNF195
PB.354.3	unstimulated	X72h	0.325075	0.000117905	0.0115799	0	0.325075	ZMYM1
PB.17862.5	unstimulated	X72h	0.3237	3.89515e-06	0.00064647	0	0.3237	HLCS
PB.10751.31	unstimulated	X24h	0.320542	6.93224e-05	0.00696362	0.0867333	0.407275	ARMH3
PB.5762.4	unstimulated	X24h	0.31955	1.47001e-12	1.81361e-09	0	0.31955	SCAMP1
PB.16116.20	unstimulated	X24h	0.3191	1.43979e-12	1.81361e-09	0	0.3191	RNMT
PB.12062.11	unstimulated	X24h	0.318408	0.000637202	0.0431533	0.165167	0.483575	MED21
PB.5363.25	unstimulated	X24h	0.316775	1.01177e-11	9.26125e-09	0	0.316775	TRAPPC11
PB.16409.3	unstimulated	X72h	0.3162	2.27502e-07	5.78958e-05	0.0115	0.3277	SF3A2
PB.10521.7	X24h	X72h	0.31565	1.41027e-07	8.91257e-05	0	0.31565	MCU
PB.170.65	unstimulated	X24h	0.3142	7.32268e-06	0.00100381	0	0.3142	EMC1
PB.10811.6	X24h	X72h	0.314075	3.00556e-07	0.000180052	0	0.314075	GPAM
PB.10818.2	unstimulated	X72h	0.31005	2.79345e-05	0.00350767	0	0.31005	CASP7
PB.27624.35	unstimulated	X24h	0.307475	1.88693e-11	1.57481e-08	0	0.307475	BCAP29
PB.15668.7	unstimulated	X24h	0.30745	8.65737e-06	0.00116427	0	0.30745	ABI3
PB.1326.15	unstimulated	X24h	0.306117	2.12867e-07	4.49095e-05	0.0440333	0.35015	RABGAP1L
PB.7117.4	unstimulated	X24h	0.305875	3.1706e-07	6.35822e-05	0	0.305875	CNR1
PB.17635.9	unstimulated	X24h	0.3057	8.06798e-08	1.95673e-05	0	0.3057	RAE1
PB.11717.12	unstimulated	X72h	0.303692	0.000740207	0.0493433	0.0559333	0.359625	UBE4A
PB.4790.1	unstimulated	X72h	0.302717	4.56362e-05	0.00530037	0.0927333	0.39545	DANCR
PB.13726.8	unstimulated	X72h	0.300675	9.11281e-09	3.83669e-06	0	0.300675	GTF2A1
PB.2029.8	unstimulated	X24h	0.3003	5.0809e-08	1.30476e-05	0	0.3003	NDUFAF7
PB.17014.9	unstimulated	X24h	0.30015	7.09378e-10	3.16997e-07	0	0.30015	ZNF227
PB.9377.5	unstimulated	X24h	0.2992	5.82474e-06	0.000817204	0	0.2992	CDC37L1
PB.18365.9	unstimulated	X72h	0.2977	1.61859e-11	2.50484e-08	0	0.2977	TLR7
PB.5671.8	X24h	X72h	0.2951	1.19671e-06	0.00058823	0	0.2951	CCNB1
PB.4780.26	unstimulated	X72h	0.2928	2.34417e-09	1.29062e-06	0	0.2928	FRYL
PB.1235.11	unstimulated	X72h	0.291625	6.47679e-10	4.21425e-07	0	0.291625	POGK
PB.4780.26	unstimulated	X24h	0.288075	3.8577e-10	1.95475e-07	0	0.288075	FRYL
PB.25123.9	unstimulated	X72h	0.287925	0.00012788	0.0123478	0.0685	0.356425	TBL1XR1
PB.11129.1	unstimulated	X24h	0.285875	2.1236e-10	1.23956e-07	0	0.285875	FBXO3
PB.1521.4	unstimulated	X24h	0.28535	1.39401e-06	0.000227991	0.046	0.33135	CD55
PB.7989.12	unstimulated	X24h	0.28475	6.9056e-06	0.000953544	0	0.28475	DTX2
PB.12995.5	unstimulated	X24h	0.284575	0.000422637	0.0312311	0.1607	0.445275	TSC22D1
PB.17246.2	unstimulated	X24h	0.284375	7.56148e-06	0.00103405	0	0.284375	ZNF256
PB.11463.5	unstimulated	X24h	0.283483	0.000110865	0.0103654	0.0196667	0.30315	ATG16L2
PB.17157.6	unstimulated	X24h	0.282842	9.33042e-05	0.00892951	0.00383333	0.286675	ZNF600
PB.20492.13	unstimulated	X24h	0.28275	3.53717e-06	0.000533502	0	0.28275	TUT1
PB.16483.6	unstimulated	X72h	0.28205	5.55957e-06	0.000872152	0	0.28205	DENND1C
PB.14930.5	unstimulated	X24h	0.281375	4.82799e-05	0.00515034	0	0.281375	FHOD1
PB.1940.15	unstimulated	X24h	0.28085	0.000278699	0.0222806	0	0.28085	ADCY3
PB.16891.1	unstimulated	X24h	0.280725	7.48451e-09	2.46954e-06	0	0.280725	ZNF383
PB.15941.6	unstimulated	X72h	0.2806	7.41385e-05	0.00787587	0	0.2806	USP36
PB.18240.24	unstimulated	X72h	0.278775	4.94021e-08	1.56635e-05	0	0.278775	PACSIN2
PB.16852.9	unstimulated	X24h	0.27745	1.86994e-09	7.17045e-07	0	0.27745	ZBTB32
PB.20492.13	unstimulated	X72h	0.277225	1.6931e-05	0.00228811	0	0.277225	TUT1
PB.11463.10	unstimulated	X24h	0.276292	0.000345981	0.0267508	0.0192333	0.295525	ATG16L2
PB.2934.21	unstimulated	X24h	0.275342	3.91892e-06	0.000580697	0.0713333	0.346675	SLC39A10
PB.11463.5	unstimulated	X72h	0.275283	0.000335833	0.026782	0.0196667	0.29495	ATG16L2
PB.24758.29	unstimulated	X24h	0.273425	1.05501e-13	1.93142e-10	0	0.273425	NEPRO
PB.12213.52	unstimulated	X24h	0.2729	1.79829e-07	3.82263e-05	0	0.2729	LARP4
PB.23102.10	X24h	X72h	0.272425	7.9934e-06	0.00340519	0	0.272425	CAD
PB.9686.4	unstimulated	X24h	0.26955	0.000173012	0.0150595	0	0.26955	C9orf64
PB.22028.7	unstimulated	X24h	0.264108	0.00024699	0.0203738	0.0124667	0.276575	TIPIN
PB.8018.10	X24h	X72h	0.26395	3.4832e-08	2.56819e-05	0	0.26395	DBF4
PB.14541.10	unstimulated	X72h	0.26135	1.64523e-10	1.36528e-07	0	0.26135	ZNF263
PB.15557.13	X24h	X72h	0.26105	7.90588e-14	1.74872e-10	0	0.26105	BECN1
PB.15557.13	unstimulated	X72h	0.26105	5.19852e-10	3.48757e-07	0	0.26105	BECN1
PB.1070.11	X24h	X72h	0.260375	1.91286e-09	1.64192e-06	0	0.260375	INTS3
PB.20520.42	unstimulated	X72h	0.259842	0.000534773	0.038038	0.0100333	0.269875	RBM4
PB.6054.16	unstimulated	X24h	0.25915	3.22138e-14	6.77109e-11	0	0.25915	FNIP1
PB.12877.2	unstimulated	X24h	0.257567	0.000535328	0.0374149	0.0128333	0.2704	CDK8
PB.5667.7	unstimulated	X72h	0.25575	2.12704e-08	7.61201e-06	0	0.25575	PIK3R1
PB.17606.6	unstimulated	X24h	0.254975	4.06299e-06	0.000598916	0	0.254975	SLC9A8
PB.9811.36	unstimulated	X24h	0.25465	3.58221e-12	3.69632e-09	0	0.25465	SLC44A1
PB.10999.7	unstimulated	X24h	0.253625	3.54914e-09	1.2668e-06	0	0.253625	PPFIBP2
PB.2005.2	unstimulated	X72h	0.252058	0.00059639	0.0414453	0.0297667	0.281825	MEMO1
PB.24499.88	unstimulated	X72h	0.252	5.79174e-08	1.79259e-05	0	0.252	LIMD1
PB.19688.209	unstimulated	X72h	0.2498	1.29445e-07	3.4474e-05	0	0.2498	IFI44
PB.799.3	unstimulated	X24h	0.249375	7.0376e-10	3.16982e-07	0	0.249375	SLC30A7
PB.8763.12	unstimulated	X24h	0.248725	6.56639e-14	1.28502e-10	0	0.248725	LEPROTL1
PB.6183.13	unstimulated	X24h	0.2483	0.00061679	0.0421736	0	0.2483	ARHGAP26
PB.11281.2	unstimulated	X24h	0.247433	6.36762e-05	0.00647625	0.680967	0.9284	UBXN1
PB.22197.16	unstimulated	X24h	0.2473	1.9765e-19	1.60243e-15	0	0.2473	ARL6IP1
PB.4718.44	X24h	X72h	0.2465	7.35587e-14	1.69214e-10	0	0.2465	TLR10
PB.7280.63	unstimulated	X24h	0.246325	2.50599e-08	7.11099e-06	0	0.246325	NCOA7
PB.16737.82	X24h	X72h	0.24575	1.4732e-08	1.1606e-05	0	0.24575	SUGP2
PB.28979.2	unstimulated	X24h	0.244025	5.83182e-06	0.000817204	0	0.244025	CTPS2
PB.10346.15	unstimulated	X24h	0.2419	9.78495e-06	0.00129143	0	0.2419	CREM
PB.18444.22	unstimulated	X24h	0.240225	0.000734469	0.0479661	0.0164	0.256625	GK
PB.11677.29	unstimulated	X24h	0.238775	3.58936e-10	1.83517e-07	0	0.238775	POU2AF1
PB.5611.8	unstimulated	X72h	0.2385	2.9418e-08	9.7933e-06	0	0.2385	IL6ST
PB.14940.1	unstimulated	X24h	0.2378	0.000415899	0.0308537	0	0.2378	GFOD2
PB.1326.15	unstimulated	X72h	0.236742	4.72068e-05	0.00544962	0.0440333	0.280775	RABGAP1L
PB.13062.4	unstimulated	X24h	0.236625	7.68619e-05	0.00759942	0.0221	0.258725	DLEU2
PB.14297.14	unstimulated	X24h	0.235475	1.07183e-10	7.07309e-08	0	0.235475	IDH3A
PB.10736.21	unstimulated	X72h	0.23515	5.14132e-07	0.000116358	0	0.23515	HIF1AN
PB.23102.18	unstimulated	X72h	0.234125	0.000135909	0.0130352	0.0065	0.240625	CAD
PB.14561.3	unstimulated	X24h	0.2332	0.000386309	0.0293099	0	0.2332	NMRAL1
PB.18917.7	unstimulated	X24h	0.233175	3.70358e-06	0.00055458	0	0.233175	MECP2
PB.12552.8	unstimulated	X24h	0.232675	1.1542e-07	2.62395e-05	0	0.232675	GNPTAB
PB.9917.13	unstimulated	X72h	0.232675	1.41554e-07	3.73513e-05	0	0.232675	ZBTB6
PB.8444.47	unstimulated	X72h	0.23105	5.24848e-05	0.00592167	0	0.23105	CREB3L2
PB.24758.29	unstimulated	X72h	0.230825	9.71209e-08	2.7945e-05	0	0.230825	NEPRO
PB.740.59	X24h	X72h	0.230175	0.000133587	0.0413041	0.01605	0.246225	CDC7
PB.14978.11	unstimulated	X72h	0.229975	1.36927e-09	8.34073e-07	0	0.229975	DDX19A
PB.9549.28	unstimulated	X72h	0.229033	2.24389e-05	0.00290685	0.0549667	0.284	ZCCHC7
PB.2568.23	X24h	X72h	0.228825	3.25823e-08	2.43351e-05	0	0.228825	SAP130
PB.2568.23	unstimulated	X72h	0.228825	1.98162e-05	0.00260242	0	0.228825	SAP130
PB.17963.24	unstimulated	X24h	0.2265	8.79741e-09	2.83677e-06	0	0.2265	BCL2L13
PB.9018.7	unstimulated	X24h	0.2258	2.47629e-10	1.36441e-07	0	0.2258	TMEM64
PB.2164.3	unstimulated	X24h	0.225517	0.000656814	0.0439569	0.0402333	0.26575	AHSA2P
PB.15423.15	unstimulated	X24h	0.224225	3.40299e-05	0.00382429	0	0.224225	MYO1D
PB.3484.3	unstimulated	X24h	0.223767	0.00051898	0.0366332	0.0359333	0.2597	VILL
PB.2732.2	unstimulated	X24h	0.2233	8.38767e-09	2.74256e-06	0	0.2233	FASTKD1
PB.22893.7	unstimulated	X72h	0.2225	1.11902e-05	0.00158992	0.7775	1	GTF2F1
PB.16712.4	X24h	X72h	0.222225	4.46897e-05	0.0163701	0.01365	0.235875	IL12RB1
PB.24163.9	unstimulated	X24h	0.2219	2.26926e-07	4.74825e-05	0	0.2219	URB1
PB.15742.4	unstimulated	X24h	0.2211	5.10669e-06	0.000731856	0	0.2211	SKA2
PB.11684.40	unstimulated	X24h	0.21995	4.38614e-10	2.12754e-07	0	0.21995	DLAT
PB.18370.5	unstimulated	X72h	0.219675	8.67474e-07	0.000178672	0	0.219675	TCEANC
PB.18370.5	X24h	X72h	0.219675	1.05777e-09	9.97251e-07	0	0.219675	TCEANC
PB.1994.7	unstimulated	X72h	0.219475	8.28286e-18	2.37134e-13	0	0.219475	YPEL5
PB.4825.12	unstimulated	X24h	0.218475	1.21968e-08	3.78248e-06	0	0.218475	PAICS
PB.9549.28	unstimulated	X24h	0.218283	3.22132e-06	0.000490124	0.0549667	0.27325	ZCCHC7
PB.16712.2	unstimulated	X24h	0.217475	5.19498e-07	9.7123e-05	0	0.217475	IL12RB1
PB.14280.25	X24h	X72h	0.2168	7.07761e-08	4.84564e-05	0	0.2168	FBXO22
PB.15754.4	unstimulated	X72h	0.2159	2.69846e-09	1.43066e-06	0	0.2159	RPS6KB1
PB.23677.41	unstimulated	X72h	0.215867	0.000360406	0.0281496	0.00893333	0.2248	ATF2
PB.16556.4	unstimulated	X24h	0.215675	8.3065e-06	0.00112241	0	0.215675	ATG4D
PB.14056.6	unstimulated	X24h	0.215375	4.17552e-10	2.04284e-07	0	0.215375	USP8
PB.16829.26	unstimulated	X72h	0.214725	9.98353e-14	3.57279e-10	0	0.214725	LSM14A
PB.12213.60	unstimulated	X72h	0.21355	9.48993e-07	0.000193375	0	0.21355	LARP4
PB.21651.51	unstimulated	X72h	0.212425	0.000155149	0.0146595	0	0.212425	L3HYPDH
PB.4664.5	unstimulated	X24h	0.2124	3.87139e-15	1.37318e-11	0	0.2124	MED28
PB.18917.7	unstimulated	X72h	0.2121	1.56265e-05	0.00212531	0	0.2121	MECP2
PB.11034.46	unstimulated	X24h	0.211192	1.87469e-05	0.00228801	0.0389333	0.250125	USP47
PB.2170.323	unstimulated	X24h	0.210525	4.2132e-14	8.53955e-11	0	0.210525	XPO1
PB.14339.1	unstimulated	X72h	0.207525	5.7507e-12	1.13545e-08	0	0.207525	RAMAC
PB.3196.8	unstimulated	X72h	0.204725	0.000172992	0.0158994	0	0.204725	GIGYF2
PB.23035.23	unstimulated	X72h	0.204225	2.04388e-05	0.00267804	0	0.204225	CMPK2
PB.11890.27	unstimulated	X24h	0.203375	3.42193e-06	0.000517871	0	0.203375	NOP2
PB.19493.10	unstimulated	X72h	0.201775	1.75664e-08	6.53141e-06	0	0.201775	CHML
PB.9412.6	unstimulated	X24h	0.201517	0.000302927	0.0238112	0.107133	0.30865	KDM4C
PB.6981.32	unstimulated	X72h	0.201425	8.87886e-15	4.62177e-11	0	0.201425	PHF3
PB.891.6	unstimulated	X24h	0.201425	2.36355e-05	0.00279451	0	0.201425	PHTF1
PB.9943.8	X24h	X72h	0.2007	9.51981e-07	0.000479811	0	0.2007	GOLGA1
PB.9377.5	unstimulated	X72h	0.200675	1.50413e-06	0.000289983	0	0.200675	CDC37L1
PB.6112.10	unstimulated	X72h	0.199875	1.29497e-12	3.02734e-09	0	0.199875	FAM13B
PB.8104.13	unstimulated	X24h	0.199825	1.24052e-10	8.0002e-08	0	0.199825	ZNF655
PB.8763.12	unstimulated	X72h	0.199475	4.95135e-08	1.56635e-05	0	0.199475	LEPROTL1
PB.21711.31	X24h	X72h	0.1989	2.18541e-17	1.04736e-13	0	0.1989	EIF2S1
PB.22367.12	unstimulated	X24h	0.1989	1.10888e-07	2.56861e-05	0	0.1989	FBXO31
PB.10444.23	unstimulated	X72h	0.1987	1.34724e-13	4.28565e-10	0	0.1987	TFAM
PB.4578.16	unstimulated	X24h	0.197675	1.57029e-07	3.44081e-05	0	0.197675	LETM1
PB.11129.1	unstimulated	X72h	0.197475	2.50304e-08	8.53104e-06	0	0.197475	FBXO3
PB.9787.2	unstimulated	X24h	0.196575	0.000753495	0.0489271	0.015	0.211575	ALG2
PB.12797.10	X24h	X72h	0.196375	3.09752e-09	2.58172e-06	0	0.196375	SFSWAP
PB.4441.87	unstimulated	X24h	0.19545	8.49495e-11	5.67183e-08	0	0.19545	EIF4G1
PB.2501.6	unstimulated	X24h	0.195325	4.34527e-08	1.14168e-05	0	0.195325	RGPD8
PB.11075.2	unstimulated	X24h	0.19455	0.000689406	0.0458677	0	0.19455	HTATIP2
PB.2005.2	unstimulated	X24h	0.194233	5.0812e-05	0.00538001	0.0297667	0.224	MEMO1
PB.9186.78	unstimulated	X24h	0.193825	0.000164222	0.0144495	0	0.193825	SAMD12
PB.7480.5	unstimulated	X24h	0.193475	2.57191e-16	1.21634e-12	0	0.193475	WTAP
PB.2776.39	unstimulated	X24h	0.1933	0.000361944	0.0278712	0.0125	0.2058	SP3
PB.8503.24	unstimulated	X72h	0.19265	0.000126329	0.0122819	0	0.19265	EZH2
PB.3464.48	unstimulated	X72h	0.191875	1.45908e-09	8.70265e-07	0	0.191875	CLASP2
PB.2432.11	unstimulated	X72h	0.191025	1.74713e-07	4.56303e-05	0	0.191025	TXNDC9
PB.70.8	unstimulated	X72h	0.1907	2.7161e-05	0.00342557	0.0114	0.2021	DNAJC11
PB.10444.23	unstimulated	X24h	0.189825	5.34493e-10	2.5069e-07	0	0.189825	TFAM
PB.287.5	unstimulated	X72h	0.188275	3.32616e-06	0.000570217	0	0.188275	EYA3
PB.6054.5	unstimulated	X24h	0.188175	2.47014e-10	1.36441e-07	0	0.188175	FNIP1
PB.2509.4	unstimulated	X24h	0.187725	3.32001e-08	8.92972e-06	0	0.187725	PSD4
PB.18820.98	unstimulated	X72h	0.187625	9.427e-09	3.94e-06	0	0.187625	STAG2
PB.6802.4	unstimulated	X24h	0.187475	0.000498133	0.0355632	0	0.187475	PPARD
PB.4878.1	unstimulated	X24h	0.18745	1.0633e-08	3.35245e-06	0	0.18745	RCHY1
PB.21060.35	unstimulated	X72h	0.187042	2.09994e-05	0.00274303	0.00393333	0.190975	NUP107
PB.11709.24	unstimulated	X24h	0.186617	1.00371e-07	2.34413e-05	0.00283333	0.18945	PCSK7
PB.11280.1	unstimulated	X24h	0.186325	0.000165942	0.0145783	0	0.186325	INTS5
PB.10869.1	unstimulated	X72h	0.186125	0.00052748	0.0376596	0.0115	0.197625	NSMCE4A
PB.14280.2	X24h	X72h	0.18595	4.53231e-08	3.21794e-05	0	0.18595	FBXO22
PB.3611.37	unstimulated	X72h	0.185825	1.4632e-10	1.25046e-07	0	0.185825	RBM6
PB.12386.83	unstimulated	X24h	0.184475	1.17831e-12	1.55515e-09	0	0.184475	CPSF6
PB.18628.18	unstimulated	X72h	0.184017	0.000418345	0.0317494	0.00563333	0.18965	ZMYM3
PB.17994.16	unstimulated	X24h	0.184	6.5505e-07	0.000117896	0	0.184	MED15
PB.14820.7	unstimulated	X24h	0.18235	5.85048e-10	2.72153e-07	0	0.18235	VPS35
PB.8428.55	unstimulated	X72h	0.181625	2.99015e-07	7.47656e-05	0	0.181625	CYREN
PB.16506.11	unstimulated	X24h	0.181492	0.00062789	0.0427266	0.0159333	0.197425	PNPLA6
PB.15732.8	unstimulated	X72h	0.17975	0.000170202	0.0156934	0	0.17975	TSPOAP1-AS1
PB.5571.9	unstimulated	X24h	0.17965	0.000134537	0.0122556	0.0292	0.20885	TMEM267
PB.4668.6	unstimulated	X24h	0.17925	2.97479e-10	1.53478e-07	0	0.17925	DCAF16
PB.23323.34	unstimulated	X72h	0.179058	5.8933e-05	0.00650182	0.00616667	0.185225	GCFC2
PB.15941.30	unstimulated	X72h	0.178575	3.95078e-07	9.38662e-05	0	0.178575	USP36
PB.7785.24	unstimulated	X24h	0.1785	4.25127e-06	0.000620226	0	0.1785	ELMO1
PB.23035.23	unstimulated	X24h	0.17835	2.02241e-05	0.00243707	0	0.17835	CMPK2
PB.11677.29	unstimulated	X72h	0.177975	8.56978e-08	2.5164e-05	0	0.177975	POU2AF1
PB.170.38	unstimulated	X72h	0.175875	0.000177537	0.0161615	0.0079	0.183775	EMC1
PB.14832.34	unstimulated	X24h	0.1752	1.23049e-10	8.0002e-08	0	0.1752	PHKB
PB.9159.17	unstimulated	X72h	0.173667	0.000123497	0.0120671	0.0133333	0.187	PKHD1L1
PB.18220.26	unstimulated	X72h	0.172625	2.14044e-07	5.49594e-05	0	0.172625	SREBF2
PB.17949.2	unstimulated	X72h	0.17215	5.61955e-05	0.00629727	0	0.17215	PCNT
PB.11126.18	unstimulated	X72h	0.170525	2.65388e-10	2.02611e-07	0	0.170525	CD59
PB.8488.10	X24h	X72h	0.170225	1.27269e-05	0.00522803	0	0.170225	TCAF2
PB.16071.3	unstimulated	X72h	0.16965	5.13999e-09	2.3358e-06	0	0.16965	LINC00667
PB.5485.37	unstimulated	X24h	0.169575	1.64526e-09	6.48414e-07	0	0.169575	ZFR
PB.3509.5	unstimulated	X24h	0.1694	5.07385e-20	6.45154e-16	0	0.1694	CTNNB1
PB.7036.1	unstimulated	X24h	0.169233	0.000197449	0.0166626	0.00796667	0.1772	MTO1
PB.11628.2	unstimulated	X72h	0.169208	0.00028168	0.0231402	0.0461667	0.215375	CASP4
PB.23035.29	unstimulated	X72h	0.168875	0.000133222	0.0127989	0	0.168875	CMPK2
PB.11890.27	unstimulated	X72h	0.16855	1.08072e-05	0.00154317	0	0.16855	NOP2
PB.13491.3	unstimulated	X72h	0.16795	0.000266326	0.0222622	0.0392	0.20715	JKAMP
PB.23330.3	unstimulated	X72h	0.167367	0.000592754	0.0413918	0.0480333	0.2154	KCMF1
PB.3451.1	unstimulated	X72h	0.166625	3.4753e-06	0.000592239	0	0.166625	CNOT10
PB.891.6	unstimulated	X72h	0.165525	0.00015966	0.0149868	0	0.165525	PHTF1
PB.15970.25	unstimulated	X24h	0.165042	2.60017e-05	0.00300539	0.00893333	0.173975	HGS
PB.10869.1	unstimulated	X24h	0.164725	0.000576489	0.0399474	0.0115	0.176225	NSMCE4A
PB.16713.3	unstimulated	X72h	0.164425	0.000473902	0.0346112	0.0098	0.174225	MAST3
PB.1334.11	unstimulated	X72h	0.164158	0.00021216	0.018645	0.0186667	0.182825	MRPS14
PB.15653.10	X24h	X72h	0.163825	9.63204e-13	1.7869e-09	0	0.163825	SNX11
PB.15653.10	unstimulated	X72h	0.163825	4.05381e-09	1.95056e-06	0	0.163825	SNX11
PB.11793.2	unstimulated	X24h	0.163267	0.000472399	0.0340223	0.00633333	0.1696	FAM118B
PB.6210.15	unstimulated	X72h	0.1628	0.000224823	0.0193873	0	0.1628	GRPEL2
PB.15513.8	unstimulated	X24h	0.16205	2.41776e-10	1.35854e-07	0	0.16205	CASC3
PB.13308.16	unstimulated	X72h	0.1615	1.01967e-07	2.89037e-05	0	0.1615	DCAF11
PB.19688.174	unstimulated	X72h	0.160075	3.39139e-06	0.000579665	0	0.160075	IFI44
PB.15596.19	unstimulated	X24h	0.159525	0.000176601	0.0152549	0	0.159525	EFTUD2
PB.9319.23	unstimulated	X24h	0.159025	5.10491e-05	0.00539504	0	0.159025	CPSF1
PB.1994.7	unstimulated	X24h	0.158725	8.90221e-21	2.52609e-16	0	0.158725	YPEL5
PB.2726.27	unstimulated	X24h	0.15765	1.05203e-06	0.000178756	0	0.15765	CERS6
PB.12252.5	unstimulated	X72h	0.15755	0.000606917	0.0420211	0.014	0.17155	CALCOCO1
PB.22445.24	unstimulated	X72h	0.157242	0.00066939	0.0453593	0.0385333	0.195775	FLOT2_DHRS13
PB.15795.10	unstimulated	X72h	0.156575	4.54033e-09	2.09657e-06	0	0.156575	PECAM1
PB.7183.7	unstimulated	X72h	0.156525	6.06156e-09	2.71155e-06	0	0.156525	QRSL1
PB.15298.19	unstimulated	X72h	0.156342	7.95865e-07	0.000168779	0.00183333	0.158175	TRPV2
PB.17482.23	unstimulated	X72h	0.15445	9.91694e-06	0.00143392	0	0.15445	UQCC1
PB.2704.83	X24h	X72h	0.15405	1.75134e-14	4.57816e-11	0	0.15405	MARCHF7
PB.2975.4	unstimulated	X72h	0.153208	0.000214415	0.0187152	0.0117667	0.164975	NIF3L1
PB.11460.24	unstimulated	X24h	0.153175	2.86729e-05	0.00328073	0	0.153175	ARAP1
PB.13405.20	unstimulated	X72h	0.152717	0.000695181	0.0468298	0.00723333	0.15995	ARF6
PB.1631.22	unstimulated	X24h	0.151975	2.60274e-08	7.24072e-06	0	0.151975	FBXO28
PB.1277.41	unstimulated	X72h	0.151667	0.000132544	0.0127552	0.00653333	0.1582	SCYL3
PB.10479.74	unstimulated	X72h	0.1513	1.54817e-06	0.000296478	0	0.1513	HERC4
PB.26310.2	unstimulated	X24h	0.150875	4.60158e-08	1.18967e-05	0	0.150875	DDX46
PB.212.4	X24h	X72h	0.150525	2.84514e-05	0.010836	0.0026	0.153125	ZNF436
PB.4430.23	unstimulated	X72h	0.15015	3.32164e-06	0.000570217	0	0.15015	YEATS2
PB.8104.13	unstimulated	X72h	0.14965	2.84965e-05	0.00355486	0	0.14965	ZNF655
PB.661.45	unstimulated	X72h	0.14935	1.46225e-08	5.65724e-06	0	0.14935	USP33
PB.13054.9	unstimulated	X72h	0.149233	0.000235009	0.0201745	0.00976667	0.159	RCBTB1
PB.1235.11	unstimulated	X24h	0.148525	2.21634e-05	0.00263693	0	0.148525	POGK
PB.13576.13	unstimulated	X72h	0.14815	5.1937e-07	0.000117081	0	0.14815	RDH11
PB.21894.12	X24h	X72h	0.1475	2.63383e-07	0.000162872	0	0.1475	IVD
PB.610.5	unstimulated	X72h	0.14745	0.000359087	0.0281496	0.0422	0.18965	PDE4B
PB.2013.3	unstimulated	X24h	0.147425	0.000621012	0.0423602	0	0.147425	FAM98A
PB.18448.30	unstimulated	X24h	0.147358	0.000726026	0.047634	0.00706667	0.154425	DMD
PB.16892.10	unstimulated	X24h	0.147075	1.40356e-07	3.09941e-05	0	0.147075	ZNF875
PB.9770.2	unstimulated	X24h	0.147	1.2884e-08	3.9524e-06	0	0.147	TDRD7
PB.15173.24	unstimulated	X72h	0.14655	1.27888e-05	0.00179478	0	0.14655	ANKFY1
PB.15533.4	unstimulated	X24h	0.14635	0.000522028	0.036666	0	0.14635	NKIRAS2
PB.17963.24	unstimulated	X72h	0.14635	3.89821e-05	0.00465987	0	0.14635	BCL2L13
PB.16143.12	unstimulated	X72h	0.14595	7.49566e-05	0.00791871	0	0.14595	NPC1
PB.9714.59	unstimulated	X24h	0.14595	9.8468e-08	2.3092e-05	0	0.14595	SEMA4D
PB.23330.3	unstimulated	X24h	0.144992	0.000435096	0.0319054	0.0480333	0.193025	KCMF1
PB.21017.21	unstimulated	X24h	0.144775	9.16618e-06	0.00122978	0.0052	0.149975	DNAJC14
PB.12920.2	unstimulated	X24h	0.144233	0.000656156	0.0439569	0.0363667	0.1806	N4BP2L1
PB.11314.2	unstimulated	X24h	0.14405	5.76845e-05	0.0059522	0	0.14405	GPR137
PB.16115.1	unstimulated	X72h	0.142225	7.71189e-05	0.0081023	0	0.142225	FAM210A
PB.8552.2	unstimulated	X24h	0.141775	0.000458498	0.033232	0	0.141775	PRKAG2
PB.16212.3	unstimulated	X24h	0.14165	2.55552e-08	7.21548e-06	0	0.14165	PIAS2
PB.8060.58	unstimulated	X72h	0.1416	6.86267e-11	7.41414e-08	0	0.1416	SAMD9L
PB.1615.5	unstimulated	X24h	0.14155	0.000188366	0.0160272	0.0095	0.15105	TAF1A
PB.9099.12	unstimulated	X72h	0.141425	7.02691e-06	0.00105605	0.0088	0.150225	ZNF706
PB.729.3	unstimulated	X72h	0.1414	0.000726208	0.0486339	0	0.1414	LRRC8B
PB.6691.7	unstimulated	X72h	0.141367	0.000184555	0.0166702	0.00843333	0.1498	FLOT1
PB.13244.32	unstimulated	X72h	0.141242	1.15271e-06	0.000226814	0.00523333	0.146475	CDC16
PB.660.8	unstimulated	X72h	0.140675	2.25729e-08	7.8811e-06	0	0.140675	ZZZ3
PB.17331.3	unstimulated	X24h	0.14065	9.93262e-12	9.24092e-09	0	0.14065	GPCPD1
PB.367.14	X24h	X72h	0.140175	5.09083e-08	3.57041e-05	0	0.140175	AGO1
PB.3135.40	unstimulated	X72h	0.1393	1.50358e-08	5.77809e-06	0	0.1393	RHBDD1
PB.22510.14	unstimulated	X24h	0.138575	1.38374e-06	0.000227623	0	0.138575	NBR1
PB.15889.17	unstimulated	X72h	0.1385	2.43938e-18	1.39676e-13	0	0.1385	H3-3B
PB.429.26	unstimulated	X72h	0.13845	0.000283159	0.0231951	0	0.13845	CTPS1
PB.3915.4	unstimulated	X72h	0.138325	4.32721e-05	0.00509818	0	0.138325	GTPBP8
PB.8331.28	unstimulated	X24h	0.137808	0.000707378	0.0466261	0.00646667	0.144275	ZNF800
PB.22582.2	unstimulated	X72h	0.135675	0.00025774	0.021799	0.0177	0.153375	LIMD2
PB.610.5	unstimulated	X24h	0.135575	5.01563e-05	0.0053205	0.0422	0.177775	PDE4B
PB.6219.7	unstimulated	X72h	0.13515	0.000310353	0.0250996	0	0.13515	TCOF1
PB.5801.10	X24h	X72h	0.134275	9.53897e-06	0.00397526	0	0.134275	XRCC4
PB.16541.10	unstimulated	X24h	0.13385	7.59674e-05	0.00755044	0.0155	0.14935	SHFL
PB.3187.4	unstimulated	X24h	0.13215	0.000175317	0.0151834	0.8374	0.96955	PTMA
PB.61.13	unstimulated	X72h	0.130875	0.000480393	0.0350406	0	0.130875	ICMT
PB.12911.18	unstimulated	X72h	0.12995	3.76296e-10	2.66004e-07	0	0.12995	USPL1
PB.12991.27	unstimulated	X24h	0.1299	7.01639e-09	2.3702e-06	0	0.1299	EPSTI1
PB.6136.17	unstimulated	X72h	0.129475	2.63351e-09	1.40927e-06	0	0.129475	UBE2D2
PB.8196.10	unstimulated	X24h	0.128975	3.41773e-05	0.0038257	0	0.128975	CBLL1
PB.5015.2	unstimulated	X72h	0.128925	1.01673e-08	4.09979e-06	0	0.128925	DNAJB14
PB.12386.83	unstimulated	X72h	0.128875	7.38186e-11	7.68506e-08	0	0.128875	CPSF6
PB.20477.75	unstimulated	X72h	0.128775	0.000360019	0.0281496	0.0072	0.135975	FAM111A
PB.3668.2	unstimulated	X24h	0.1286	0.000182237	0.0156327	0.8661	0.9947	DCP1A
PB.10714.20	unstimulated	X72h	0.128575	6.26205e-06	0.000963868	0	0.128575	R3HCC1L
PB.16483.24	unstimulated	X24h	0.12805	4.71988e-05	0.00507315	0	0.12805	DENND1C
PB.15889.17	unstimulated	X24h	0.127625	5.68397e-20	6.45154e-16	0	0.127625	H3-3B
PB.12527.81	unstimulated	X24h	0.127525	3.91644e-10	1.96695e-07	0	0.127525	CDK17
PB.23035.29	unstimulated	X24h	0.1273	5.22172e-05	0.00550823	0	0.1273	CMPK2
PB.12978.11	unstimulated	X24h	0.127225	2.20677e-05	0.00263107	0	0.127225	MTRF1
PB.5843.5	unstimulated	X24h	0.1271	9.88576e-20	9.35061e-16	0	0.1271	ARRDC3
PB.3252.3	X24h	X72h	0.126925	6.46728e-08	4.48113e-05	0	0.126925	STK25
PB.6018.50	unstimulated	X72h	0.126817	0.000741111	0.0493433	0.00693333	0.13375	CSNK1G3
PB.11601.4	unstimulated	X24h	0.126625	6.09889e-08	1.51146e-05	0	0.126625	CEP57
PB.18684.32	unstimulated	X72h	0.125925	1.33682e-13	4.28565e-10	0	0.125925	P2RY10
PB.9029.2	unstimulated	X72h	0.12525	2.39904e-05	0.00307997	0.0017	0.12695	PDP1
PB.1041.5	unstimulated	X72h	0.124992	0.000259673	0.0218465	0.0364333	0.161425	CDC42SE1
PB.14393.12	unstimulated	X24h	0.12465	6.64953e-18	3.77374e-14	0	0.12465	IQGAP1
PB.3165.25	X24h	X72h	0.12405	1.3902e-09	1.23e-06	0	0.12405	SP140L
PB.3165.25	unstimulated	X72h	0.12405	4.19822e-07	9.85188e-05	0	0.12405	SP140L
PB.11684.40	unstimulated	X72h	0.123375	5.03591e-06	0.000812257	0	0.123375	DLAT
PB.13711.2	unstimulated	X72h	0.12265	4.53296e-07	0.00010594	0	0.12265	SPTLC2
PB.11628.9	unstimulated	X72h	0.122558	0.000128707	0.0124068	0.00906667	0.131625	CASP4
PB.17443.1	unstimulated	X72h	0.122225	0.00055856	0.039339	0	0.122225	BCL2L1
PB.15587.1	unstimulated	X72h	0.121925	2.7552e-06	0.000485415	0	0.121925	TMUB2
PB.14260.6	unstimulated	X72h	0.121708	0.000699981	0.0470978	0.0209667	0.142675	MPI
PB.12991.27	unstimulated	X72h	0.121425	6.6128e-11	7.28159e-08	0	0.121425	EPSTI1
PB.6136.17	unstimulated	X24h	0.120775	1.14587e-07	2.6222e-05	0	0.120775	UBE2D2
PB.10257.3	unstimulated	X72h	0.120725	1.90262e-05	0.00251019	0	0.120725	MLLT10
PB.19688.174	unstimulated	X24h	0.120525	1.50217e-06	0.00024288	0	0.120525	IFI44
PB.10170.27	unstimulated	X72h	0.1195	5.83534e-06	0.000907951	0	0.1195	FBH1
PB.4571.5	unstimulated	X72h	0.1192	2.96193e-05	0.00367889	0	0.1192	MAEA
PB.1870.17	unstimulated	X72h	0.11915	0.00027439	0.0226387	0.0026	0.12175	NOL10
PB.8331.28	unstimulated	X72h	0.118983	0.000637356	0.0436536	0.00646667	0.12545	ZNF800
PB.24920.259	unstimulated	X24h	0.11815	5.72108e-19	4.05853e-15	0	0.11815	MBNL1
PB.11768.17	unstimulated	X72h	0.118125	0.000750644	0.0498547	0.0083	0.126425	ZNF202
PB.8060.58	unstimulated	X24h	0.117675	1.74665e-09	6.83626e-07	0	0.117675	SAMD9L
PB.1023.46	unstimulated	X24h	0.117225	2.96423e-08	8.08778e-06	0	0.117225	ANP32E
PB.13491.3	unstimulated	X24h	0.116775	0.000637142	0.0431533	0.0392	0.155975	JKAMP
PB.610.25	unstimulated	X24h	0.116517	0.000157195	0.0138742	0.0356333	0.15215	PDE4B
PB.3765.6	unstimulated	X72h	0.1159	4.91335e-06	0.000796979	0	0.1159	UBA3
PB.12679.70	unstimulated	X72h	0.1152	1.37556e-05	0.00190935	0	0.1152	OAS3
PB.85.6	unstimulated	X24h	0.115008	5.53753e-05	0.00576635	0.00636667	0.121375	RERE
PB.15611.11	unstimulated	X24h	0.114433	2.58553e-05	0.00299457	0.0141667	0.1286	ARHGAP27
PB.16073.2	unstimulated	X24h	0.113283	0.000130581	0.0119721	0.00446667	0.11775	ZBTB14
PB.12679.70	unstimulated	X24h	0.11305	5.64493e-06	0.000800698	0	0.11305	OAS3
PB.8424.6	X24h	X72h	0.11305	2.32336e-05	0.00921224	0	0.11305	AGBL3
PB.222.5	unstimulated	X72h	0.11285	0.000195806	0.017449	0	0.11285	FUCA1
PB.21060.35	unstimulated	X24h	0.112592	5.75943e-05	0.0059522	0.00393333	0.116525	NUP107
PB.23323.34	unstimulated	X24h	0.112558	0.000388886	0.029466	0.00616667	0.118725	GCFC2
PB.16998.2	unstimulated	X72h	0.112492	0.000405898	0.0310795	0.00443333	0.116925	KCNN4
PB.16977.8	X24h	X72h	0.1124	9.09241e-05	0.0298803	0	0.1124	ZNF526
PB.29136.5	unstimulated	X72h	0.112225	3.17189e-07	7.78509e-05	0	0.112225	FAM199X
PB.12872.13	unstimulated	X24h	0.111825	0.000435136	0.0319054	0.0064	0.118225	NUP58
PB.6237.4	unstimulated	X72h	0.1114	9.89575e-13	2.46357e-09	0	0.1114	G3BP1
PB.15757.13	unstimulated	X24h	0.11075	0.000433995	0.0319054	0	0.11075	HEATR6
PB.1041.5	unstimulated	X24h	0.110417	0.000174151	0.0151123	0.0364333	0.14685	CDC42SE1
PB.14438.8	unstimulated	X24h	0.110258	0.000182353	0.0156327	0.00266667	0.112925	LRRK1
PB.15517.2	unstimulated	X72h	0.11025	1.85062e-06	0.000340723	0	0.11025	RARA
PB.10151.1	unstimulated	X24h	0.110167	0.000682071	0.045433	0.0337333	0.1439	IDI1
PB.8331.37	unstimulated	X72h	0.10995	2.20319e-08	7.78119e-06	0	0.10995	ZNF800
PB.11901.20	X24h	X72h	0.109625	1.63464e-09	1.42437e-06	0	0.109625	USP5
PB.18570.12	X24h	X72h	0.109625	1.36868e-06	0.000661452	0	0.109625	APEX2
PB.18570.12	unstimulated	X72h	0.109625	0.000114356	0.0112701	0	0.109625	APEX2
PB.14736.2	unstimulated	X72h	0.1092	0.000101987	0.0102992	0.0021	0.1113	RABEP2
PB.1870.17	unstimulated	X24h	0.1083	1.28866e-06	0.000213219	0.0026	0.1109	NOL10
PB.11159.17	unstimulated	X72h	0.108175	8.69006e-05	0.00896548	0.0124	0.120575	TTC17
PB.13165.25	unstimulated	X72h	0.107983	0.000158063	0.0148857	0.000866667	0.10885	MBNL2
PB.8335.22	unstimulated	X24h	0.10795	1.73301e-10	1.07833e-07	0	0.10795	SND1
PB.9268.8	unstimulated	X24h	0.107942	4.21279e-05	0.00462446	0.00573333	0.113675	TRAPPC9
PB.22905.5	X24h	X72h	0.1076	2.50196e-05	0.0097883	0	0.1076	ZNF799
PB.13956.13	unstimulated	X72h	0.10755	5.38363e-06	0.00085391	0	0.10755	BMF
PB.8108.1	unstimulated	X24h	0.10745	7.8091e-06	0.00106279	0	0.10745	TRIM4
PB.1854.5	unstimulated	X72h	0.107433	0.000158976	0.0149471	0.00246667	0.1099	ITGB1BP1
PB.2099.3	unstimulated	X72h	0.106925	0.000320684	0.025862	0	0.106925	MCFD2
PB.15429.16	unstimulated	X72h	0.1069	0.000295946	0.0241047	0.0021	0.109	RFFL
PB.15298.19	unstimulated	X24h	0.106792	1.30791e-05	0.00166427	0.00183333	0.108625	TRPV2
PB.10714.20	unstimulated	X24h	0.1061	4.33592e-08	1.14168e-05	0	0.1061	R3HCC1L
PB.12944.3	unstimulated	X72h	0.106025	1.19584e-07	3.26496e-05	0	0.106025	EXOSC8
PB.187.27	unstimulated	X24h	0.1059	1.31274e-09	5.4138e-07	0	0.1059	ECE1
PB.13290.1	unstimulated	X72h	0.10555	2.80483e-06	0.000492644	0	0.10555	PSMB5
PB.2976.22	unstimulated	X72h	0.1054	5.79715e-06	0.000906291	0	0.1054	ORC2
PB.4929.39	X24h	X72h	0.10495	4.89046e-05	0.0176887	0	0.10495	LIN54
PB.610.10	unstimulated	X72h	0.104933	0.000102965	0.0103615	0.0271667	0.1321	PDE4B
PB.13458.5	unstimulated	X72h	0.104775	0.00059643	0.0414453	0.0149	0.119675	FBXO34
PB.6612.18	unstimulated	X24h	0.104575	1.68811e-05	0.00208269	0.0037	0.108275	BTN3A3
PB.5117.41	unstimulated	X24h	0.1042	0.000523792	0.0367415	0	0.1042	SEC24D
PB.9990.1	unstimulated	X24h	0.104192	0.000724016	0.0475571	0.00473333	0.108925	SLC25A25
PB.18102.23	unstimulated	X72h	0.104175	2.69779e-05	0.00341	0	0.104175	EIF4ENIF1
PB.1404.46	unstimulated	X24h	0.103775	1.13382e-07	2.61572e-05	0	0.103775	IVNS1ABP
PB.2271.3	unstimulated	X24h	0.103525	8.07007e-07	0.000141793	0	0.103525	STAMBP
PB.5326.64	unstimulated	X72h	0.103167	0.000461534	0.0339679	0.00783333	0.111	DDX60L
PB.7287.17	unstimulated	X24h	0.10315	0.000376184	0.0287018	0	0.10315	RNF146
PB.2435.3	unstimulated	X24h	0.102925	6.24425e-05	0.00637363	0.002	0.104925	REV1
PB.3765.6	unstimulated	X24h	0.1029	3.29925e-06	0.000500639	0	0.1029	UBA3
PB.15990.8	unstimulated	X72h	0.102875	2.13252e-05	0.00277514	0	0.102875	GPS1
PB.12967.2	unstimulated	X24h	0.10275	0.000430376	0.0317616	0.0207	0.12345	MRPS31
PB.4962.5	unstimulated	X24h	0.10275	2.45712e-05	0.00288113	0	0.10275	HERC6
PB.806.11	unstimulated	X24h	0.102525	9.43659e-07	0.000163276	0	0.102525	S1PR1
PB.22149.46	X24h	X72h	0.1025	2.39345e-07	0.000149617	0	0.1025	LINS1
PB.22149.46	unstimulated	X72h	0.1025	3.74185e-05	0.00450115	0	0.1025	LINS1
PB.3247.26	unstimulated	X24h	0.102192	0.000144325	0.012994	0.00203333	0.104225	PASK
PB.17597.33	unstimulated	X72h	0.10155	0.000372383	0.0288529	0	0.10155	ARFGEF2
PB.1586.3	unstimulated	X72h	0.10105	9.98715e-08	2.85927e-05	0	0.10105	RRP15
PB.18144.13	unstimulated	X72h	0.10105	2.50221e-05	0.00319808	0	0.10105	SH3BP1
PB.13290.1	X24h	X72h	0.101	5.24243e-05	0.0186106	0.00455	0.10555	PSMB5
PB.10665.20	unstimulated	X72h	0.100875	5.08637e-06	0.000818092	0	0.100875	EXOC6
PB.12866.80	unstimulated	X72h	0.1007	2.11249e-08	7.60747e-06	0	0.1007	PARP4
PB.5122.3	unstimulated	X72h	0.100275	7.70183e-06	0.00114545	0	0.100275	ENSG00000291203
PB.1537.5	unstimulated	X24h	0.100025	0.000278743	0.0222806	0.0033	0.103325	TRAF5
PB.13402.5	unstimulated	X72h	0.100017	0.000161339	0.015095	0.00453333	0.10455	KLHDC2
PB.2136.34	unstimulated	X72h	0.09945	4.60217e-07	0.000106304	0	0.09945	PNPT1
PB.5491.4	unstimulated	X72h	0.09925	0.000274322	0.0226387	0.0053	0.10455	TARS1
PB.1277.41	unstimulated	X24h	0.0992167	0.000639527	0.0431796	0.00653333	0.10575	SCYL3
PB.14229.22	unstimulated	X72h	0.099175	7.74336e-05	0.00812046	0	0.099175	PKM
PB.17075.3	unstimulated	X72h	0.0991417	0.000507002	0.0365163	0.00243333	0.101575	SELENOW
PB.10893.4	unstimulated	X72h	0.0990167	0.000218253	0.0189635	0.00403333	0.10305	UROS
PB.170.38	unstimulated	X24h	0.099	0.000593889	0.0408044	0.0079	0.1069	EMC1
PB.15953.32	unstimulated	X24h	0.098225	2.50506e-10	1.36699e-07	0	0.098225	RNF213
PB.11758.55	unstimulated	X72h	0.0981	9.7923e-07	0.000198829	0	0.0981	SORL1
PB.12911.18	unstimulated	X24h	0.098025	6.23835e-07	0.000113839	0	0.098025	USPL1
PB.12876.2	unstimulated	X72h	0.0974667	0.000548143	0.0387006	0.00853333	0.106	RNF6
PB.9798.19	unstimulated	X24h	0.0974	9.32884e-08	2.20785e-05	0	0.0974	TEX10
PB.18299.12	unstimulated	X72h	0.09685	0.000301967	0.0245253	0.0046	0.10145	TYMP
PB.7547.37	unstimulated	X24h	0.096825	1.35944e-05	0.00171066	0	0.096825	SUN1
PB.13800.108	unstimulated	X24h	0.096475	1.8342e-15	7.43533e-12	0	0.096475	PAPOLA
PB.28588.25	unstimulated	X72h	0.09625	6.61729e-07	0.000145172	0	0.09625	RIGI
PB.17442.21	unstimulated	X72h	0.09605	1.1521e-07	3.18274e-05	0	0.09605	HM13
PB.8804.16	unstimulated	X72h	0.0959	5.17385e-11	5.92499e-08	0	0.0959	PLEKHA2
PB.9714.72	unstimulated	X24h	0.095475	9.58398e-06	0.00127678	0	0.095475	SEMA4D
PB.14591.82	unstimulated	X24h	0.095425	0.000147145	0.0131301	0.0049	0.100325	ATF7IP2
PB.1094.11	unstimulated	X72h	0.094575	3.50764e-06	0.000594212	0	0.094575	FLAD1
PB.7878.3	unstimulated	X24h	0.094125	9.36101e-05	0.00894371	0	0.094125	ZNF138
PB.14690.70	unstimulated	X72h	0.093	3.54902e-09	1.78024e-06	0	0.093	GGA2
PB.222.5	unstimulated	X24h	0.092975	0.000400648	0.0301612	0	0.092975	FUCA1
PB.6161.6	unstimulated	X72h	0.092625	0.000222053	0.0191773	0	0.092625	HARS2
PB.14132.55	unstimulated	X72h	0.0921583	6.64239e-05	0.00714919	0.00216667	0.094325	RNF111
PB.5843.14	unstimulated	X24h	0.09215	0.000301324	0.023751	0.0273	0.11945	ARRDC3
PB.4762.32	unstimulated	X72h	0.0921	1.59288e-08	6.07463e-06	0	0.0921	ATP8A1
PB.1586.3	unstimulated	X24h	0.0919	4.54065e-09	1.57129e-06	0	0.0919	RRP15
PB.18206.1	unstimulated	X24h	0.091825	0.000381658	0.0290346	0.0124	0.104225	RANGAP1
PB.7878.17	X24h	X72h	0.0918	3.16991e-07	0.00018794	0	0.0918	ZNF138
PB.18189.7	X24h	X72h	0.091775	2.70186e-06	0.00124307	0	0.091775	MIEF1
PB.18874.16	unstimulated	X24h	0.091525	1.16882e-17	6.03027e-14	0	0.091525	RBMX
PB.27024.89	unstimulated	X24h	0.091	2.82786e-05	0.00324216	0	0.091	TRMT11
PB.17235.6	unstimulated	X72h	0.09095	4.92372e-05	0.00561167	0	0.09095	ZIK1
PB.10724.4	X24h	X72h	0.090675	2.86113e-07	0.000175046	0.909325	1	CUTC
PB.15173.24	unstimulated	X24h	0.090625	1.17073e-05	0.00151346	0	0.090625	ANKFY1
PB.8795.3	unstimulated	X24h	0.0901583	0.00013197	0.0120411	0.00566667	0.095825	PLPP5
PB.8108.1	unstimulated	X72h	0.0896	0.000326069	0.026149	0	0.0896	TRIM4
PB.2435.3	unstimulated	X72h	0.089525	0.00035704	0.0280821	0.002	0.091525	REV1
PB.12948.92	unstimulated	X72h	0.0895083	0.000144674	0.0137378	0.00196667	0.091475	SUPT20H
PB.27333.29	unstimulated	X72h	0.0893	4.14552e-05	0.00491446	0	0.0893	OSBPL3
PB.4963.7	unstimulated	X24h	0.0889	0.000178244	0.0153734	0	0.0889	HERC5
PB.7516.10	unstimulated	X24h	0.088525	0.000183614	0.0157172	0	0.088525	CEP43
PB.13577.23	unstimulated	X72h	0.088125	0.000242186	0.0206666	0	0.088125	ZFYVE26
PB.4686.52	unstimulated	X24h	0.087925	3.80719e-06	0.000567101	0	0.087925	PI4K2B
PB.610.10	unstimulated	X24h	0.0877583	1.30013e-05	0.00166069	0.0271667	0.114925	PDE4B
PB.6017.48	unstimulated	X24h	0.08775	2.61155e-10	1.39822e-07	0	0.08775	CEP120
PB.14016.19	unstimulated	X72h	0.08745	4.09369e-06	0.000677458	0	0.08745	EIF3J
PB.14016.19	X24h	X72h	0.08745	7.16806e-09	5.88907e-06	0	0.08745	EIF3J
PB.5191.9	unstimulated	X24h	0.086925	0.000138049	0.0124953	0	0.086925	IL15
PB.15970.9	unstimulated	X24h	0.086875	0.000506364	0.0359214	0	0.086875	HGS
PB.1548.83	unstimulated	X72h	0.086425	0.000438865	0.0329344	0	0.086425	INTS7
PB.6466.15	unstimulated	X72h	0.0863333	0.000262761	0.0220284	0.00226667	0.0886	FARS2
PB.7712.2	unstimulated	X72h	0.086125	6.42585e-06	0.000986428	0.0015	0.087625	HNRNPA2B1
PB.3905.4	unstimulated	X24h	0.086025	0.000211239	0.0177079	0.0167	0.102725	ABHD10
PB.14204.1	unstimulated	X72h	0.0858083	5.83565e-05	0.00648823	0.00146667	0.087275	AAGAB
PB.10528.6	unstimulated	X72h	0.0857333	1.39657e-05	0.00191766	0.00296667	0.0887	DNAJC9
PB.6334.43	unstimulated	X72h	0.08565	5.13265e-07	0.000116358	0	0.08565	STK10
PB.1326.10	unstimulated	X24h	0.0855583	0.000324094	0.0252998	0.0126667	0.098225	RABGAP1L
PB.6762.8	unstimulated	X24h	0.08495	3.87332e-05	0.00430174	0	0.08495	RXRB
PB.5308.17	X24h	X72h	0.084875	2.36892e-08	1.81649e-05	0	0.084875	TMA16
PB.5308.17	unstimulated	X72h	0.084875	4.4434e-05	0.0051842	0	0.084875	TMA16
PB.6691.7	unstimulated	X24h	0.0847917	0.000704893	0.0465164	0.00843333	0.093225	FLOT1
PB.18913.15	unstimulated	X24h	0.084525	7.18779e-06	0.000987704	0	0.084525	HCFC1
PB.13800.108	unstimulated	X72h	0.08435	2.43064e-08	8.43492e-06	0	0.08435	PAPOLA
PB.17119.11	unstimulated	X24h	0.0839083	1.99261e-05	0.00241633	0.00306667	0.086975	NUP62
PB.1399.20	unstimulated	X24h	0.0839	0.000169728	0.0148649	0	0.0839	RNF2
PB.13244.32	unstimulated	X24h	0.0835917	5.95205e-05	0.0061305	0.00523333	0.088825	CDC16
PB.15798.144	unstimulated	X72h	0.0834	0.000706202	0.047405	0	0.0834	DDX5
PB.3634.8	unstimulated	X72h	0.082925	0.000305195	0.0247524	0	0.082925	PARP3
PB.7265.11	unstimulated	X24h	0.082325	9.50462e-05	0.00905044	0	0.082325	MCM9
PB.19814.42	unstimulated	X72h	0.0820417	2.59783e-05	0.0032982	0.000933333	0.082975	DENND2D
PB.12299.6	unstimulated	X24h	0.08195	0.000293577	0.0233022	0	0.08195	NEMP1
PB.5326.64	unstimulated	X24h	0.0816417	0.0002601	0.0211514	0.00783333	0.089475	DDX60L
PB.5108.30	unstimulated	X24h	0.081625	1.44288e-11	1.25626e-08	0	0.081625	CAMK2D
PB.7561.7	unstimulated	X72h	0.0813917	0.000105739	0.0105663	0.00153333	0.082925	MAD1L1
PB.7322.6	unstimulated	X24h	0.081225	0.000344722	0.0266899	0.0191	0.100325	TBPL1
PB.3165.7	unstimulated	X24h	0.081075	0.000149643	0.0133112	0	0.081075	SP140L
PB.23133.157	unstimulated	X72h	0.080825	0.000409728	0.0312355	0	0.080825	SLC30A6
PB.4327.75	unstimulated	X72h	0.080825	4.4418e-08	1.44507e-05	0	0.080825	SEC62
PB.54.15	X24h	X72h	0.080725	5.33453e-05	0.0188214	0	0.080725	CEP104
PB.12876.2	unstimulated	X24h	0.0804417	0.000593211	0.0408044	0.00853333	0.088975	RNF6
PB.14322.63	unstimulated	X72h	0.0803917	0.000616134	0.0425051	0.0244333	0.104825	IL16
PB.11209.1	unstimulated	X24h	0.080175	9.33684e-08	2.20785e-05	0	0.080175	SSRP1
PB.15119.2	unstimulated	X72h	0.079925	3.35656e-05	0.00408922	0.0022	0.082125	DEF8
PB.16483.8	unstimulated	X72h	0.07985	0.000425169	0.0321171	0.002	0.08185	DENND1C
PB.3029.3	unstimulated	X24h	0.079725	7.61253e-05	0.0075529	0	0.079725	RPE
PB.18870.11	unstimulated	X24h	0.0795167	0.000681659	0.045433	0.00523333	0.08475	HTATSF1
PB.669.110	unstimulated	X72h	0.07945	0.000141999	0.0135287	0	0.07945	IFI44L
PB.15511.8	unstimulated	X24h	0.079275	1.51493e-06	0.00024415	0	0.079275	MSL1
PB.14758.1	unstimulated	X24h	0.0790333	9.13337e-05	0.00884221	0.00356667	0.0826	INO80E
PB.1053.18	unstimulated	X24h	0.0789	0.00034911	0.0269194	0	0.0789	POGZ
PB.11894.1	unstimulated	X72h	0.0788333	0.000652793	0.0445352	0.00506667	0.0839	ING4
PB.4962.5	unstimulated	X72h	0.078575	0.00022747	0.019586	0	0.078575	HERC6
PB.16952.2	unstimulated	X72h	0.078175	1.69434e-05	0.00228811	0	0.078175	SHKBP1
PB.7996.3	unstimulated	X72h	0.077875	5.26039e-08	1.64593e-05	0	0.077875	GSAP
PB.6719.15	unstimulated	X72h	0.077525	0.000138265	0.0131948	0	0.077525	VARS1
PB.9221.19	X24h	X72h	0.077425	9.59455e-07	0.000479811	0	0.077425	WASHC5
PB.20759.7	unstimulated	X24h	0.0769917	9.24272e-05	0.00889055	0.00373333	0.080725	MAGOHB
PB.11159.17	unstimulated	X24h	0.0769	0.000253876	0.0207608	0.0124	0.0893	TTC17
PB.8666.65	unstimulated	X24h	0.076825	1.12774e-09	4.81216e-07	0	0.076825	PCM1
PB.7541.8	unstimulated	X72h	0.0766333	0.000370577	0.0287909	0.0141667	0.0908	PDCD2
PB.18102.23	unstimulated	X24h	0.076375	0.000113854	0.0105925	0	0.076375	EIF4ENIF1
PB.6237.4	unstimulated	X24h	0.076175	1.5349e-05	0.00191028	0	0.076175	G3BP1
PB.5948.38	unstimulated	X72h	0.0760583	0.000404234	0.0310268	0.00386667	0.079925	SLC25A46
PB.11209.1	unstimulated	X72h	0.075075	1.61301e-06	0.000304817	0	0.075075	SSRP1
PB.1590.8	unstimulated	X72h	0.0750583	3.56254e-05	0.00429447	0.00286667	0.077925	LYPLAL1
PB.11158.24	unstimulated	X72h	0.07505	1.89812e-09	1.09782e-06	0	0.07505	API5
PB.14775.3	unstimulated	X72h	0.0749	0.00065334	0.0445352	0	0.0749	SEPHS2
PB.22544.24	unstimulated	X24h	0.0743667	0.000366513	0.0281086	0.0108333	0.0852	UBE2Z
PB.13250.2	unstimulated	X72h	0.0741667	7.72297e-07	0.000165622	0.000433333	0.0746	CCNB1IP1
PB.5834.8	unstimulated	X24h	0.0741	2.53515e-05	0.00295431	0	0.0741	CETN3
PB.22510.14	unstimulated	X72h	0.074075	0.000127393	0.0123425	0	0.074075	NBR1
PB.11539.7	unstimulated	X24h	0.0738	8.64829e-08	2.07092e-05	0	0.0738	PCF11
PB.15356.23	X24h	X72h	0.0733	0.000156954	0.0475073	0.0287	0.102	LGALS9
PB.7485.6	unstimulated	X72h	0.072875	0.00018513	0.0166935	0.0028	0.075675	MRPL18
PB.11026.27	unstimulated	X24h	0.07255	0.000646741	0.0435913	0	0.07255	AMPD3
PB.16010.5	unstimulated	X72h	0.072425	0.000426536	0.0321779	0	0.072425	USP14
PB.7492.14	unstimulated	X24h	0.072025	0.000106997	0.0100702	0	0.072025	MAP3K4
PB.10861.34	unstimulated	X24h	0.071625	3.80083e-06	0.000567101	0.0018	0.073425	SEC23IP
PB.28371.10	X24h	X72h	0.071575	5.42529e-05	0.0189017	0	0.071575	ZHX1
PB.1053.18	unstimulated	X72h	0.0711	0.000195947	0.017449	0	0.0711	POGZ
PB.261.9	unstimulated	X72h	0.0708917	2.93874e-05	0.00365803	0.000333333	0.071225	RPS6KA1
PB.343.13	unstimulated	X24h	0.0708	0.000410167	0.0305567	0	0.0708	YARS1
PB.3062.9	unstimulated	X24h	0.07075	6.8726e-05	0.0069401	0	0.07075	ATIC
PB.4824.8	unstimulated	X72h	0.070325	0.00044208	0.0330889	0	0.070325	AASDH
PB.18299.12	unstimulated	X24h	0.070075	6.76611e-05	0.00684475	0.0046	0.074675	TYMP
PB.9914.8	unstimulated	X24h	0.069625	8.42785e-05	0.00824651	0	0.069625	PDCL
PB.9038.70	unstimulated	X72h	0.0694833	0.00061463	0.0424525	0.00276667	0.07225	INTS8
PB.1023.46	unstimulated	X72h	0.069275	1.36229e-05	0.00190252	0	0.069275	ANP32E
PB.4052.11	unstimulated	X72h	0.069175	7.81629e-09	3.39055e-06	0	0.069175	SEC61A1
PB.1626.10	unstimulated	X72h	0.0689583	0.00057314	0.0403162	0.00206667	0.071025	CAPN2
PB.15970.9	unstimulated	X72h	0.06845	0.000514897	0.0368992	0	0.06845	HGS
PB.14322.63	unstimulated	X24h	0.0683167	0.000153294	0.0135721	0.0244333	0.09275	IL16
PB.12866.58	unstimulated	X24h	0.068225	0.00026799	0.0216037	0	0.068225	PARP4
PB.14923.3	unstimulated	X24h	0.067925	4.27743e-06	0.000622442	0	0.067925	TRADD
PB.28021.110	unstimulated	X72h	0.0675583	0.000243478	0.020746	0.00786667	0.075425	FNTA
PB.13885.5	unstimulated	X24h	0.0674417	0.000410208	0.0305567	0.00463333	0.072075	NIPA2
PB.4195.20	unstimulated	X72h	0.06735	2.54969e-05	0.00325151	0	0.06735	HPS3
PB.14626.1	unstimulated	X24h	0.067275	4.09413e-10	2.02043e-07	0	0.067275	MARF1
PB.1150.28	unstimulated	X24h	0.066925	0.000102956	0.0097059	0	0.066925	FCRL5
PB.3765.10	unstimulated	X24h	0.066525	5.34402e-07	9.94373e-05	0	0.066525	UBA3
PB.12944.3	unstimulated	X24h	0.066475	1.52087e-06	0.00024415	0	0.066475	EXOSC8
PB.9949.14	unstimulated	X72h	0.066375	4.85451e-05	0.00554819	0	0.066375	GAPVD1
PB.21711.40	unstimulated	X24h	0.0663	4.44588e-07	8.46687e-05	0	0.0663	EIF2S1
PB.3850.7	unstimulated	X24h	0.0659	1.42576e-09	5.82121e-07	0	0.0659	NFKBIZ
PB.3133.117	unstimulated	X24h	0.06585	3.40985e-07	6.76629e-05	0	0.06585	DOCK10
PB.9514.27	X24h	X72h	0.0654	3.74736e-18	2.15511e-14	0	0.0654	VCP
PB.7337.14	unstimulated	X72h	0.065375	1.40768e-12	3.1001e-09	0	0.065375	BCLAF1
PB.11217.3	unstimulated	X72h	0.0652417	7.16724e-06	0.00107432	0.00163333	0.066875	UBE2L6
PB.18547.6	unstimulated	X24h	0.06515	2.1296e-05	0.00255516	0	0.06515	MAGED1
PB.13987.11	unstimulated	X72h	0.065075	3.89045e-06	0.00064647	0	0.065075	VPS39
PB.4923.60	unstimulated	X72h	0.065025	1.41242e-15	1.3479e-11	0	0.065025	HNRNPDL
PB.4923.60	X24h	X72h	0.065025	1.94809e-20	1.6005e-16	0	0.065025	HNRNPDL
PB.9029.2	unstimulated	X24h	0.065025	1.13636e-06	0.0001908	0.0017	0.066725	PDP1
PB.8480.2	unstimulated	X72h	0.0650083	0.00073293	0.0489695	0.0139667	0.078975	SSBP1
PB.12463.20	unstimulated	X24h	0.064975	5.68652e-05	0.00591065	0	0.064975	POC1B
PB.16561.51	unstimulated	X24h	0.06475	1.58669e-08	4.76442e-06	0	0.06475	ILF3
PB.4843.18	unstimulated	X72h	0.0647	1.3741e-05	0.00190935	0	0.0647	UBA6
PB.6827.33	unstimulated	X24h	0.0645	8.41873e-08	2.03311e-05	0	0.0645	CMTR1
PB.13300.21	unstimulated	X72h	0.0638	0.000418638	0.0317494	0.0017	0.0655	AP1G2
PB.10793.12	unstimulated	X24h	0.063425	1.4463e-05	0.00180397	0	0.063425	XPNPEP1
PB.13300.21	unstimulated	X24h	0.0634	0.000152737	0.0135439	0.0017	0.0651	AP1G2
PB.27438.53	unstimulated	X24h	0.0629417	0.000757623	0.0490182	0.0133333	0.076275	MYO1G
PB.15653.14	unstimulated	X24h	0.062925	1.44898e-06	0.00023495	0	0.062925	SNX11
PB.5115.10	X24h	X72h	0.0629	4.40099e-08	3.16376e-05	0	0.0629	METTL14
PB.18819.10	unstimulated	X24h	0.062675	4.55407e-06	0.000661004	0	0.062675	XIAP
PB.9382.79	unstimulated	X72h	0.062575	1.69989e-05	0.00229022	0	0.062575	JAK2
PB.12739.64	unstimulated	X24h	0.0625083	0.00046283	0.0334606	0.00436667	0.066875	KDM2B
PB.9202.1	unstimulated	X72h	0.06225	0.000236882	0.0203048	0	0.06225	DERL1
PB.18874.16	unstimulated	X72h	0.062225	3.14598e-11	4.1892e-08	0	0.062225	RBMX
PB.15511.4	X24h	X72h	0.0621	0.000130357	0.0405233	0	0.0621	MSL1
PB.10984.13	unstimulated	X72h	0.0615417	4.3633e-05	0.00512026	0.00113333	0.062675	TIMM10B
PB.6409.26	unstimulated	X72h	0.061375	0.000173565	0.0159266	0	0.061375	TBC1D9B
PB.5491.4	unstimulated	X24h	0.06115	0.000583491	0.0403088	0.0053	0.06645	TARS1
PB.183.60	unstimulated	X72h	0.061075	6.2214e-09	2.76148e-06	0	0.061075	HP1BP3
PB.6091.7	unstimulated	X24h	0.061075	3.16706e-06	0.000484466	0	0.061075	JADE2
PB.15119.2	unstimulated	X24h	0.060775	0.000552259	0.0384563	0.0022	0.062975	DEF8
PB.15596.4	unstimulated	X24h	0.0607	5.4382e-05	0.00569426	0	0.0607	EFTUD2
PB.17277.7	unstimulated	X72h	0.0605	1.24578e-08	4.88575e-06	0	0.0605	CSNK2A1
PB.13130.58	unstimulated	X72h	0.0604167	0.000395957	0.0304323	0.00373333	0.06415	RBM26
PB.8242.2	unstimulated	X72h	0.0603917	0.000115986	0.0114111	0.000533333	0.060925	SMIM30
PB.5871.4	unstimulated	X72h	0.0603833	0.000193996	0.0173756	0.00456667	0.06495	GLRX
PB.3987.22	unstimulated	X72h	0.0602333	5.65981e-05	0.00631725	0.00556667	0.0658	EAF2
PB.17119.11	unstimulated	X72h	0.0601583	0.000358982	0.0281496	0.00306667	0.063225	NUP62
PB.1590.8	unstimulated	X24h	0.0599833	9.31046e-05	0.00892951	0.00286667	0.06285	LYPLAL1
PB.6149.2	unstimulated	X72h	0.0599	0.000407975	0.031147	0.9401	1	PFDN1
PB.22313.18	unstimulated	X24h	0.059725	9.78168e-05	0.00928311	0	0.059725	CKLF
PB.5667.43	unstimulated	X72h	0.0595417	0.000645432	0.0441539	0.00573333	0.065275	PIK3R1
PB.1255.22	unstimulated	X24h	0.0595	6.26799e-06	0.000871865	0	0.0595	DCAF6
PB.12866.58	unstimulated	X72h	0.05925	1.90355e-06	0.000348228	0	0.05925	PARP4
PB.17079.162	unstimulated	X72h	0.059225	4.36383e-05	0.00512026	0.0013	0.060525	CARD8
PB.4120.7	X24h	X72h	0.0592	1.50597e-10	1.92463e-07	0	0.0592	MSL2
PB.17413.8	unstimulated	X24h	0.059075	2.09068e-09	7.89272e-07	0	0.059075	CRNKL1
PB.2565.32	unstimulated	X72h	0.059	0.000109237	0.010859	0	0.059	POLR2D
PB.5363.51	unstimulated	X72h	0.058875	5.25368e-05	0.00592167	0	0.058875	TRAPPC11
PB.5058.1	unstimulated	X72h	0.058775	0.000260134	0.0218465	0	0.058775	INTS12
PB.5058.1	X24h	X72h	0.058775	1.37625e-05	0.00561334	0	0.058775	INTS12
PB.3893.8	unstimulated	X24h	0.0587	9.34141e-15	2.63888e-11	0	0.0587	CD47
PB.4706.16	unstimulated	X24h	0.058275	3.36277e-09	1.20787e-06	0	0.058275	ARAP2
PB.13621.4	unstimulated	X72h	0.05825	0.000740432	0.0493433	0	0.05825	SRSF5
PB.1854.5	unstimulated	X24h	0.0582333	0.000110257	0.0103427	0.00246667	0.0607	ITGB1BP1
PB.3457.9	unstimulated	X72h	0.058075	0.000151654	0.0143767	0	0.058075	GLB1
PB.19814.42	unstimulated	X24h	0.0580667	2.02259e-05	0.00243707	0.000933333	0.059	DENND2D
PB.11021.2	unstimulated	X72h	0.0578167	5.53347e-05	0.00622477	0.00753333	0.06535	SWAP70
PB.12307.11	unstimulated	X24h	0.0578	8.92181e-07	0.000154841	0	0.0578	ARHGAP9
PB.13239.7	unstimulated	X24h	0.0578	2.60833e-09	9.55017e-07	0	0.0578	LAMP1
PB.28021.110	unstimulated	X24h	0.0577833	4.23458e-06	0.000619383	0.00786667	0.06565	FNTA
PB.13001.10	X24h	X72h	0.057775	3.99185e-30	2.29571e-25	0	0.057775	TPT1
PB.4146.27	unstimulated	X24h	0.05775	0.000147038	0.0131301	0	0.05775	COPB2
PB.9772.34	unstimulated	X24h	0.057725	6.99818e-05	0.00701697	0	0.057725	NCBP1
PB.15385.18	unstimulated	X24h	0.0575	0.000265888	0.021526	0.0052	0.0627	FLOT2
PB.12351.7	unstimulated	X24h	0.0574833	0.000441019	0.0322535	0.0112667	0.06875	RASSF3
PB.3218.17	unstimulated	X24h	0.057475	6.88746e-06	0.000953359	0	0.057475	UBE2F
PB.18424.30	unstimulated	X72h	0.057225	0.000355572	0.0280051	0.0168	0.074025	EIF2S3
PB.6441.23	unstimulated	X72h	0.057125	7.46456e-05	0.00791506	0	0.057125	SERPINB9
PB.12809.7	unstimulated	X24h	0.057025	5.90582e-07	0.000108468	0	0.057025	ANKLE2
PB.13617.21	unstimulated	X72h	0.0568	0.000350946	0.027717	0	0.0568	SLC39A9
PB.6652.3	unstimulated	X72h	0.0566083	0.000217748	0.0189484	0.00136667	0.057975	TRIM27
PB.26264.80	unstimulated	X24h	0.056375	1.69009e-07	3.647e-05	0	0.056375	HSD17B4
PB.5363.51	X24h	X72h	0.056325	6.41939e-05	0.0217164	0.00255	0.058875	TRAPPC11
PB.11628.9	unstimulated	X24h	0.0562583	0.000635467	0.0431388	0.00906667	0.065325	CASP4
PB.5096.1	unstimulated	X72h	0.05585	0.000258612	0.0218405	0	0.05585	TIFA
PB.7712.2	unstimulated	X24h	0.05585	1.09785e-06	0.000185986	0.0015	0.05735	HNRNPA2B1
PB.10571.20	unstimulated	X72h	0.055775	1.48323e-05	0.00203178	0	0.055775	PPIF
PB.13956.25	unstimulated	X24h	0.0557	1.01968e-05	0.00133956	0	0.0557	BMF
PB.8885.44	X24h	X72h	0.055575	3.30972e-05	0.0122801	0	0.055575	YTHDF3
PB.4781.5	unstimulated	X72h	0.0555333	0.000416119	0.0316422	0.00436667	0.0599	OCIAD1
PB.17837.4	unstimulated	X24h	0.055225	2.52681e-05	0.00295064	0	0.055225	TMEM50B
PB.16290.5	unstimulated	X24h	0.0551917	0.000380595	0.0289926	0.00323333	0.058425	RELCH
PB.1001.3	unstimulated	X24h	0.054825	5.44534e-07	0.000100991	0	0.054825	PDE4DIP
PB.15994.5	unstimulated	X24h	0.0543417	6.9327e-05	0.00696362	0.000433333	0.054775	CCDC57
PB.16283.27	unstimulated	X72h	0.0541667	5.90897e-05	0.00650657	0.00123333	0.0554	LMAN1
PB.8690.16	unstimulated	X24h	0.05405	0.000222122	0.0184566	0	0.05405	PPP3CC
PB.13795.4	unstimulated	X72h	0.0539083	5.15599e-08	1.62213e-05	0.00306667	0.056975	TCL1A
PB.9303.3	unstimulated	X24h	0.053875	7.57458e-05	0.00754163	0	0.053875	PARP10
PB.1091.2	unstimulated	X24h	0.0537667	0.000391985	0.0296612	0.00163333	0.0554	PYGO2
PB.11307.9	unstimulated	X72h	0.0537667	0.000503777	0.0364214	0.00163333	0.0554	FERMT3
PB.13239.12	unstimulated	X72h	0.053325	1.11642e-07	3.1336e-05	0	0.053325	LAMP1
PB.4285.27	unstimulated	X72h	0.0532083	5.61991e-05	0.00629727	0.00116667	0.054375	NMD3
PB.8990.16	X24h	X72h	0.0529	6.04745e-06	0.00269604	0.002025	0.054925	IMPA1
PB.17413.8	unstimulated	X72h	0.052875	8.07322e-09	3.44974e-06	0	0.052875	CRNKL1
PB.11240.6	unstimulated	X24h	0.05285	5.13169e-06	0.000733586	0	0.05285	MRPL16
PB.3798.1	unstimulated	X72h	0.05285	9.16974e-08	2.65177e-05	0	0.05285	CGGBP1
PB.3681.26	unstimulated	X24h	0.05275	1.83873e-06	0.000292301	0	0.05275	TASOR
PB.11294.4	X24h	X72h	0.0527	8.91398e-08	5.99157e-05	0	0.0527	SLC3A2
PB.12948.92	unstimulated	X24h	0.0518333	0.000521136	0.0366487	0.00196667	0.0538	SUPT20H
PB.2119.7	X24h	X72h	0.051775	8.8326e-07	0.000457624	0	0.051775	SPTBN1
PB.1326.9	unstimulated	X72h	0.051725	8.76091e-05	0.00900612	0	0.051725	RABGAP1L
PB.557.4	unstimulated	X24h	0.05145	6.02807e-05	0.00617259	0	0.05145	YIPF1
PB.8831.9	unstimulated	X24h	0.0512833	0.00026499	0.0214839	0.00296667	0.05425	SPIDR
PB.4546.38	unstimulated	X24h	0.051175	4.68034e-06	0.000677599	0	0.051175	RUBCN
PB.16971.10	unstimulated	X24h	0.050975	0.000171233	0.0149275	0.0025	0.053475	ARHGEF1
PB.5667.43	unstimulated	X24h	0.0507417	0.000174088	0.0151123	0.00573333	0.056475	PIK3R1
PB.11422.4	unstimulated	X72h	0.050725	0.000163432	0.0152658	0	0.050725	TCIRG1
PB.15881.20	unstimulated	X72h	0.0505833	0.000410226	0.0312355	0.0102667	0.06085	GRB2
PB.4009.49	unstimulated	X72h	0.05055	9.48642e-10	5.90416e-07	0	0.05055	PARP14
PB.15175.32	unstimulated	X24h	0.0505	2.40163e-09	8.90833e-07	0	0.0505	UBE2G1
PB.2042.46	unstimulated	X24h	0.050325	6.95537e-07	0.000124373	0	0.050325	ATL2
PB.11306.2	unstimulated	X72h	0.0503	0.000292766	0.0239137	0	0.0503	STIP1
PB.15396.11	unstimulated	X24h	0.050225	5.16764e-07	9.71106e-05	0	0.050225	SSH2
PB.12545.67	unstimulated	X24h	0.0501583	0.000259009	0.0211197	0.00216667	0.052325	SCYL2
PB.13421.22	unstimulated	X72h	-0.0502333	4.56886e-08	1.47801e-05	0.0502333	0	TMX1
PB.13001.11	unstimulated	X72h	-0.0502833	0.000604053	0.0419242	0.0617333	0.01145	TPT1
PB.12527.23	unstimulated	X24h	-0.0506333	2.47345e-09	9.11515e-07	0.0506333	0	CDK17
PB.3681.26	X24h	X72h	-0.050975	7.38755e-05	0.0245583	0.05275	0.001775	TASOR
PB.23138.212	X24h	X72h	-0.051	2.07996e-09	1.7591e-06	0.051	0	BIRC6
PB.17529.11	unstimulated	X72h	-0.0515333	3.47251e-07	8.38954e-05	0.0515333	0	PPP1R16B
PB.2509.22	unstimulated	X72h	-0.0517667	1.38321e-07	3.66671e-05	0.0517667	0	PSD4
PB.12290.149	unstimulated	X24h	-0.0518667	0.000461174	0.0333834	0.0518667	0	STAT2
PB.1473.16	unstimulated	X72h	-0.0522333	6.59732e-05	0.00711404	0.0522333	0	KLHL12
PB.14826.2	unstimulated	X24h	-0.0528333	0.000400718	0.0301612	0.0542333	0.0014	DNAJA2
PB.4820.31	unstimulated	X72h	-0.0538333	6.35095e-05	0.00688729	0.0538333	0	EXOC1
PB.13795.1	unstimulated	X72h	-0.0539083	4.63685e-08	1.48325e-05	0.996933	0.943025	TCL1A
PB.15385.4	unstimulated	X72h	-0.054	7.35715e-05	0.00783017	0.054	0	FLOT2
PB.2509.44	unstimulated	X24h	-0.0541333	7.67514e-07	0.000135695	0.0541333	0	PSD4
PB.7337.10	unstimulated	X72h	-0.0541333	1.31384e-06	0.000257635	0.0547333	0.0006	BCLAF1
PB.8198.31	unstimulated	X72h	-0.0542667	6.7844e-06	0.00103042	0.0542667	0	DLD
PB.10202.14	X24h	X72h	-0.0543	6.33968e-05	0.0215737	0.0543	0	UPF2
PB.12649.12	unstimulated	X24h	-0.0546333	1.6014e-05	0.00198433	0.0546333	0	VPS29
PB.4007.10	X24h	X72h	-0.054675	4.33108e-17	1.916e-13	0.054675	0	PARP9
PB.12944.5	unstimulated	X72h	-0.0553	3.74461e-06	0.000628204	0.0553	0	EXOSC8
PB.21971.12	unstimulated	X72h	-0.0554	6.16474e-06	0.000951447	0.0554	0	ZNF280D
PB.4518.65	unstimulated	X24h	-0.055925	0.000137572	0.012472	0.058	0.002075	TFRC
PB.13229.30	X24h	X72h	-0.05595	2.21958e-10	2.65934e-07	0.05595	0	ANKRD10
PB.13654.16	unstimulated	X24h	-0.0563667	2.71365e-05	0.00311751	0.0563667	0	NUMB
PB.18696.10	unstimulated	X24h	-0.0564	2.54047e-07	5.18621e-05	0.0564	0	SH3BGRL
PB.18696.10	unstimulated	X72h	-0.0564	1.57609e-06	0.000298825	0.0564	0	SH3BGRL
PB.8140.1	unstimulated	X72h	-0.0572	3.56884e-06	0.000602796	0.0572	0	ZNHIT1
PB.10411.37	unstimulated	X24h	-0.0575333	3.41111e-05	0.0038257	0.0575333	0	ERCC6
PB.2549.9	unstimulated	X72h	-0.0576333	7.23761e-05	0.00774614	0.0576333	0	TSN
PB.2549.9	unstimulated	X24h	-0.0576333	4.4362e-05	0.00482305	0.0576333	0	TSN
PB.8060.29	unstimulated	X72h	-0.0577333	0.000260209	0.0218465	0.0577333	0	SAMD9L
PB.9147.6	unstimulated	X24h	-0.0578333	1.89752e-06	0.000300804	0.0578333	0	EMC2
PB.13393.4	unstimulated	X72h	-0.0579667	1.47011e-07	3.86132e-05	0.0579667	0	MIS18BP1
PB.17037.8	unstimulated	X72h	-0.0582333	1.72611e-05	0.00230924	0.0582333	0	ERCC1
PB.6988.75	unstimulated	X24h	-0.0585667	5.51577e-08	1.39125e-05	0.0585667	0	COL19A1
PB.11217.5	unstimulated	X24h	-0.0587667	0.000729705	0.0478201	0.984367	0.9256	UBE2L6
PB.24513.9	unstimulated	X72h	-0.0591	9.08002e-09	3.83669e-06	0.0591	0	IMPDH2
PB.1966.6	unstimulated	X24h	-0.0593	3.13353e-05	0.00352846	0.0593	0	PREB
PB.13001.11	X24h	X72h	-0.059775	0.000139337	0.0428516	0.071225	0.01145	TPT1
PB.6149.1	unstimulated	X72h	-0.0599	0.000501721	0.0363646	0.0599	0	PFDN1
PB.8242.3	unstimulated	X72h	-0.0603917	8.73811e-05	0.00899884	0.999467	0.939075	SMIM30
PB.11082.5	unstimulated	X72h	-0.0606	9.42779e-07	0.000192795	0.0606	0	SVIP
PB.2599.11	unstimulated	X72h	-0.0606667	3.16164e-07	7.78509e-05	0.0606667	0	RAB3GAP1
PB.15596.4	X24h	X72h	-0.0607	7.42988e-07	0.000395641	0.0607	0	EFTUD2
PB.7671.19	unstimulated	X72h	-0.0608333	1.60196e-08	6.07463e-06	0.0608333	0	CDCA7L
PB.6176.12	unstimulated	X72h	-0.0611667	0.000450457	0.0333465	0.0611667	0	DELE1
PB.20240.49	unstimulated	X72h	-0.0614417	0.000576029	0.0404201	0.0646667	0.003225	NOLC1
PB.12973.63	unstimulated	X72h	-0.0619833	0.000388319	0.0298854	0.0644333	0.00245	ELF1
PB.18195.16	X24h	X72h	-0.062125	3.72023e-08	2.70824e-05	0.062125	0	ADSL
PB.17963.10	unstimulated	X24h	-0.06245	1.22415e-05	0.00157535	0.0636	0.00115	BCL2L13
PB.23849.12	X24h	X72h	-0.062975	5.45589e-05	0.0189017	0.064675	0.0017	RETREG2
PB.17963.10	unstimulated	X72h	-0.0636	5.18619e-06	0.000827176	0.0636	0	BCL2L13
PB.4719.20	unstimulated	X24h	-0.0636333	5.4998e-08	1.39125e-05	0.0636333	0	TLR1
PB.4719.20	unstimulated	X72h	-0.0636333	7.79764e-07	0.000166599	0.0636333	0	TLR1
PB.187.7	unstimulated	X24h	-0.0638	7.15691e-09	2.40094e-06	0.0638	0	ECE1
PB.28765.99	unstimulated	X24h	-0.0644	1.84994e-08	5.43979e-06	0.0644	0	TUT7
PB.1051.9	unstimulated	X72h	-0.0647333	4.9418e-05	0.00561434	0.0647333	0	RFX5
PB.8831.48	unstimulated	X24h	-0.0651667	0.000276895	0.0221954	0.0667667	0.0016	SPIDR
PB.16212.6	unstimulated	X24h	-0.0653	3.60802e-06	0.000541699	0.0653	0	PIAS2
PB.1700.13	unstimulated	X24h	-0.0656667	1.722e-05	0.00210619	0.0656667	0	GNPAT
PB.1326.3	unstimulated	X72h	-0.0658	1.62809e-08	6.09299e-06	0.0658	0	RABGAP1L
PB.14510.15	unstimulated	X24h	-0.066	1.14225e-07	2.6222e-05	0.066	0	RNPS1
PB.21255.18	unstimulated	X24h	-0.0662667	1.24892e-06	0.000208467	0.0662667	0	ZMYM2
PB.21255.18	unstimulated	X72h	-0.0662667	1.62189e-06	0.000305487	0.0662667	0	ZMYM2
PB.21711.40	X24h	X72h	-0.0663	7.72158e-10	7.65635e-07	0.0663	0	EIF2S1
PB.4426.3	X24h	X72h	-0.06655	0.000129095	0.0403491	0.072825	0.006275	LAMP3
PB.17588.224	unstimulated	X72h	-0.0677333	6.35792e-07	0.000140018	0.0677333	0	NCOA3
PB.2970.8	unstimulated	X24h	-0.0685333	2.17203e-09	8.10966e-07	0.0685333	0	BZW1
PB.14594.39	unstimulated	X72h	-0.0686	3.68335e-06	0.000620308	0.0686	0	CIITA
PB.14594.39	unstimulated	X24h	-0.0686	5.65759e-06	0.000800698	0.0686	0	CIITA
PB.15201.6	unstimulated	X24h	-0.0686333	3.56528e-05	0.00397519	0.0686333	0	DERL2
PB.16721.2	unstimulated	X72h	-0.0687	5.86399e-05	0.00648967	0.0687	0	LSM4
PB.15557.2	unstimulated	X24h	-0.069075	0.00025021	0.0205498	0.0715	0.002425	BECN1
PB.667.12	unstimulated	X24h	-0.0694583	0.000248069	0.0204331	0.0737333	0.004275	FUBP1
PB.17671.5	unstimulated	X24h	-0.0701	0.000156971	0.0138742	0.0701	0	ADRM1
PB.17671.5	unstimulated	X72h	-0.0701	0.000168328	0.0156442	0.0701	0	ADRM1
PB.14703.26	unstimulated	X24h	-0.0704667	1.74618e-06	0.000278369	0.0704667	0	RBBP6
PB.4154.80	X24h	X72h	-0.070475	1.26992e-06	0.000618926	0.070475	0	ZBTB38
PB.3987.17	unstimulated	X72h	-0.0709833	4.74837e-05	0.00547003	0.993633	0.92265	EAF2
PB.24758.47	unstimulated	X24h	-0.0713	4.40312e-07	8.41367e-05	0.0713	0	NEPRO
PB.2152.9	unstimulated	X24h	-0.0714667	5.73421e-06	0.000807514	0.0714667	0	FANCL
PB.2152.9	unstimulated	X72h	-0.0714667	1.02152e-05	0.00146963	0.0714667	0	FANCL
PB.2241.26	unstimulated	X72h	-0.0715	2.00352e-08	7.26074e-06	0.0715	0	TIA1
PB.7843.7	unstimulated	X72h	-0.0715333	1.54976e-05	0.0021128	0.0715333	0	SNHG15
PB.16440.19	unstimulated	X72h	-0.0718333	0.000531292	0.0378845	0.0746333	0.0028	EEF2
PB.1120.21	unstimulated	X72h	-0.0722	0.000338823	0.026908	0.0722	0	KHDC4
PB.9382.89	unstimulated	X24h	-0.0726	2.92881e-10	1.53146e-07	0.0726	0	JAK2
PB.13308.18	unstimulated	X72h	-0.0730667	1.82697e-06	0.000339071	0.0730667	0	DCAF11
PB.3681.35	unstimulated	X72h	-0.0732333	8.16929e-07	0.000170286	0.0732333	0	TASOR
PB.14845.2	unstimulated	X72h	-0.0732667	1.11061e-06	0.000219942	0.0732667	0	ADCY7
PB.11539.7	X24h	X72h	-0.0738	1.11297e-09	1.03237e-06	0.0738	0	PCF11
PB.18106.6	X24h	X72h	-0.074	1.32655e-07	8.5719e-05	0.074	0	PRR14L
PB.14775.4	unstimulated	X72h	-0.0749	0.000450301	0.0333465	1	0.9251	SEPHS2
PB.4809.2	unstimulated	X24h	-0.0751417	0.000747188	0.0486289	0.0816667	0.006525	CHIC2
PB.15737.56	unstimulated	X24h	-0.0756	5.07845e-07	9.57516e-05	0.0756	0	MTMR4
PB.9697.11	X24h	X72h	-0.076075	1.0064e-06	0.00049895	0.076075	0	NAA35
PB.1653.30	unstimulated	X72h	-0.0768333	6.48986e-09	2.85848e-06	0.0768333	0	PARP1
PB.6046.9	unstimulated	X72h	-0.0774	1.71409e-05	0.00230392	0.0774	0	CDC42SE2_ENSG00000290020
PB.17597.22	unstimulated	X72h	-0.0775667	3.40986e-07	8.2731e-05	0.0775667	0	ARFGEF2
PB.9052.20	unstimulated	X24h	-0.0779	1.55321e-09	6.16878e-07	0.0779	0	PTDSS1
PB.5483.7	unstimulated	X24h	-0.0786917	7.67849e-05	0.00759942	0.0813667	0.002675	MTMR12
PB.830.8	unstimulated	X72h	-0.0787333	9.13631e-05	0.0093397	0.0787333	0	CLCC1
PB.11894.2	unstimulated	X72h	-0.0788333	0.000514498	0.0368992	0.994933	0.9161	ING4
PB.10245.2	unstimulated	X24h	-0.0791	5.45251e-05	0.00569873	0.0791	0	STAM
PB.10245.2	unstimulated	X72h	-0.0791	0.000101805	0.010299	0.0791	0	STAM
PB.18920.12	unstimulated	X72h	-0.0794667	2.07372e-06	0.00037695	0.0794667	0	FLNA
PB.13997.34	unstimulated	X72h	-0.0796	0.000160747	0.0150642	0.0796	0	UBR1
PB.1537.11	X24h	X72h	-0.0799	4.66118e-10	5.05783e-07	0.0799	0	TRAF5
PB.15471.184	unstimulated	X24h	-0.0799333	0.000115878	0.0107456	0.0799333	0	SYNRG
PB.22924.9	unstimulated	X24h	-0.0801	2.05582e-06	0.00032319	0.0801	0	GMIP
PB.8238.15	unstimulated	X24h	-0.0801333	2.15083e-05	0.00257519	0.0801333	0	TMEM168
PB.8238.15	unstimulated	X72h	-0.0801333	6.75924e-05	0.0072613	0.0801333	0	TMEM168
PB.9120.18	unstimulated	X24h	-0.0805	4.24989e-05	0.00464894	0.0805	0	RRM2B
PB.13800.65	unstimulated	X72h	-0.0806667	5.85592e-05	0.00648967	0.0806667	0	PAPOLA
PB.6691.4	unstimulated	X72h	-0.0810333	0.000126339	0.0122819	0.0810333	0	FLOT1
PB.17625.4	unstimulated	X24h	-0.0811333	5.85037e-08	1.45623e-05	0.0811333	0	ZNF217
PB.17625.4	unstimulated	X72h	-0.0811333	2.56739e-07	6.5047e-05	0.0811333	0	ZNF217
PB.12299.6	X24h	X72h	-0.08195	8.95974e-08	5.99157e-05	0.08195	0	NEMP1
PB.15832.41	unstimulated	X24h	-0.0824417	2.55588e-05	0.00297236	0.102767	0.020325	PRKAR1A
PB.15653.9	unstimulated	X24h	-0.083725	0.000612693	0.0419946	0.0879	0.004175	SNX11
PB.14579.1	unstimulated	X24h	-0.0840667	2.40902e-07	4.97152e-05	0.0840667	0	CARHSP1
PB.2565.31	unstimulated	X72h	-0.0840667	0.000136294	0.0130502	0.0840667	0	POLR2D
PB.17880.32	unstimulated	X72h	-0.0841	4.95713e-05	0.0056206	0.0841	0	HMGN1
PB.15706.5	unstimulated	X72h	-0.0842	9.30068e-06	0.00135508	0.0842	0	COX11
PB.2955.1	unstimulated	X72h	-0.0844667	0.000444091	0.0331961	0.0844667	0	MARS2
PB.27904.20	unstimulated	X24h	-0.0856333	0.0001166	0.0107949	0.0856333	0	ABCF2
PB.866.4	unstimulated	X24h	-0.0862333	4.23679e-07	8.15073e-05	0.0862333	0	CEPT1
PB.15145.9	unstimulated	X24h	-0.0869667	3.11414e-09	1.13291e-06	0.0869667	0	PRPF8
PB.4693.55	unstimulated	X24h	-0.0869667	2.58155e-06	0.000399204	0.0869667	0	ANAPC4
PB.4693.55	unstimulated	X72h	-0.0869667	1.68641e-05	0.00228811	0.0869667	0	ANAPC4
PB.11784.19	unstimulated	X24h	-0.0871083	0.000530601	0.0371303	0.0888333	0.001725	STT3A
PB.2509.22	X24h	X72h	-0.087475	2.67901e-14	6.69868e-11	0.087475	0	PSD4
PB.18520.10	unstimulated	X72h	-0.0875667	3.06667e-10	2.28294e-07	0.0875667	0	RBM3
PB.6017.48	X24h	X72h	-0.08775	7.25231e-13	1.39027e-09	0.08775	0	CEP120
PB.14259.4	unstimulated	X72h	-0.0880667	0.000342516	0.0271636	0.0880667	0	SCAMP2
PB.11784.19	unstimulated	X72h	-0.0888333	1.07202e-05	0.00153458	0.0888333	0	STT3A
PB.10480.46	X24h	X72h	-0.089	5.50733e-05	0.0189657	0.089	0	HNRNPH3
PB.14845.51	unstimulated	X24h	-0.0894333	6.32081e-07	0.000114974	0.0894333	0	ADCY7
PB.15433.1	X24h	X72h	-0.089625	6.55787e-06	0.0029011	0.089625	0	SLFN11
PB.14132.17	unstimulated	X24h	-0.0897	0.00061873	0.0422553	0.0929	0.0032	RNF111
PB.7322.7	unstimulated	X72h	-0.0897	0.000102932	0.0103615	0.0897	0	TBPL1
PB.10724.8	X24h	X72h	-0.090675	4.96327e-07	0.000274459	0.090675	0	CUTC
PB.8472.18	unstimulated	X24h	-0.0911667	1.26685e-06	0.000210839	0.0911667	0	BRAF
PB.9798.8	unstimulated	X72h	-0.0911667	1.23629e-05	0.00174787	0.0911667	0	TEX10
PB.10644.5	unstimulated	X24h	-0.09145	0.000338146	0.0262165	0.0939	0.00245	PCGF5
PB.4772.1	X24h	X72h	-0.091975	5.39403e-05	0.0189017	0.091975	0	NFXL1
PB.6280.12	unstimulated	X72h	-0.0921667	4.97363e-07	0.000113914	0.0921667	0	RNF145
PB.10480.46	unstimulated	X72h	-0.0923667	3.80193e-06	0.000634679	0.0923667	0	HNRNPH3
PB.12893.15	unstimulated	X24h	-0.0926	1.10264e-06	0.00018624	0.0926	0	PAN3
PB.16664.2	unstimulated	X72h	-0.0927667	2.57649e-05	0.00327839	0.0927667	0	AKAP8
PB.18403.15	unstimulated	X72h	-0.0927667	0.000379619	0.0293342	0.0927667	0	PDHA1
PB.14132.17	unstimulated	X72h	-0.0929	8.58516e-06	0.00126046	0.0929	0	RNF111
PB.13885.109	unstimulated	X24h	-0.0932	2.59034e-08	7.24072e-06	0.0932	0	NIPA2
PB.11104.13	unstimulated	X72h	-0.0935	2.02054e-09	1.14549e-06	0.0935	0	ARL14EP
PB.12654.15	unstimulated	X24h	-0.093625	0.000471148	0.0339754	0.1219	0.028275	PPP1CC
PB.6219.69	X24h	X72h	-0.093825	5.02728e-05	0.0180542	0.09475	0.000925	TCOF1
PB.3289.3	unstimulated	X24h	-0.0943	1.79263e-09	6.96818e-07	0.0943	0	EDEM1
PB.11217.5	unstimulated	X72h	-0.0946917	0.000192313	0.0172685	0.984367	0.889675	UBE2L6
PB.1035.7	unstimulated	X72h	-0.0953333	1.08341e-06	0.000217137	0.0953333	0	SETDB1
PB.18339.6	unstimulated	X24h	-0.0954	6.89156e-05	0.00694688	0.0954	0	HCCS
PB.10057.7	unstimulated	X24h	-0.0961	0.000146231	0.0131104	0.0961	0	TSC1
PB.10057.7	unstimulated	X72h	-0.0961	0.000200065	0.017733	0.0961	0	TSC1
PB.14305.25	unstimulated	X24h	-0.096275	9.17428e-05	0.00885474	0.9342	0.837925	CTSH
PB.1379.115	unstimulated	X72h	-0.0965333	0.000171597	0.0157965	0.0965333	0	SMG7
PB.27131.3	unstimulated	X24h	-0.0971333	9.72402e-06	0.00128675	0.0971333	0	KATNA1
PB.27131.3	unstimulated	X72h	-0.0971333	4.6556e-05	0.00539625	0.0971333	0	KATNA1
PB.287.3	unstimulated	X72h	-0.0973	0.000205589	0.0181664	0.0973	0	EYA3
PB.287.3	unstimulated	X24h	-0.0973	0.000131264	0.0120153	0.0973	0	EYA3
PB.28179.50	unstimulated	X24h	-0.0982	4.24212e-08	1.12499e-05	0.0982	0	TPD52
PB.5434.8	X24h	X72h	-0.0983	2.96002e-07	0.00017919	0.0983	0	MTRR
PB.18391.5	unstimulated	X72h	-0.099	5.07201e-07	0.000115704	0.099	0	AP1S2
PB.17047.21	unstimulated	X24h	-0.0999	2.70685e-07	5.48639e-05	0.0999	0	SYMPK
PB.17075.2	unstimulated	X72h	-0.100408	0.00036367	0.0283311	0.996333	0.895925	SELENOW
PB.10387.16	unstimulated	X72h	-0.100467	0.000269369	0.0224336	0.100467	0	WASHC2C
PB.10387.16	unstimulated	X24h	-0.100467	0.000193409	0.0163986	0.100467	0	WASHC2C
PB.14542.9	unstimulated	X24h	-0.1009	1.02536e-06	0.000175804	0.1009	0	ZNF75A
PB.14542.9	unstimulated	X72h	-0.1009	4.50157e-06	0.000734346	0.1009	0	ZNF75A
PB.1344.8	unstimulated	X24h	-0.100933	1.93813e-14	4.58303e-11	0.100933	0	RALGPS2
PB.1344.8	unstimulated	X72h	-0.100933	1.92659e-12	4.08573e-09	0.100933	0	RALGPS2
PB.18166.9	unstimulated	X72h	-0.1018	2.31564e-05	0.00299259	0.1018	0	DDX17
PB.19238.5	unstimulated	X72h	-0.10295	0.000680221	0.0460387	1	0.89705	SDHC
PB.8587.45	X24h	X72h	-0.10305	2.52483e-10	2.90406e-07	0.10305	0	LMBR1
PB.7287.17	X24h	X72h	-0.10315	2.29861e-06	0.00106607	0.10315	0	RNF146
PB.16531.48	unstimulated	X24h	-0.103367	3.28722e-08	8.88363e-06	0.103367	0	ZNF266
PB.17277.17	unstimulated	X24h	-0.1041	1.38923e-05	0.00174043	0.1041	0	CSNK2A1
PB.8763.1	unstimulated	X24h	-0.1042	2.66452e-07	5.41996e-05	0.1042	0	LEPROTL1
PB.11709.6	unstimulated	X24h	-0.1043	2.85586e-07	5.76783e-05	0.1043	0	PCSK7
PB.19731.17	unstimulated	X72h	-0.104333	1.01193e-05	0.00145951	0.104333	0	RBMXL1
PB.19731.17	unstimulated	X24h	-0.104333	2.35984e-06	0.000368942	0.104333	0	RBMXL1
PB.7965.102	unstimulated	X72h	-0.104767	2.64198e-06	0.000469804	0.104767	0	GTF2I
PB.7965.102	unstimulated	X24h	-0.104767	1.05092e-06	0.000178756	0.104767	0	GTF2I
PB.9892.52	unstimulated	X72h	-0.105208	0.000299216	0.0243364	0.106433	0.001225	FBXW2
PB.17115.5	unstimulated	X72h	-0.1054	4.06721e-05	0.00485176	0.1054	0	TBC1D17
PB.23849.12	unstimulated	X72h	-0.106033	8.03215e-05	0.00834687	0.107733	0.0017	RETREG2
PB.10174.1	unstimulated	X72h	-0.1062	1.08206e-08	4.33272e-06	0.1062	0	RBM17
PB.5363.22	X24h	X72h	-0.106225	8.96384e-09	7.15987e-06	0.106225	0	TRAPPC11
PB.7876.11	unstimulated	X24h	-0.106267	9.57483e-05	0.00910202	0.106267	0	ZNF680
PB.8874.21	unstimulated	X72h	-0.106933	1.11724e-08	4.44252e-06	0.106933	0	RAB2A
PB.9135.21	unstimulated	X24h	-0.107133	1.47963e-09	5.95545e-07	0.107133	0	SLC25A32
PB.14981.97	unstimulated	X72h	-0.1074	7.28681e-10	4.68804e-07	0.1074	0	SF3B3
PB.14981.97	unstimulated	X24h	-0.1074	3.09746e-11	2.44149e-08	0.1074	0	SF3B3
PB.1893.34	X24h	X72h	-0.10915	2.4257e-10	2.84698e-07	0.10915	0	GEN1
PB.10824.12	unstimulated	X24h	-0.109367	2.38611e-07	4.94221e-05	0.109367	0	CCDC186
PB.4530.33	unstimulated	X72h	-0.110033	5.0033e-05	0.00566173	0.110033	0	SENP5
PB.13831.12	unstimulated	X24h	-0.110867	3.19877e-06	0.000488001	0.112667	0.0018	WDR20
PB.4706.8	unstimulated	X72h	-0.110933	4.47419e-09	2.09657e-06	0.110933	0	ARAP2
PB.12386.7	unstimulated	X72h	-0.111767	1.38977e-06	0.000271593	0.111767	0	CPSF6
PB.12872.5	unstimulated	X72h	-0.1119	1.1092e-05	0.00157989	0.1119	0	NUP58
PB.8335.99	unstimulated	X72h	-0.111967	1.34439e-10	1.16634e-07	0.111967	0	SND1
PB.3754.2	unstimulated	X72h	-0.1126	1.03833e-05	0.00149006	0.1126	0	KBTBD8
PB.9933.37	unstimulated	X72h	-0.112833	4.59777e-07	0.000106304	0.112833	0	NEK6
PB.9933.37	unstimulated	X24h	-0.112833	1.185e-07	2.67933e-05	0.112833	0	NEK6
PB.11934.10	unstimulated	X72h	-0.112967	4.60423e-07	0.000106304	0.112967	0	ENSG00000291107_ENSG00000257027
PB.18071.10	X24h	X72h	-0.113075	4.21854e-05	0.0155518	0.118875	0.0058	NF2
PB.4124.23	X24h	X72h	-0.11345	8.86698e-12	1.37822e-08	0.11345	0	STAG1
PB.13679.27	unstimulated	X72h	-0.1137	1.82981e-06	0.000339071	0.1137	0	YLPM1
PB.12545.10	unstimulated	X24h	-0.114267	8.18024e-07	0.000142845	0.114267	0	SCYL2
PB.13380.4	unstimulated	X72h	-0.114375	5.96458e-06	0.000925544	0.1159	0.001525	SEC23A
PB.610.12	unstimulated	X24h	-0.115467	1.38169e-13	2.37618e-10	0.115467	0	PDE4B
PB.14465.21	unstimulated	X72h	-0.115575	0.000687897	0.0464485	0.1202	0.004625	RHOT2
PB.2923.225	unstimulated	X72h	-0.115667	0.000592768	0.0413918	0.115667	0	STAT1
PB.2923.225	unstimulated	X24h	-0.115667	0.0004841	0.0347768	0.115667	0	STAT1
PB.2967.5	unstimulated	X24h	-0.115767	4.32206e-07	8.28667e-05	0.115767	0	KCTD18
PB.21026.22	unstimulated	X24h	-0.11585	0.00074979	0.0487423	0.1218	0.00595	CS
PB.21352.5	unstimulated	X24h	-0.1161	3.99412e-07	7.71001e-05	0.1161	0	SUCLA2
PB.11204.14	unstimulated	X72h	-0.116433	1.62819e-09	9.51314e-07	0.116433	0	FNBP4
PB.16383.8	unstimulated	X24h	-0.117492	0.000214825	0.0179555	0.941867	0.824375	CIRBP
PB.7756.7	unstimulated	X72h	-0.117558	0.000114138	0.0112701	0.119433	0.001875	NT5C3A
PB.7756.7	unstimulated	X24h	-0.117608	8.89872e-05	0.00863283	0.119433	0.001825	NT5C3A
PB.2435.8	unstimulated	X24h	-0.117667	4.91376e-07	9.29551e-05	0.117667	0	REV1
PB.6213.71	unstimulated	X72h	-0.118033	1.61484e-08	6.08317e-06	0.118033	0	CSNK1A1
PB.6213.71	unstimulated	X24h	-0.118033	4.03514e-09	1.42237e-06	0.118033	0	CSNK1A1
PB.24920.259	X24h	X72h	-0.11815	5.15863e-24	9.88909e-20	0.11815	0	MBNL1
PB.3331.2	unstimulated	X24h	-0.1183	4.35207e-05	0.00474979	0.1183	0	MKRN2
PB.12059.21	unstimulated	X24h	-0.119033	1.81313e-10	1.09831e-07	0.119033	0	FGFR1OP2
PB.5843.22	unstimulated	X24h	-0.1193	6.9822e-09	2.3702e-06	0.1193	0	ARRDC3
PB.8135.2	unstimulated	X72h	-0.119625	2.6828e-05	0.00339855	0.1215	0.001875	SLC12A9
PB.21026.22	unstimulated	X72h	-0.12025	2.71226e-06	0.000479325	0.1218	0.00155	CS
PB.21894.17	unstimulated	X72h	-0.1205	1.80176e-05	0.00239923	0.1205	0	IVD
PB.2776.27	unstimulated	X24h	-0.120875	0.000441679	0.0322602	0.127	0.006125	SP3
PB.15747.82	unstimulated	X24h	-0.121633	7.84628e-07	0.000138289	0.121633	0	CLTC
PB.15747.82	unstimulated	X72h	-0.121633	1.08836e-06	0.000217137	0.121633	0	CLTC
PB.15472.43	X24h	X72h	-0.121875	2.74397e-08	2.07639e-05	0.121875	0	DDX52
PB.3797.25	X24h	X72h	-0.122025	2.60428e-05	0.0101197	0.12575	0.003725	C3orf38
PB.26732.39	unstimulated	X24h	-0.1222	1.74806e-10	1.07833e-07	0.1222	0	ZNF451
PB.27024.98	unstimulated	X72h	-0.1226	3.08698e-05	0.00381086	0.1226	0	TRMT11
PB.2721.71	unstimulated	X72h	-0.122642	0.00048267	0.0351619	0.128967	0.006325	IFIH1
PB.11694.3	unstimulated	X72h	-0.123233	4.13379e-07	9.7406e-05	0.123233	0	USP28
PB.13850.68	X24h	X72h	-0.1254	6.48964e-11	9.82155e-08	0.1254	0	KLC1
PB.9017.48	unstimulated	X24h	-0.125433	9.93669e-13	1.34268e-09	0.125433	0	NBN
PB.8795.14	unstimulated	X72h	-0.1259	1.06634e-07	3.00776e-05	0.1259	0	PLPP5
PB.10040.4	unstimulated	X24h	-0.126067	3.48946e-07	6.90013e-05	0.126067	0	NUP214
PB.18268.30	unstimulated	X24h	-0.126333	0.000346916	0.0267867	0.126333	0	TRMU
PB.22582.6	unstimulated	X72h	-0.1277	2.2618e-14	9.96217e-11	0.1277	0	LIMD2
PB.5179.1	unstimulated	X24h	-0.127808	0.000110498	0.0103481	0.134633	0.006825	RAB33B
PB.13242.48	unstimulated	X24h	-0.128067	2.49015e-06	0.000387181	0.128067	0	TFDP1
PB.17837.8	unstimulated	X72h	-0.128333	1.94633e-08	7.1439e-06	0.128333	0	TMEM50B
PB.3668.3	unstimulated	X24h	-0.1286	0.000205957	0.0173163	0.1339	0.0053	DCP1A
PB.22183.11	unstimulated	X24h	-0.128933	2.04325e-13	3.3131e-10	0.128933	0	SNX29
PB.2721.71	unstimulated	X24h	-0.128967	4.62146e-15	1.54281e-11	0.128967	0	IFIH1
PB.4106.35	unstimulated	X72h	-0.130067	9.09252e-07	0.000186605	0.130067	0	TOPBP1
PB.7516.7	unstimulated	X24h	-0.130108	9.14572e-05	0.00884221	0.133933	0.003825	CEP43
PB.22510.17	unstimulated	X24h	-0.130133	2.82195e-08	7.81089e-06	0.130133	0	NBR1
PB.22510.17	unstimulated	X72h	-0.130133	1.22043e-07	3.31187e-05	0.130133	0	NBR1
PB.1120.13	X24h	X72h	-0.130525	5.88003e-10	6.03858e-07	0.130525	0	KHDC4
PB.6216.11	unstimulated	X72h	-0.1313	4.41493e-05	0.00516962	0.1313	0	HMGXB3
PB.7469.17	unstimulated	X24h	-0.1315	1.63065e-07	3.53217e-05	0.1315	0	TULP4
PB.25442.27	unstimulated	X72h	-0.131633	6.53353e-05	0.00705855	0.131633	0	SLC9B2
PB.10037.6	unstimulated	X24h	-0.131683	2.4391e-07	5.01536e-05	0.133333	0.00165	EXOSC2
PB.12149.61	unstimulated	X24h	-0.131733	1.9013e-12	2.11573e-09	0.131733	0	SLC38A2
PB.16302.2	unstimulated	X72h	-0.132167	4.10961e-05	0.004882	0.132167	0	VPS4B
PB.5877.13	unstimulated	X24h	-0.132433	2.47424e-08	7.05619e-06	0.132433	0	ELL2
PB.8794.6	unstimulated	X72h	-0.132567	3.07443e-05	0.00381037	0.132567	0	DDHD2
PB.20417.2	X24h	X72h	-0.132825	2.70257e-10	3.04754e-07	0.132825	0	CD44
PB.3314.47	X24h	X72h	-0.13325	0.000124604	0.0393734	0.140425	0.007175	FANCD2
PB.7428.5	unstimulated	X24h	-0.133783	0.000660128	0.0441267	0.138333	0.00455	ZBTB2
PB.14991.7	unstimulated	X72h	-0.135267	8.18987e-05	0.00849535	0.135267	0	ATXN1L
PB.13728.20	unstimulated	X24h	-0.135433	1.24503e-08	3.84009e-06	0.135433	0	SEL1L
PB.2509.17	X24h	X72h	-0.135475	2.88128e-19	2.07128e-15	0.135475	0	PSD4
PB.8445.30	unstimulated	X72h	-0.1361	5.95192e-05	0.00651627	0.1361	0	TRIM24
PB.10133.17	unstimulated	X24h	-0.136733	9.20177e-05	0.0088662	0.136733	0	DPH7
PB.10983.6	X24h	X72h	-0.1372	1.53667e-05	0.00622351	0.1372	0	ARFIP2
PB.17503.6	unstimulated	X72h	-0.137367	7.88509e-06	0.00116967	0.137367	0	DLGAP4
PB.22890.8	unstimulated	X24h	-0.137808	0.000191401	0.016261	0.143233	0.005425	DPP9
PB.16829.20	unstimulated	X72h	-0.138467	0.000338803	0.026908	0.138467	0	LSM14A
PB.8681.12	unstimulated	X24h	-0.138533	2.47656e-07	5.07399e-05	0.138533	0	XPO7
PB.8681.12	unstimulated	X72h	-0.138533	4.70136e-07	0.000108111	0.138533	0	XPO7
PB.12533.121	unstimulated	X24h	-0.138767	4.81353e-06	0.000695108	0.138767	0	TMPO
PB.12533.121	unstimulated	X72h	-0.138767	6.73337e-06	0.00102539	0.138767	0	TMPO
PB.8196.1	unstimulated	X72h	-0.138892	0.000384924	0.029664	0.144367	0.005475	CBLL1
PB.22357.70	unstimulated	X24h	-0.139	2.34545e-07	4.87578e-05	0.139	0	PLCG2
PB.9410.22	unstimulated	X24h	-0.139367	8.90088e-09	2.85391e-06	0.139367	0	UHRF2
PB.9410.22	unstimulated	X72h	-0.139367	3.73957e-08	1.22356e-05	0.139367	0	UHRF2
PB.3688.20	unstimulated	X72h	-0.140367	7.53903e-07	0.000162897	0.140367	0	DENND6A
PB.9178.17	unstimulated	X72h	-0.1416	3.68369e-09	1.80812e-06	0.1416	0	RAD21
PB.3250.65	unstimulated	X72h	-0.141633	3.07002e-10	2.28294e-07	0.141633	0	HDLBP
PB.3250.65	unstimulated	X24h	-0.141633	1.46097e-11	1.25626e-08	0.141633	0	HDLBP
PB.13348.12	unstimulated	X72h	-0.141933	5.42918e-06	0.00085639	0.141933	0	STRN3
PB.7877.42	unstimulated	X24h	-0.1432	1.52037e-12	1.83583e-09	0.1432	0	ZNF107
PB.7877.42	unstimulated	X72h	-0.1432	1.0324e-10	9.85236e-08	0.1432	0	ZNF107
PB.11314.2	X24h	X72h	-0.14405	2.94514e-05	0.0111431	0.14405	0	GPR137
PB.25839.85	unstimulated	X24h	-0.144167	6.4229e-07	0.000116458	0.144167	0	NUP155
PB.12948.72	unstimulated	X24h	-0.144667	8.20783e-06	0.00111172	0.144667	0	SUPT20H
PB.4454.26	unstimulated	X72h	-0.144967	1.32177e-12	3.02734e-09	0.144967	0	TRA2B
PB.4433.12	unstimulated	X72h	-0.145467	0.000731542	0.0489339	0.145467	0	ABCC5
PB.16712.4	unstimulated	X24h	-0.145717	0.00040562	0.0304097	0.159367	0.01365	IL12RB1
PB.4775.6	unstimulated	X72h	-0.1459	5.89971e-08	1.80648e-05	0.1459	0	SLAIN2
PB.15533.1	unstimulated	X24h	-0.14635	0.000432364	0.0318669	1	0.85365	NKIRAS2
PB.3523.8	unstimulated	X24h	-0.146675	2.24886e-05	0.00267003	0.1497	0.003025	SNRK
PB.12883.7	unstimulated	X24h	-0.147908	2.60179e-08	7.24072e-06	0.149733	0.001825	USP12
PB.16383.8	unstimulated	X72h	-0.147917	0.000325853	0.026149	0.941867	0.79395	CIRBP
PB.15861.9	unstimulated	X24h	-0.148167	0.000295574	0.0234279	0.148167	0	NAT9
PB.15861.9	unstimulated	X72h	-0.148167	0.000445277	0.0332413	0.148167	0	NAT9
PB.7158.40	unstimulated	X24h	-0.148392	0.000410279	0.0305567	0.155567	0.007175	PNISR
PB.342.13	unstimulated	X24h	-0.148533	1.78248e-07	3.81733e-05	0.148533	0	S100PBP
PB.18913.6	unstimulated	X72h	-0.148733	3.75217e-06	0.000628204	0.148733	0	HCFC1
PB.2844.85	unstimulated	X72h	-0.148742	0.000315528	0.0254821	0.155767	0.007025	ITGA4
PB.16860.5	unstimulated	X24h	-0.148967	2.84994e-10	1.51159e-07	0.148967	0	NFKBID
PB.13800.9	unstimulated	X24h	-0.149	6.0585e-10	2.77284e-07	0.149	0	PAPOLA
PB.13800.9	unstimulated	X72h	-0.149	1.96657e-09	1.12604e-06	0.149	0	PAPOLA
PB.2934.1	unstimulated	X72h	-0.149208	7.6967e-05	0.0081012	0.152233	0.003025	SLC39A10
PB.2754.19	unstimulated	X24h	-0.149333	5.69041e-06	0.000803338	0.149333	0	METTL8
PB.25179.16	unstimulated	X24h	-0.149667	1.01596e-09	4.40135e-07	0.149667	0	ZNF721
PB.3523.8	unstimulated	X72h	-0.1497	9.81233e-09	4.01599e-06	0.1497	0	SNRK
PB.15399.4	unstimulated	X24h	-0.1498	3.78544e-05	0.00421238	0.1498	0	BLMH
PB.2336.2	unstimulated	X72h	-0.149867	1.2607e-07	3.40502e-05	0.149867	0	ST3GAL5
PB.12979.6	unstimulated	X72h	-0.150033	0.000168848	0.0156442	0.154733	0.0047	NAA16
PB.960.12	unstimulated	X24h	-0.151233	2.10746e-10	1.23956e-07	0.151233	0	NBPF15
PB.6442.12	X24h	X72h	-0.151675	1.11882e-05	0.00462902	0.151675	0	RIPK1
PB.17551.1	unstimulated	X24h	-0.151967	5.56523e-08	1.39751e-05	0.151967	0	SERINC3
PB.1631.22	X24h	X72h	-0.151975	8.0847e-11	1.16238e-07	0.151975	0	FBXO28
PB.698.5	unstimulated	X72h	-0.1522	1.84194e-06	0.000340217	0.1522	0	ZNHIT6
PB.698.5	unstimulated	X24h	-0.1522	1.55925e-07	3.42987e-05	0.1522	0	ZNHIT6
PB.10963.12	unstimulated	X72h	-0.152933	3.74953e-07	8.9456e-05	0.152933	0	ZNF195
PB.8358.26	unstimulated	X24h	-0.152967	1.89883e-05	0.0023125	0.152967	0	CALU
PB.1427.41	unstimulated	X24h	-0.154667	1.41753e-11	1.25626e-08	0.154667	0	CDC73
PB.15172.16	unstimulated	X72h	-0.155233	2.38997e-05	0.00307522	0.155233	0	ZZEF1
PB.170.45	unstimulated	X72h	-0.157033	1.11394e-06	0.000219942	0.157033	0	EMC1
PB.13419.159	unstimulated	X72h	-0.157333	9.85366e-09	4.01599e-06	0.157333	0	NIN
PB.20110.14	unstimulated	X72h	-0.1582	0.000275982	0.0227374	0.1582	0	P4HA1
PB.17636.2	unstimulated	X24h	-0.158292	3.91126e-06	0.000580697	0.206467	0.048175	RBM38
PB.10820.35	unstimulated	X24h	-0.158367	2.45538e-05	0.00288113	0.158367	0	NHLRC2
PB.7516.25	unstimulated	X72h	-0.161033	3.06154e-06	0.000529609	0.161033	0	CEP43
PB.8206.20	unstimulated	X72h	-0.1612	2.11586e-07	5.4573e-05	0.1612	0	THAP5
PB.4070.2	unstimulated	X24h	-0.161533	6.37744e-15	2.01074e-11	0.161533	0	MBD4
PB.10892.110	unstimulated	X72h	-0.162633	1.81598e-05	0.00240804	0.162633	0	EDRF1
PB.277.17	unstimulated	X72h	-0.162633	0.000332472	0.02656	0.162633	0	FGR
PB.18172.18	unstimulated	X24h	-0.162717	0.000444886	0.0324526	0.169567	0.00685	SUN2
PB.22561.61	unstimulated	X72h	-0.16385	0.000668189	0.0453316	0.1689	0.00505	SRSF1
PB.9811.9	X24h	X72h	-0.163975	6.82277e-06	0.00299525	0.163975	0	SLC44A1
PB.10292.53	unstimulated	X72h	-0.1649	1.28329e-07	3.43365e-05	0.1649	0	MASTL
PB.9087.53	unstimulated	X24h	-0.1651	3.93177e-13	5.72142e-10	0.1651	0	RNF19A
PB.1794.12	unstimulated	X24h	-0.1656	8.53619e-08	2.05274e-05	0.1656	0	CNST
PB.7243.54	X24h	X72h	-0.165775	7.42049e-07	0.000395641	0.170725	0.00495	DSE
PB.17093.1	unstimulated	X72h	-0.1661	4.48583e-09	2.09657e-06	0.1661	0	BAX
PB.17093.1	unstimulated	X24h	-0.1661	5.99865e-10	2.76777e-07	0.1661	0	BAX
PB.4940.12	unstimulated	X72h	-0.166967	8.71532e-08	2.54485e-05	0.166967	0	HELQ
PB.15332.9	unstimulated	X24h	-0.167133	0.000142716	0.0128767	0.167133	0	FAM83G
PB.1586.5	unstimulated	X24h	-0.1678	5.08312e-10	2.40398e-07	0.1678	0	RRP15
PB.1586.5	unstimulated	X72h	-0.1678	2.68801e-08	9.0537e-06	0.1678	0	RRP15
PB.8503.72	unstimulated	X72h	-0.1692	4.44549e-05	0.0051842	0.1692	0	EZH2
PB.4768.35	unstimulated	X72h	-0.169467	5.24133e-10	3.48757e-07	0.169467	0	ATP10D
PB.4768.35	unstimulated	X24h	-0.169467	8.26539e-11	5.58425e-08	0.169467	0	ATP10D
PB.3203.3	unstimulated	X72h	-0.169667	1.53911e-09	9.08533e-07	0.169667	0	DGKD
PB.3028.22	X24h	X72h	-0.170275	3.47524e-15	1.17565e-11	0.170275	0	PIKFYVE
PB.294.5	unstimulated	X24h	-0.170742	0.000233986	0.0193857	0.198767	0.028025	SNHG3
PB.10824.19	unstimulated	X24h	-0.171033	1.63379e-08	4.88004e-06	0.171033	0	CCDC186
PB.8112.3	unstimulated	X72h	-0.1716	0.00016958	0.0156613	0.1808	0.0092	ZNF3
PB.18502.24	unstimulated	X24h	-0.171683	0.000331336	0.0257589	0.181733	0.01005	CDK16
PB.2170.371	unstimulated	X24h	-0.171733	2.14049e-10	1.23956e-07	0.171733	0	XPO1
PB.3969.6	unstimulated	X24h	-0.171767	2.19187e-05	0.00261879	0.171767	0	GSK3B
PB.6304.29	unstimulated	X24h	-0.173333	3.8799e-13	5.72142e-10	0.173333	0	MAT2B
PB.17988.1	unstimulated	X24h	-0.176767	0.000383976	0.0291719	0.176767	0	DGCR8
PB.8112.3	unstimulated	X24h	-0.1769	3.05803e-07	6.15423e-05	0.1808	0.0039	ZNF3
PB.12213.39	unstimulated	X72h	-0.1772	3.01543e-09	1.5753e-06	0.1772	0	LARP4
PB.10843.26	X24h	X72h	-0.17905	1.24371e-12	2.23518e-09	0.17905	0	FAM204A
PB.14122.5	unstimulated	X72h	-0.180533	1.13059e-10	1.02756e-07	0.180533	0	POLR2M
PB.15149.7	unstimulated	X72h	-0.183467	2.45911e-06	0.00044002	0.183467	0	DPH1
PB.2788.281	unstimulated	X24h	-0.183533	8.16232e-07	0.000142845	0.183533	0	WIPF1
PB.11034.6	unstimulated	X72h	-0.183567	1.11222e-10	1.02756e-07	0.183567	0	USP47
PB.17994.16	X24h	X72h	-0.184	5.19707e-10	5.43424e-07	0.184	0	MED15
PB.14438.5	unstimulated	X24h	-0.184933	2.27573e-07	4.74825e-05	0.184933	0	LRRK1
PB.754.30	unstimulated	X72h	-0.184967	8.95405e-10	5.63406e-07	0.184967	0	MTF2
PB.15925.15	unstimulated	X24h	-0.185025	0.000139871	0.0126401	0.1909	0.005875	TMC6
PB.15819.10	unstimulated	X72h	-0.1852	4.22349e-09	2.01527e-06	0.1852	0	NOL11
PB.18461.34	unstimulated	X24h	-0.185867	3.57606e-09	1.26843e-06	0.185867	0	BCOR
PB.1334.10	unstimulated	X72h	-0.186	4.75745e-09	2.17925e-06	0.186	0	MRPS14
PB.8845.9	unstimulated	X24h	-0.186033	0.000111814	0.010437	0.189533	0.0035	RB1CC1
PB.12771.7	unstimulated	X24h	-0.186183	0.000179788	0.015483	0.903133	0.71695	EIF2B1
PB.15961.10	unstimulated	X24h	-0.1862	0.000266356	0.0215331	0.1862	0	TEPSIN
PB.13426.14	unstimulated	X72h	-0.186267	1.99565e-08	7.26074e-06	0.186267	0	GNG2
PB.11280.2	unstimulated	X24h	-0.186325	0.000146121	0.0131104	1	0.813675	INTS5
PB.14278.17	unstimulated	X72h	-0.186333	3.21174e-07	7.82557e-05	0.186333	0	UBE2Q2
PB.4070.15	unstimulated	X72h	-0.187658	0.000364262	0.0283387	0.195133	0.007475	MBD4
PB.15925.15	unstimulated	X72h	-0.18805	4.85128e-06	0.000789146	0.1909	0.00285	TMC6
PB.13065.10	X24h	X72h	-0.188125	6.85337e-10	6.91469e-07	0.188125	0	RNASEH2B
PB.14976.2	unstimulated	X24h	-0.1885	7.19199e-09	2.40094e-06	0.1885	0	EXOSC6
PB.14976.11	unstimulated	X72h	-0.1887	8.36984e-08	2.47036e-05	0.1887	0	EXOSC6
PB.12003.3	unstimulated	X72h	-0.190033	3.05381e-09	1.5753e-06	0.190033	0	GOLT1B
PB.6417.17	unstimulated	X24h	-0.190133	1.17221e-06	0.00019624	0.190133	0	ZFP62
PB.9943.5	unstimulated	X72h	-0.190167	6.12655e-05	0.00668191	0.190167	0	GOLGA1
PB.8309.36	unstimulated	X72h	-0.1906	1.50475e-13	4.53476e-10	0.1906	0	FAM3C
PB.8309.36	unstimulated	X24h	-0.1906	1.86106e-14	4.58303e-11	0.1906	0	FAM3C
PB.7577.5	unstimulated	X72h	-0.190733	2.97836e-07	7.47656e-05	0.190733	0	RNF216P1
PB.7577.5	unstimulated	X24h	-0.190733	2.13131e-08	6.20288e-06	0.190733	0	RNF216P1
PB.3351.18	unstimulated	X24h	-0.190867	7.94891e-06	0.00107923	0.190867	0	RBSN
PB.10892.96	unstimulated	X24h	-0.191167	2.10002e-09	7.89272e-07	0.191167	0	EDRF1
PB.14358.12	unstimulated	X72h	-0.1914	7.92877e-05	0.00825442	0.1914	0	ZNF592
PB.8798.24	unstimulated	X24h	-0.191442	0.000762592	0.0492162	0.201767	0.010325	NSD3
PB.8121.44	unstimulated	X72h	-0.191967	1.38581e-05	0.00191205	0.191967	0	STAG3L5P-PVRIG2P-PILRB
PB.20616.63	unstimulated	X24h	-0.192633	6.36128e-10	2.88813e-07	0.192633	0	CCDC82
PB.20616.63	unstimulated	X72h	-0.192633	2.21508e-08	7.78119e-06	0.192633	0	CCDC82
PB.18391.5	X24h	X72h	-0.19345	8.48118e-10	8.12921e-07	0.19345	0	AP1S2
PB.8233.24	unstimulated	X24h	-0.193742	0.00049614	0.0355068	0.292167	0.098425	IFRD1
PB.2164.14	unstimulated	X24h	-0.1943	5.19936e-09	1.77755e-06	0.1943	0	AHSA2P
PB.2164.14	unstimulated	X72h	-0.1943	6.02832e-08	1.83604e-05	0.1943	0	AHSA2P
PB.10507.3	unstimulated	X24h	-0.1963	2.96305e-08	8.08778e-06	0.1963	0	SGPL1
PB.10507.3	unstimulated	X72h	-0.1963	2.22971e-07	5.6996e-05	0.1963	0	SGPL1
PB.6503.12	unstimulated	X24h	-0.196867	1.08798e-08	3.41134e-06	0.196867	0	NEDD9
PB.6095.14	unstimulated	X72h	-0.1969	4.81315e-05	0.00552297	0.1969	0	SEC24A
PB.3915.12	unstimulated	X72h	-0.197767	1.1226e-07	3.13557e-05	0.197767	0	GTPBP8
PB.6719.31	unstimulated	X72h	-0.197833	1.13991e-07	3.16845e-05	0.197833	0	VARS1
PB.15258.16	unstimulated	X72h	-0.198042	0.000214312	0.0187152	0.203167	0.005125	NDEL1
PB.12346.17	unstimulated	X72h	-0.198967	1.56921e-06	0.00029851	0.198967	0	KICS2
PB.24920.66	unstimulated	X24h	-0.199058	1.32099e-05	0.00167342	0.251833	0.052775	MBNL1
PB.1304.1	unstimulated	X24h	-0.199633	1.05718e-05	0.00138561	0.199633	0	DARS2
PB.16343.7	unstimulated	X24h	-0.1998	9.76467e-15	2.63888e-11	0.1998	0	MBP
PB.16343.7	unstimulated	X72h	-0.1998	7.87176e-12	1.45397e-08	0.1998	0	MBP
PB.11237.7	unstimulated	X72h	-0.2	5.68977e-07	0.000126767	0.2	0	PATL1
PB.11237.7	unstimulated	X24h	-0.2	3.69381e-07	7.17914e-05	0.2	0	PATL1
PB.13052.2	unstimulated	X72h	-0.201925	0.000269659	0.0224336	0.2069	0.004975	CAB39L
PB.23323.35	unstimulated	X72h	-0.201967	4.3038e-06	0.000706107	0.201967	0	GCFC2
PB.23323.35	unstimulated	X24h	-0.201967	1.1285e-06	0.000190044	0.201967	0	GCFC2
PB.11159.24	unstimulated	X72h	-0.202108	0.000687277	0.0464485	0.215033	0.012925	TTC17
PB.14550.4	unstimulated	X24h	-0.202433	5.20253e-07	9.7123e-05	0.202433	0	NLRC3
PB.1217.10	unstimulated	X72h	-0.203633	3.78659e-05	0.00454542	0.203633	0	UAP1
PB.698.15	unstimulated	X24h	-0.2043	0.000718949	0.0473339	0.2043	0	ZNHIT6
PB.928.30	unstimulated	X72h	-0.2043	3.05069e-06	0.000529331	0.2043	0	WDR3
PB.6891.7	unstimulated	X72h	-0.2044	1.7532e-07	4.56303e-05	0.2044	0	ZNF318
PB.6891.7	unstimulated	X24h	-0.2044	1.6066e-07	3.49339e-05	0.2044	0	ZNF318
PB.15653.8	X24h	X72h	-0.2045	7.50488e-09	6.07895e-06	0.2045	0	SNX11
PB.1485.14	unstimulated	X72h	-0.205067	3.0185e-12	6.17272e-09	0.205067	0	PPP1R15B
PB.8669.10	unstimulated	X24h	-0.205208	0.000583836	0.0403088	0.216033	0.010825	ASAH1
PB.5883.2	unstimulated	X72h	-0.205933	1.19744e-07	3.26496e-05	0.205933	0	CAST
PB.5713.4	unstimulated	X24h	-0.2061	0.000175506	0.0151834	0.2061	0	MRPS27
PB.16409.6	X24h	X72h	-0.206225	4.57712e-05	0.0166601	0.2127	0.006475	SF3A2
PB.231.43	unstimulated	X72h	-0.206533	5.58568e-08	1.73821e-05	0.206533	0	SRRM1
PB.7243.54	unstimulated	X72h	-0.20705	0.000113031	0.0111973	0.212	0.00495	DSE
PB.13838.49	unstimulated	X72h	-0.208267	1.23419e-10	1.08721e-07	0.208267	0	TRAF3
PB.1795.4	unstimulated	X72h	-0.2084	3.29113e-05	0.00402664	0.2084	0	TFB2M
PB.7101.20	unstimulated	X72h	-0.2087	8.1448e-07	0.000170286	0.2087	0	SNX14
PB.669.11	unstimulated	X72h	-0.208758	0.000450763	0.0333465	0.242933	0.034175	IFI44L
PB.7337.61	unstimulated	X72h	-0.209033	9.19253e-14	3.50903e-10	0.209033	0	BCLAF1
PB.11043.61	unstimulated	X72h	-0.210833	3.69462e-09	1.80812e-06	0.210833	0	FAR1
PB.11043.61	unstimulated	X24h	-0.210833	1.99755e-10	1.19332e-07	0.210833	0	FAR1
PB.23790.22	unstimulated	X24h	-0.211067	3.07171e-11	2.44149e-08	0.211067	0	MOB4
PB.18684.53	unstimulated	X72h	-0.212417	0.000725995	0.0486339	0.243167	0.03075	P2RY10
PB.18144.7	unstimulated	X72h	-0.212533	7.91489e-07	0.000168475	0.212533	0	SH3BP1
PB.10993.8	X24h	X72h	-0.21345	9.51012e-11	1.30221e-07	0.21345	0	MRPL17
PB.11805.23	unstimulated	X72h	-0.2139	1.13764e-09	7.00431e-07	0.2139	0	FLI1
PB.1473.4	unstimulated	X24h	-0.214133	3.2624e-07	6.51928e-05	0.214133	0	KLHL12
PB.1473.4	unstimulated	X72h	-0.214133	8.00714e-07	0.000169181	0.214133	0	KLHL12
PB.9933.23	unstimulated	X24h	-0.214133	6.96904e-07	0.000124373	0.214133	0	NEK6
PB.12871.7	X24h	X72h	-0.215725	4.91043e-10	5.22961e-07	0.215725	0	MTMR6
PB.5066.24	unstimulated	X24h	-0.215733	7.74942e-10	3.4359e-07	0.215733	0	TBCK
PB.5066.24	unstimulated	X72h	-0.215733	6.61402e-09	2.89093e-06	0.215733	0	TBCK
PB.7692.3	unstimulated	X24h	-0.215933	1.55437e-09	6.16878e-07	0.215933	0	CCDC126
PB.12967.3	unstimulated	X72h	-0.2162	0.00045204	0.0333549	0.9793	0.7631	MRPS31
PB.2029.19	unstimulated	X24h	-0.218383	3.08352e-05	0.00349294	0.225333	0.00695	NDUFAF7
PB.22893.4	unstimulated	X72h	-0.2225	1.54538e-05	0.00211186	0.2225	0	GTF2F1
PB.14006.25	unstimulated	X72h	-0.222517	7.80945e-05	0.00814672	0.226967	0.00445	TP53BP1
PB.16517.5	X24h	X72h	-0.22265	3.506e-07	0.000200179	0.22265	0	CERS4
PB.8307.8	unstimulated	X72h	-0.2231	0.000491537	0.0357623	0.2289	0.0058	ING3
PB.3484.2	unstimulated	X24h	-0.223767	0.000435756	0.0319097	0.964067	0.7403	VILL
PB.10419.9	unstimulated	X24h	-0.224217	0.000631852	0.0429447	0.233367	0.00915	WASHC2A
PB.1628.2	unstimulated	X72h	-0.225167	1.05106e-06	0.00021191	0.225167	0	TP53BP2
PB.14739.4	X24h	X72h	-0.225275	7.298e-05	0.0244016	0.225275	0	SPNS1
PB.9018.7	X24h	X72h	-0.2258	1.46678e-12	2.48102e-09	0.2258	0	TMEM64
PB.10689.27	X24h	X72h	-0.22595	2.92222e-13	6.00203e-10	0.22595	0	ZNF518A
PB.10093.11	unstimulated	X24h	-0.226833	1.44184e-05	0.00180236	0.226833	0	INPP5E
PB.18818.48	unstimulated	X24h	-0.227133	2.75012e-13	4.21824e-10	0.227133	0	THOC2
PB.2119.14	unstimulated	X72h	-0.227333	5.31927e-06	0.000846045	0.227333	0	SPTBN1
PB.853.1	unstimulated	X72h	-0.2283	1.7284e-10	1.41381e-07	0.2283	0	RBM15
PB.13831.13	unstimulated	X24h	-0.229	3.59905e-07	7.04322e-05	0.229	0	WDR20
PB.1837.21	unstimulated	X72h	-0.229617	0.000327343	0.0262144	0.274667	0.04505	RSAD2
PB.18071.10	unstimulated	X72h	-0.229967	1.86114e-05	0.00246113	0.235767	0.0058	NF2
PB.10811.3	X24h	X72h	-0.23125	9.4429e-07	0.000479811	0.23125	0	GPAM
PB.6046.5	unstimulated	X72h	-0.232033	0.000522154	0.0373725	0.232033	0	CDC42SE2_ENSG00000290020
PB.17401.20	unstimulated	X72h	-0.233267	0.000213731	0.0187126	0.233267	0	KAT14
PB.12424.7	unstimulated	X24h	-0.2335	1.44583e-14	3.72972e-11	0.2335	0	GLIPR1
PB.4095.22	unstimulated	X72h	-0.233667	6.32407e-07	0.000139811	0.233667	0	DNAJC13
PB.4095.22	unstimulated	X24h	-0.233667	3.36592e-07	6.70254e-05	0.233667	0	DNAJC13
PB.7172.15	X24h	X72h	-0.233825	8.02818e-05	0.0265345	0.233825	0	HACE1
PB.17971.18	unstimulated	X24h	-0.2341	3.10844e-05	0.00350716	0.2341	0	USP18
PB.5552.29	unstimulated	X72h	-0.2349	7.13777e-08	2.1398e-05	0.2349	0	RIMOC1
PB.18336.4	unstimulated	X72h	-0.235833	8.13538e-07	0.000170286	0.235833	0	CLCN4
PB.18336.4	unstimulated	X24h	-0.235833	2.24951e-06	0.000352663	0.235833	0	CLCN4
PB.3201.25	unstimulated	X24h	-0.236333	4.67824e-10	2.23109e-07	0.236333	0	ATG16L1
PB.3201.25	unstimulated	X72h	-0.236333	4.51359e-09	2.09657e-06	0.236333	0	ATG16L1
PB.1837.21	unstimulated	X24h	-0.236367	4.2317e-06	0.000619383	0.274667	0.0383	RSAD2
PB.2280.84	unstimulated	X24h	-0.236467	3.02358e-20	5.71981e-16	0.236467	0	MOB1A
PB.2280.84	unstimulated	X72h	-0.236467	1.99096e-16	2.85001e-12	0.236467	0	MOB1A
PB.14940.2	unstimulated	X24h	-0.2378	0.00032613	0.0254238	1	0.7622	GFOD2
PB.1065.25	unstimulated	X24h	-0.238067	0.000306582	0.0240319	0.238067	0	CHTOP
PB.1065.25	unstimulated	X72h	-0.238067	0.000352038	0.0277649	0.238067	0	CHTOP
PB.13884.3	unstimulated	X72h	-0.238367	3.05794e-07	7.61282e-05	0.238367	0	NIPA1
PB.610.8	unstimulated	X24h	-0.239117	0.000215656	0.0179984	0.248667	0.00955	PDE4B
PB.11601.2	unstimulated	X24h	-0.239267	2.26625e-14	5.14458e-11	0.239267	0	CEP57
PB.3451.23	unstimulated	X24h	-0.2395	1.86171e-09	7.17045e-07	0.2395	0	CNOT10
PB.4481.38	unstimulated	X24h	-0.240033	0.00074179	0.0483886	0.392333	0.1523	CCDC50
PB.6183.13	X24h	X72h	-0.242	5.21139e-06	0.00234146	0.2483	0.0063	ARHGAP26
PB.18917.5	unstimulated	X72h	-0.242083	0.000192411	0.0172685	0.989133	0.74705	MECP2
PB.6054.16	X24h	X72h	-0.2429	0.000115638	0.0371528	0.25915	0.01625	FNIP1
PB.16548.6	X24h	X72h	-0.243825	1.80116e-05	0.00719337	0.251275	0.00745	ICAM1
PB.18481.53	unstimulated	X72h	-0.243825	0.000702733	0.0472274	0.2524	0.008575	KDM6A
PB.28979.2	X24h	X72h	-0.244025	1.00421e-07	6.63819e-05	0.244025	0	CTPS2
PB.11445.9	unstimulated	X24h	-0.244067	5.75537e-05	0.0059522	0.244067	0	DHCR7
PB.17711.2	unstimulated	X72h	-0.244067	3.52814e-07	8.48815e-05	0.244067	0	ENSG00000277117
PB.13304.2	unstimulated	X72h	-0.244767	0.000248068	0.0210432	0.244767	0	DHRS4-AS1
PB.7989.13	unstimulated	X24h	-0.2462	0.000118423	0.0109459	0.2462	0	DTX2
PB.7989.13	unstimulated	X72h	-0.2462	9.90587e-05	0.0100567	0.2462	0	DTX2
PB.12463.9	unstimulated	X24h	-0.2463	3.40118e-12	3.57451e-09	0.2463	0	POC1B
PB.6088.8	X24h	X72h	-0.246625	8.30264e-21	7.95808e-17	0.246625	0	UBE2B
PB.293.7	unstimulated	X72h	-0.24725	9.15066e-05	0.0093397	1	0.75275	PHACTR4
PB.8588.6	unstimulated	X24h	-0.247367	5.33813e-06	0.00076118	0.247367	0	NOM1
PB.14393.46	unstimulated	X72h	-0.248408	0.000322442	0.0259672	0.254833	0.006425	IQGAP1
PB.610.8	unstimulated	X72h	-0.248667	1.8992e-14	9.0622e-11	0.248667	0	PDE4B
PB.13882.50	unstimulated	X24h	-0.2491	1.38561e-05	0.00173973	0.2491	0	ENSG00000291003
PB.9639.18	unstimulated	X72h	-0.250933	0.000538674	0.0382205	0.263833	0.0129	SMC5
PB.2721.64	unstimulated	X24h	-0.251	6.71144e-11	4.7611e-08	0.251	0	IFIH1
PB.2721.64	unstimulated	X72h	-0.251	5.29906e-10	3.48757e-07	0.251	0	IFIH1
PB.16877.4	unstimulated	X72h	-0.2513	8.75559e-08	2.54485e-05	0.2513	0	ZNF529
PB.14322.2	unstimulated	X24h	-0.252567	0.000329011	0.0256132	0.301467	0.0489	IL16
PB.22890.20	unstimulated	X24h	-0.2528	3.54402e-06	0.000533502	0.2528	0	DPP9
PB.15083.25	unstimulated	X24h	-0.254667	1.23157e-07	2.76261e-05	0.254667	0	ZC3H18
PB.3461.7	X24h	X72h	-0.2549	1.5336e-15	5.51234e-12	0.2549	0	UBP1
PB.18467.8	X24h	X72h	-0.2552	3.25961e-07	0.000191286	0.2552	0	MED14
PB.9495.8	unstimulated	X24h	-0.256458	0.0001003	0.00947125	0.293733	0.037275	BAG1
PB.7317.49	unstimulated	X72h	-0.257	8.73896e-15	4.62177e-11	0.257	0	STX7
PB.9623.11	unstimulated	X72h	-0.257317	0.000194516	0.0173756	0.297167	0.03985	ZNG1C
PB.7131.12	unstimulated	X72h	-0.257492	6.93299e-06	0.00104477	0.261867	0.004375	LYRM2
PB.9241.50	unstimulated	X72h	-0.2602	2.8416e-11	3.87399e-08	0.2602	0	CYRIB
PB.23841.43	unstimulated	X72h	-0.260233	2.81139e-05	0.00352249	0.260233	0	MREG
PB.27109.21	unstimulated	X24h	-0.2611	5.51913e-07	0.000102027	0.2611	0	FBXO30
PB.5010.15	unstimulated	X24h	-0.261892	0.000518778	0.0366332	0.270667	0.008775	TRMT10A
PB.18509.10	unstimulated	X24h	-0.262133	4.85129e-06	0.000697014	0.262133	0	ELK1
PB.2045.38	unstimulated	X72h	-0.262367	5.6091e-15	3.95392e-11	0.262367	0	SRSF7
PB.18835.5	unstimulated	X24h	-0.263267	3.02968e-06	0.000465963	0.263267	0	ZNF280C
PB.18835.5	unstimulated	X72h	-0.263267	9.36173e-06	0.00136052	0.263267	0	ZNF280C
PB.16409.6	unstimulated	X72h	-0.263792	9.58819e-05	0.00976887	0.270267	0.006475	SF3A2
PB.5648.17	unstimulated	X24h	-0.266633	3.56669e-07	7.00403e-05	0.266633	0	SREK1IP1
PB.15131.12	unstimulated	X72h	-0.267833	7.40808e-06	0.00110752	0.267833	0	GEMIN4
PB.15131.12	unstimulated	X24h	-0.267833	9.21392e-06	0.00123327	0.267833	0	GEMIN4
PB.10893.6	unstimulated	X24h	-0.269242	0.000450303	0.0328056	0.855667	0.586425	UROS
PB.6136.13	unstimulated	X24h	-0.2698	1.26711e-10	8.0799e-08	0.2698	0	UBE2D2
PB.12059.15	unstimulated	X24h	-0.2707	9.81369e-12	9.24092e-09	0.2707	0	FGFR1OP2
PB.7768.33	X24h	X72h	-0.270925	6.23427e-15	1.99185e-11	0.270925	0	SEPTIN7
PB.3850.12	unstimulated	X24h	-0.271333	1.2985e-11	1.16972e-08	0.271333	0	NFKBIZ
PB.3850.12	unstimulated	X72h	-0.271333	5.04777e-10	3.44084e-07	0.271333	0	NFKBIZ
PB.26338.11	unstimulated	X24h	-0.273592	0.000763348	0.0492162	0.291367	0.017775	HARS1
PB.3219.21	unstimulated	X24h	-0.274058	0.000746738	0.0486289	0.282733	0.008675	SCLY
PB.6309.18	unstimulated	X24h	-0.274725	0.000201839	0.0169952	0.2835	0.008775	RARS1
PB.17142.3	X24h	X72h	-0.2754	3.66557e-10	4.05398e-07	0.2754	0	ZNF613
PB.9904.14	unstimulated	X72h	-0.2754	7.91331e-11	8.09122e-08	0.2754	0	RAB14
PB.16649.30	unstimulated	X24h	-0.275892	0.000703425	0.0464822	0.293467	0.017575	DDX39A
PB.3517.3	unstimulated	X72h	-0.276333	2.46223e-09	1.34271e-06	0.276333	0	SEC22C
PB.12222.2	unstimulated	X24h	-0.276733	1.68501e-12	1.99224e-09	0.276733	0	LETMD1
PB.12222.2	unstimulated	X72h	-0.276733	3.85069e-10	2.68886e-07	0.276733	0	LETMD1
PB.5211.9	unstimulated	X72h	-0.2772	8.99294e-05	0.00922807	0.2843	0.0071	ANAPC10
PB.1.18	unstimulated	X72h	-0.277267	0.000438798	0.0329344	0.286567	0.0093	WASH7P
PB.12352.11	unstimulated	X72h	-0.279633	2.17903e-09	1.21135e-06	0.279633	0	GNS
PB.8107.11	unstimulated	X72h	-0.2805	2.85442e-06	0.000498594	0.2805	0	ZSCAN25
PB.8107.11	unstimulated	X24h	-0.2805	1.69115e-06	0.000270355	0.2805	0	ZSCAN25
PB.1.18	unstimulated	X24h	-0.280617	0.000123063	0.0113378	0.286567	0.00595	WASH7P
PB.3255.3	unstimulated	X24h	-0.280733	4.84035e-06	0.000697014	0.280733	0	DTYMK
PB.8018.21	X24h	X72h	-0.28165	3.23197e-05	0.0120695	0.292075	0.010425	DBF4
PB.12902.2	unstimulated	X24h	-0.283675	0.000221671	0.0184462	0.3454	0.061725	SLC7A1
PB.18917.5	unstimulated	X24h	-0.283708	4.67883e-05	0.00503857	0.989133	0.705425	MECP2
PB.12386.54	unstimulated	X24h	-0.2848	1.78101e-12	2.06277e-09	0.2848	0	CPSF6
PB.12386.54	unstimulated	X72h	-0.2848	2.1162e-11	3.12548e-08	0.2848	0	CPSF6
PB.16541.2	unstimulated	X72h	-0.286067	3.65437e-10	2.61557e-07	0.286067	0	SHFL
PB.17157.6	X24h	X72h	-0.286675	1.25173e-07	8.18036e-05	0.286675	0	ZNF600
PB.17404.8	unstimulated	X72h	-0.287867	3.49878e-05	0.00424442	0.287867	0	POLR3F
PB.15302.4	unstimulated	X72h	-0.290767	2.37653e-06	0.000426575	0.290767	0	ZNF287
PB.6280.21	unstimulated	X72h	-0.291233	5.34336e-07	0.000119983	0.291233	0	RNF145
PB.6280.21	unstimulated	X24h	-0.291233	3.85251e-07	7.46203e-05	0.291233	0	RNF145
PB.3897.5	unstimulated	X24h	-0.291667	4.13372e-06	0.000607765	0.291667	0	DZIP3
PB.11628.6	unstimulated	X72h	-0.2917	3.13963e-05	0.00386607	0.9447	0.653	CASP4
PB.11044.12	unstimulated	X72h	-0.297367	3.38334e-14	1.38376e-10	0.297367	0	RRAS2
PB.14261.4	unstimulated	X24h	-0.299867	1.02441e-09	4.40432e-07	0.299867	0	FAM219B
PB.12094.55	unstimulated	X24h	-0.300233	1.57409e-08	4.75175e-06	0.300233	0	DNM1L
PB.1837.6	unstimulated	X72h	-0.301467	0.000470269	0.0343897	0.301467	0	RSAD2
PB.1837.6	unstimulated	X24h	-0.301467	0.000268941	0.0216495	0.301467	0	RSAD2
PB.17143.8	X24h	X72h	-0.302625	1.69213e-14	4.57816e-11	0.302625	0	ZNF350
PB.4790.4	unstimulated	X72h	-0.302717	4.22283e-05	0.00498547	0.907267	0.60455	DANCR
PB.15924.13	unstimulated	X24h	-0.3032	1.30217e-05	0.00166069	0.3104	0.0072	TMC8
PB.17719.7	unstimulated	X24h	-0.306567	6.0731e-11	4.47611e-08	0.306567	0	ENSG00000275993
PB.18501.18	unstimulated	X24h	-0.3112	4.42523e-12	4.33001e-09	0.3112	0	UBA1
PB.18501.18	unstimulated	X72h	-0.3112	5.11167e-11	5.92499e-08	0.3112	0	UBA1
PB.2093.2	unstimulated	X24h	-0.311583	0.000698005	0.0462771	0.888533	0.57695	PIGF
PB.2367.15	unstimulated	X72h	-0.314367	3.4216e-10	2.51176e-07	0.314367	0	MRPS5
PB.6088.8	unstimulated	X72h	-0.315167	3.45018e-11	4.39008e-08	0.315167	0	UBE2B
PB.2369.2	unstimulated	X24h	-0.315833	0.000292842	0.0232764	0.315833	0	ZNF2
PB.22313.7	X24h	X72h	-0.317925	1.17538e-09	1.07296e-06	0.317925	0	CKLF
PB.9910.22	unstimulated	X72h	-0.318258	0.000630037	0.0433597	0.333333	0.015075	RBM18
PB.2726.2	unstimulated	X72h	-0.3223	9.81599e-09	4.01599e-06	0.3223	0	CERS6
PB.3135.28	unstimulated	X72h	-0.322833	0.000209406	0.0184468	0.332533	0.0097	RHBDD1
PB.3479.13	unstimulated	X72h	-0.323133	1.1258e-10	1.02756e-07	0.323133	0	EPM2AIP1
PB.7995.5	X24h	X72h	-0.324725	2.62676e-12	4.31615e-09	0.324725	0	FGL2
PB.18503.12	unstimulated	X72h	-0.326842	0.000215127	0.0187488	0.330067	0.003225	USP11
PB.5667.21	unstimulated	X72h	-0.3309	2.12881e-11	3.12548e-08	0.3309	0	PIK3R1
PB.6384.42	unstimulated	X72h	-0.331808	0.000500132	0.0362954	0.349333	0.017525	DOK3
PB.11041.9	unstimulated	X24h	-0.332133	0.000296676	0.0234825	0.369133	0.037	BTBD10
PB.11123.20	unstimulated	X72h	-0.333067	0.00060491	0.0419329	0.352767	0.0197	CSTF3
PB.12978.26	unstimulated	X72h	-0.334075	6.05579e-05	0.00661734	0.3416	0.007525	MTRF1
PB.3572.19	unstimulated	X72h	-0.337867	3.18153e-07	7.78509e-05	0.337867	0	ZNF589
PB.4628.22	unstimulated	X24h	-0.337967	1.07263e-05	0.00139619	0.337967	0	TRMT44
PB.4628.22	unstimulated	X72h	-0.337967	3.08814e-05	0.00381086	0.337967	0	TRMT44
PB.10993.8	unstimulated	X72h	-0.338067	7.09753e-13	1.93523e-09	0.338067	0	MRPL17
PB.2752.30	X24h	X72h	-0.34185	4.13577e-19	2.64276e-15	0.34185	0	TLK1
PB.28979.3	unstimulated	X24h	-0.3428	1.25477e-05	0.0016111	0.3428	0	CTPS2
PB.28979.3	unstimulated	X72h	-0.3428	7.57548e-06	0.00112959	0.3428	0	CTPS2
PB.17020.32	unstimulated	X24h	-0.3429	1.59829e-07	3.48871e-05	0.3429	0	ZNF180
PB.933.21	unstimulated	X24h	-0.346658	1.61997e-05	0.00200298	0.465933	0.119275	WARS2
PB.2756.20	unstimulated	X24h	-0.347	8.7266e-09	2.83001e-06	0.347	0	DYNC1I2
PB.13405.2	unstimulated	X72h	-0.347267	3.57546e-09	1.78024e-06	0.347267	0	ARF6
PB.13405.2	unstimulated	X24h	-0.347267	8.44517e-10	3.71535e-07	0.347267	0	ARF6
PB.8690.5	unstimulated	X24h	-0.349267	0.000500618	0.0356476	0.374867	0.0256	PPP3CC
PB.6384.42	unstimulated	X24h	-0.349333	1.13682e-08	3.54488e-06	0.349333	0	DOK3
PB.26747.6	unstimulated	X72h	-0.351167	2.70526e-06	0.000479325	0.351167	0	LINC00680
PB.6309.14	unstimulated	X72h	-0.3516	4.66363e-13	1.33517e-09	0.3516	0	RARS1
PB.6309.14	unstimulated	X24h	-0.3516	7.99709e-16	3.49116e-12	0.3516	0	RARS1
PB.10725.9	unstimulated	X72h	-0.351733	9.47655e-11	9.19691e-08	0.351733	0	COX15
PB.10297.9	unstimulated	X72h	-0.352833	7.17912e-11	7.61239e-08	0.352833	0	RAB18
PB.10737.32	unstimulated	X72h	-0.356067	6.68662e-12	1.27623e-08	0.356067	0	SLF2
PB.11309.1	unstimulated	X72h	-0.356183	0.000430201	0.0323691	0.870133	0.51395	NUDT22
PB.2106.39	X24h	X72h	-0.356675	7.10974e-23	1.0222e-18	0.356675	0	FOXN2
PB.6802.12	unstimulated	X24h	-0.358667	3.13731e-09	1.13407e-06	0.358667	0	PPARD
PB.11975.5	unstimulated	X24h	-0.361367	0.000196677	0.0166346	0.366967	0.0056	DDX47
PB.11975.5	unstimulated	X72h	-0.361442	0.000144303	0.0137253	0.366967	0.005525	DDX47
PB.15549.5	unstimulated	X24h	-0.3615	0.000253144	0.0207308	1	0.6385	TUBG1
PB.15153.22	unstimulated	X24h	-0.361767	4.49248e-13	6.37393e-10	0.361767	0	TSR1
PB.16483.16	unstimulated	X72h	-0.363767	3.04439e-09	1.5753e-06	0.363767	0	DENND1C
PB.9066.8	X24h	X72h	-0.367725	1.32395e-12	2.30729e-09	0.367725	0	STK3
PB.6950.16	X24h	X72h	-0.367925	3.97589e-06	0.00180042	0.367925	0	LRRC1
PB.16971.17	unstimulated	X72h	-0.3685	1.30135e-11	2.19159e-08	0.3685	0	ARHGEF1
PB.4790.4	unstimulated	X24h	-0.368567	1.55206e-08	4.7103e-06	0.907267	0.5387	DANCR
PB.3893.24	unstimulated	X24h	-0.3693	2.45521e-12	2.62902e-09	0.3693	0	CD47
PB.3893.24	unstimulated	X72h	-0.3693	3.24317e-11	4.22047e-08	0.3693	0	CD47
PB.10236.3	unstimulated	X72h	-0.369367	4.9945e-10	3.44084e-07	0.369367	0	MINDY3
PB.4019.24	unstimulated	X24h	-0.372033	4.00017e-06	0.000591192	0.372033	0	CCDC14
PB.18303.1	unstimulated	X72h	-0.372233	1.08597e-06	0.000217137	0.372233	0	RABL2B
PB.16527.13	unstimulated	X72h	-0.372567	3.48756e-06	0.000592565	0.372567	0	ZNF558
PB.16527.13	unstimulated	X24h	-0.372567	2.42683e-06	0.000378372	0.372567	0	ZNF558
PB.10843.26	unstimulated	X72h	-0.372633	1.08609e-11	1.88449e-08	0.372633	0	FAM204A
PB.9297.2	unstimulated	X24h	-0.373467	0.000756803	0.0490182	0.961067	0.5876	SCRIB
PB.12553.16	unstimulated	X72h	-0.374233	1.56555e-06	0.00029851	0.374233	0	DRAM1
PB.19697.13	unstimulated	X72h	-0.375133	3.50699e-10	2.54185e-07	0.375133	0	CTBS
PB.15546.11	unstimulated	X72h	-0.375467	3.24168e-09	1.65728e-06	0.375467	0	COASY
PB.2185.10	X24h	X72h	-0.375475	1.76935e-10	2.19156e-07	0.375475	0	VPS54
PB.8791.9	unstimulated	X24h	-0.37935	0.000754462	0.048934	0.4091	0.02975	BAG4
PB.1565.7	unstimulated	X24h	-0.3802	7.74686e-06	0.00105685	0.3802	0	FLVCR1
PB.16179.5	unstimulated	X24h	-0.383783	0.000486694	0.0349189	0.752133	0.36835	GALNT1
PB.14564.1	unstimulated	X24h	-0.388725	0.000131785	0.0120411	1	0.611275	UBALD1
PB.3124.8	unstimulated	X24h	-0.389142	0.000371915	0.028446	0.425567	0.036425	MRPL44
PB.10874.6	unstimulated	X72h	-0.3898	0.000323433	0.0260104	0.3898	0	C10orf88
PB.9983.2	unstimulated	X72h	-0.392333	1.15617e-07	3.18274e-05	0.392333	0	FPGS
PB.2417.18	unstimulated	X72h	-0.394333	1.38052e-05	0.00190935	0.394333	0	INPP4A
PB.15074.5	unstimulated	X72h	-0.396967	0.000194455	0.0173756	0.396967	0	MTHFSD
PB.12544.9	unstimulated	X24h	-0.397533	1.2405e-09	5.21487e-07	0.397533	0	ACTR6
PB.1518.28	unstimulated	X24h	-0.399733	2.94139e-10	1.53146e-07	0.399733	0	YOD1
PB.85.28	unstimulated	X72h	-0.400217	0.000175861	0.0160874	0.857767	0.45755	RERE
PB.15100.2	unstimulated	X24h	-0.4037	1.39235e-06	0.000227991	0.4037	0	ZNF778
PB.1390.6	unstimulated	X72h	-0.404183	0.000383481	0.0295926	0.619933	0.21575	TSEN15
PB.9336.2	unstimulated	X24h	-0.404925	2.56655e-05	0.00297867	0.9769	0.571975	C8orf33
PB.21030.81	unstimulated	X72h	-0.405267	2.12902e-06	0.000385777	0.405267	0	PAN2
PB.8967.5	unstimulated	X24h	-0.4074	2.30637e-08	6.64421e-06	0.4074	0	ZC2HC1A
PB.892.8	unstimulated	X24h	-0.412483	0.000396334	0.0299504	0.439933	0.02745	RSBN1
PB.26893.29	unstimulated	X72h	-0.416767	1.10584e-06	0.000219858	0.416767	0	PM20D2
PB.14606.16	unstimulated	X72h	-0.417267	3.61976e-11	4.40987e-08	0.417267	0	ZC3H7A
PB.15466.24	X24h	X72h	-0.418	9.42782e-11	1.30221e-07	0.418	0	ACACA
PB.8548.4	unstimulated	X24h	-0.42005	0.000731749	0.0478988	0.4541	0.03405	CHPF2
PB.4437.10	unstimulated	X72h	-0.424067	1.7909e-10	1.4443e-07	0.424067	0	ABCF3
PB.10046.13	unstimulated	X72h	-0.424167	0.000124239	0.0121189	0.424167	0	POMT1
PB.3124.8	unstimulated	X72h	-0.425567	1.63934e-17	3.1289e-13	0.425567	0	MRPL44
PB.15536.3	unstimulated	X24h	-0.425708	7.16019e-05	0.00716675	0.898133	0.472425	KAT2A
PB.1491.4	unstimulated	X24h	-0.435483	0.000147628	0.0131525	0.457733	0.02225	DSTYK
PB.61.33	unstimulated	X72h	-0.435533	3.5212e-08	1.15874e-05	0.435533	0	ICMT
PB.15348.3	unstimulated	X24h	-0.436125	0.000208123	0.0174725	0.4558	0.019675	TMEM11
PB.15511.11	unstimulated	X72h	-0.437467	0.000555688	0.0391849	0.466467	0.029	MSL1
PB.2516.3	unstimulated	X24h	-0.439733	5.57455e-06	0.0007929	0.439733	0	RABL2A
PB.16477.1	unstimulated	X72h	-0.44135	3.55281e-09	1.78024e-06	1	0.55865	CLPP
PB.24315.48	unstimulated	X24h	-0.4418	3.76612e-11	2.92787e-08	0.4418	0	RAD18
PB.12942.2	unstimulated	X24h	-0.443375	3.09548e-05	0.00349949	0.9968	0.553425	RFXAP
PB.10969.22	unstimulated	X24h	-0.449833	7.48307e-09	2.46954e-06	0.449833	0	STIM1
PB.17143.8	unstimulated	X72h	-0.450533	1.60583e-11	2.50484e-08	0.450533	0	ZNF350
PB.16753.1	unstimulated	X72h	-0.45105	0.000308691	0.0250005	0.972	0.52095	LPAR2
PB.593.20	unstimulated	X24h	-0.451067	8.4086e-09	2.74256e-06	0.451067	0	PATJ
PB.593.20	unstimulated	X72h	-0.451067	2.18707e-08	7.77821e-06	0.451067	0	PATJ
PB.9339.17	unstimulated	X24h	-0.451675	0.000639471	0.0431796	0.4812	0.029525	ZNG1A
PB.8689.23	unstimulated	X72h	-0.4519	1.42799e-06	0.000276234	0.4519	0	SLC39A14
PB.8689.23	unstimulated	X24h	-0.4519	5.95207e-07	0.000108965	0.4519	0	SLC39A14
PB.10773.5	unstimulated	X24h	-0.452767	7.07421e-06	0.000974456	0.452767	0	TAF5
PB.3134.1	unstimulated	X24h	-0.453125	8.03251e-05	0.00790054	1	0.546875	IRS1
PB.14951.2	unstimulated	X24h	-0.453967	0.000363749	0.0279722	0.527467	0.0735	PLA2G15
PB.12629.4	unstimulated	X72h	-0.455242	0.000360233	0.0281496	0.466267	0.011025	ALKBH2
PB.15385.22	unstimulated	X72h	-0.456167	6.2148e-15	3.95392e-11	0.456167	0	FLOT2
PB.16116.8	unstimulated	X72h	-0.462642	0.000332586	0.02656	0.490367	0.027725	RNMT
PB.12175.5	unstimulated	X72h	-0.4635	9.88936e-09	4.01599e-06	0.4635	0	ZNF641
PB.12175.5	unstimulated	X24h	-0.4635	1.31644e-09	5.4138e-07	0.4635	0	ZNF641
PB.12629.4	unstimulated	X24h	-0.466267	1.70478e-05	0.00209012	0.466267	0	ALKBH2
PB.9223.4	unstimulated	X72h	-0.470392	0.000450217	0.0333465	0.494167	0.023775	TRIB1
PB.5969.10	unstimulated	X24h	-0.472433	7.44725e-05	0.00742787	0.577633	0.1052	SRP19
PB.14640.8	unstimulated	X24h	-0.474992	0.000400612	0.0301612	0.768667	0.293675	COQ7
PB.14713.2	unstimulated	X72h	-0.475567	6.27734e-07	0.000139316	0.475567	0	LCMT1
PB.6936.1	X24h	X72h	-0.47655	3.03236e-13	6.01349e-10	0.47655	0	PAQR8
PB.14543.5	unstimulated	X24h	-0.476833	1.93725e-06	0.000306247	0.476833	0	TIGD7
PB.4914.3	unstimulated	X72h	-0.477967	6.86754e-06	0.00104029	0.477967	0	PAQR3
PB.2425.12	unstimulated	X72h	-0.48085	0.000406005	0.0310795	0.5037	0.02285	MGAT4A
PB.9339.17	unstimulated	X72h	-0.4812	2.43876e-10	1.91289e-07	0.4812	0	ZNG1A
PB.12888.3	unstimulated	X72h	-0.481775	0.000423893	0.0321054	0.499	0.017225	MTIF3
PB.14640.8	unstimulated	X72h	-0.482717	7.56792e-05	0.00798033	0.768667	0.28595	COQ7
PB.2704.106	unstimulated	X72h	-0.490808	0.000265312	0.0222098	0.535633	0.044825	MARCHF7
PB.10115.9	unstimulated	X72h	-0.496525	0.000503069	0.0364162	0.5239	0.027375	DPP7
PB.4058.10	unstimulated	X24h	-0.499083	0.000292252	0.0232621	0.522733	0.02365	RAB7A
PB.21971.3	X24h	X72h	-0.5004	1.82726e-24	5.25427e-20	0.5004	0	ZNF280D
PB.12119.19	unstimulated	X24h	-0.502967	7.51888e-11	5.2038e-08	0.502967	0	GXYLT1
PB.20754.20	unstimulated	X72h	-0.50445	0.000635307	0.0436176	0.7538	0.24935	ENSG00000291107
PB.294.10	unstimulated	X72h	-0.504667	2.9131e-08	9.75445e-06	0.504667	0	SNHG3
PB.9905.5	unstimulated	X24h	-0.511367	1.29373e-07	2.89061e-05	0.518167	0.0068	GSN
PB.644.13	unstimulated	X72h	-0.513133	2.94549e-06	0.000512631	0.513133	0	FPGT
PB.9905.5	unstimulated	X72h	-0.518167	1.30908e-08	5.09907e-06	0.518167	0	GSN
PB.12685.5	unstimulated	X24h	-0.521067	3.77051e-08	1.00936e-05	0.521067	0	SLC8B1
PB.15427.4	unstimulated	X24h	-0.527467	8.87663e-10	3.87513e-07	0.527467	0	ZNF830
PB.1045.2	unstimulated	X72h	-0.528725	0.000509196	0.0366282	0.7317	0.202975	SCNM1
PB.11463.9	unstimulated	X72h	-0.530567	1.50742e-10	1.26931e-07	0.530567	0	ATG16L2
PB.1205.5	X24h	X72h	-0.536925	1.55084e-17	8.10807e-14	0.536925	0	NDUFS2
PB.16532.16	unstimulated	X24h	-0.544925	0.000146727	0.0131301	0.5566	0.011675	ZNF426
PB.15246.17	unstimulated	X24h	-0.5547	0.000506133	0.0359214	0.5846	0.0299	CNTROB
PB.8971.2	X24h	X72h	-0.5556	3.39929e-12	5.43037e-09	0.5556	0	IL7
PB.12367.6	unstimulated	X24h	-0.556233	6.07953e-06	0.000847728	0.556233	0	IRAK3
PB.16804.5	unstimulated	X72h	-0.556933	0.000212308	0.018645	0.556933	0	LINC02987
PB.368.11	X24h	X72h	-0.5602	0.000117006	0.0373833	0.586225	0.026025	AGO3
PB.11934.6	unstimulated	X24h	-0.564258	6.52623e-07	0.000117896	0.887033	0.322775	ENSG00000291107_ENSG00000257027
PB.17238.9	unstimulated	X24h	-0.569025	0.00041957	0.0310449	0.602	0.032975	ZNF551
PB.7693.2	unstimulated	X24h	-0.5727	8.27866e-07	0.00014412	0.5727	0	FAM221A
PB.5689.2	unstimulated	X72h	-0.581267	1.90724e-05	0.0025105	0.894467	0.3132	SMN2
PB.8971.2	unstimulated	X72h	-0.585767	8.65731e-07	0.000178672	0.585767	0	IL7
PB.11934.6	unstimulated	X72h	-0.588983	3.10759e-07	7.70292e-05	0.887033	0.29805	ENSG00000291107_ENSG00000257027
PB.18572.3	unstimulated	X24h	-0.589567	2.23367e-07	4.69501e-05	0.589567	0	MAGEH1
PB.9336.2	unstimulated	X72h	-0.59015	0.000120371	0.0117817	0.9769	0.38675	C8orf33
PB.12942.2	unstimulated	X72h	-0.594475	2.78547e-05	0.00350534	0.9968	0.402325	RFXAP
PB.17107.4	unstimulated	X72h	-0.602233	2.29993e-15	1.88131e-11	0.602233	0	IRF3
PB.15986.3	X24h	X72h	-0.6036	4.28694e-07	0.000241708	0.6036	0	LRRC45
PB.16796.3	unstimulated	X24h	-0.607925	0.000162103	0.0142852	0.8211	0.213175	ZNF675
PB.4655.5	unstimulated	X72h	-0.6096	2.25485e-06	0.000407288	0.6096	0	FAM200B
PB.10017.2	unstimulated	X72h	-0.609883	7.19494e-05	0.00771489	0.634433	0.02455	MIGA2
PB.10668.9	unstimulated	X72h	-0.617733	3.75336e-11	4.47737e-08	0.617733	0	FRA10AC1
PB.11736.11	unstimulated	X72h	-0.617892	0.00050558	0.0365057	0.652667	0.034775	DPAGT1
PB.28205.21	X24h	X72h	-0.61915	0.000141141	0.0431757	0.684425	0.065275	MTERF3
PB.14209.6	unstimulated	X72h	-0.621267	0.000498019	0.0361879	0.621267	0	MAP2K5
PB.14631.11	X24h	X72h	-0.631	5.43258e-22	6.24855e-18	0.631	0	NOMO3
PB.18770.8	unstimulated	X72h	-0.633542	0.000596305	0.0414453	0.678267	0.044725	TMEM164
PB.10017.2	unstimulated	X24h	-0.634433	1.47507e-09	5.95545e-07	0.634433	0	MIGA2
PB.13279.7	unstimulated	X24h	-0.650033	5.30354e-11	3.96035e-08	0.650033	0	ABHD4
PB.14971.1	unstimulated	X72h	-0.654167	0.000105737	0.0105663	0.654167	0	NQO1
PB.12132.1	unstimulated	X72h	-0.67325	0.000154869	0.0146572	1	0.32675	TMEM117
PB.5165.4	unstimulated	X72h	-0.67705	0.000108528	0.0108073	0.706	0.02895	C4orf33
PB.17631.12	unstimulated	X72h	-0.701533	0.000190802	0.0171779	0.701533	0	AURKA
PB.20396.6	unstimulated	X24h	-0.707967	0.00010891	0.0102332	0.755367	0.0474	KIF18A
PB.17509.1	unstimulated	X24h	-0.7108	2.8798e-15	1.08956e-11	0.7108	0	DSN1
PB.6978.2	unstimulated	X72h	-0.726967	1.86981e-08	6.90731e-06	0.726967	0	ENSG00000285976
PB.16880.8	unstimulated	X72h	-0.727775	0.000343318	0.0271895	0.826	0.098225	ZNF567
PB.18379.39	unstimulated	X24h	-0.7301	4.66524e-10	2.23109e-07	0.7301	0	FANCB
PB.2533.3	unstimulated	X72h	-0.742775	0.000595611	0.0414453	0.8617	0.118925	TMEM177
PB.22715.28	unstimulated	X72h	-0.75135	0.000580222	0.0406645	0.8925	0.14115	ENSG00000268573
PB.11953.10	unstimulated	X24h	-0.7665	0.000115019	0.0106834	0.8462	0.0797	SMIM10L1
PB.20504.4	unstimulated	X24h	-0.7823	0.000734043	0.0479661	0.7823	0	DNAJC4_NUDT22
PB.20504.4	unstimulated	X72h	-0.7823	0.000591059	0.0413734	0.7823	0	DNAJC4_NUDT22
PB.5001.2	unstimulated	X24h	-0.811958	0.000500052	0.0356476	0.865633	0.053675	TSPAN5
PB.4603.1	unstimulated	X72h	-0.8123	7.82003e-08	2.32004e-05	0.8123	0	ZBTB49
PB.15570.3	unstimulated	X24h	-0.8166	6.48834e-06	0.000900308	0.8166	0	TMEM106A
PB.4603.1	X24h	X72h	-0.819825	8.08704e-16	3.10057e-12	0.819825	0	ZBTB49
PB.10648.5	unstimulated	X72h	-0.821233	6.56263e-06	0.00100205	0.821233	0	HECTD2
PB.9606.4	unstimulated	X24h	-0.82275	1.31246e-05	0.00166633	1	0.17725	ENSG00000229422
PB.5127.1	unstimulated	X72h	-0.829417	0.000546376	0.0386234	0.908867	0.07945	MAD2L1-DT
PB.14615.8	unstimulated	X72h	-0.921625	3.31931e-05	0.00405246	1	0.078375	MRTFB
PB.14899.4	unstimulated	X24h	-0.965133	4.82329e-07	9.15489e-05	0.965133	0	GINS3
PB.15382.3	unstimulated	X72h	-0.973	1.41645e-06	0.000274931	1	0.027	FAM222B

## Sheet: DataS4b
DataS4b. Enriched AS event analysis of primary B-cell (|dIF| > 0.05)
condition_1	condition_2	AStype	nUp	nDown	propUp	propUpCiLo	propUpCiHi	propUpPval	propUpQval	Significant
unstimulated	X72h	IR gain (paired with IR loss)	228	67	0.772881	0.720758	0.819432	1.07322e-21	2.57574e-20	TRUE
unstimulated	X24h	IR gain (paired with IR loss)	179	82	0.685824	0.625713	0.741655	1.8465e-09	2.2158e-08	TRUE
unstimulated	X72h	A3 gain (paired with A3 loss)	63	145	0.302885	0.241254	0.370235	1.27673e-08	1.02138e-07	TRUE
unstimulated	X72h	ATTS gain (paired with ATTS loss)	129	203	0.388554	0.33582	0.443296	5.77546e-05	0.000346528	TRUE
unstimulated	X24h	ES (paired with EI)	149	225	0.398396	0.34842	0.449993	0.00010005	0.000480242	TRUE
unstimulated	X72h	A5 gain (paired with A5 loss)	116	180	0.391892	0.335921	0.45005	0.00023803	0.000952119	TRUE
unstimulated	X24h	ATTS gain (paired with ATTS loss)	128	193	0.398754	0.344786	0.454608	0.000339415	0.00116371	TRUE
unstimulated	X24h	A5 gain (paired with A5 loss)	103	157	0.396154	0.336269	0.458435	0.000975825	0.00256604	TRUE
unstimulated	X72h	ES (paired with EI)	162	228	0.415385	0.366001	0.466063	0.000972416	0.00256604	TRUE
unstimulated	X24h	A3 gain (paired with A3 loss)	80	120	0.4	0.331546	0.471464	0.00568516	0.0113703	TRUE
unstimulated	X72h	ATSS gain (paired with ATSS loss)	136	186	0.42236	0.367792	0.47837	0.00623304	0.0115072	TRUE
unstimulated	X24h	ATSS gain (paired with ATSS loss)	145	165	0.467742	0.411128	0.524978	0.28051	0.385417	FALSE
unstimulated	X24h	MEE gain (paired with MEE loss)	6	2	0.75	0.349144	0.968146	0.289062	0.385417	FALSE
unstimulated	X72h	MEE gain (paired with MEE loss)	3	3	0.5	0.118117	0.881883	1	1	FALSE

## Sheet: DataS4c
DataS4b. Functional consequence analysi of primary B-cell (|dIF| > 0.05)
condition_1	condition_2	conseqPair	feature	propOfRelevantEvents	propCiLo	propCiHi	propPval	nUp	nDown	propQval	Significant
unstimulated	X72h	intron_retention	Intron retention loss (paired with Intron retention gain)	0.259036	0.21274	0.30969	5.27607e-19	86	246	2.05767e-17	TRUE
unstimulated	X24h	intron_retention	Intron retention loss (paired with Intron retention gain)	0.3391	0.284691	0.396848	4.82583e-08	98	191	9.41038e-07	TRUE
unstimulated	X72h	x3_utr_length	3UTR is shorter (paired with 3UTR is longer)	0.41958	0.378771	0.461225	0.000137601	240	332	0.00178881	TRUE
unstimulated	X24h	x3_utr_length	3UTR is shorter (paired with 3UTR is longer)	0.422182	0.38085	0.464342	0.000268327	236	323	0.00261619	TRUE
unstimulated	X72h	NMD_status	NMD sensitive (paired with NMD insensitive)	0.628571	0.552429	0.700278	0.000830579	110	65	0.00647852	TRUE
unstimulated	X72h	domains_identified	Domain loss (paired with Domain gain)	0.577703	0.519202	0.634632	0.00879536	171	125	0.0571698	FALSE
unstimulated	X72h	last_exon	Last exon more upstream (paired with Last exon more downstream)	0.58216	0.512819	0.649181	0.0196109	124	89	0.103219	FALSE
unstimulated	X72h	x5_utr_length	5UTR is shorter (paired with 5UTR is longer)	0.448544	0.405022	0.49266	0.0218494	231	284	0.103219	FALSE
unstimulated	X24h	NMD_status	NMD sensitive (paired with NMD insensitive)	0.585714	0.499456	0.668267	0.0515236	82	58	0.200942	FALSE
unstimulated	X72h	IDR_identified	IDR loss (paired with IDR gain)	0.568528	0.496237	0.638725	0.063691	112	85	0.214481	FALSE
unstimulated	X72h	IDR_length	IDR length loss (paired with IDR length gain)	0.348837	0.210078	0.509266	0.065994	15	28	0.214481	FALSE
unstimulated	X24h	tts	Tts more upstream (paired with Tts more downstream)	0.474061	0.432005	0.516392	0.236277	265	294	0.658199	FALSE
unstimulated	X24h	x5_utr_length	5UTR is shorter (paired with 5UTR is longer)	0.524096	0.479198	0.568707	0.302698	261	237	0.718791	FALSE
unstimulated	X24h	IDR_length	IDR length loss (paired with IDR length gain)	0.405405	0.247542	0.579003	0.324009	15	22	0.718791	FALSE
unstimulated	X24h	tss	Tss more upstream (paired with Tss more downstream)	0.472789	0.414547	0.531585	0.381705	139	155	0.74467	FALSE
unstimulated	X24h	signal_peptide_identified	Signal peptide loss (paired with Signal peptide gain)	0.625	0.354346	0.848016	0.454498	10	6	0.74467	FALSE
unstimulated	X72h	signal_peptide_identified	Signal peptide loss (paired with Signal peptide gain)	0.625	0.354346	0.848016	0.454498	10	6	0.74467	FALSE
unstimulated	X24h	IDR_type	IDR w binding region loss (paired with IDR w binding region gain)	0.567568	0.394884	0.729021	0.511376	21	16	0.783444	FALSE
unstimulated	X24h	domains_identified	Domain loss (paired with Domain gain)	0.515358	0.456523	0.57388	0.640314	151	142	0.861111	FALSE
unstimulated	X24h	IDR_identified	IDR loss (paired with IDR gain)	0.514563	0.444107	0.584594	0.727659	106	100	0.915442	FALSE
unstimulated	X72h	tss	Tss more upstream (paired with Tss more downstream)	0.509554	0.452805	0.566122	0.777869	160	154	0.919677	FALSE
unstimulated	X72h	tts	Tts more upstream (paired with Tts more downstream)	0.50613	0.464305	0.54789	0.801769	289	282	0.919677	FALSE
unstimulated	X24h	last_exon	Last exon more upstream (paired with Last exon more downstream)	0.508287	0.433084	0.583215	0.881876	92	89	0.955366	FALSE
unstimulated	X72h	IDR_type	IDR w binding region loss (paired with IDR w binding region gain)	0.475	0.31512	0.63872	0.874629	19	21	0.955366	FALSE
