# Supplementary material for: Functional and dynamic profiling of transcript isoforms reveals essential roles of alternative splicing in interferon response
Source: Cell Genom. 2024 Sep 16;4(10):100654. doi: 10.1016/j.xgen.2024.100654 (PMC11602592; doi:10.1016/j.xgen.2024.100654)
Supplement: Data S5. Result of DIU analysis for IR isoforms in primary B cells, related to Figure 5 — Data S5a. Results of differential IR isoform usage analyses [0h vs. 24h]. Data S5b. Results of differential IR isoform usage analyses [0h vs. 72h]. Data S5c. Isoform fraction (IF) values of IR isoforms. [file mmc6.xlsx]

## Sheet: DataS5a
Data S5a Results of differential IR isoform usage analyses [0h vs 24h]
gene_id	feature_id	lr	df	pvalue	adj_pvalue	adj_pvalue2	typ
AARS2	AARS2.IR	8.06549	1	0.00451163	0.02546	0.0231578	24h
ABI3	ABI3.IR	10.1793	1	0.00142024	0.0104732	0.00927392	24h
ACAA1	ACAA1.IR	12.2068	1	0.000476147	0.00461555	0.00399388	24h
ACAA2	ACAA2.IR	11.7229	1	0.000617368	0.00559354	0.00488349	24h
ACAD11	ACAD11.IR	7.9863	1	0.00471326	0.0262284	0.0238432	24h
ACADM	ACADM.IR	23.1383	1	1.50761e-06	3.46475e-05	2.9685e-05	24h
ACADVL	ACADVL.IR	13.4576	1	0.000244017	0.00269916	0.00229764	24h
ACIN1	ACIN1.IR	32.1939	1	1.39529e-08	5.46895e-07	4.53911e-07	24h
ACOT9	ACOT9.IR	40.0176	1	2.51682e-10	1.48781e-08	1.21176e-08	24h
ACSL5	ACSL5.IR	8.36721	1	0.00382051	0.0222565	0.0201694	24h
ACTB	ACTB.IR	20.1949	1	6.99397e-06	0.000131356	0.000111749	24h
ACTL6A	ACTL6A.IR	16.9918	1	3.75414e-05	0.000552549	0.00047152	24h
ACTR3	ACTR3.IR	11.7444	1	0.00061026	0.00555706	0.00483787	24h
ADA2	ADA2.IR	8.92046	1	0.00281994	0.0176286	0.0159153	24h
ADD1	ADD1.IR	10.103	1	0.00148027	0.0108053	0.00954507	24h
ADH5	ADH5.IR	13.3603	1	0.000257011	0.00280843	0.00239293	24h
AFG3L2	AFG3L2.IR	12.9096	1	0.000326895	0.00341677	0.00292908	24h
AGRN	AGRN.IR	6.54414	1	0.010523	0.0472552	0.0437771	24h
AGTRAP	AGTRAP.IR	6.56474	1	0.0104019	0.0468865	0.0434485	24h
AIDA	AIDA.IR	9.99395	1	0.00157056	0.0113269	0.0100199	24h
AMPD2	AMPD2.IR	6.8506	1	0.00886116	0.0416602	0.0384587	24h
AMPD3	AMPD3.IR	7.51727	1	0.00611102	0.0320762	0.0293833	24h
ANAPC5	ANAPC5.IR	42.6775	1	6.45514e-11	4.47639e-09	3.47903e-09	24h
ANGEL1	ANGEL1.IR	15.2007	1	9.66672e-05	0.00124494	0.00105617	24h
ANKRD28	ANKRD28.IR	12.234	1	0.000469273	0.00456118	0.00394999	24h
ANKS3	ANKS3.IR	11.2215	1	0.000808536	0.00686019	0.00601984	24h
ANKZF1	ANKZF1.IR	7.88246	1	0.00499164	0.0273448	0.0249479	24h
ANXA11	ANXA11.IR	17.9367	1	2.28372e-05	0.000359612	0.000306444	24h
ANXA4	ANXA4.IR	15.1904	1	9.71951e-05	0.00124728	0.00106034	24h
ANXA6	ANXA6.IR	10.3817	1	0.00127268	0.00958095	0.00846342	24h
AP1M1	AP1M1.IR	7.36529	1	0.00664947	0.0337243	0.0310825	24h
AP2M1	AP2M1.IR	31.0788	1	2.47762e-08	9.2106e-07	7.58192e-07	24h
APOBEC3B	APOBEC3B.IR	7.43637	1	0.00639187	0.0328335	0.0301911	24h
APPBP2	APPBP2.IR	6.4124	1	0.0113326	0.0498968	0.0462397	24h
APPL1	APPL1.IR	19.434	1	1.04137e-05	0.000187759	0.000157668	24h
ARGLU1	ARGLU1.IR	12.0082	1	0.00052967	0.00503955	0.00435681	24h
ARHGAP30	ARHGAP30.IR	9.12721	1	0.00251835	0.0163331	0.0146679	24h
ARHGAP4	ARHGAP4.IR	7.49066	1	0.00620197	0.032275	0.0296119	24h
ARHGDIB	ARHGDIB.IR	11.9793	1	0.00053796	0.00510495	0.00440993	24h
ARHGEF1	ARHGEF1.IR	17.0516	1	3.6377e-05	0.000539817	0.000459292	24h
ARHGEF2	ARHGEF2.IR	21.0141	1	4.55917e-06	9.08307e-05	7.71108e-05	24h
ARL6IP1	ARL6IP1.IR	7.64085	1	0.00570611	0.0302486	0.0277816	24h
ARRDC1	ARRDC1.IR	6.68309	1	0.0097332	0.0447107	0.0412276	24h
ARRDC3	ARRDC3.IR	24.8425	1	6.2211e-07	1.6256e-05	1.36978e-05	24h
ASF1A	ASF1A.IR	12.2919	1	0.000454932	0.00445784	0.00386312	24h
ATAD3A	ATAD3A.IR	13.3204	1	0.000262536	0.00284296	0.00243082	24h
ATF5	ATF5.IR	7.1426	1	0.00752741	0.0370589	0.0340662	24h
ATG3	ATG3.IR	11.5218	1	0.00068786	0.00609069	0.00530739	24h
ATG4C	ATG4C.IR	10.5701	1	0.00114929	0.00902904	0.00791999	24h
ATIC	ATIC.IR	7.42962	1	0.00641587	0.0328535	0.0302451	24h
ATPSCKMT	ATPSCKMT.IR	9.31371	1	0.00227445	0.0152165	0.013609	24h
AUP1	AUP1.IR	7.48613	1	0.00621759	0.032275	0.0296217	24h
B4GALT1	B4GALT1.IR	12.4543	1	0.00041703	0.00412002	0.0035727	24h
B4GALT3	B4GALT3.IR	34.4368	1	4.40319e-09	1.98474e-07	1.66491e-07	24h
BAG1	BAG1.IR	9.25513	1	0.00234837	0.015538	0.0139244	24h
BAX	BAX.IR	24.6166	1	6.99466e-07	1.81459e-05	1.51244e-05	24h
BAZ1B	BAZ1B.IR	7.30932	1	0.00685978	0.0344518	0.0316761	24h
BCAP31	BCAP31.IR	15.2855	1	9.24227e-05	0.00119884	0.00101286	24h
BET1L	BET1L.IR	9.90652	1	0.00164695	0.0118069	0.0103971	24h
BIRC2	BIRC2.IR	6.98275	1	0.00822989	0.0392553	0.0363747	24h
BLK	BLK.IR	28.6262	1	8.77852e-08	2.93105e-06	2.4573e-06	24h
BMAL2	BMAL2.IR	6.76104	1	0.00931694	0.0435193	0.0399655	24h
BNIP2	BNIP2.IR	7.78083	1	0.00528036	0.028353	0.0259587	24h
BNIP3	BNIP3.IR	7.91914	1	0.00489145	0.0270116	0.0246003	24h
BRD8	BRD8.IR	7.85474	1	0.00506876	0.0276877	0.0252459	24h
BTBD10	BTBD10.IR	9.02497	1	0.00266317	0.0168646	0.0152225	24h
BTN2A1	BTN2A1.IR	90.206	1	2.14607e-21	9.67342e-19	6.45789e-19	24h
BTN3A1	BTN3A1.IR	25.972	1	3.46411e-07	9.60891e-06	8.12267e-06	24h
BTN3A2	BTN3A2.IR	27.4569	1	1.60638e-07	5.08123e-06	4.15816e-06	24h
BTN3A3	BTN3A3.IR	31.8332	1	1.67999e-08	6.44474e-07	5.40905e-07	24h
BUD31	BUD31.IR	6.99587	1	0.00816979	0.0390202	0.0361533	24h
C10orf88	C10orf88.IR	8.39865	1	0.00375499	0.0220529	0.0199255	24h
C12orf29	C12orf29.IR	7.18874	1	0.00733625	0.0363886	0.0333853	24h
C1GALT1	C1GALT1.IR	14.4885	1	0.000141017	0.00167824	0.00144458	24h
C5orf22	C5orf22.IR	6.30542	1	0.012037	0.0524475	0.0486463	24h
C9orf78	C9orf78.IR	7.7358	1	0.00541366	0.028921	0.0264888	24h
CALCOCO1	CALCOCO1.IR	19.3787	1	1.07198e-05	0.000192316	0.000160619	24h
CAMK2D	CAMK2D.IR	21.614	1	3.33411e-06	6.90965e-05	5.83025e-05	24h
CANX	CANX.IR	8.90736	1	0.00284023	0.0177195	0.0160126	24h
CAPG	CAPG.IR	7.43821	1	0.00638534	0.0328335	0.0301799	24h
CAPN1	CAPN1.IR	6.76412	1	0.00930086	0.0435005	0.0399351	24h
CAPN2	CAPN2.IR	48.1838	1	3.88085e-12	3.33199e-10	2.57133e-10	24h
CARD19	CARD19.IR	17.4514	1	2.94746e-05	0.000454211	0.000384928	24h
CARD8	CARD8.IR	22.2468	1	2.39754e-06	5.23246e-05	4.45414e-05	24h
CARS2	CARS2.IR	7.04193	1	0.00796231	0.0383391	0.0354354	24h
CASP3	CASP3.IR	6.44631	1	0.0111183	0.0491332	0.0455712	24h
CASP4	CASP4.IR	65.2981	1	6.43827e-16	9.55484e-14	7.62249e-14	24h
CCDC12	CCDC12.IR	44.0204	1	3.24972e-11	2.39153e-09	1.81934e-09	24h
CCDC32	CCDC32.IR	9.9115	1	0.00164249	0.0117984	0.010378	24h
CCDC6	CCDC6.IR	19.2613	1	1.13996e-05	0.000201505	0.000168705	24h
CCND3	CCND3.IR	10.6366	1	0.00110869	0.00878258	0.00766952	24h
CCNG2	CCNG2.IR	14.9114	1	0.000112678	0.00138203	0.00119133	24h
CCNT2	CCNT2.IR	13.8844	1	0.000194401	0.00221838	0.00189213	24h
CCT4	CCT4.IR	8.94239	1	0.00278628	0.0174736	0.01577	24h
CCT6A	CCT6A.IR	11.4416	1	0.000718188	0.00627066	0.00547126	24h
CCT8	CCT8.IR	22.434	1	2.17487e-06	4.8411e-05	4.1334e-05	24h
CD19	CD19.IR	6.72239	1	0.00952097	0.0443002	0.0406386	24h
CD22	CD22.IR	19.8124	1	8.54288e-06	0.000155584	0.000132681	24h
CD37	CD37.IR	19.2993	1	1.11749e-05	0.000199489	0.000166403	24h
CD47	CD47.IR	11.4617	1	0.00071045	0.00621816	0.00542375	24h
CD84	CD84.IR	23.657	1	1.15126e-06	2.7862e-05	2.34208e-05	24h
CDC25B	CDC25B.IR	6.6783	1	0.00975935	0.0447738	0.0413142	24h
CDC40	CDC40.IR	23.2243	1	1.44163e-06	3.36346e-05	2.87609e-05	24h
CDC42	CDC42.IR	9.52394	1	0.00202809	0.0138509	0.0123602	24h
CDC42SE1	CDC42SE1.IR	48.8813	1	2.71932e-12	2.45146e-10	1.87037e-10	24h
CDCA7L	CDCA7L.IR	11.8055	1	0.000590565	0.00541465	0.0046972	24h
CDK10	CDK10.IR	11.6982	1	0.00062561	0.00565401	0.00494327	24h
CDK7	CDK7.IR	11.4144	1	0.000728761	0.00633232	0.00552848	24h
CENPX	CENPX.IR	77.2429	1	1.51176e-18	3.02855e-16	2.53905e-16	24h
CEP131	CEP131.IR	14.7736	1	0.00012122	0.00146684	0.00126693	24h
CEP250	CEP250.IR	87.4822	1	8.50417e-21	3.0666e-18	2.27471e-18	24h
CEP57L1	CEP57L1.IR	6.60882	1	0.0101475	0.045909	0.0425829	24h
CGGBP1	CGGBP1.IR	12.9462	1	0.00032057	0.0033604	0.00288673	24h
CHCHD7	CHCHD7.IR	8.05835	1	0.00452944	0.0254922	0.0232266	24h
CHERP	CHERP.IR	7.03377	1	0.00799868	0.0384576	0.0355705	24h
CHFR	CHFR.IR	6.35775	1	0.011687	0.0510352	0.0473511	24h
CHI3L2	CHI3L2.IR	6.63785	1	0.00998341	0.0453403	0.0420164	24h
CHST10	CHST10.IR	6.66427	1	0.00983647	0.044956	0.0415433	24h
CHTOP	CHTOP.IR	10.4274	1	0.00124163	0.00942591	0.00834142	24h
CIAO2A	CIAO2A.IR	12.8322	1	0.0003407	0.00354053	0.00303395	24h
CIITA	CIITA.IR	8.7809	1	0.00304401	0.0188603	0.0169629	24h
CIRBP	CIRBP.IR	9.35148	1	0.00222806	0.0150066	0.013398	24h
CKLF	CKLF.IR	40.2114	1	2.27915e-10	1.36977e-08	1.11217e-08	24h
CLASP1	CLASP1.IR	9.02617	1	0.00266142	0.0168646	0.0152225	24h
CLCC1	CLCC1.IR	11.9274	1	0.000553156	0.00519448	0.00449369	24h
CLK2	CLK2.IR	9.19917	1	0.00242125	0.0159035	0.0142843	24h
CLPX	CLPX.IR	17.9129	1	2.31253e-05	0.000360996	0.000308139	24h
CNOT11	CNOT11.IR	12.2341	1	0.000469243	0.00456118	0.00394999	24h
CNOT7	CNOT7.IR	11.2544	1	0.000794348	0.00677167	0.00593869	24h
CNP	CNP.IR	11.0389	1	0.000892176	0.00746447	0.00651496	24h
CNTROB	CNTROB.IR	10.2116	1	0.0013956	0.010355	0.00915444	24h
COA1	COA1.IR	9.40898	1	0.00215925	0.014581	0.0130059	24h
COCH	COCH.IR	20.8162	1	5.05524e-06	0.000100055	8.44948e-05	24h
COG2	COG2.IR	10.8578	1	0.000983792	0.00806262	0.0070346	24h
COG3	COG3.IR	15.0256	1	0.000106063	0.00133585	0.00114237	24h
COG6	COG6.IR	9.50288	1	0.00205149	0.0139674	0.0124903	24h
COMMD3	COMMD3.IR	18.7239	1	1.51079e-05	0.000258217	0.000216936	24h
COPS3	COPS3.IR	40.834	1	1.65723e-10	1.04842e-08	8.36959e-09	24h
COPS7B	COPS7B.IR	6.55312	1	0.01047	0.0470759	0.0436321	24h
COPS8	COPS8.IR	7.88042	1	0.00499729	0.0273448	0.0249588	24h
CPSF1	CPSF1.IR	21.9049	1	2.86507e-06	6.00664e-05	5.15998e-05	24h
CPSF2	CPSF2.IR	9.81892	1	0.00172726	0.0122608	0.0108115	24h
CREB1	CREB1.IR	7.1167	1	0.00763693	0.0373661	0.0344067	24h
CRNKL1	CRNKL1.IR	35.1259	1	3.09068e-09	1.41076e-07	1.21309e-07	24h
CS	CS.IR	10.5549	1	0.00115878	0.00905044	0.00796784	24h
CSNK1E	CSNK1E.IR	11.9447	1	0.000548021	0.0051597	0.0044721	24h
CSNK2A1	CSNK2A1.IR	9.08195	1	0.00258145	0.016544	0.0149116	24h
CTC1	CTC1.IR	12.7222	1	0.000361336	0.00370164	0.00318628	24h
CTDSP1	CTDSP1.IR	15.9304	1	6.57159e-05	0.00089635	0.000761798	24h
CTDSP2	CTDSP2.IR	8.45646	1	0.00363749	0.0214677	0.0194161	24h
CTNNB1	CTNNB1.IR	11.3845	1	0.000740615	0.00640445	0.00560075	24h
CTSH	CTSH.IR	28.8764	1	7.71474e-08	2.64946e-06	2.18494e-06	24h
CUL1	CUL1.IR	15.0091	1	0.000106991	0.00133819	0.00114643	24h
CUL4B	CUL4B.IR	11.1888	1	0.000822947	0.00694976	0.00609571	24h
CXCR4	CXCR4.IR	33.3624	1	7.64884e-09	3.13429e-07	2.64306e-07	24h
CYB5D1	CYB5D1.IR	7.12744	1	0.0075913	0.0371932	0.0342652	24h
CYBB	CYBB.IR	20.5692	1	5.75125e-06	0.000110314	9.39349e-05	24h
CYBC1	CYBC1.IR	32.9646	1	9.38535e-09	3.80265e-07	3.15261e-07	24h
CYRIB	CYRIB.IR	49.3774	1	2.11168e-12	1.95855e-10	1.52979e-10	24h
DAZAP1	DAZAP1.IR	8.62539	1	0.00331509	0.0201249	0.0181789	24h
DBNL	DBNL.IR	49.9299	1	1.59338e-12	1.5529e-10	1.19868e-10	24h
DCAF1	DCAF1.IR	9.9967	1	0.00156821	0.0113269	0.0100138	24h
DDRGK1	DDRGK1.IR	7.67935	1	0.00558562	0.0297515	0.0272563	24h
DDX17	DDX17.IR	8.82516	1	0.00297106	0.01844	0.0166076	24h
DDX24	DDX24.IR	12.2362	1	0.00046871	0.00456118	0.00394999	24h
DDX39A	DDX39A.IR	7.36705	1	0.00664298	0.0337243	0.0310825	24h
DDX42	DDX42.IR	7.09245	1	0.00774095	0.0377725	0.0347885	24h
DDX46	DDX46.IR	96.1655	1	1.05669e-22	6.35069e-20	3.81569e-20	24h
DDX60L	DDX60L.IR	33.8683	1	5.89706e-09	2.56202e-07	2.11883e-07	24h
DELE1	DELE1.IR	10.8333	1	0.0009969	0.00813308	0.00708623	24h
DENND1C	DENND1C.IR	12.5459	1	0.000397072	0.00395536	0.0034302	24h
DENND2D	DENND2D.IR	7.83508	1	0.0051242	0.0278389	0.0254093	24h
DENND4B	DENND4B.IR	15.4342	1	8.5427e-05	0.00112427	0.000952089	24h
DGCR6L	DGCR6L.IR	59.7435	1	1.0806e-14	1.39166e-12	1.05461e-12	24h
DGKD	DGKD.IR	28.5532	1	9.11583e-08	3.01575e-06	2.5321e-06	24h
DGKZ	DGKZ.IR	20.7374	1	5.26781e-06	0.000103238	8.74577e-05	24h
DHCR24	DHCR24.IR	9.6814	1	0.00186142	0.0129755	0.0114899	24h
DLGAP4	DLGAP4.IR	7.21652	1	0.00722356	0.0359285	0.0329555	24h
DMTF1	DMTF1.IR	7.4276	1	0.0064231	0.0328535	0.0302594	24h
DNAJA1	DNAJA1.IR	20.2756	1	6.70517e-06	0.000126993	0.00010785	24h
DNAJA3	DNAJA3.IR	7.28801	1	0.00694162	0.0347177	0.0319315	24h
DNAJB14	DNAJB14.IR	7.50625	1	0.00614852	0.0321214	0.0294393	24h
DNAJB2	DNAJB2.IR	6.47992	1	0.01091	0.0485098	0.0448957	24h
DNAJC14	DNAJC14.IR	24.229	1	8.5535e-07	2.17211e-05	1.82222e-05	24h
DNAJC5	DNAJC5.IR	18.1891	1	2.00021e-05	0.000323442	0.000273589	24h
DNM2	DNM2.IR	14.8049	1	0.000119228	0.0014476	0.00124792	24h
DOK1	DOK1.IR	21.8073	1	3.01443e-06	6.28326e-05	5.40204e-05	24h
DPH7	DPH7.IR	23.7327	1	1.10683e-06	2.70104e-05	2.26163e-05	24h
DRAM2	DRAM2.IR	29.0714	1	6.97604e-08	2.41881e-06	2.00721e-06	24h
DTYMK	DTYMK.IR	83.0057	1	8.18169e-20	2.10737e-17	1.68823e-17	24h
DUS2	DUS2.IR	11.8059	1	0.000590422	0.00541465	0.0046972	24h
DYNC2I2	DYNC2I2.IR	8.95118	1	0.00277291	0.0174451	0.015719	24h
E2F4	E2F4.IR	9.01997	1	0.00267046	0.0168646	0.0152225	24h
EBAG9	EBAG9.IR	41.1221	1	1.43007e-10	9.20861e-09	7.48402e-09	24h
EBNA1BP2	EBNA1BP2.IR	22.0026	1	2.72279e-06	5.80968e-05	4.96565e-05	24h
ECPAS	ECPAS.IR	8.60027	1	0.00336114	0.0202319	0.0183339	24h
EFR3A	EFR3A.IR	6.70185	1	0.00963131	0.0445356	0.0409728	24h
EIF2B1	EIF2B1.IR	10.407	1	0.00125538	0.00947049	0.00837925	24h
EIF2B2	EIF2B2.IR	22.0075	1	2.71586e-06	5.80968e-05	4.96555e-05	24h
EIF2D	EIF2D.IR	18.4961	1	1.70257e-05	0.000286033	0.000241027	24h
EIF3I	EIF3I.IR	13.7754	1	0.000206017	0.00232156	0.00197853	24h
EIF4A1	EIF4A1.IR	18.4804	1	1.71657e-05	0.000286572	0.00024213	24h
EIF4A3	EIF4A3.IR	12.168	1	0.000486161	0.00469999	0.00406372	24h
EIF4B	EIF4B.IR	21.1536	1	4.23895e-06	8.58744e-05	7.23728e-05	24h
EIF5	EIF5.IR	19.8322	1	8.45476e-06	0.000154761	0.00013188	24h
ELF1	ELF1.IR	12.4082	1	0.000427446	0.00421139	0.00364895	24h
ELL	ELL.IR	13.525	1	0.000235409	0.00262001	0.00222821	24h
ELMOD2	ELMOD2.IR	14.3662	1	0.000150479	0.00178496	0.00153281	24h
ELOA	ELOA.IR	7.17268	1	0.00740222	0.0366557	0.0336431	24h
EMC1	EMC1.IR	124.461	1	6.67711e-29	6.01942e-26	4.01851e-26	24h
EML2	EML2.IR	13.6524	1	0.000219956	0.00246324	0.00209568	24h
EML3	EML3.IR	17.583	1	2.75042e-05	0.000425666	0.000359847	24h
ENTPD1	ENTPD1.IR	8.62968	1	0.00330729	0.0201249	0.0181637	24h
EP300	EP300.IR	17.0265	1	3.68614e-05	0.000544763	0.000464595	24h
EPC1	EPC1.IR	7.36566	1	0.00664812	0.0337243	0.0310825	24h
EPS15	EPS15.IR	22.2622	1	2.37842e-06	5.22962e-05	4.44643e-05	24h
ERCC3	ERCC3.IR	6.37875	1	0.0115495	0.050543	0.0468861	24h
ERCC5	ERCC5.IR	7.48733	1	0.00621347	0.032275	0.0296217	24h
ERICH1	ERICH1.IR	63.2395	1	1.83039e-15	2.5386e-13	1.97299e-13	24h
ERLEC1	ERLEC1.IR	7.46857	1	0.00627853	0.0324361	0.0297725	24h
ERVK3-1	ERVK3-1.IR	20.5735	1	5.73861e-06	0.000110314	9.39349e-05	24h
ESCO1	ESCO1.IR	6.62878	1	0.0100344	0.0455145	0.0422064	24h
ESD	ESD.IR	81.9422	1	1.40124e-19	3.36857e-17	2.66309e-17	24h
ESS2	ESS2.IR	10.6486	1	0.00110152	0.00876578	0.00766381	24h
ETFDH	ETFDH.IR	6.50668	1	0.010747	0.0480815	0.044402	24h
ETS1	ETS1.IR	33.4763	1	7.21379e-09	2.98999e-07	2.51681e-07	24h
EXOC7	EXOC7.IR	25.302	1	4.90209e-07	1.32909e-05	1.12034e-05	24h
EXOSC7	EXOSC7.IR	25.4987	1	4.42687e-07	1.21438e-05	1.03132e-05	24h
EXOSC8	EXOSC8.IR	22.009	1	2.71369e-06	5.80968e-05	4.96555e-05	24h
FAAP100	FAAP100.IR	16.5281	1	4.79339e-05	0.00067736	0.000575047	24h
FAM168B	FAM168B.IR	9.67894	1	0.00186392	0.0129755	0.0114955	24h
FASN	FASN.IR	7.04169	1	0.0079634	0.0383391	0.0354354	24h
FASTKD1	FASTKD1.IR	11.963	1	0.000542672	0.00513616	0.00444351	24h
FBXL18	FBXL18.IR	6.97329	1	0.00827354	0.0394113	0.0365229	24h
FBXO25	FBXO25.IR	9.01997	1	0.00267046	0.0168646	0.0152225	24h
FBXO42	FBXO42.IR	9.52595	1	0.00202587	0.0138509	0.012358	24h
FBXO9	FBXO9.IR	8.59743	1	0.00336638	0.0202319	0.0183348	24h
FCGR2B	FCGR2B.IR	84.6946	1	3.48194e-20	9.65835e-18	7.62016e-18	24h
FCHSD1	FCHSD1.IR	11.8246	1	0.000584543	0.00539095	0.00466988	24h
FERMT3	FERMT3.IR	7.41927	1	0.00645291	0.0329592	0.03038	24h
FEZ2	FEZ2.IR	10.6451	1	0.00110362	0.00876578	0.00766381	24h
FGD3	FGD3.IR	17.3303	1	3.14144e-05	0.000481036	0.000406006	24h
FGFR1OP2	FGFR1OP2.IR	26.1177	1	3.21232e-07	9.04971e-06	7.58149e-06	24h
FHIP1B	FHIP1B.IR	44.79	1	2.19344e-11	1.64782e-09	1.24732e-09	24h
FHOD1	FHOD1.IR	9.56511	1	0.00198311	0.0136732	0.0121579	24h
FIBP	FIBP.IR	17.1131	1	3.52185e-05	0.000529157	0.000447795	24h
FIP1L1	FIP1L1.IR	19.5015	1	1.00523e-05	0.000182154	0.000152837	24h
FLI1	FLI1.IR	6.39549	1	0.0114411	0.0503128	0.0466032	24h
FLOT1	FLOT1.IR	24.9682	1	5.82839e-07	1.5341e-05	1.29118e-05	24h
FLOT2	FLOT2.IR	29.1025	1	6.86466e-08	2.4033e-06	1.99103e-06	24h
FMNL3	FMNL3.IR	7.27414	1	0.00699543	0.0349384	0.0321492	24h
FNBP4	FNBP4.IR	7.59461	1	0.00585432	0.0309287	0.028337	24h
FOXJ3	FOXJ3.IR	19.2512	1	1.14598e-05	0.000201582	0.00016925	24h
FOXO4	FOXO4.IR	12.7255	1	0.000360695	0.00370164	0.00318452	24h
FUBP3	FUBP3.IR	47.465	1	5.59945e-12	4.69573e-10	3.57869e-10	24h
FXYD5	FXYD5.IR	48.6115	1	3.12039e-12	2.74442e-10	2.12599e-10	24h
GABPA	GABPA.IR	15.4807	1	8.33513e-05	0.00110097	0.000934725	24h
GAR1	GAR1.IR	19.2729	1	1.13303e-05	0.000201267	0.000168024	24h
GCDH	GCDH.IR	12.5322	1	0.000400005	0.00397361	0.0034473	24h
GDI1	GDI1.IR	10.9589	1	0.000931542	0.00770445	0.00674108	24h
GGA1	GGA1.IR	7.80053	1	0.0052231	0.0281954	0.0257307	24h
GIN1	GIN1.IR	9.27526	1	0.0023227	0.0154165	0.0138404	24h
GLRX	GLRX.IR	15.6635	1	7.56724e-05	0.00101065	0.000863359	24h
GLT8D1	GLT8D1.IR	6.76863	1	0.00927743	0.0434473	0.0398711	24h
GNB1	GNB1.IR	9.46075	1	0.00209915	0.0142018	0.0126969	24h
GOLGA1	GOLGA1.IR	26.618	1	2.47921e-07	7.26832e-06	6.00834e-06	24h
GOLGA5	GOLGA5.IR	16.056	1	6.14964e-05	0.000846397	0.000720985	24h
GOPC	GOPC.IR	9.08831	1	0.00257249	0.0165354	0.0148747	24h
GORASP1	GORASP1.IR	13.9294	1	0.000189805	0.00217282	0.00186053	24h
GPAA1	GPAA1.IR	10.1341	1	0.00145554	0.0106898	0.00941929	24h
GPATCH4	GPATCH4.IR	7.3411	1	0.00673955	0.03399	0.0312809	24h
GPBP1L1	GPBP1L1.IR	7.02714	1	0.00802833	0.0385488	0.0356804	24h
GPR89A	GPR89A.IR	10.8091	1	0.00101	0.00818439	0.00715118	24h
GPSM3	GPSM3.IR	8.12937	1	0.00435539	0.0247331	0.0225038	24h
GRK5	GRK5.IR	8.61747	1	0.00332953	0.0201448	0.0182166	24h
GRK6	GRK6.IR	133.869	1	5.8373e-31	7.01643e-28	4.2157e-28	24h
GRN	GRN.IR	7.63902	1	0.0057119	0.0302486	0.0277816	24h
GSAP	GSAP.IR	10.4359	1	0.00123586	0.00940192	0.00832974	24h
GSE1	GSE1.IR	14.1978	1	0.000164562	0.00193294	0.00165065	24h
GSS	GSS.IR	6.70958	1	0.0095896	0.0445046	0.0408832	24h
GSTK1	GSTK1.IR	10.4197	1	0.00124679	0.00944522	0.00836055	24h
GTF3A	GTF3A.IR	11.2232	1	0.000807832	0.00686019	0.00601984	24h
GTF3C3	GTF3C3.IR	9.1737	1	0.00245518	0.016097	0.0144157	24h
GUCD1	GUCD1.IR	9.14686	1	0.00249145	0.0161877	0.0145577	24h
GUK1	GUK1.IR	7.46482	1	0.00629164	0.0324573	0.0297955	24h
H2AC6	H2AC6.IR	17.9257	1	2.29695e-05	0.000360122	0.000306628	24h
H2AX	H2AX.IR	10.1849	1	0.00141595	0.0104629	0.00925427	24h
HACD3	HACD3.IR	13.5576	1	0.000231355	0.00258287	0.00219559	24h
HACD4	HACD4.IR	45.4233	1	1.58738e-11	1.21789e-09	9.32037e-10	24h
HADH	HADH.IR	12.6537	1	0.00037482	0.00380826	0.00328513	24h
HADHA	HADHA.IR	10.447	1	0.00122846	0.00937571	0.00832264	24h
HCLS1	HCLS1.IR	78.3502	1	8.63019e-19	1.83061e-16	1.52018e-16	24h
HDAC1	HDAC1.IR	84.7064	1	3.46134e-20	9.65835e-18	7.62016e-18	24h
HEATR5B	HEATR5B.IR	16.6513	1	4.49199e-05	0.000645343	0.000546147	24h
HELQ	HELQ.IR	7.58383	1	0.0058894	0.0310485	0.0284694	24h
HERC2	HERC2.IR	6.57163	1	0.0103617	0.0467637	0.0433557	24h
HGS	HGS.IR	11.7368	1	0.00061276	0.00556578	0.00485236	24h
HIRIP3	HIRIP3.IR	21.0193	1	4.54681e-06	9.08307e-05	7.70823e-05	24h
HLA-DOB	HLA-DOB.IR	7.78982	1	0.00525414	0.0283205	0.025866	24h
HMGN3	HMGN3.IR	9.22782	1	0.00238366	0.0157138	0.0140989	24h
HNRNPC	HNRNPC.IR	21.1056	1	4.34652e-06	8.75618e-05	7.40344e-05	24h
HNRNPD	HNRNPD.IR	7.97805	1	0.00473478	0.0263076	0.0239123	24h
HNRNPR	HNRNPR.IR	10.0818	1	0.00149737	0.0109081	0.00963815	24h
HPCAL1	HPCAL1.IR	9.5468	1	0.00200298	0.0137839	0.0122693	24h
HPS1	HPS1.IR	15.1704	1	9.82317e-05	0.00125278	0.00106936	24h
HSP90AB1	HSP90AB1.IR	9.30357	1	0.00228708	0.0152444	0.0136507	24h
HYCC1	HYCC1.IR	15.3035	1	9.15475e-05	0.00119177	0.0010048	24h
IARS1	IARS1.IR	9.77397	1	0.00177	0.012466	0.0110197	24h
ICAM3	ICAM3.IR	10.9074	1	0.000957792	0.00786742	0.00686909	24h
ICE2	ICE2.IR	9.48373	1	0.00207302	0.0140514	0.0125704	24h
IDH3A	IDH3A.IR	7.56655	1	0.00594614	0.0312613	0.0286907	24h
IDI1	IDI1.IR	8.29813	1	0.0039686	0.0227879	0.020769	24h
IDS	IDS.IR	17.1939	1	3.37514e-05	0.000509237	0.000430658	24h
IFI16	IFI16.IR	26.702	1	2.37371e-07	7.01606e-06	5.79153e-06	24h
IFI44	IFI44.IR	33.9769	1	5.57708e-09	2.48283e-07	2.04455e-07	24h
IFI44L	IFI44L.IR	9.101	1	0.0025547	0.0164505	0.0147837	24h
IFIH1	IFIH1.IR	32.4752	1	1.20723e-08	4.83696e-07	4.01779e-07	24h
IFNGR1	IFNGR1.IR	10.0322	1	0.00153828	0.0111563	0.00986797	24h
IFT25	IFT25.IR	8.52978	1	0.00349381	0.0207557	0.0187898	24h
IFT57	IFT57.IR	7.77967	1	0.00528375	0.028353	0.0259587	24h
IL4R	IL4R.IR	61.3715	1	4.72597e-15	6.3118e-13	4.80718e-13	24h
ILF2	ILF2.IR	37.9087	1	7.41329e-10	4.17693e-08	3.36722e-08	24h
IMMT	IMMT.IR	8.72383	1	0.00314077	0.0192758	0.0173945	24h
INPP5K	INPP5K.IR	10.5537	1	0.00115954	0.00905044	0.00796784	24h
INTS12	INTS12.IR	16.6612	1	4.46853e-05	0.000644541	0.000544212	24h
INTS14	INTS14.IR	15.5103	1	8.20577e-05	0.00108787	0.000924525	24h
INTS2	INTS2.IR	6.87579	1	0.00873714	0.0411845	0.0381036	24h
INTS7	INTS7.IR	6.4874	1	0.0108642	0.0483657	0.0447565	24h
INTS8	INTS8.IR	27.2914	1	1.74984e-07	5.34738e-06	4.43415e-06	24h
IPPK	IPPK.IR	8.65963	1	0.00325336	0.0198505	0.0179084	24h
IRAG2	IRAG2.IR	8.38944	1	0.00377408	0.0220931	0.0199974	24h
IRAK4	IRAK4.IR	11.846	1	0.000577849	0.00534288	0.00463177	24h
IRF5	IRF5.IR	13.3283	1	0.000261433	0.00283954	0.00242371	24h
IRF8	IRF8.IR	16.7242	1	4.32264e-05	0.000626001	0.000527332	24h
ITGB1	ITGB1.IR	6.30027	1	0.0120719	0.0524475	0.0486787	24h
ITGB1BP1	ITGB1BP1.IR	46.018	1	1.17171e-11	9.18522e-10	7.05176e-10	24h
ITGB2	ITGB2.IR	9.78944	1	0.00175517	0.0124232	0.0109674	24h
ITGB7	ITGB7.IR	13.2354	1	0.00027471	0.00296589	0.00252996	24h
ITPR3	ITPR3.IR	25.0008	1	5.73062e-07	1.5341e-05	1.2893e-05	24h
IWS1	IWS1.IR	9.89604	1	0.00165635	0.0118071	0.0104228	24h
JADE1	JADE1.IR	18.3898	1	1.80022e-05	0.00029778	0.000251474	24h
JADE2	JADE2.IR	14.5746	1	0.00013472	0.00161395	0.00138992	24h
JAK1	JAK1.IR	6.64538	1	0.00994132	0.0452631	0.0418881	24h
JAK2	JAK2.IR	6.45576	1	0.0110593	0.0489323	0.0453808	24h
JKAMP	JKAMP.IR	67.0335	1	2.66932e-16	4.37526e-14	3.32377e-14	24h
JMJD6	JMJD6.IR	7.47205	1	0.00626641	0.0324199	0.0297346	24h
KAT2A	KAT2A.IR	16.6149	1	4.57903e-05	0.000655238	0.000553006	24h
KCTD5	KCTD5.IR	11.5943	1	0.00066156	0.00589033	0.00515674	24h
KIZ	KIZ.IR	7.50797	1	0.00614265	0.0321214	0.0294393	24h
KLHDC3	KLHDC3.IR	12.575	1	0.000390934	0.00391586	0.00338528	24h
KLHDC4	KLHDC4.IR	16.0113	1	6.29658e-05	0.000863326	0.00073345	24h
KLHL36	KLHL36.IR	30.4506	1	3.4247e-08	1.23495e-06	1.02627e-06	24h
LAMP1	LAMP1.IR	8.37234	1	0.00380974	0.0222297	0.0201273	24h
LAMP2	LAMP2.IR	9.11456	1	0.00253584	0.0163582	0.0146981	24h
LAMTOR3	LAMTOR3.IR	11.0307	1	0.000896136	0.00748025	0.00653727	24h
LAP3	LAP3.IR	9.05051	1	0.00262622	0.016791	0.0151369	24h
LARS1	LARS1.IR	8.62586	1	0.00331423	0.0201249	0.0181789	24h
LETM1	LETM1.IR	8.72245	1	0.00314315	0.0192758	0.0173945	24h
LGALS8	LGALS8.IR	58.9437	1	1.62246e-14	1.9502e-12	1.54176e-12	24h
LGALS9	LGALS9.IR	43.2951	1	4.70756e-11	3.39509e-09	2.59527e-09	24h
LMBR1L	LMBR1L.IR	9.90232	1	0.0016507	0.0118071	0.0104117	24h
LMF2	LMF2.IR	10.91	1	0.000956491	0.00786742	0.00686892	24h
LPCAT1	LPCAT1.IR	8.30223	1	0.00395965	0.0227727	0.0207522	24h
LSP1	LSP1.IR	13.0983	1	0.00029557	0.00314403	0.00268842	24h
LTA4H	LTA4H.IR	16.4668	1	4.95084e-05	0.000694659	0.000590991	24h
MAF1	MAF1.IR	8.10024	1	0.00442595	0.0250549	0.0228153	24h
MALT1	MALT1.IR	15.2367	1	9.48419e-05	0.00122581	0.0010378	24h
MAN1B1	MAN1B1.IR	7.06236	1	0.00787203	0.0380517	0.0351294	24h
MAN2B2	MAN2B2.IR	22.5729	1	2.0232e-06	4.53146e-05	3.85528e-05	24h
MAP3K11	MAP3K11.IR	6.68831	1	0.00970472	0.0446368	0.0411311	24h
MBD4	MBD4.IR	8.05754	1	0.00453147	0.0254922	0.0232266	24h
MCU	MCU.IR	11.2088	1	0.000814101	0.00689119	0.0060488	24h
MCUB	MCUB.IR	12.0706	1	0.000512234	0.00488655	0.00422783	24h
MDM1	MDM1.IR	6.38855	1	0.0114859	0.050385	0.0467066	24h
MECP2	MECP2.IR	23.9175	1	1.00552e-06	2.50062e-05	2.08674e-05	24h
MEF2C	MEF2C.IR	10.5171	1	0.00118274	0.00917197	0.0080851	24h
METAP1	METAP1.IR	6.69197	1	0.00968483	0.0446368	0.0411193	24h
METTL5	METTL5.IR	10.5902	1	0.00113686	0.0089509	0.00784182	24h
MFN1	MFN1.IR	18.4929	1	1.70541e-05	0.000286033	0.000241027	24h
MGRN1	MGRN1.IR	9.15793	1	0.00247643	0.0161744	0.0145169	24h
MGST3	MGST3.IR	6.6891	1	0.00970042	0.0446368	0.0411311	24h
MICB	MICB.IR	8.01165	1	0.00464774	0.0259841	0.0236214	24h
MIGA2	MIGA2.IR	13.1727	1	0.000284052	0.00303944	0.00259674	24h
MINK1	MINK1.IR	6.48855	1	0.0108571	0.0483657	0.0447565	24h
MIOS	MIOS.IR	36.4271	1	1.58483e-09	8.28246e-08	6.81288e-08	24h
MITD1	MITD1.IR	12.6262	1	0.000380382	0.00384218	0.0033154	24h
MKI67	MKI67.IR	11.3564	1	0.000751894	0.00647096	0.00567417	24h
MLF2	MLF2.IR	8.32666	1	0.00390673	0.0225764	0.0205196	24h
MLKL	MLKL.IR	8.55577	1	0.00344428	0.020563	0.0186326	24h
MMADHC	MMADHC.IR	11.3357	1	0.000760323	0.00652792	0.00571985	24h
MMS19	MMS19.IR	18.0474	1	2.15473e-05	0.000342288	0.000290868	24h
MNDA	MNDA.IR	7.99559	1	0.00468915	0.026175	0.0237831	24h
MOV10	MOV10.IR	10.8445	1	0.000990902	0.00810248	0.00706287	24h
MPC2	MPC2.IR	8.39468	1	0.00376321	0.0220653	0.0199544	24h
MPHOSPH10	MPHOSPH10.IR	13.3682	1	0.000255927	0.00280508	0.00238799	24h
MPI	MPI.IR	7.85241	1	0.00507531	0.0276877	0.0252611	24h
MPPE1	MPPE1.IR	9.61873	1	0.00192603	0.0133563	0.0118381	24h
MRPL16	MRPL16.IR	6.94691	1	0.00839642	0.0398388	0.0369299	24h
MRPS31	MRPS31.IR	35.4115	1	2.6691e-09	1.2833e-07	1.07688e-07	24h
MRPS5	MRPS5.IR	7.74597	1	0.00538327	0.0288013	0.0263937	24h
MSL1	MSL1.IR	10.2825	1	0.00134299	0.0100474	0.00889009	24h
MSMO1	MSMO1.IR	7.3581	1	0.00667612	0.0338119	0.0311081	24h
MTERF4	MTERF4.IR	16.2139	1	5.65772e-05	0.000784682	0.000667648	24h
MTHFD1	MTHFD1.IR	10.7164	1	0.00106188	0.00850025	0.007447	24h
MTMR3	MTMR3.IR	26.4153	1	2.75355e-07	8.0075e-06	6.62871e-06	24h
MTMR6	MTMR6.IR	6.81788	1	0.00902498	0.0423751	0.0390056	24h
MTX1	MTX1.IR	13.3499	1	0.000258437	0.00281548	0.00239901	24h
MUTYH	MUTYH.IR	14.2185	1	0.000162765	0.00192437	0.00164149	24h
MYL12A	MYL12A.IR	23.8372	1	1.04834e-06	2.58926e-05	2.15089e-05	24h
MYLIP	MYLIP.IR	31.5652	1	1.92851e-08	7.24398e-07	6.02932e-07	24h
MYNN	MYNN.IR	13.9687	1	0.000185883	0.00214762	0.00183645	24h
MYO18A	MYO18A.IR	8.49707	1	0.00355719	0.0210282	0.0190437	24h
MYO19	MYO19.IR	11.6867	1	0.000629476	0.00567473	0.00496296	24h
N4BP2L2	N4BP2L2.IR	10.342	1	0.00130037	0.00974872	0.00862376	24h
NAA10	NAA10.IR	9.58723	1	0.00195936	0.0135613	0.0120327	24h
NAA35	NAA35.IR	7.89069	1	0.004969	0.0272728	0.0248519	24h
NABP1	NABP1.IR	7.96366	1	0.00477259	0.0264119	0.0240676	24h
NADSYN1	NADSYN1.IR	8.53841	1	0.0034773	0.0207258	0.0187411	24h
NAP1L4	NAP1L4.IR	6.89722	1	0.00863297	0.0408001	0.0377634	24h
NARF	NARF.IR	11.0915	1	0.000867246	0.00728972	0.00637805	24h
NCDN	NCDN.IR	8.31471	1	0.00393253	0.0226891	0.0206401	24h
NCF1	NCF1.IR	388.171	1	2.06989e-86	7.46402e-83	7.47437e-83	24h
NCF4	NCF4.IR	6.89921	1	0.00862339	0.0408001	0.0377443	24h
NCKAP5L	NCKAP5L.IR	9.23817	1	0.00237021	0.0156538	0.0140309	24h
NDUFA10	NDUFA10.IR	8.28742	1	0.00399208	0.0228862	0.0208616	24h
NDUFS1	NDUFS1.IR	9.28284	1	0.0023131	0.0153894	0.0137946	24h
NDUFV2	NDUFV2.IR	10.4136	1	0.00125091	0.00945659	0.0083649	24h
NECAP2	NECAP2.IR	12.5683	1	0.000392354	0.0039192	0.00339351	24h
NELFA	NELFA.IR	18.9349	1	1.35254e-05	0.000233362	0.000196541	24h
NELFCD	NELFCD.IR	10.7143	1	0.00106312	0.00850025	0.007447	24h
NFATC2IP	NFATC2IP.IR	42.4494	1	7.25365e-11	4.93522e-09	3.88043e-09	24h
NFKBIZ	NFKBIZ.IR	31.6012	1	1.89317e-08	7.18608e-07	5.9535e-07	24h
NHERF1	NHERF1.IR	16.9136	1	3.91209e-05	0.000573456	0.000487964	24h
NHP2	NHP2.IR	9.53393	1	0.00201708	0.0138281	0.0123243	24h
NIFK	NIFK.IR	7.81215	1	0.00518962	0.0280821	0.0256182	24h
NISCH	NISCH.IR	49.3713	1	2.11823e-12	1.95855e-10	1.52979e-10	24h
NLRC3	NLRC3.IR	9.11778	1	0.00253136	0.0163582	0.0146958	24h
NMI	NMI.IR	35.3089	1	2.81341e-09	1.31755e-07	1.1164e-07	24h
NMT1	NMT1.IR	11.8505	1	0.000576452	0.00534288	0.00462719	24h
NNT	NNT.IR	26.8098	1	2.245e-07	6.69047e-06	5.51475e-06	24h
NOL11	NOL11.IR	23.4195	1	1.30254e-06	3.11057e-05	2.62764e-05	24h
NOP58	NOP58.IR	7.84326	1	0.00510106	0.0277861	0.0253399	24h
NPEPPS	NPEPPS.IR	10.8255	1	0.00100111	0.00814412	0.00710913	24h
NSD2	NSD2.IR	10.4508	1	0.00122599	0.00937571	0.00831374	24h
NSD3	NSD3.IR	29.1897	1	6.56265e-08	2.32009e-06	1.91111e-06	24h
NSMCE4A	NSMCE4A.IR	17.2334	1	3.30576e-05	0.000500864	0.000422552	24h
NT5C2	NT5C2.IR	10.8004	1	0.00101477	0.00820465	0.00717796	24h
NT5DC1	NT5DC1.IR	11.8022	1	0.000591618	0.00541465	0.0047004	24h
NUB1	NUB1.IR	10.6334	1	0.00111061	0.00878258	0.00767543	24h
NUP160	NUP160.IR	17.3262	1	3.14821e-05	0.000481036	0.000406006	24h
NUP205	NUP205.IR	7.91255	1	0.00490931	0.0270688	0.024673	24h
NUP210	NUP210.IR	11.8529	1	0.000575731	0.00534288	0.00462719	24h
NUP85	NUP85.IR	7.41073	1	0.00648361	0.0330692	0.030465	24h
OAS3	OAS3.IR	6.6982	1	0.00965101	0.0445602	0.0409997	24h
ODF2	ODF2.IR	10.2624	1	0.0013577	0.0101364	0.00897099	24h
OFD1	OFD1.IR	8.77677	1	0.00305091	0.0188706	0.0169882	24h
OGA	OGA.IR	6.65522	1	0.00988657	0.0450708	0.0417061	24h
ORC3	ORC3.IR	15.896	1	6.69194e-05	0.000903787	0.000769573	24h
OS9	OS9.IR	18.2064	1	1.98215e-05	0.000321965	0.00027215	24h
OSBPL2	OSBPL2.IR	9.75978	1	0.00178371	0.0125137	0.011067	24h
P2RY8	P2RY8.IR	7.50428	1	0.00615527	0.0321214	0.0294393	24h
P4HB	P4HB.IR	7.25136	1	0.00708473	0.0352866	0.0324245	24h
P4HTM	P4HTM.IR	18.7237	1	1.51092e-05	0.000258217	0.000216936	24h
PACC1	PACC1.IR	7.19414	1	0.00731419	0.0363292	0.0333269	24h
PACSIN2	PACSIN2.IR	7.06434	1	0.00786334	0.0380517	0.0351294	24h
PAK1	PAK1.IR	23.1371	1	1.5085e-06	3.46475e-05	2.9685e-05	24h
PANK2	PANK2.IR	21.955	1	2.79119e-06	5.88598e-05	5.05212e-05	24h
PARP12	PARP12.IR	47.2082	1	6.38328e-12	5.23139e-10	4.0087e-10	24h
PAXBP1	PAXBP1.IR	13.3939	1	0.00025244	0.00278379	0.00236462	24h
PCM1	PCM1.IR	15.0536	1	0.000104501	0.00132221	0.00112811	24h
PCNA	PCNA.IR	6.93767	1	0.00843991	0.0399925	0.0370761	24h
PCNX4	PCNX4.IR	8.30687	1	0.00394954	0.0227509	0.0207143	24h
PCSK7	PCSK7.IR	8.18112	1	0.00423286	0.0240752	0.0219295	24h
PDCD2	PDCD2.IR	8.22183	1	0.00413893	0.0236155	0.0215201	24h
PDCD6IP	PDCD6IP.IR	36.9461	1	1.21438e-09	6.53588e-08	5.3477e-08	24h
PDE4B	PDE4B.IR	35.9972	1	1.976e-09	9.89648e-08	8.34544e-08	24h
PDK3	PDK3.IR	14.6911	1	0.00012664	0.00152221	0.00131438	24h
PEF1	PEF1.IR	7.00642	1	0.00812181	0.0388425	0.0359851	24h
PFN1	PFN1.IR	14.0613	1	0.000176945	0.00206494	0.00176019	24h
PGBD2	PGBD2.IR	14.9975	1	0.000107652	0.0013386	0.0011501	24h
PHAX	PHAX.IR	12.154	1	0.000489835	0.00472284	0.00408026	24h
PHF11	PHF11.IR	17.649	1	2.65658e-05	0.000412915	0.000348833	24h
PHF12	PHF12.IR	11.5083	1	0.000692879	0.00610886	0.00533473	24h
PHF19	PHF19.IR	14.9667	1	0.000109423	0.0013513	0.00116557	24h
PHF8	PHF8.IR	8.02355	1	0.0046173	0.0258942	0.0235329	24h
PI4K2B	PI4K2B.IR	10.716	1	0.00106215	0.00850025	0.007447	24h
PIM2	PIM2.IR	8.36109	1	0.0038334	0.0222956	0.0202227	24h
PITPNB	PITPNB.IR	10.5127	1	0.00118556	0.00917411	0.0080851	24h
PITRM1	PITRM1.IR	10.0293	1	0.00154072	0.0111563	0.00986797	24h
PKM	PKM.IR	7.13108	1	0.00757592	0.0371684	0.0342172	24h
PLA2G15	PLA2G15.IR	27.307	1	1.7358e-07	5.34738e-06	4.42966e-06	24h
PLSCR1	PLSCR1.IR	12.7726	1	0.00035173	0.00363421	0.0031168	24h
PMAIP1	PMAIP1.IR	17.2986	1	3.19415e-05	0.000485997	0.000410466	24h
PMS1	PMS1.IR	9.01565	1	0.00267678	0.0168749	0.0152458	24h
PNISR	PNISR.IR	11.8665	1	0.000571528	0.00534288	0.00461976	24h
PNN	PNN.IR	10.3703	1	0.00128057	0.00962028	0.00850807	24h
POLE	POLE.IR	14.2085	1	0.000163633	0.00192831	0.00164591	24h
POLG2	POLG2.IR	6.38646	1	0.0114994	0.050385	0.0467091	24h
POLR2E	POLR2E.IR	11.8643	1	0.0005722	0.00534288	0.00461976	24h
POLR2K	POLR2K.IR	13.4647	1	0.000243094	0.00269722	0.00229193	24h
POLR3F	POLR3F.IR	7.70822	1	0.00549699	0.0293227	0.0268601	24h
POLR3H	POLR3H.IR	11.6514	1	0.000641536	0.00576903	0.00503059	24h
POR	POR.IR	7.59344	1	0.0058581	0.0309287	0.028337	24h
PPIG	PPIG.IR	16.2874	1	5.44261e-05	0.000757762	0.000644369	24h
PPP1CA	PPP1CA.IR	19.1568	1	1.20409e-05	0.000210775	0.000177107	24h
PPP1R37	PPP1R37.IR	6.49341	1	0.0108275	0.0483657	0.0446835	24h
PPP2R1B	PPP2R1B.IR	22.794	1	1.80332e-06	4.11567e-05	3.50096e-05	24h
PPP2R2A	PPP2R2A.IR	6.63878	1	0.00997822	0.0453403	0.0420164	24h
PPP2R2D	PPP2R2D.IR	18.2738	1	1.91318e-05	0.000312917	0.000264694	24h
PPP2R3C	PPP2R3C.IR	8.51689	1	0.00351866	0.0208689	0.0188935	24h
PPP2R5A	PPP2R5A.IR	9.15436	1	0.00248126	0.0161744	0.0145216	24h
PPP2R5C	PPP2R5C.IR	51.576	1	6.88791e-13	7.30523e-11	5.48462e-11	24h
PPP3CC	PPP3CC.IR	10.2266	1	0.0013843	0.0102923	0.00909629	24h
PRKAB1	PRKAB1.IR	17.9799	1	2.23244e-05	0.000353079	0.000300237	24h
PRKAB2	PRKAB2.IR	6.46486	1	0.0110028	0.0488022	0.0452005	24h
PRKAR1A	PRKAR1A.IR	21.5125	1	3.51538e-06	7.24368e-05	6.13238e-05	24h
PRKD2	PRKD2.IR	7.17069	1	0.00741042	0.0366557	0.0336569	24h
PRKD3	PRKD3.IR	10.445	1	0.00122981	0.00937571	0.00832401	24h
PRMT1	PRMT1.IR	10.9765	1	0.000922752	0.00764929	0.00669088	24h
PRR5	PRR5.IR	9.77439	1	0.00176959	0.012466	0.0110197	24h
PSAP	PSAP.IR	23.5127	1	1.24095e-06	2.98324e-05	2.5104e-05	24h
PSD4	PSD4.IR	51.2082	1	8.30712e-13	8.55871e-11	6.52109e-11	24h
PSMA5	PSMA5.IR	6.30118	1	0.0120658	0.0524475	0.0486787	24h
PSMB4	PSMB4.IR	12.8122	1	0.000344364	0.00356833	0.00306281	24h
PSMC4	PSMC4.IR	8.76406	1	0.00307225	0.0189701	0.0170923	24h
PSME1	PSME1.IR	8.71789	1	0.00315102	0.0192913	0.0174247	24h
PTDSS1	PTDSS1.IR	20.4772	1	6.03455e-06	0.000115135	9.7936e-05	24h
PTGES3	PTGES3.IR	9.08085	1	0.00258299	0.016544	0.0149116	24h
PTK2B	PTK2B.IR	11.2837	1	0.000781909	0.0066973	0.00586391	24h
PTPN22	PTPN22.IR	18.2765	1	1.91054e-05	0.000312917	0.000264694	24h
PTPN23	PTPN23.IR	7.83061	1	0.00513688	0.027855	0.0254448	24h
PTPN6	PTPN6.IR	58.6186	1	1.91399e-14	2.22641e-12	1.74973e-12	24h
PYCR1	PYCR1.IR	8.10391	1	0.00441698	0.0250434	0.0227853	24h
QDPR	QDPR.IR	7.33269	1	0.00677117	0.0340664	0.0313807	24h
QTRT1	QTRT1.IR	6.7188	1	0.00954017	0.0443323	0.0406965	24h
RAB14	RAB14.IR	15.9259	1	6.58715e-05	0.00089635	0.000762378	24h
RAB28	RAB28.IR	9.49622	1	0.00205896	0.0139823	0.0125167	24h
RAB35	RAB35.IR	30.5148	1	3.31321e-08	1.20681e-06	9.97002e-07	24h
RAB7A	RAB7A.IR	28.4879	1	9.42853e-08	3.09084e-06	2.58908e-06	24h
RAC2	RAC2.IR	27.0746	1	1.95758e-07	5.88252e-06	4.85829e-06	24h
RACK1	RACK1.IR	7.90151	1	0.00493936	0.0271793	0.0247805	24h
RAD21	RAD21.IR	13.1469	1	0.000287998	0.00307255	0.00262948	24h
RAD23B	RAD23B.IR	13.8676	1	0.000196147	0.00223125	0.001904	24h
RALGPS2	RALGPS2.IR	10.205	1	0.00140062	0.0103709	0.00917072	24h
RALY	RALY.IR	9.50163	1	0.00205289	0.0139674	0.0124903	24h
RANBP1	RANBP1.IR	8.43125	1	0.00368826	0.0217318	0.0196435	24h
RAP1A	RAP1A.IR	9.30734	1	0.00228238	0.0152412	0.0136451	24h
RAP1B	RAP1B.IR	41.9902	1	9.17327e-11	6.12571e-09	4.87128e-09	24h
RASA1	RASA1.IR	8.42084	1	0.00370943	0.0218209	0.0197272	24h
RASA3	RASA3.IR	40.6847	1	1.78883e-10	1.11216e-08	8.97146e-09	24h
RASAL3	RASAL3.IR	78.6568	1	7.3895e-19	1.66541e-16	1.33417e-16	24h
RB1	RB1.IR	7.33204	1	0.00677361	0.0340664	0.0313807	24h
RBBP7	RBBP7.IR	6.67386	1	0.00978368	0.0448284	0.041393	24h
RBL1	RBL1.IR	6.38926	1	0.0114813	0.050385	0.0467066	24h
RBM17	RBM17.IR	6.30086	1	0.0120679	0.0524475	0.0486787	24h
RBM19	RBM19.IR	10.4764	1	0.00120908	0.00929629	0.0082145	24h
RBM27	RBM27.IR	7.76863	1	0.00531615	0.0284845	0.0260824	24h
RBM4B	RBM4B.IR	13.9573	1	0.000187009	0.00214763	0.00184003	24h
RBM6	RBM6.IR	11.0709	1	0.000876942	0.00735407	0.00642972	24h
RBMX	RBMX.IR	227.495	1	2.09724e-51	3.78133e-48	5.04876e-48	24h
REC8	REC8.IR	11.9523	1	0.000545791	0.00515215	0.00445894	24h
RERE	RERE.IR	73.7623	1	8.81146e-18	1.67232e-15	1.3834e-15	24h
RESF1	RESF1.IR	37.3822	1	9.71032e-10	5.30537e-08	4.32889e-08	24h
RETREG3	RETREG3.IR	24.9754	1	5.80674e-07	1.5341e-05	1.29118e-05	24h
REX1BD	REX1BD.IR	36.0898	1	1.88434e-09	9.57034e-08	8.00513e-08	24h
REXO4	REXO4.IR	8.60844	1	0.00334609	0.0202111	0.0182657	24h
RIGI	RIGI.IR	13.7881	1	0.000204624	0.00231308	0.00197368	24h
RIMOC1	RIMOC1.IR	10.1745	1	0.00142398	0.0104794	0.00928991	24h
RIOK2	RIOK2.IR	12.6499	1	0.000375579	0.00380826	0.0032869	24h
RIOK3	RIOK3.IR	11.8499	1	0.000576637	0.00534288	0.00462719	24h
RMC1	RMC1.IR	20.8078	1	5.07765e-06	0.000100055	8.44948e-05	24h
RNASET2	RNASET2.IR	7.37464	1	0.006615	0.0336916	0.0309815	24h
RNF126	RNF126.IR	35.5461	1	2.49085e-09	1.23041e-07	1.01632e-07	24h
RNF31	RNF31.IR	19.8403	1	8.41878e-06	0.000154761	0.000131603	24h
RNF38	RNF38.IR	14.7298	1	0.000124067	0.00149628	0.00129109	24h
RNPC3	RNPC3.IR	21.4539	1	3.62434e-06	7.42577e-05	6.27697e-05	24h
RPE	RPE.IR	9.89555	1	0.00165679	0.0118071	0.0104228	24h
RPP30	RPP30.IR	8.58709	1	0.00338555	0.0202795	0.0183838	24h
RPS6KB1	RPS6KB1.IR	16.7943	1	4.16572e-05	0.000605709	0.000512518	24h
RPS6KB2	RPS6KB2.IR	9.62041	1	0.00192426	0.0133563	0.0118373	24h
RPS6KC1	RPS6KC1.IR	7.34876	1	0.00671089	0.0339203	0.0312133	24h
RPS7	RPS7.IR	7.06264	1	0.00787079	0.0380517	0.0351294	24h
RPUSD3	RPUSD3.IR	18.1598	1	2.03126e-05	0.000325543	0.000276787	24h
RPUSD4	RPUSD4.IR	8.73883	1	0.00311504	0.0191687	0.0172787	24h
RRAGB	RRAGB.IR	7.13201	1	0.00757197	0.0371684	0.0342172	24h
RRP15	RRP15.IR	19.0325	1	1.28508e-05	0.000223865	0.000188635	24h
RSAD1	RSAD1.IR	11.6089	1	0.000656367	0.0058731	0.00513018	24h
RTCA	RTCA.IR	16.522	1	4.80877e-05	0.00067736	0.000575936	24h
S1PR1	S1PR1.IR	10.4867	1	0.00120235	0.00926782	0.00817957	24h
SAFB2	SAFB2.IR	21.9644	1	2.77759e-06	5.88598e-05	5.04014e-05	24h
SARNP	SARNP.IR	28.8182	1	7.95012e-08	2.70454e-06	2.2428e-06	24h
SCAF8	SCAF8.IR	9.76687	1	0.00177685	0.0124899	0.011042	24h
SCAMP2	SCAMP2.IR	8.35585	1	0.00384448	0.022324	0.0202663	24h
SCAMP3	SCAMP3.IR	8.50278	1	0.00354604	0.0209968	0.0189981	24h
SCYL3	SCYL3.IR	15.6032	1	7.81237e-05	0.00103953	0.000885728	24h
SDF4	SDF4.IR	6.27982	1	0.012212	0.052865	0.0491338	24h
SEC23IP	SEC23IP.IR	22.6751	1	1.91839e-06	4.35075e-05	3.68473e-05	24h
SEC61G	SEC61G.IR	6.65938	1	0.00986351	0.0450225	0.0416331	24h
SELENOW	SELENOW.IR	26.0545	1	3.3192e-07	9.27831e-06	7.80822e-06	24h
SELL	SELL.IR	89.7567	1	2.69322e-21	1.07908e-18	7.78018e-19	24h
SEM1	SEM1.IR	19.0147	1	1.29718e-05	0.000224886	0.00018964	24h
SEMA4D	SEMA4D.IR	12.1214	1	0.000498464	0.00479323	0.00413939	24h
SENP6	SENP6.IR	93.3514	1	4.37865e-22	2.25563e-19	1.43739e-19	24h
SEPTIN1	SEPTIN1.IR	66.3115	1	3.85005e-16	6.03621e-14	4.63418e-14	24h
SET	SET.IR	27.399	1	1.65517e-07	5.19005e-06	4.25397e-06	24h
SETD3	SETD3.IR	9.11571	1	0.00253424	0.0163582	0.0146981	24h
SETD5	SETD5.IR	9.57456	1	0.00197292	0.013629	0.0121057	24h
SF3B3	SF3B3.IR	7.56626	1	0.0059471	0.0312613	0.0286907	24h
SFPQ	SFPQ.IR	10.1194	1	0.00146719	0.0107316	0.00946921	24h
SH3BP1	SH3BP1.IR	7.48021	1	0.00623807	0.0323197	0.0296586	24h
SH3BP5	SH3BP5.IR	25.4907	1	4.4453e-07	1.21438e-05	1.03228e-05	24h
SH3GL1	SH3GL1.IR	7.26149	1	0.0070449	0.0351368	0.0323036	24h
SH3GLB2	SH3GLB2.IR	30.7357	1	2.95672e-08	1.08795e-06	9.00988e-07	24h
SHOC2	SHOC2.IR	13.8187	1	0.00020132	0.00228289	0.00194636	24h
SIDT1	SIDT1.IR	12.7399	1	0.000357934	0.00368774	0.00316401	24h
SIGMAR1	SIGMAR1.IR	6.96354	1	0.00831873	0.0395743	0.0366552	24h
SKIL	SKIL.IR	9.15819	1	0.00247607	0.0161744	0.0145169	24h
SLC12A7	SLC12A7.IR	6.66581	1	0.00982802	0.044956	0.0415318	24h
SLC12A9	SLC12A9.IR	23.2806	1	1.40004e-06	3.32141e-05	2.80864e-05	24h
SLC17A9	SLC17A9.IR	10.466	1	0.0012159	0.00932882	0.00825305	24h
SLC25A13	SLC25A13.IR	10.9106	1	0.000956133	0.00786742	0.00686892	24h
SLC25A3	SLC25A3.IR	10.8224	1	0.00100277	0.00814412	0.00711001	24h
SLC25A39	SLC25A39.IR	33.8691	1	5.89462e-09	2.56202e-07	2.11883e-07	24h
SLC30A6	SLC30A6.IR	7.3473	1	0.00671634	0.0339203	0.0312133	24h
SLC35B3	SLC35B3.IR	24.0854	1	9.21567e-07	2.32389e-05	1.94607e-05	24h
SLC35E2B	SLC35E2B.IR	9.15166	1	0.00248492	0.0161744	0.0145313	24h
SLC38A10	SLC38A10.IR	30.1143	1	4.07323e-08	1.45426e-06	1.21057e-06	24h
SLC38A5	SLC38A5.IR	26.3426	1	2.85907e-07	8.18255e-06	6.83729e-06	24h
SLC39A9	SLC39A9.IR	22.3574	1	2.26335e-06	5.00714e-05	4.26207e-05	24h
SLC44A2	SLC44A2.IR	6.61323	1	0.0101224	0.045856	0.0425271	24h
SLF2	SLF2.IR	27.816	1	1.33418e-07	4.33428e-06	3.54244e-06	24h
SLFN13	SLFN13.IR	9.21749	1	0.00239714	0.0157739	0.0141671	24h
SLIRP	SLIRP.IR	7.50496	1	0.00615292	0.0321214	0.0294393	24h
SLTM	SLTM.IR	12.604	1	0.000384925	0.00387721	0.00334528	24h
SMAD4	SMAD4.IR	11.6336	1	0.000647711	0.00581007	0.00506801	24h
SMARCB1	SMARCB1.IR	10.1205	1	0.00146633	0.0107316	0.00946921	24h
SMARCD1	SMARCD1.IR	9.53976	1	0.00201068	0.0138105	0.0122985	24h
SMC5	SMC5.IR	33.7216	1	6.359e-09	2.69771e-07	2.2623e-07	24h
SMU1	SMU1.IR	68.7333	1	1.12723e-16	1.93561e-14	1.48123e-14	24h
SMYD2	SMYD2.IR	11.4822	1	0.000702655	0.0061649	0.00538702	24h
SNAPC4	SNAPC4.IR	9.03896	1	0.00264286	0.0168377	0.0151723	24h
SNRNP25	SNRNP25.IR	8.34449	1	0.00386858	0.0224278	0.0203488	24h
SNRNP70	SNRNP70.IR	8.8672	1	0.0029034	0.0180823	0.0162982	24h
SNRPA	SNRPA.IR	27.356	1	1.69236e-07	5.26089e-06	4.33411e-06	24h
SNRPC	SNRPC.IR	22.6535	1	1.94002e-06	4.37231e-05	3.71639e-05	24h
SNX10	SNX10.IR	7.08987	1	0.00775208	0.0377757	0.0348169	24h
SNX20	SNX20.IR	17.0677	1	3.607e-05	0.000537473	0.000456213	24h
SON	SON.IR	23.7297	1	1.10858e-06	2.70104e-05	2.26163e-05	24h
SP110	SP110.IR	54.8044	1	1.3314e-13	1.45486e-11	1.10522e-11	24h
SP140L	SP140L.IR	11.7607	1	0.000604959	0.00552274	0.00480111	24h
SPART	SPART.IR	7.43002	1	0.00641445	0.0328535	0.0302451	24h
SPG7	SPG7.IR	7.06732	1	0.00785025	0.0380517	0.0351267	24h
SPIB	SPIB.IR	9.27287	1	0.00232573	0.0154165	0.013847	24h
SPTLC1	SPTLC1.IR	6.24529	1	0.0124524	0.0537764	0.0499063	24h
SQSTM1	SQSTM1.IR	15.3439	1	8.96075e-05	0.00117074	0.000986502	24h
SRFBP1	SRFBP1.IR	13.0792	1	0.000298585	0.00316676	0.00270902	24h
SRP9	SRP9.IR	6.27201	1	0.012266	0.0530349	0.0493234	24h
SRRD	SRRD.IR	15.021	1	0.00010632	0.00133585	0.00114237	24h
SRRM1	SRRM1.IR	16.4579	1	4.97419e-05	0.00069523	0.000592799	24h
SRSF5	SRSF5.IR	86.2253	1	1.60557e-20	5.26335e-18	3.74046e-18	24h
SSR3	SSR3.IR	36.5686	1	1.47387e-09	7.81584e-08	6.37382e-08	24h
ST13	ST13.IR	40.5228	1	1.94336e-10	1.18775e-08	9.54758e-09	24h
STAG1	STAG1.IR	7.01158	1	0.00809842	0.0387821	0.0359035	24h
STAM	STAM.IR	7.83438	1	0.00512619	0.0278389	0.0254093	24h
STAP1	STAP1.IR	55.491	1	9.38882e-14	1.058e-11	7.97718e-12	24h
STARD3NL	STARD3NL.IR	6.29412	1	0.0121139	0.0525666	0.0488208	24h
STARD7	STARD7.IR	10.6267	1	0.00111464	0.00879516	0.00769591	24h
STAT1	STAT1.IR	28.6778	1	8.54791e-08	2.88072e-06	2.40206e-06	24h
STAT2	STAT2.IR	9.33931	1	0.00224291	0.0150333	0.0134537	24h
STAT5B	STAT5B.IR	17.0695	1	3.60367e-05	0.000537473	0.000456213	24h
STAT6	STAT6.IR	8.33736	1	0.00388379	0.0224799	0.0204139	24h
STK10	STK10.IR	6.94745	1	0.00839389	0.0398388	0.0369299	24h
STK16	STK16.IR	14.1327	1	0.00017036	0.00199454	0.00169936	24h
STK4	STK4.IR	36.2023	1	1.77861e-09	9.1624e-08	7.60068e-08	24h
STX6	STX6.IR	6.48839	1	0.0108581	0.0483657	0.0447565	24h
SUN2	SUN2.IR	13.9633	1	0.000186413	0.00214762	0.00183666	24h
SUPT20H	SUPT20H.IR	24.2371	1	8.51768e-07	2.17211e-05	1.81996e-05	24h
SUPT5H	SUPT5H.IR	7.0694	1	0.00784114	0.0380517	0.0351077	24h
SUSD6	SUSD6.IR	16.8588	1	4.02672e-05	0.000587868	0.000497961	24h
SYMPK	SYMPK.IR	6.46551	1	0.0109988	0.0488022	0.0452005	24h
SYNRG	SYNRG.IR	20.709	1	5.34646e-06	0.000104213	8.81555e-05	24h
TAB1	TAB1.IR	10.7166	1	0.0010618	0.00850025	0.007447	24h
TACC3	TACC3.IR	10.0505	1	0.00152307	0.0110729	0.00978612	24h
TAF1A	TAF1A.IR	109.649	1	1.16953e-25	8.43468e-23	5.63091e-23	24h
TAF1D	TAF1D.IR	50.4077	1	1.24901e-12	1.25109e-10	9.69929e-11	24h
TAF2	TAF2.IR	27.5737	1	1.51223e-07	4.82574e-06	3.94213e-06	24h
TAF6L	TAF6L.IR	6.86282	1	0.00880075	0.0414302	0.0382655	24h
TAGAP	TAGAP.IR	37.6116	1	8.63281e-10	4.78922e-08	3.87243e-08	24h
TANK	TANK.IR	8.71221	1	0.00316086	0.0193188	0.0174524	24h
TAP1	TAP1.IR	9.34853	1	0.00223164	0.0150066	0.0134084	24h
TAP2	TAP2.IR	20.1414	1	7.19234e-06	0.000133689	0.000114412	24h
TAPBPL	TAPBPL.IR	8.94855	1	0.0027769	0.0174451	0.0157292	24h
TARDBP	TARDBP.IR	11.3894	1	0.000738647	0.00640279	0.00559708	24h
TASOR	TASOR.IR	27.0791	1	1.95299e-07	5.88252e-06	4.85829e-06	24h
TBC1D17	TBC1D17.IR	33.7844	1	6.157e-09	2.64311e-07	2.20128e-07	24h
TBC1D31	TBC1D31.IR	11.1557	1	0.000837728	0.00705806	0.0061925	24h
TBC1D9B	TBC1D9B.IR	16.5466	1	4.74686e-05	0.000673905	0.000570413	24h
TBCCD1	TBCCD1.IR	10.9886	1	0.000916762	0.00761715	0.00665412	24h
TBCD	TBCD.IR	14.8277	1	0.000117792	0.001435	0.00123648	24h
TBCEL	TBCEL.IR	12.6791	1	0.000369756	0.00377716	0.00324863	24h
TBCK	TBCK.IR	24.0317	1	9.47643e-07	2.37306e-05	1.98373e-05	24h
TBK1	TBK1.IR	12.648	1	0.000375968	0.00380826	0.0032869	24h
TCERG1	TCERG1.IR	13.7482	1	0.00020902	0.00234805	0.0020047	24h
TCHP	TCHP.IR	7.96254	1	0.00477553	0.0264119	0.0240676	24h
TCIRG1	TCIRG1.IR	8.5978	1	0.0033657	0.0202319	0.0183348	24h
TDRD3	TDRD3.IR	9.7875	1	0.00175703	0.0124232	0.0109674	24h
TERF2IP	TERF2IP.IR	23.2302	1	1.43723e-06	3.36346e-05	2.87526e-05	24h
TEX261	TEX261.IR	8.73965	1	0.00311363	0.0191687	0.0172787	24h
TFAM	TFAM.IR	11.5183	1	0.00068913	0.00609069	0.00531152	24h
THOC2	THOC2.IR	15.1687	1	9.83182e-05	0.00125278	0.00106936	24h
THRAP3	THRAP3.IR	46.6795	1	8.3601e-12	6.69923e-10	5.11667e-10	24h
TIA1	TIA1.IR	10.7515	1	0.00104192	0.0084053	0.00734123	24h
TM2D1	TM2D1.IR	22.2379	1	2.40873e-06	5.23246e-05	4.46047e-05	24h
TM7SF2	TM7SF2.IR	7.14221	1	0.00752901	0.0370589	0.0340662	24h
TMBIM4	TMBIM4.IR	23.2188	1	1.44575e-06	3.36346e-05	2.87636e-05	24h
TMC6	TMC6.IR	9.89126	1	0.00166065	0.0118113	0.010438	24h
TMED2	TMED2.IR	6.51769	1	0.0106807	0.0479037	0.0442547	24h
TMEM109	TMEM109.IR	59.2639	1	1.37881e-14	1.71448e-12	1.3277e-12	24h
TMEM131L	TMEM131L.IR	7.02222	1	0.00805042	0.0386035	0.0357345	24h
TMEM154	TMEM154.IR	13.2298	1	0.000275538	0.00296594	0.00252996	24h
TMEM183A	TMEM183A.IR	7.05899	1	0.00788682	0.0380721	0.0351597	24h
TMEM214	TMEM214.IR	20.1125	1	7.30182e-06	0.000135028	0.000115898	24h
TMEM260	TMEM260.IR	12.5794	1	0.000390028	0.00391586	0.00338528	24h
TMEM63A	TMEM63A.IR	15.8069	1	7.01479e-05	0.000943855	0.000805418	24h
TMEM67	TMEM67.IR	7.64812	1	0.00568316	0.0302264	0.0276949	24h
TMX3	TMX3.IR	6.5118	1	0.0107161	0.0480027	0.0443504	24h
TNFRSF17	TNFRSF17.IR	39.5603	1	3.18078e-10	1.84998e-08	1.5213e-08	24h
TNIP1	TNIP1.IR	35.2533	1	2.89492e-09	1.33834e-07	1.14246e-07	24h
TOMM20	TOMM20.IR	6.43429	1	0.0111938	0.049406	0.0458285	24h
TP53BP1	TP53BP1.IR	32.1407	1	1.43404e-08	5.56039e-07	4.64425e-07	24h
TPCN2	TPCN2.IR	10.5305	1	0.00117423	0.0091256	0.00804582	24h
TPD52L2	TPD52L2.IR	14.9691	1	0.000109286	0.0013513	0.00116557	24h
TPI1	TPI1.IR	18.6836	1	1.54302e-05	0.000262459	0.000220667	24h
TPM3	TPM3.IR	41.7172	1	1.05478e-10	6.9155e-09	5.56029e-09	24h
TPR	TPR.IR	8.07063	1	0.00449886	0.0254277	0.0231086	24h
TPRA1	TPRA1.IR	11.0172	1	0.000902724	0.00751784	0.00657205	24h
TRAF3IP3	TRAF3IP3.IR	26.1804	1	3.10962e-07	8.82937e-06	7.36318e-06	24h
TRAF5	TRAF5.IR	27.6507	1	1.45323e-07	4.67888e-06	3.81645e-06	24h
TRAF6	TRAF6.IR	9.34597	1	0.00223476	0.0150066	0.013416	24h
TRAFD1	TRAFD1.IR	65.242	1	6.62427e-16	9.55484e-14	7.7162e-14	24h
TRAM1	TRAM1.IR	12.0984	1	0.000504642	0.0048269	0.00417472	24h
TRIB1	TRIB1.IR	32.3698	1	1.27453e-08	5.0505e-07	4.22232e-07	24h
TRIM22	TRIM22.IR	70.1575	1	5.47528e-17	9.87192e-15	7.60432e-15	24h
TRIM25	TRIM25.IR	20.2695	1	6.72647e-06	0.000126993	0.000107952	24h
TRIM27	TRIM27.IR	35.4567	1	2.60787e-09	1.27081e-07	1.05809e-07	24h
TRIM5	TRIM5.IR	13.9795	1	0.000184817	0.00214292	0.00182842	24h
TRMO	TRMO.IR	20.6332	1	5.56237e-06	0.000107838	9.15067e-05	24h
TRMT6	TRMT6.IR	8.85161	1	0.00292831	0.018206	0.0164067	24h
TRMT61B	TRMT61B.IR	7.89965	1	0.00494443	0.0271793	0.0247805	24h
TSC1	TSC1.IR	6.45646	1	0.011055	0.0489323	0.0453808	24h
TSC2	TSC2.IR	24.4479	1	7.6348e-07	1.96651e-05	1.64103e-05	24h
TSC22D3	TSC22D3.IR	20.1654	1	7.10265e-06	0.000132705	0.000113235	24h
TSC22D4	TSC22D4.IR	13.9849	1	0.000184285	0.00214292	0.00182566	24h
TSEN54	TSEN54.IR	12.4796	1	0.000411427	0.00407584	0.00352889	24h
TTC13	TTC13.IR	7.14125	1	0.00753306	0.0370589	0.0340662	24h
TTC14	TTC14.IR	12.1066	1	0.000502427	0.00481849	0.00416197	24h
TTC17	TTC17.IR	26.3426	1	2.85913e-07	8.18255e-06	6.83729e-06	24h
TTF2	TTF2.IR	11.4228	1	0.000725498	0.00631919	0.00551531	24h
TTI1	TTI1.IR	6.6067	1	0.0101596	0.045909	0.0426088	24h
TTLL12	TTLL12.IR	6.70285	1	0.00962592	0.0445356	0.0409728	24h
TUBGCP6	TUBGCP6.IR	10.486	1	0.00120281	0.00926782	0.00817957	24h
TWF1	TWF1.IR	12.9985	1	0.000311742	0.0032966	0.00281777	24h
TWF2	TWF2.IR	14.5148	1	0.000139063	0.00166047	0.00143065	24h
TXLNG	TXLNG.IR	15.0046	1	0.000107248	0.00133819	0.00114748	24h
UBA3	UBA3.IR	15.7569	1	7.2026e-05	0.000965523	0.000824361	24h
UBAC1	UBAC1.IR	24.9762	1	5.80422e-07	1.5341e-05	1.29118e-05	24h
UBE2G2	UBE2G2.IR	12.8534	1	0.00033687	0.00351085	0.00300726	24h
UBE2J1	UBE2J1.IR	14.9541	1	0.000110157	0.00135573	0.00117166	24h
UBE3B	UBE3B.IR	8.18902	1	0.00421446	0.0240085	0.0218499	24h
UBE4A	UBE4A.IR	16.119	1	5.94844e-05	0.000821842	0.000699668	24h
UBP1	UBP1.IR	8.59296	1	0.00337466	0.0202479	0.0183522	24h
UCKL1	UCKL1.IR	11.5518	1	0.00067682	0.00601136	0.00524463	24h
UHRF2	UHRF2.IR	11.3579	1	0.00075128	0.00647096	0.00567417	24h
UNKL	UNKL.IR	7.16027	1	0.0074536	0.0368187	0.0337915	24h
UQCC6	UQCC6.IR	6.35725	1	0.0116903	0.0510352	0.0473511	24h
UQCRC2	UQCRC2.IR	13.3878	1	0.000253261	0.00278432	0.00236924	24h
UQCRH	UQCRH.IR	7.48529	1	0.00622051	0.032275	0.0296217	24h
URI1	URI1.IR	9.72176	1	0.00182099	0.0127258	0.0112596	24h
UROS	UROS.IR	10.2317	1	0.00138047	0.0102851	0.00908332	24h
USP15	USP15.IR	8.55992	1	0.00343644	0.0205503	0.0186161	24h
USP22	USP22.IR	7.29342	1	0.00692077	0.0347062	0.0318965	24h
USPL1	USPL1.IR	15.379	1	8.79585e-05	0.00115338	0.000972797	24h
UTP18	UTP18.IR	33.6868	1	6.47385e-09	2.7145e-07	2.28069e-07	24h
VAV1	VAV1.IR	7.63883	1	0.0057125	0.0302486	0.0277816	24h
VPS16	VPS16.IR	7.45956	1	0.00631003	0.0325057	0.0298631	24h
VPS18	VPS18.IR	8.53173	1	0.00349009	0.0207557	0.0187898	24h
VPS28	VPS28.IR	6.88601	1	0.00868732	0.0410032	0.0379484	24h
VPS29	VPS29.IR	7.2911	1	0.00692969	0.0347062	0.0319172	24h
VPS45	VPS45.IR	15.9134	1	6.63085e-05	0.000898904	0.000764984	24h
VPS4A	VPS4A.IR	7.98893	1	0.00470642	0.0262284	0.0238357	24h
VPS51	VPS51.IR	10.5599	1	0.00115566	0.00905044	0.00795629	24h
VRK2	VRK2.IR	9.04196	1	0.00263853	0.0168377	0.0151595	24h
WARS1	WARS1.IR	8.91992	1	0.00282077	0.0176286	0.0159153	24h
WDR19	WDR19.IR	8.61797	1	0.00332863	0.0201448	0.0182166	24h
WDR41	WDR41.IR	6.41608	1	0.0113092	0.0498544	0.0461701	24h
WSB1	WSB1.IR	6.7585	1	0.00933023	0.043525	0.0399662	24h
XAB2	XAB2.IR	11.2694	1	0.000787966	0.00673319	0.00590151	24h
XPOT	XPOT.IR	18.444	1	1.74971e-05	0.000290759	0.000245335	24h
XYLT2	XYLT2.IR	16.552	1	4.73337e-05	0.000673905	0.00056974	24h
YARS1	YARS1.IR	18.1616	1	2.0293e-05	0.000325543	0.000276787	24h
YIPF1	YIPF1.IR	11.596	1	0.000660922	0.00589033	0.00515674	24h
YWHAQ	YWHAQ.IR	12.9481	1	0.000320249	0.0033604	0.00288673	24h
YWHAZ	YWHAZ.IR	8.01589	1	0.00463686	0.0259635	0.0235869	24h
YY1	YY1.IR	9.95763	1	0.00160184	0.0115294	0.0101746	24h
YY1AP1	YY1AP1.IR	7.09768	1	0.00771837	0.0377133	0.0347303	24h
ZBTB33	ZBTB33.IR	8.38162	1	0.00379035	0.0221523	0.0200541	24h
ZDHHC13	ZDHHC13.IR	6.56149	1	0.0104209	0.0469136	0.0435027	24h
ZDHHC16	ZDHHC16.IR	10.7004	1	0.00107111	0.00854518	0.00749569	24h
ZFAND1	ZFAND1.IR	18.2693	1	1.91777e-05	0.000312917	0.00026482	24h
ZFP36L2	ZFP36L2.IR	7.7835	1	0.00527255	0.028353	0.0259389	24h
ZFP62	ZFP62.IR	7.963	1	0.00477433	0.0264119	0.0240676	24h
ZKSCAN3	ZKSCAN3.IR	8.23314	1	0.00411322	0.0235078	0.0214189	24h
ZNF131	ZNF131.IR	14.9005	1	0.000113331	0.00138532	0.00119485	24h
ZNF26	ZNF26.IR	13.2028	1	0.000279526	0.00299991	0.00256185	24h
ZNF263	ZNF263.IR	11.4926	1	0.000698752	0.00614561	0.00536733	24h
ZNF274	ZNF274.IR	39.0763	1	4.07561e-10	2.3328e-08	1.92379e-08	24h
ZNF302	ZNF302.IR	21.3895	1	3.74826e-06	7.63628e-05	6.4606e-05	24h
ZNF316	ZNF316.IR	35.364	1	2.73499e-09	1.29768e-07	1.09734e-07	24h
ZNF346	ZNF346.IR	6.79665	1	0.0091329	0.0428261	0.0393543	24h
ZNF354A	ZNF354A.IR	8.23301	1	0.00411353	0.0235078	0.0214189	24h
ZNF484	ZNF484.IR	6.74841	1	0.00938311	0.0437151	0.040145	24h
ZNF512	ZNF512.IR	12.3341	1	0.000444755	0.00436999	0.00378776	24h
ZNF525	ZNF525.IR	9.03039	1	0.00265527	0.0168646	0.0152193	24h
ZNF550	ZNF550.IR	18.5436	1	1.66063e-05	0.000281138	0.000235621	24h
ZNF567	ZNF567.IR	18.0968	1	2.09956e-05	0.000335	0.000285019	24h
ZNF585B	ZNF585B.IR	42.7871	1	6.1034e-11	4.31546e-09	3.31419e-09	24h
ZNF615	ZNF615.IR	8.0335	1	0.004592	0.0257925	0.0234869	24h
ZNF664	ZNF664.IR	6.70147	1	0.00963332	0.0445356	0.0409728	24h
ZNF687	ZNF687.IR	7.81051	1	0.00519433	0.0280821	0.0256239	24h
ZNF711	ZNF711.IR	9.74072	1	0.00180231	0.0126196	0.0111632	24h
ZNF75A	ZNF75A.IR	15.1209	1	0.000100839	0.00128037	0.00109348	24h
ZNF875	ZNF875.IR	6.29069	1	0.0121374	0.052605	0.0488879	24h
ZNF92	ZNF92.IR	12.9926	1	0.000312716	0.00329723	0.00282304	24h
ZRANB2	ZRANB2.IR	7.08115	1	0.00778988	0.0379086	0.0349432	24h
ZRSR2	ZRSR2.IR	10.5346	1	0.00117159	0.00912471	0.00803532	24h

## Sheet: Data S5b
Data S5b. Results of differential IR isoform usage analyses [0h vs 72h]
gene_id	feature_id	lr	df	pvalue	adj_pvalue2	typ
AARS2	AARS2.IR	8.06549	1	0.00451163	0.0231578	24h
ABI3	ABI3.IR	10.1793	1	0.00142024	0.00927392	24h
ACAA1	ACAA1.IR	12.2068	1	0.000476147	0.00399388	24h
ACAA2	ACAA2.IR	11.7229	1	0.000617368	0.00488349	24h
ACAD11	ACAD11.IR	7.9863	1	0.00471326	0.0238432	24h
ACADM	ACADM.IR	23.1383	1	1.50761e-06	2.9685e-05	24h
ACADVL	ACADVL.IR	13.4576	1	0.000244017	0.00229764	24h
ACIN1	ACIN1.IR	32.1939	1	1.39529e-08	4.53911e-07	24h
ACOT9	ACOT9.IR	40.0176	1	2.51682e-10	1.21176e-08	24h
ACSL5	ACSL5.IR	8.36721	1	0.00382051	0.0201694	24h
ACTB	ACTB.IR	20.1949	1	6.99397e-06	0.000111749	24h
ACTL6A	ACTL6A.IR	16.9918	1	3.75414e-05	0.00047152	24h
ACTR3	ACTR3.IR	11.7444	1	0.00061026	0.00483787	24h
ADA2	ADA2.IR	8.92046	1	0.00281994	0.0159153	24h
ADD1	ADD1.IR	10.103	1	0.00148027	0.00954507	24h
ADH5	ADH5.IR	13.3603	1	0.000257011	0.00239293	24h
AFG3L2	AFG3L2.IR	12.9096	1	0.000326895	0.00292908	24h
AGRN	AGRN.IR	6.54414	1	0.010523	0.0437771	24h
AGTRAP	AGTRAP.IR	6.56474	1	0.0104019	0.0434485	24h
AIDA	AIDA.IR	9.99395	1	0.00157056	0.0100199	24h
AMPD2	AMPD2.IR	6.8506	1	0.00886116	0.0384587	24h
AMPD3	AMPD3.IR	7.51727	1	0.00611102	0.0293833	24h
ANAPC5	ANAPC5.IR	42.6775	1	6.45514e-11	3.47903e-09	24h
ANGEL1	ANGEL1.IR	15.2007	1	9.66672e-05	0.00105617	24h
ANKRD28	ANKRD28.IR	12.234	1	0.000469273	0.00394999	24h
ANKS3	ANKS3.IR	11.2215	1	0.000808536	0.00601984	24h
ANKZF1	ANKZF1.IR	7.88246	1	0.00499164	0.0249479	24h
ANXA11	ANXA11.IR	17.9367	1	2.28372e-05	0.000306444	24h
ANXA4	ANXA4.IR	15.1904	1	9.71951e-05	0.00106034	24h
ANXA6	ANXA6.IR	10.3817	1	0.00127268	0.00846342	24h
AP1M1	AP1M1.IR	7.36529	1	0.00664947	0.0310825	24h
AP2M1	AP2M1.IR	31.0788	1	2.47762e-08	7.58192e-07	24h
APOBEC3B	APOBEC3B.IR	7.43637	1	0.00639187	0.0301911	24h
APPBP2	APPBP2.IR	6.4124	1	0.0113326	0.0462397	24h
APPL1	APPL1.IR	19.434	1	1.04137e-05	0.000157668	24h
ARGLU1	ARGLU1.IR	12.0082	1	0.00052967	0.00435681	24h
ARHGAP30	ARHGAP30.IR	9.12721	1	0.00251835	0.0146679	24h
ARHGAP4	ARHGAP4.IR	7.49066	1	0.00620197	0.0296119	24h
ARHGDIB	ARHGDIB.IR	11.9793	1	0.00053796	0.00440993	24h
ARHGEF1	ARHGEF1.IR	17.0516	1	3.6377e-05	0.000459292	24h
ARHGEF2	ARHGEF2.IR	21.0141	1	4.55917e-06	7.71108e-05	24h
ARL6IP1	ARL6IP1.IR	7.64085	1	0.00570611	0.0277816	24h
ARRDC1	ARRDC1.IR	6.68309	1	0.0097332	0.0412276	24h
ARRDC3	ARRDC3.IR	24.8425	1	6.2211e-07	1.36978e-05	24h
ASF1A	ASF1A.IR	12.2919	1	0.000454932	0.00386312	24h
ATAD3A	ATAD3A.IR	13.3204	1	0.000262536	0.00243082	24h
ATF5	ATF5.IR	7.1426	1	0.00752741	0.0340662	24h
ATG3	ATG3.IR	11.5218	1	0.00068786	0.00530739	24h
ATG4C	ATG4C.IR	10.5701	1	0.00114929	0.00791999	24h
ATIC	ATIC.IR	7.42962	1	0.00641587	0.0302451	24h
ATPSCKMT	ATPSCKMT.IR	9.31371	1	0.00227445	0.013609	24h
AUP1	AUP1.IR	7.48613	1	0.00621759	0.0296217	24h
B4GALT1	B4GALT1.IR	12.4543	1	0.00041703	0.0035727	24h
B4GALT3	B4GALT3.IR	34.4368	1	4.40319e-09	1.66491e-07	24h
BAG1	BAG1.IR	9.25513	1	0.00234837	0.0139244	24h
BAX	BAX.IR	24.6166	1	6.99466e-07	1.51244e-05	24h
BAZ1B	BAZ1B.IR	7.30932	1	0.00685978	0.0316761	24h
BCAP31	BCAP31.IR	15.2855	1	9.24227e-05	0.00101286	24h
BET1L	BET1L.IR	9.90652	1	0.00164695	0.0103971	24h
BIRC2	BIRC2.IR	6.98275	1	0.00822989	0.0363747	24h
BLK	BLK.IR	28.6262	1	8.77852e-08	2.4573e-06	24h
BMAL2	BMAL2.IR	6.76104	1	0.00931694	0.0399655	24h
BNIP2	BNIP2.IR	7.78083	1	0.00528036	0.0259587	24h
BNIP3	BNIP3.IR	7.91914	1	0.00489145	0.0246003	24h
BRD8	BRD8.IR	7.85474	1	0.00506876	0.0252459	24h
BTBD10	BTBD10.IR	9.02497	1	0.00266317	0.0152225	24h
BTN2A1	BTN2A1.IR	90.206	1	2.14607e-21	6.45789e-19	24h
BTN3A1	BTN3A1.IR	25.972	1	3.46411e-07	8.12267e-06	24h
BTN3A2	BTN3A2.IR	27.4569	1	1.60638e-07	4.15816e-06	24h
BTN3A3	BTN3A3.IR	31.8332	1	1.67999e-08	5.40905e-07	24h
BUD31	BUD31.IR	6.99587	1	0.00816979	0.0361533	24h
C10orf88	C10orf88.IR	8.39865	1	0.00375499	0.0199255	24h
C12orf29	C12orf29.IR	7.18874	1	0.00733625	0.0333853	24h
C1GALT1	C1GALT1.IR	14.4885	1	0.000141017	0.00144458	24h
C5orf22	C5orf22.IR	6.30542	1	0.012037	0.0486463	24h
C9orf78	C9orf78.IR	7.7358	1	0.00541366	0.0264888	24h
CALCOCO1	CALCOCO1.IR	19.3787	1	1.07198e-05	0.000160619	24h
CAMK2D	CAMK2D.IR	21.614	1	3.33411e-06	5.83025e-05	24h
CANX	CANX.IR	8.90736	1	0.00284023	0.0160126	24h
CAPG	CAPG.IR	7.43821	1	0.00638534	0.0301799	24h
CAPN1	CAPN1.IR	6.76412	1	0.00930086	0.0399351	24h
CAPN2	CAPN2.IR	48.1838	1	3.88085e-12	2.57133e-10	24h
CARD19	CARD19.IR	17.4514	1	2.94746e-05	0.000384928	24h
CARD8	CARD8.IR	22.2468	1	2.39754e-06	4.45414e-05	24h
CARS2	CARS2.IR	7.04193	1	0.00796231	0.0354354	24h
CASP3	CASP3.IR	6.44631	1	0.0111183	0.0455712	24h
CASP4	CASP4.IR	65.2981	1	6.43827e-16	7.62249e-14	24h
CCDC12	CCDC12.IR	44.0204	1	3.24972e-11	1.81934e-09	24h
CCDC32	CCDC32.IR	9.9115	1	0.00164249	0.010378	24h
CCDC6	CCDC6.IR	19.2613	1	1.13996e-05	0.000168705	24h
CCND3	CCND3.IR	10.6366	1	0.00110869	0.00766952	24h
CCNG2	CCNG2.IR	14.9114	1	0.000112678	0.00119133	24h
CCNT2	CCNT2.IR	13.8844	1	0.000194401	0.00189213	24h
CCT4	CCT4.IR	8.94239	1	0.00278628	0.01577	24h
CCT6A	CCT6A.IR	11.4416	1	0.000718188	0.00547126	24h
CCT8	CCT8.IR	22.434	1	2.17487e-06	4.1334e-05	24h
CD19	CD19.IR	6.72239	1	0.00952097	0.0406386	24h
CD22	CD22.IR	19.8124	1	8.54288e-06	0.000132681	24h
CD37	CD37.IR	19.2993	1	1.11749e-05	0.000166403	24h
CD47	CD47.IR	11.4617	1	0.00071045	0.00542375	24h
CD84	CD84.IR	23.657	1	1.15126e-06	2.34208e-05	24h
CDC25B	CDC25B.IR	6.6783	1	0.00975935	0.0413142	24h
CDC40	CDC40.IR	23.2243	1	1.44163e-06	2.87609e-05	24h
CDC42	CDC42.IR	9.52394	1	0.00202809	0.0123602	24h
CDC42SE1	CDC42SE1.IR	48.8813	1	2.71932e-12	1.87037e-10	24h
CDCA7L	CDCA7L.IR	11.8055	1	0.000590565	0.0046972	24h
CDK10	CDK10.IR	11.6982	1	0.00062561	0.00494327	24h
CDK7	CDK7.IR	11.4144	1	0.000728761	0.00552848	24h
CENPX	CENPX.IR	77.2429	1	1.51176e-18	2.53905e-16	24h
CEP131	CEP131.IR	14.7736	1	0.00012122	0.00126693	24h
CEP250	CEP250.IR	87.4822	1	8.50417e-21	2.27471e-18	24h
CEP57L1	CEP57L1.IR	6.60882	1	0.0101475	0.0425829	24h
CGGBP1	CGGBP1.IR	12.9462	1	0.00032057	0.00288673	24h
CHCHD7	CHCHD7.IR	8.05835	1	0.00452944	0.0232266	24h
CHERP	CHERP.IR	7.03377	1	0.00799868	0.0355705	24h
CHFR	CHFR.IR	6.35775	1	0.011687	0.0473511	24h
CHI3L2	CHI3L2.IR	6.63785	1	0.00998341	0.0420164	24h
CHST10	CHST10.IR	6.66427	1	0.00983647	0.0415433	24h
CHTOP	CHTOP.IR	10.4274	1	0.00124163	0.00834142	24h
CIAO2A	CIAO2A.IR	12.8322	1	0.0003407	0.00303395	24h
CIITA	CIITA.IR	8.7809	1	0.00304401	0.0169629	24h
CIRBP	CIRBP.IR	9.35148	1	0.00222806	0.013398	24h
CKLF	CKLF.IR	40.2114	1	2.27915e-10	1.11217e-08	24h
CLASP1	CLASP1.IR	9.02617	1	0.00266142	0.0152225	24h
CLCC1	CLCC1.IR	11.9274	1	0.000553156	0.00449369	24h
CLK2	CLK2.IR	9.19917	1	0.00242125	0.0142843	24h
CLPX	CLPX.IR	17.9129	1	2.31253e-05	0.000308139	24h
CNOT11	CNOT11.IR	12.2341	1	0.000469243	0.00394999	24h
CNOT7	CNOT7.IR	11.2544	1	0.000794348	0.00593869	24h
CNP	CNP.IR	11.0389	1	0.000892176	0.00651496	24h
CNTROB	CNTROB.IR	10.2116	1	0.0013956	0.00915444	24h
COA1	COA1.IR	9.40898	1	0.00215925	0.0130059	24h
COCH	COCH.IR	20.8162	1	5.05524e-06	8.44948e-05	24h
COG2	COG2.IR	10.8578	1	0.000983792	0.0070346	24h
COG3	COG3.IR	15.0256	1	0.000106063	0.00114237	24h
COG6	COG6.IR	9.50288	1	0.00205149	0.0124903	24h
COMMD3	COMMD3.IR	18.7239	1	1.51079e-05	0.000216936	24h
COPS3	COPS3.IR	40.834	1	1.65723e-10	8.36959e-09	24h
COPS7B	COPS7B.IR	6.55312	1	0.01047	0.0436321	24h
COPS8	COPS8.IR	7.88042	1	0.00499729	0.0249588	24h
CPSF1	CPSF1.IR	21.9049	1	2.86507e-06	5.15998e-05	24h
CPSF2	CPSF2.IR	9.81892	1	0.00172726	0.0108115	24h
CREB1	CREB1.IR	7.1167	1	0.00763693	0.0344067	24h
CRNKL1	CRNKL1.IR	35.1259	1	3.09068e-09	1.21309e-07	24h
CS	CS.IR	10.5549	1	0.00115878	0.00796784	24h
CSNK1E	CSNK1E.IR	11.9447	1	0.000548021	0.0044721	24h
CSNK2A1	CSNK2A1.IR	9.08195	1	0.00258145	0.0149116	24h
CTC1	CTC1.IR	12.7222	1	0.000361336	0.00318628	24h
CTDSP1	CTDSP1.IR	15.9304	1	6.57159e-05	0.000761798	24h
CTDSP2	CTDSP2.IR	8.45646	1	0.00363749	0.0194161	24h
CTNNB1	CTNNB1.IR	11.3845	1	0.000740615	0.00560075	24h
CTSH	CTSH.IR	28.8764	1	7.71474e-08	2.18494e-06	24h
CUL1	CUL1.IR	15.0091	1	0.000106991	0.00114643	24h
CUL4B	CUL4B.IR	11.1888	1	0.000822947	0.00609571	24h
CXCR4	CXCR4.IR	33.3624	1	7.64884e-09	2.64306e-07	24h
CYB5D1	CYB5D1.IR	7.12744	1	0.0075913	0.0342652	24h
CYBB	CYBB.IR	20.5692	1	5.75125e-06	9.39349e-05	24h
CYBC1	CYBC1.IR	32.9646	1	9.38535e-09	3.15261e-07	24h
CYRIB	CYRIB.IR	49.3774	1	2.11168e-12	1.52979e-10	24h
DAZAP1	DAZAP1.IR	8.62539	1	0.00331509	0.0181789	24h
DBNL	DBNL.IR	49.9299	1	1.59338e-12	1.19868e-10	24h
DCAF1	DCAF1.IR	9.9967	1	0.00156821	0.0100138	24h
DDRGK1	DDRGK1.IR	7.67935	1	0.00558562	0.0272563	24h
DDX17	DDX17.IR	8.82516	1	0.00297106	0.0166076	24h
DDX24	DDX24.IR	12.2362	1	0.00046871	0.00394999	24h
DDX39A	DDX39A.IR	7.36705	1	0.00664298	0.0310825	24h
DDX42	DDX42.IR	7.09245	1	0.00774095	0.0347885	24h
DDX46	DDX46.IR	96.1655	1	1.05669e-22	3.81569e-20	24h
DDX60L	DDX60L.IR	33.8683	1	5.89706e-09	2.11883e-07	24h
DELE1	DELE1.IR	10.8333	1	0.0009969	0.00708623	24h
DENND1C	DENND1C.IR	12.5459	1	0.000397072	0.0034302	24h
DENND2D	DENND2D.IR	7.83508	1	0.0051242	0.0254093	24h
DENND4B	DENND4B.IR	15.4342	1	8.5427e-05	0.000952089	24h
DGCR6L	DGCR6L.IR	59.7435	1	1.0806e-14	1.05461e-12	24h
DGKD	DGKD.IR	28.5532	1	9.11583e-08	2.5321e-06	24h
DGKZ	DGKZ.IR	20.7374	1	5.26781e-06	8.74577e-05	24h
DHCR24	DHCR24.IR	9.6814	1	0.00186142	0.0114899	24h
DLGAP4	DLGAP4.IR	7.21652	1	0.00722356	0.0329555	24h
DMTF1	DMTF1.IR	7.4276	1	0.0064231	0.0302594	24h
DNAJA1	DNAJA1.IR	20.2756	1	6.70517e-06	0.00010785	24h
DNAJA3	DNAJA3.IR	7.28801	1	0.00694162	0.0319315	24h
DNAJB14	DNAJB14.IR	7.50625	1	0.00614852	0.0294393	24h
DNAJB2	DNAJB2.IR	6.47992	1	0.01091	0.0448957	24h
DNAJC14	DNAJC14.IR	24.229	1	8.5535e-07	1.82222e-05	24h
DNAJC5	DNAJC5.IR	18.1891	1	2.00021e-05	0.000273589	24h
DNM2	DNM2.IR	14.8049	1	0.000119228	0.00124792	24h
DOK1	DOK1.IR	21.8073	1	3.01443e-06	5.40204e-05	24h
DPH7	DPH7.IR	23.7327	1	1.10683e-06	2.26163e-05	24h
DRAM2	DRAM2.IR	29.0714	1	6.97604e-08	2.00721e-06	24h
DTYMK	DTYMK.IR	83.0057	1	8.18169e-20	1.68823e-17	24h
DUS2	DUS2.IR	11.8059	1	0.000590422	0.0046972	24h
DYNC2I2	DYNC2I2.IR	8.95118	1	0.00277291	0.015719	24h
E2F4	E2F4.IR	9.01997	1	0.00267046	0.0152225	24h
EBAG9	EBAG9.IR	41.1221	1	1.43007e-10	7.48402e-09	24h
EBNA1BP2	EBNA1BP2.IR	22.0026	1	2.72279e-06	4.96565e-05	24h
ECPAS	ECPAS.IR	8.60027	1	0.00336114	0.0183339	24h
EFR3A	EFR3A.IR	6.70185	1	0.00963131	0.0409728	24h
EIF2B1	EIF2B1.IR	10.407	1	0.00125538	0.00837925	24h
EIF2B2	EIF2B2.IR	22.0075	1	2.71586e-06	4.96555e-05	24h
EIF2D	EIF2D.IR	18.4961	1	1.70257e-05	0.000241027	24h
EIF3I	EIF3I.IR	13.7754	1	0.000206017	0.00197853	24h
EIF4A1	EIF4A1.IR	18.4804	1	1.71657e-05	0.00024213	24h
EIF4A3	EIF4A3.IR	12.168	1	0.000486161	0.00406372	24h
EIF4B	EIF4B.IR	21.1536	1	4.23895e-06	7.23728e-05	24h
EIF5	EIF5.IR	19.8322	1	8.45476e-06	0.00013188	24h
ELF1	ELF1.IR	12.4082	1	0.000427446	0.00364895	24h
ELL	ELL.IR	13.525	1	0.000235409	0.00222821	24h
ELMOD2	ELMOD2.IR	14.3662	1	0.000150479	0.00153281	24h
ELOA	ELOA.IR	7.17268	1	0.00740222	0.0336431	24h
EMC1	EMC1.IR	124.461	1	6.67711e-29	4.01851e-26	24h
EML2	EML2.IR	13.6524	1	0.000219956	0.00209568	24h
EML3	EML3.IR	17.583	1	2.75042e-05	0.000359847	24h
ENTPD1	ENTPD1.IR	8.62968	1	0.00330729	0.0181637	24h
EP300	EP300.IR	17.0265	1	3.68614e-05	0.000464595	24h
EPC1	EPC1.IR	7.36566	1	0.00664812	0.0310825	24h
EPS15	EPS15.IR	22.2622	1	2.37842e-06	4.44643e-05	24h
ERCC3	ERCC3.IR	6.37875	1	0.0115495	0.0468861	24h
ERCC5	ERCC5.IR	7.48733	1	0.00621347	0.0296217	24h
ERICH1	ERICH1.IR	63.2395	1	1.83039e-15	1.97299e-13	24h
ERLEC1	ERLEC1.IR	7.46857	1	0.00627853	0.0297725	24h
ERVK3-1	ERVK3-1.IR	20.5735	1	5.73861e-06	9.39349e-05	24h
ESCO1	ESCO1.IR	6.62878	1	0.0100344	0.0422064	24h
ESD	ESD.IR	81.9422	1	1.40124e-19	2.66309e-17	24h
ESS2	ESS2.IR	10.6486	1	0.00110152	0.00766381	24h
ETFDH	ETFDH.IR	6.50668	1	0.010747	0.044402	24h
ETS1	ETS1.IR	33.4763	1	7.21379e-09	2.51681e-07	24h
EXOC7	EXOC7.IR	25.302	1	4.90209e-07	1.12034e-05	24h
EXOSC7	EXOSC7.IR	25.4987	1	4.42687e-07	1.03132e-05	24h
EXOSC8	EXOSC8.IR	22.009	1	2.71369e-06	4.96555e-05	24h
FAAP100	FAAP100.IR	16.5281	1	4.79339e-05	0.000575047	24h
FAM168B	FAM168B.IR	9.67894	1	0.00186392	0.0114955	24h
FASN	FASN.IR	7.04169	1	0.0079634	0.0354354	24h
FASTKD1	FASTKD1.IR	11.963	1	0.000542672	0.00444351	24h
FBXL18	FBXL18.IR	6.97329	1	0.00827354	0.0365229	24h
FBXO25	FBXO25.IR	9.01997	1	0.00267046	0.0152225	24h
FBXO42	FBXO42.IR	9.52595	1	0.00202587	0.012358	24h
FBXO9	FBXO9.IR	8.59743	1	0.00336638	0.0183348	24h
FCGR2B	FCGR2B.IR	84.6946	1	3.48194e-20	7.62016e-18	24h
FCHSD1	FCHSD1.IR	11.8246	1	0.000584543	0.00466988	24h
FERMT3	FERMT3.IR	7.41927	1	0.00645291	0.03038	24h
FEZ2	FEZ2.IR	10.6451	1	0.00110362	0.00766381	24h
FGD3	FGD3.IR	17.3303	1	3.14144e-05	0.000406006	24h
FGFR1OP2	FGFR1OP2.IR	26.1177	1	3.21232e-07	7.58149e-06	24h
FHIP1B	FHIP1B.IR	44.79	1	2.19344e-11	1.24732e-09	24h
FHOD1	FHOD1.IR	9.56511	1	0.00198311	0.0121579	24h
FIBP	FIBP.IR	17.1131	1	3.52185e-05	0.000447795	24h
FIP1L1	FIP1L1.IR	19.5015	1	1.00523e-05	0.000152837	24h
FLI1	FLI1.IR	6.39549	1	0.0114411	0.0466032	24h
FLOT1	FLOT1.IR	24.9682	1	5.82839e-07	1.29118e-05	24h
FLOT2	FLOT2.IR	29.1025	1	6.86466e-08	1.99103e-06	24h
FMNL3	FMNL3.IR	7.27414	1	0.00699543	0.0321492	24h
FNBP4	FNBP4.IR	7.59461	1	0.00585432	0.028337	24h
FOXJ3	FOXJ3.IR	19.2512	1	1.14598e-05	0.00016925	24h
FOXO4	FOXO4.IR	12.7255	1	0.000360695	0.00318452	24h
FUBP3	FUBP3.IR	47.465	1	5.59945e-12	3.57869e-10	24h
FXYD5	FXYD5.IR	48.6115	1	3.12039e-12	2.12599e-10	24h
GABPA	GABPA.IR	15.4807	1	8.33513e-05	0.000934725	24h
GAR1	GAR1.IR	19.2729	1	1.13303e-05	0.000168024	24h
GCDH	GCDH.IR	12.5322	1	0.000400005	0.0034473	24h
GDI1	GDI1.IR	10.9589	1	0.000931542	0.00674108	24h
GGA1	GGA1.IR	7.80053	1	0.0052231	0.0257307	24h
GIN1	GIN1.IR	9.27526	1	0.0023227	0.0138404	24h
GLRX	GLRX.IR	15.6635	1	7.56724e-05	0.000863359	24h
GLT8D1	GLT8D1.IR	6.76863	1	0.00927743	0.0398711	24h
GNB1	GNB1.IR	9.46075	1	0.00209915	0.0126969	24h
GOLGA1	GOLGA1.IR	26.618	1	2.47921e-07	6.00834e-06	24h
GOLGA5	GOLGA5.IR	16.056	1	6.14964e-05	0.000720985	24h
GOPC	GOPC.IR	9.08831	1	0.00257249	0.0148747	24h
GORASP1	GORASP1.IR	13.9294	1	0.000189805	0.00186053	24h
GPAA1	GPAA1.IR	10.1341	1	0.00145554	0.00941929	24h
GPATCH4	GPATCH4.IR	7.3411	1	0.00673955	0.0312809	24h
GPBP1L1	GPBP1L1.IR	7.02714	1	0.00802833	0.0356804	24h
GPR89A	GPR89A.IR	10.8091	1	0.00101	0.00715118	24h
GPSM3	GPSM3.IR	8.12937	1	0.00435539	0.0225038	24h
GRK5	GRK5.IR	8.61747	1	0.00332953	0.0182166	24h
GRK6	GRK6.IR	133.869	1	5.8373e-31	4.2157e-28	24h
GRN	GRN.IR	7.63902	1	0.0057119	0.0277816	24h
GSAP	GSAP.IR	10.4359	1	0.00123586	0.00832974	24h
GSE1	GSE1.IR	14.1978	1	0.000164562	0.00165065	24h
GSS	GSS.IR	6.70958	1	0.0095896	0.0408832	24h
GSTK1	GSTK1.IR	10.4197	1	0.00124679	0.00836055	24h
GTF3A	GTF3A.IR	11.2232	1	0.000807832	0.00601984	24h
GTF3C3	GTF3C3.IR	9.1737	1	0.00245518	0.0144157	24h
GUCD1	GUCD1.IR	9.14686	1	0.00249145	0.0145577	24h
GUK1	GUK1.IR	7.46482	1	0.00629164	0.0297955	24h
H2AC6	H2AC6.IR	17.9257	1	2.29695e-05	0.000306628	24h
H2AX	H2AX.IR	10.1849	1	0.00141595	0.00925427	24h
HACD3	HACD3.IR	13.5576	1	0.000231355	0.00219559	24h
HACD4	HACD4.IR	45.4233	1	1.58738e-11	9.32037e-10	24h
HADH	HADH.IR	12.6537	1	0.00037482	0.00328513	24h
HADHA	HADHA.IR	10.447	1	0.00122846	0.00832264	24h
HCLS1	HCLS1.IR	78.3502	1	8.63019e-19	1.52018e-16	24h
HDAC1	HDAC1.IR	84.7064	1	3.46134e-20	7.62016e-18	24h
HEATR5B	HEATR5B.IR	16.6513	1	4.49199e-05	0.000546147	24h
HELQ	HELQ.IR	7.58383	1	0.0058894	0.0284694	24h
HERC2	HERC2.IR	6.57163	1	0.0103617	0.0433557	24h
HGS	HGS.IR	11.7368	1	0.00061276	0.00485236	24h
HIRIP3	HIRIP3.IR	21.0193	1	4.54681e-06	7.70823e-05	24h
HLA-DOB	HLA-DOB.IR	7.78982	1	0.00525414	0.025866	24h
HMGN3	HMGN3.IR	9.22782	1	0.00238366	0.0140989	24h
HNRNPC	HNRNPC.IR	21.1056	1	4.34652e-06	7.40344e-05	24h
HNRNPD	HNRNPD.IR	7.97805	1	0.00473478	0.0239123	24h
HNRNPR	HNRNPR.IR	10.0818	1	0.00149737	0.00963815	24h
HPCAL1	HPCAL1.IR	9.5468	1	0.00200298	0.0122693	24h
HPS1	HPS1.IR	15.1704	1	9.82317e-05	0.00106936	24h
HSP90AB1	HSP90AB1.IR	9.30357	1	0.00228708	0.0136507	24h
HYCC1	HYCC1.IR	15.3035	1	9.15475e-05	0.0010048	24h
IARS1	IARS1.IR	9.77397	1	0.00177	0.0110197	24h
ICAM3	ICAM3.IR	10.9074	1	0.000957792	0.00686909	24h
ICE2	ICE2.IR	9.48373	1	0.00207302	0.0125704	24h
IDH3A	IDH3A.IR	7.56655	1	0.00594614	0.0286907	24h
IDI1	IDI1.IR	8.29813	1	0.0039686	0.020769	24h
IDS	IDS.IR	17.1939	1	3.37514e-05	0.000430658	24h
IFI16	IFI16.IR	26.702	1	2.37371e-07	5.79153e-06	24h
IFI44	IFI44.IR	33.9769	1	5.57708e-09	2.04455e-07	24h
IFI44L	IFI44L.IR	9.101	1	0.0025547	0.0147837	24h
IFIH1	IFIH1.IR	32.4752	1	1.20723e-08	4.01779e-07	24h
IFNGR1	IFNGR1.IR	10.0322	1	0.00153828	0.00986797	24h
IFT25	IFT25.IR	8.52978	1	0.00349381	0.0187898	24h
IFT57	IFT57.IR	7.77967	1	0.00528375	0.0259587	24h
IL4R	IL4R.IR	61.3715	1	4.72597e-15	4.80718e-13	24h
ILF2	ILF2.IR	37.9087	1	7.41329e-10	3.36722e-08	24h
IMMT	IMMT.IR	8.72383	1	0.00314077	0.0173945	24h
INPP5K	INPP5K.IR	10.5537	1	0.00115954	0.00796784	24h
INTS12	INTS12.IR	16.6612	1	4.46853e-05	0.000544212	24h
INTS14	INTS14.IR	15.5103	1	8.20577e-05	0.000924525	24h
INTS2	INTS2.IR	6.87579	1	0.00873714	0.0381036	24h
INTS7	INTS7.IR	6.4874	1	0.0108642	0.0447565	24h
INTS8	INTS8.IR	27.2914	1	1.74984e-07	4.43415e-06	24h
IPPK	IPPK.IR	8.65963	1	0.00325336	0.0179084	24h
IRAG2	IRAG2.IR	8.38944	1	0.00377408	0.0199974	24h
IRAK4	IRAK4.IR	11.846	1	0.000577849	0.00463177	24h
IRF5	IRF5.IR	13.3283	1	0.000261433	0.00242371	24h
IRF8	IRF8.IR	16.7242	1	4.32264e-05	0.000527332	24h
ITGB1	ITGB1.IR	6.30027	1	0.0120719	0.0486787	24h
ITGB1BP1	ITGB1BP1.IR	46.018	1	1.17171e-11	7.05176e-10	24h
ITGB2	ITGB2.IR	9.78944	1	0.00175517	0.0109674	24h
ITGB7	ITGB7.IR	13.2354	1	0.00027471	0.00252996	24h
ITPR3	ITPR3.IR	25.0008	1	5.73062e-07	1.2893e-05	24h
IWS1	IWS1.IR	9.89604	1	0.00165635	0.0104228	24h
JADE1	JADE1.IR	18.3898	1	1.80022e-05	0.000251474	24h
JADE2	JADE2.IR	14.5746	1	0.00013472	0.00138992	24h
JAK1	JAK1.IR	6.64538	1	0.00994132	0.0418881	24h
JAK2	JAK2.IR	6.45576	1	0.0110593	0.0453808	24h
JKAMP	JKAMP.IR	67.0335	1	2.66932e-16	3.32377e-14	24h
JMJD6	JMJD6.IR	7.47205	1	0.00626641	0.0297346	24h
KAT2A	KAT2A.IR	16.6149	1	4.57903e-05	0.000553006	24h
KCTD5	KCTD5.IR	11.5943	1	0.00066156	0.00515674	24h
KIZ	KIZ.IR	7.50797	1	0.00614265	0.0294393	24h
KLHDC3	KLHDC3.IR	12.575	1	0.000390934	0.00338528	24h
KLHDC4	KLHDC4.IR	16.0113	1	6.29658e-05	0.00073345	24h
KLHL36	KLHL36.IR	30.4506	1	3.4247e-08	1.02627e-06	24h
LAMP1	LAMP1.IR	8.37234	1	0.00380974	0.0201273	24h
LAMP2	LAMP2.IR	9.11456	1	0.00253584	0.0146981	24h
LAMTOR3	LAMTOR3.IR	11.0307	1	0.000896136	0.00653727	24h
LAP3	LAP3.IR	9.05051	1	0.00262622	0.0151369	24h
LARS1	LARS1.IR	8.62586	1	0.00331423	0.0181789	24h
LETM1	LETM1.IR	8.72245	1	0.00314315	0.0173945	24h
LGALS8	LGALS8.IR	58.9437	1	1.62246e-14	1.54176e-12	24h
LGALS9	LGALS9.IR	43.2951	1	4.70756e-11	2.59527e-09	24h
LMBR1L	LMBR1L.IR	9.90232	1	0.0016507	0.0104117	24h
LMF2	LMF2.IR	10.91	1	0.000956491	0.00686892	24h
LPCAT1	LPCAT1.IR	8.30223	1	0.00395965	0.0207522	24h
LSP1	LSP1.IR	13.0983	1	0.00029557	0.00268842	24h
LTA4H	LTA4H.IR	16.4668	1	4.95084e-05	0.000590991	24h
MAF1	MAF1.IR	8.10024	1	0.00442595	0.0228153	24h
MALT1	MALT1.IR	15.2367	1	9.48419e-05	0.0010378	24h
MAN1B1	MAN1B1.IR	7.06236	1	0.00787203	0.0351294	24h
MAN2B2	MAN2B2.IR	22.5729	1	2.0232e-06	3.85528e-05	24h
MAP3K11	MAP3K11.IR	6.68831	1	0.00970472	0.0411311	24h
MBD4	MBD4.IR	8.05754	1	0.00453147	0.0232266	24h
MCU	MCU.IR	11.2088	1	0.000814101	0.0060488	24h
MCUB	MCUB.IR	12.0706	1	0.000512234	0.00422783	24h
MDM1	MDM1.IR	6.38855	1	0.0114859	0.0467066	24h
MECP2	MECP2.IR	23.9175	1	1.00552e-06	2.08674e-05	24h
MEF2C	MEF2C.IR	10.5171	1	0.00118274	0.0080851	24h
METAP1	METAP1.IR	6.69197	1	0.00968483	0.0411193	24h
METTL5	METTL5.IR	10.5902	1	0.00113686	0.00784182	24h
MFN1	MFN1.IR	18.4929	1	1.70541e-05	0.000241027	24h
MGRN1	MGRN1.IR	9.15793	1	0.00247643	0.0145169	24h
MGST3	MGST3.IR	6.6891	1	0.00970042	0.0411311	24h
MICB	MICB.IR	8.01165	1	0.00464774	0.0236214	24h
MIGA2	MIGA2.IR	13.1727	1	0.000284052	0.00259674	24h
MINK1	MINK1.IR	6.48855	1	0.0108571	0.0447565	24h
MIOS	MIOS.IR	36.4271	1	1.58483e-09	6.81288e-08	24h
MITD1	MITD1.IR	12.6262	1	0.000380382	0.0033154	24h
MKI67	MKI67.IR	11.3564	1	0.000751894	0.00567417	24h
MLF2	MLF2.IR	8.32666	1	0.00390673	0.0205196	24h
MLKL	MLKL.IR	8.55577	1	0.00344428	0.0186326	24h
MMADHC	MMADHC.IR	11.3357	1	0.000760323	0.00571985	24h
MMS19	MMS19.IR	18.0474	1	2.15473e-05	0.000290868	24h
MNDA	MNDA.IR	7.99559	1	0.00468915	0.0237831	24h
MOV10	MOV10.IR	10.8445	1	0.000990902	0.00706287	24h
MPC2	MPC2.IR	8.39468	1	0.00376321	0.0199544	24h
MPHOSPH10	MPHOSPH10.IR	13.3682	1	0.000255927	0.00238799	24h
MPI	MPI.IR	7.85241	1	0.00507531	0.0252611	24h
MPPE1	MPPE1.IR	9.61873	1	0.00192603	0.0118381	24h
MRPL16	MRPL16.IR	6.94691	1	0.00839642	0.0369299	24h
MRPS31	MRPS31.IR	35.4115	1	2.6691e-09	1.07688e-07	24h
MRPS5	MRPS5.IR	7.74597	1	0.00538327	0.0263937	24h
MSL1	MSL1.IR	10.2825	1	0.00134299	0.00889009	24h
MSMO1	MSMO1.IR	7.3581	1	0.00667612	0.0311081	24h
MTERF4	MTERF4.IR	16.2139	1	5.65772e-05	0.000667648	24h
MTHFD1	MTHFD1.IR	10.7164	1	0.00106188	0.007447	24h
MTMR3	MTMR3.IR	26.4153	1	2.75355e-07	6.62871e-06	24h
MTMR6	MTMR6.IR	6.81788	1	0.00902498	0.0390056	24h
MTX1	MTX1.IR	13.3499	1	0.000258437	0.00239901	24h
MUTYH	MUTYH.IR	14.2185	1	0.000162765	0.00164149	24h
MYL12A	MYL12A.IR	23.8372	1	1.04834e-06	2.15089e-05	24h
MYLIP	MYLIP.IR	31.5652	1	1.92851e-08	6.02932e-07	24h
MYNN	MYNN.IR	13.9687	1	0.000185883	0.00183645	24h
MYO18A	MYO18A.IR	8.49707	1	0.00355719	0.0190437	24h
MYO19	MYO19.IR	11.6867	1	0.000629476	0.00496296	24h
N4BP2L2	N4BP2L2.IR	10.342	1	0.00130037	0.00862376	24h
NAA10	NAA10.IR	9.58723	1	0.00195936	0.0120327	24h
NAA35	NAA35.IR	7.89069	1	0.004969	0.0248519	24h
NABP1	NABP1.IR	7.96366	1	0.00477259	0.0240676	24h
NADSYN1	NADSYN1.IR	8.53841	1	0.0034773	0.0187411	24h
NAP1L4	NAP1L4.IR	6.89722	1	0.00863297	0.0377634	24h
NARF	NARF.IR	11.0915	1	0.000867246	0.00637805	24h
NCDN	NCDN.IR	8.31471	1	0.00393253	0.0206401	24h
NCF1	NCF1.IR	388.171	1	2.06989e-86	7.47437e-83	24h
NCF4	NCF4.IR	6.89921	1	0.00862339	0.0377443	24h
NCKAP5L	NCKAP5L.IR	9.23817	1	0.00237021	0.0140309	24h
NDUFA10	NDUFA10.IR	8.28742	1	0.00399208	0.0208616	24h
NDUFS1	NDUFS1.IR	9.28284	1	0.0023131	0.0137946	24h
NDUFV2	NDUFV2.IR	10.4136	1	0.00125091	0.0083649	24h
NECAP2	NECAP2.IR	12.5683	1	0.000392354	0.00339351	24h
NELFA	NELFA.IR	18.9349	1	1.35254e-05	0.000196541	24h
NELFCD	NELFCD.IR	10.7143	1	0.00106312	0.007447	24h
NFATC2IP	NFATC2IP.IR	42.4494	1	7.25365e-11	3.88043e-09	24h
NFKBIZ	NFKBIZ.IR	31.6012	1	1.89317e-08	5.9535e-07	24h
NHERF1	NHERF1.IR	16.9136	1	3.91209e-05	0.000487964	24h
NHP2	NHP2.IR	9.53393	1	0.00201708	0.0123243	24h
NIFK	NIFK.IR	7.81215	1	0.00518962	0.0256182	24h
NISCH	NISCH.IR	49.3713	1	2.11823e-12	1.52979e-10	24h
NLRC3	NLRC3.IR	9.11778	1	0.00253136	0.0146958	24h
NMI	NMI.IR	35.3089	1	2.81341e-09	1.1164e-07	24h
NMT1	NMT1.IR	11.8505	1	0.000576452	0.00462719	24h
NNT	NNT.IR	26.8098	1	2.245e-07	5.51475e-06	24h
NOL11	NOL11.IR	23.4195	1	1.30254e-06	2.62764e-05	24h
NOP58	NOP58.IR	7.84326	1	0.00510106	0.0253399	24h
NPEPPS	NPEPPS.IR	10.8255	1	0.00100111	0.00710913	24h
NSD2	NSD2.IR	10.4508	1	0.00122599	0.00831374	24h
NSD3	NSD3.IR	29.1897	1	6.56265e-08	1.91111e-06	24h
NSMCE4A	NSMCE4A.IR	17.2334	1	3.30576e-05	0.000422552	24h
NT5C2	NT5C2.IR	10.8004	1	0.00101477	0.00717796	24h
NT5DC1	NT5DC1.IR	11.8022	1	0.000591618	0.0047004	24h
NUB1	NUB1.IR	10.6334	1	0.00111061	0.00767543	24h
NUP160	NUP160.IR	17.3262	1	3.14821e-05	0.000406006	24h
NUP205	NUP205.IR	7.91255	1	0.00490931	0.024673	24h
NUP210	NUP210.IR	11.8529	1	0.000575731	0.00462719	24h
NUP85	NUP85.IR	7.41073	1	0.00648361	0.030465	24h
OAS3	OAS3.IR	6.6982	1	0.00965101	0.0409997	24h
ODF2	ODF2.IR	10.2624	1	0.0013577	0.00897099	24h
OFD1	OFD1.IR	8.77677	1	0.00305091	0.0169882	24h
OGA	OGA.IR	6.65522	1	0.00988657	0.0417061	24h
ORC3	ORC3.IR	15.896	1	6.69194e-05	0.000769573	24h
OS9	OS9.IR	18.2064	1	1.98215e-05	0.00027215	24h
OSBPL2	OSBPL2.IR	9.75978	1	0.00178371	0.011067	24h
P2RY8	P2RY8.IR	7.50428	1	0.00615527	0.0294393	24h
P4HB	P4HB.IR	7.25136	1	0.00708473	0.0324245	24h
P4HTM	P4HTM.IR	18.7237	1	1.51092e-05	0.000216936	24h
PACC1	PACC1.IR	7.19414	1	0.00731419	0.0333269	24h
PACSIN2	PACSIN2.IR	7.06434	1	0.00786334	0.0351294	24h
PAK1	PAK1.IR	23.1371	1	1.5085e-06	2.9685e-05	24h
PANK2	PANK2.IR	21.955	1	2.79119e-06	5.05212e-05	24h
PARP12	PARP12.IR	47.2082	1	6.38328e-12	4.0087e-10	24h
PAXBP1	PAXBP1.IR	13.3939	1	0.00025244	0.00236462	24h
PCM1	PCM1.IR	15.0536	1	0.000104501	0.00112811	24h
PCNA	PCNA.IR	6.93767	1	0.00843991	0.0370761	24h
PCNX4	PCNX4.IR	8.30687	1	0.00394954	0.0207143	24h
PCSK7	PCSK7.IR	8.18112	1	0.00423286	0.0219295	24h
PDCD2	PDCD2.IR	8.22183	1	0.00413893	0.0215201	24h
PDCD6IP	PDCD6IP.IR	36.9461	1	1.21438e-09	5.3477e-08	24h
PDE4B	PDE4B.IR	35.9972	1	1.976e-09	8.34544e-08	24h
PDK3	PDK3.IR	14.6911	1	0.00012664	0.00131438	24h
PEF1	PEF1.IR	7.00642	1	0.00812181	0.0359851	24h
PFN1	PFN1.IR	14.0613	1	0.000176945	0.00176019	24h
PGBD2	PGBD2.IR	14.9975	1	0.000107652	0.0011501	24h
PHAX	PHAX.IR	12.154	1	0.000489835	0.00408026	24h
PHF11	PHF11.IR	17.649	1	2.65658e-05	0.000348833	24h
PHF12	PHF12.IR	11.5083	1	0.000692879	0.00533473	24h
PHF19	PHF19.IR	14.9667	1	0.000109423	0.00116557	24h
PHF8	PHF8.IR	8.02355	1	0.0046173	0.0235329	24h
PI4K2B	PI4K2B.IR	10.716	1	0.00106215	0.007447	24h
PIM2	PIM2.IR	8.36109	1	0.0038334	0.0202227	24h
PITPNB	PITPNB.IR	10.5127	1	0.00118556	0.0080851	24h
PITRM1	PITRM1.IR	10.0293	1	0.00154072	0.00986797	24h
PKM	PKM.IR	7.13108	1	0.00757592	0.0342172	24h
PLA2G15	PLA2G15.IR	27.307	1	1.7358e-07	4.42966e-06	24h
PLSCR1	PLSCR1.IR	12.7726	1	0.00035173	0.0031168	24h
PMAIP1	PMAIP1.IR	17.2986	1	3.19415e-05	0.000410466	24h
PMS1	PMS1.IR	9.01565	1	0.00267678	0.0152458	24h
PNISR	PNISR.IR	11.8665	1	0.000571528	0.00461976	24h
PNN	PNN.IR	10.3703	1	0.00128057	0.00850807	24h
POLE	POLE.IR	14.2085	1	0.000163633	0.00164591	24h
POLG2	POLG2.IR	6.38646	1	0.0114994	0.0467091	24h
POLR2E	POLR2E.IR	11.8643	1	0.0005722	0.00461976	24h
POLR2K	POLR2K.IR	13.4647	1	0.000243094	0.00229193	24h
POLR3F	POLR3F.IR	7.70822	1	0.00549699	0.0268601	24h
POLR3H	POLR3H.IR	11.6514	1	0.000641536	0.00503059	24h
POR	POR.IR	7.59344	1	0.0058581	0.028337	24h
PPIG	PPIG.IR	16.2874	1	5.44261e-05	0.000644369	24h
PPP1CA	PPP1CA.IR	19.1568	1	1.20409e-05	0.000177107	24h
PPP1R37	PPP1R37.IR	6.49341	1	0.0108275	0.0446835	24h
PPP2R1B	PPP2R1B.IR	22.794	1	1.80332e-06	3.50096e-05	24h
PPP2R2A	PPP2R2A.IR	6.63878	1	0.00997822	0.0420164	24h
PPP2R2D	PPP2R2D.IR	18.2738	1	1.91318e-05	0.000264694	24h
PPP2R3C	PPP2R3C.IR	8.51689	1	0.00351866	0.0188935	24h
PPP2R5A	PPP2R5A.IR	9.15436	1	0.00248126	0.0145216	24h
PPP2R5C	PPP2R5C.IR	51.576	1	6.88791e-13	5.48462e-11	24h
PPP3CC	PPP3CC.IR	10.2266	1	0.0013843	0.00909629	24h
PRKAB1	PRKAB1.IR	17.9799	1	2.23244e-05	0.000300237	24h
PRKAB2	PRKAB2.IR	6.46486	1	0.0110028	0.0452005	24h
PRKAR1A	PRKAR1A.IR	21.5125	1	3.51538e-06	6.13238e-05	24h
PRKD2	PRKD2.IR	7.17069	1	0.00741042	0.0336569	24h
PRKD3	PRKD3.IR	10.445	1	0.00122981	0.00832401	24h
PRMT1	PRMT1.IR	10.9765	1	0.000922752	0.00669088	24h
PRR5	PRR5.IR	9.77439	1	0.00176959	0.0110197	24h
PSAP	PSAP.IR	23.5127	1	1.24095e-06	2.5104e-05	24h
PSD4	PSD4.IR	51.2082	1	8.30712e-13	6.52109e-11	24h
PSMA5	PSMA5.IR	6.30118	1	0.0120658	0.0486787	24h
PSMB4	PSMB4.IR	12.8122	1	0.000344364	0.00306281	24h
PSMC4	PSMC4.IR	8.76406	1	0.00307225	0.0170923	24h
PSME1	PSME1.IR	8.71789	1	0.00315102	0.0174247	24h
PTDSS1	PTDSS1.IR	20.4772	1	6.03455e-06	9.7936e-05	24h
PTGES3	PTGES3.IR	9.08085	1	0.00258299	0.0149116	24h
PTK2B	PTK2B.IR	11.2837	1	0.000781909	0.00586391	24h
PTPN22	PTPN22.IR	18.2765	1	1.91054e-05	0.000264694	24h
PTPN23	PTPN23.IR	7.83061	1	0.00513688	0.0254448	24h
PTPN6	PTPN6.IR	58.6186	1	1.91399e-14	1.74973e-12	24h
PYCR1	PYCR1.IR	8.10391	1	0.00441698	0.0227853	24h
QDPR	QDPR.IR	7.33269	1	0.00677117	0.0313807	24h
QTRT1	QTRT1.IR	6.7188	1	0.00954017	0.0406965	24h
RAB14	RAB14.IR	15.9259	1	6.58715e-05	0.000762378	24h
RAB28	RAB28.IR	9.49622	1	0.00205896	0.0125167	24h
RAB35	RAB35.IR	30.5148	1	3.31321e-08	9.97002e-07	24h
RAB7A	RAB7A.IR	28.4879	1	9.42853e-08	2.58908e-06	24h
RAC2	RAC2.IR	27.0746	1	1.95758e-07	4.85829e-06	24h
RACK1	RACK1.IR	7.90151	1	0.00493936	0.0247805	24h
RAD21	RAD21.IR	13.1469	1	0.000287998	0.00262948	24h
RAD23B	RAD23B.IR	13.8676	1	0.000196147	0.001904	24h
RALGPS2	RALGPS2.IR	10.205	1	0.00140062	0.00917072	24h
RALY	RALY.IR	9.50163	1	0.00205289	0.0124903	24h
RANBP1	RANBP1.IR	8.43125	1	0.00368826	0.0196435	24h
RAP1A	RAP1A.IR	9.30734	1	0.00228238	0.0136451	24h
RAP1B	RAP1B.IR	41.9902	1	9.17327e-11	4.87128e-09	24h
RASA1	RASA1.IR	8.42084	1	0.00370943	0.0197272	24h
RASA3	RASA3.IR	40.6847	1	1.78883e-10	8.97146e-09	24h
RASAL3	RASAL3.IR	78.6568	1	7.3895e-19	1.33417e-16	24h
RB1	RB1.IR	7.33204	1	0.00677361	0.0313807	24h
RBBP7	RBBP7.IR	6.67386	1	0.00978368	0.041393	24h
RBL1	RBL1.IR	6.38926	1	0.0114813	0.0467066	24h
RBM17	RBM17.IR	6.30086	1	0.0120679	0.0486787	24h
RBM19	RBM19.IR	10.4764	1	0.00120908	0.0082145	24h
RBM27	RBM27.IR	7.76863	1	0.00531615	0.0260824	24h
RBM4B	RBM4B.IR	13.9573	1	0.000187009	0.00184003	24h
RBM6	RBM6.IR	11.0709	1	0.000876942	0.00642972	24h
RBMX	RBMX.IR	227.495	1	2.09724e-51	5.04876e-48	24h
REC8	REC8.IR	11.9523	1	0.000545791	0.00445894	24h
RERE	RERE.IR	73.7623	1	8.81146e-18	1.3834e-15	24h
RESF1	RESF1.IR	37.3822	1	9.71032e-10	4.32889e-08	24h
RETREG3	RETREG3.IR	24.9754	1	5.80674e-07	1.29118e-05	24h
REX1BD	REX1BD.IR	36.0898	1	1.88434e-09	8.00513e-08	24h
REXO4	REXO4.IR	8.60844	1	0.00334609	0.0182657	24h
RIGI	RIGI.IR	13.7881	1	0.000204624	0.00197368	24h
RIMOC1	RIMOC1.IR	10.1745	1	0.00142398	0.00928991	24h
RIOK2	RIOK2.IR	12.6499	1	0.000375579	0.0032869	24h
RIOK3	RIOK3.IR	11.8499	1	0.000576637	0.00462719	24h
RMC1	RMC1.IR	20.8078	1	5.07765e-06	8.44948e-05	24h
RNASET2	RNASET2.IR	7.37464	1	0.006615	0.0309815	24h
RNF126	RNF126.IR	35.5461	1	2.49085e-09	1.01632e-07	24h
RNF31	RNF31.IR	19.8403	1	8.41878e-06	0.000131603	24h
RNF38	RNF38.IR	14.7298	1	0.000124067	0.00129109	24h
RNPC3	RNPC3.IR	21.4539	1	3.62434e-06	6.27697e-05	24h
RPE	RPE.IR	9.89555	1	0.00165679	0.0104228	24h
RPP30	RPP30.IR	8.58709	1	0.00338555	0.0183838	24h
RPS6KB1	RPS6KB1.IR	16.7943	1	4.16572e-05	0.000512518	24h
RPS6KB2	RPS6KB2.IR	9.62041	1	0.00192426	0.0118373	24h
RPS6KC1	RPS6KC1.IR	7.34876	1	0.00671089	0.0312133	24h
RPS7	RPS7.IR	7.06264	1	0.00787079	0.0351294	24h
RPUSD3	RPUSD3.IR	18.1598	1	2.03126e-05	0.000276787	24h
RPUSD4	RPUSD4.IR	8.73883	1	0.00311504	0.0172787	24h
RRAGB	RRAGB.IR	7.13201	1	0.00757197	0.0342172	24h
RRP15	RRP15.IR	19.0325	1	1.28508e-05	0.000188635	24h
RSAD1	RSAD1.IR	11.6089	1	0.000656367	0.00513018	24h
RTCA	RTCA.IR	16.522	1	4.80877e-05	0.000575936	24h
S1PR1	S1PR1.IR	10.4867	1	0.00120235	0.00817957	24h
SAFB2	SAFB2.IR	21.9644	1	2.77759e-06	5.04014e-05	24h
SARNP	SARNP.IR	28.8182	1	7.95012e-08	2.2428e-06	24h
SCAF8	SCAF8.IR	9.76687	1	0.00177685	0.011042	24h
SCAMP2	SCAMP2.IR	8.35585	1	0.00384448	0.0202663	24h
SCAMP3	SCAMP3.IR	8.50278	1	0.00354604	0.0189981	24h
SCYL3	SCYL3.IR	15.6032	1	7.81237e-05	0.000885728	24h
SDF4	SDF4.IR	6.27982	1	0.012212	0.0491338	24h
SEC23IP	SEC23IP.IR	22.6751	1	1.91839e-06	3.68473e-05	24h
SEC61G	SEC61G.IR	6.65938	1	0.00986351	0.0416331	24h
SELENOW	SELENOW.IR	26.0545	1	3.3192e-07	7.80822e-06	24h
SELL	SELL.IR	89.7567	1	2.69322e-21	7.78018e-19	24h
SEM1	SEM1.IR	19.0147	1	1.29718e-05	0.00018964	24h
SEMA4D	SEMA4D.IR	12.1214	1	0.000498464	0.00413939	24h
SENP6	SENP6.IR	93.3514	1	4.37865e-22	1.43739e-19	24h
SEPTIN1	SEPTIN1.IR	66.3115	1	3.85005e-16	4.63418e-14	24h
SET	SET.IR	27.399	1	1.65517e-07	4.25397e-06	24h
SETD3	SETD3.IR	9.11571	1	0.00253424	0.0146981	24h
SETD5	SETD5.IR	9.57456	1	0.00197292	0.0121057	24h
SF3B3	SF3B3.IR	7.56626	1	0.0059471	0.0286907	24h
SFPQ	SFPQ.IR	10.1194	1	0.00146719	0.00946921	24h
SH3BP1	SH3BP1.IR	7.48021	1	0.00623807	0.0296586	24h
SH3BP5	SH3BP5.IR	25.4907	1	4.4453e-07	1.03228e-05	24h
SH3GL1	SH3GL1.IR	7.26149	1	0.0070449	0.0323036	24h
SH3GLB2	SH3GLB2.IR	30.7357	1	2.95672e-08	9.00988e-07	24h
SHOC2	SHOC2.IR	13.8187	1	0.00020132	0.00194636	24h
SIDT1	SIDT1.IR	12.7399	1	0.000357934	0.00316401	24h
SIGMAR1	SIGMAR1.IR	6.96354	1	0.00831873	0.0366552	24h
SKIL	SKIL.IR	9.15819	1	0.00247607	0.0145169	24h
SLC12A7	SLC12A7.IR	6.66581	1	0.00982802	0.0415318	24h
SLC12A9	SLC12A9.IR	23.2806	1	1.40004e-06	2.80864e-05	24h
SLC17A9	SLC17A9.IR	10.466	1	0.0012159	0.00825305	24h
SLC25A13	SLC25A13.IR	10.9106	1	0.000956133	0.00686892	24h
SLC25A3	SLC25A3.IR	10.8224	1	0.00100277	0.00711001	24h
SLC25A39	SLC25A39.IR	33.8691	1	5.89462e-09	2.11883e-07	24h
SLC30A6	SLC30A6.IR	7.3473	1	0.00671634	0.0312133	24h
SLC35B3	SLC35B3.IR	24.0854	1	9.21567e-07	1.94607e-05	24h
SLC35E2B	SLC35E2B.IR	9.15166	1	0.00248492	0.0145313	24h
SLC38A10	SLC38A10.IR	30.1143	1	4.07323e-08	1.21057e-06	24h
SLC38A5	SLC38A5.IR	26.3426	1	2.85907e-07	6.83729e-06	24h
SLC39A9	SLC39A9.IR	22.3574	1	2.26335e-06	4.26207e-05	24h
SLC44A2	SLC44A2.IR	6.61323	1	0.0101224	0.0425271	24h
SLF2	SLF2.IR	27.816	1	1.33418e-07	3.54244e-06	24h
SLFN13	SLFN13.IR	9.21749	1	0.00239714	0.0141671	24h
SLIRP	SLIRP.IR	7.50496	1	0.00615292	0.0294393	24h
SLTM	SLTM.IR	12.604	1	0.000384925	0.00334528	24h
SMAD4	SMAD4.IR	11.6336	1	0.000647711	0.00506801	24h
SMARCB1	SMARCB1.IR	10.1205	1	0.00146633	0.00946921	24h
SMARCD1	SMARCD1.IR	9.53976	1	0.00201068	0.0122985	24h
SMC5	SMC5.IR	33.7216	1	6.359e-09	2.2623e-07	24h
SMU1	SMU1.IR	68.7333	1	1.12723e-16	1.48123e-14	24h
SMYD2	SMYD2.IR	11.4822	1	0.000702655	0.00538702	24h
SNAPC4	SNAPC4.IR	9.03896	1	0.00264286	0.0151723	24h
SNRNP25	SNRNP25.IR	8.34449	1	0.00386858	0.0203488	24h
SNRNP70	SNRNP70.IR	8.8672	1	0.0029034	0.0162982	24h
SNRPA	SNRPA.IR	27.356	1	1.69236e-07	4.33411e-06	24h
SNRPC	SNRPC.IR	22.6535	1	1.94002e-06	3.71639e-05	24h
SNX10	SNX10.IR	7.08987	1	0.00775208	0.0348169	24h
SNX20	SNX20.IR	17.0677	1	3.607e-05	0.000456213	24h
SON	SON.IR	23.7297	1	1.10858e-06	2.26163e-05	24h
SP110	SP110.IR	54.8044	1	1.3314e-13	1.10522e-11	24h
SP140L	SP140L.IR	11.7607	1	0.000604959	0.00480111	24h
SPART	SPART.IR	7.43002	1	0.00641445	0.0302451	24h
SPG7	SPG7.IR	7.06732	1	0.00785025	0.0351267	24h
SPIB	SPIB.IR	9.27287	1	0.00232573	0.013847	24h
SPTLC1	SPTLC1.IR	6.24529	1	0.0124524	0.0499063	24h
SQSTM1	SQSTM1.IR	15.3439	1	8.96075e-05	0.000986502	24h
SRFBP1	SRFBP1.IR	13.0792	1	0.000298585	0.00270902	24h
SRP9	SRP9.IR	6.27201	1	0.012266	0.0493234	24h
SRRD	SRRD.IR	15.021	1	0.00010632	0.00114237	24h
SRRM1	SRRM1.IR	16.4579	1	4.97419e-05	0.000592799	24h
SRSF5	SRSF5.IR	86.2253	1	1.60557e-20	3.74046e-18	24h
SSR3	SSR3.IR	36.5686	1	1.47387e-09	6.37382e-08	24h
ST13	ST13.IR	40.5228	1	1.94336e-10	9.54758e-09	24h
STAG1	STAG1.IR	7.01158	1	0.00809842	0.0359035	24h
STAM	STAM.IR	7.83438	1	0.00512619	0.0254093	24h
STAP1	STAP1.IR	55.491	1	9.38882e-14	7.97718e-12	24h
STARD3NL	STARD3NL.IR	6.29412	1	0.0121139	0.0488208	24h
STARD7	STARD7.IR	10.6267	1	0.00111464	0.00769591	24h
STAT1	STAT1.IR	28.6778	1	8.54791e-08	2.40206e-06	24h
STAT2	STAT2.IR	9.33931	1	0.00224291	0.0134537	24h
STAT5B	STAT5B.IR	17.0695	1	3.60367e-05	0.000456213	24h
STAT6	STAT6.IR	8.33736	1	0.00388379	0.0204139	24h
STK10	STK10.IR	6.94745	1	0.00839389	0.0369299	24h
STK16	STK16.IR	14.1327	1	0.00017036	0.00169936	24h
STK4	STK4.IR	36.2023	1	1.77861e-09	7.60068e-08	24h
STX6	STX6.IR	6.48839	1	0.0108581	0.0447565	24h
SUN2	SUN2.IR	13.9633	1	0.000186413	0.00183666	24h
SUPT20H	SUPT20H.IR	24.2371	1	8.51768e-07	1.81996e-05	24h
SUPT5H	SUPT5H.IR	7.0694	1	0.00784114	0.0351077	24h
SUSD6	SUSD6.IR	16.8588	1	4.02672e-05	0.000497961	24h
SYMPK	SYMPK.IR	6.46551	1	0.0109988	0.0452005	24h
SYNRG	SYNRG.IR	20.709	1	5.34646e-06	8.81555e-05	24h
TAB1	TAB1.IR	10.7166	1	0.0010618	0.007447	24h
TACC3	TACC3.IR	10.0505	1	0.00152307	0.00978612	24h
TAF1A	TAF1A.IR	109.649	1	1.16953e-25	5.63091e-23	24h
TAF1D	TAF1D.IR	50.4077	1	1.24901e-12	9.69929e-11	24h
TAF2	TAF2.IR	27.5737	1	1.51223e-07	3.94213e-06	24h
TAF6L	TAF6L.IR	6.86282	1	0.00880075	0.0382655	24h
TAGAP	TAGAP.IR	37.6116	1	8.63281e-10	3.87243e-08	24h
TANK	TANK.IR	8.71221	1	0.00316086	0.0174524	24h
TAP1	TAP1.IR	9.34853	1	0.00223164	0.0134084	24h
TAP2	TAP2.IR	20.1414	1	7.19234e-06	0.000114412	24h
TAPBPL	TAPBPL.IR	8.94855	1	0.0027769	0.0157292	24h
TARDBP	TARDBP.IR	11.3894	1	0.000738647	0.00559708	24h
TASOR	TASOR.IR	27.0791	1	1.95299e-07	4.85829e-06	24h
TBC1D17	TBC1D17.IR	33.7844	1	6.157e-09	2.20128e-07	24h
TBC1D31	TBC1D31.IR	11.1557	1	0.000837728	0.0061925	24h
TBC1D9B	TBC1D9B.IR	16.5466	1	4.74686e-05	0.000570413	24h
TBCCD1	TBCCD1.IR	10.9886	1	0.000916762	0.00665412	24h
TBCD	TBCD.IR	14.8277	1	0.000117792	0.00123648	24h
TBCEL	TBCEL.IR	12.6791	1	0.000369756	0.00324863	24h
TBCK	TBCK.IR	24.0317	1	9.47643e-07	1.98373e-05	24h
TBK1	TBK1.IR	12.648	1	0.000375968	0.0032869	24h
TCERG1	TCERG1.IR	13.7482	1	0.00020902	0.0020047	24h
TCHP	TCHP.IR	7.96254	1	0.00477553	0.0240676	24h
TCIRG1	TCIRG1.IR	8.5978	1	0.0033657	0.0183348	24h
TDRD3	TDRD3.IR	9.7875	1	0.00175703	0.0109674	24h
TERF2IP	TERF2IP.IR	23.2302	1	1.43723e-06	2.87526e-05	24h
TEX261	TEX261.IR	8.73965	1	0.00311363	0.0172787	24h
TFAM	TFAM.IR	11.5183	1	0.00068913	0.00531152	24h
THOC2	THOC2.IR	15.1687	1	9.83182e-05	0.00106936	24h
THRAP3	THRAP3.IR	46.6795	1	8.3601e-12	5.11667e-10	24h
TIA1	TIA1.IR	10.7515	1	0.00104192	0.00734123	24h
TM2D1	TM2D1.IR	22.2379	1	2.40873e-06	4.46047e-05	24h
TM7SF2	TM7SF2.IR	7.14221	1	0.00752901	0.0340662	24h
TMBIM4	TMBIM4.IR	23.2188	1	1.44575e-06	2.87636e-05	24h
TMC6	TMC6.IR	9.89126	1	0.00166065	0.010438	24h
TMED2	TMED2.IR	6.51769	1	0.0106807	0.0442547	24h
TMEM109	TMEM109.IR	59.2639	1	1.37881e-14	1.3277e-12	24h
TMEM131L	TMEM131L.IR	7.02222	1	0.00805042	0.0357345	24h
TMEM154	TMEM154.IR	13.2298	1	0.000275538	0.00252996	24h
TMEM183A	TMEM183A.IR	7.05899	1	0.00788682	0.0351597	24h
TMEM214	TMEM214.IR	20.1125	1	7.30182e-06	0.000115898	24h
TMEM260	TMEM260.IR	12.5794	1	0.000390028	0.00338528	24h
TMEM63A	TMEM63A.IR	15.8069	1	7.01479e-05	0.000805418	24h
TMEM67	TMEM67.IR	7.64812	1	0.00568316	0.0276949	24h
TMX3	TMX3.IR	6.5118	1	0.0107161	0.0443504	24h
TNFRSF17	TNFRSF17.IR	39.5603	1	3.18078e-10	1.5213e-08	24h
TNIP1	TNIP1.IR	35.2533	1	2.89492e-09	1.14246e-07	24h
TOMM20	TOMM20.IR	6.43429	1	0.0111938	0.0458285	24h
TP53BP1	TP53BP1.IR	32.1407	1	1.43404e-08	4.64425e-07	24h
TPCN2	TPCN2.IR	10.5305	1	0.00117423	0.00804582	24h
TPD52L2	TPD52L2.IR	14.9691	1	0.000109286	0.00116557	24h
TPI1	TPI1.IR	18.6836	1	1.54302e-05	0.000220667	24h
TPM3	TPM3.IR	41.7172	1	1.05478e-10	5.56029e-09	24h
TPR	TPR.IR	8.07063	1	0.00449886	0.0231086	24h
TPRA1	TPRA1.IR	11.0172	1	0.000902724	0.00657205	24h
TRAF3IP3	TRAF3IP3.IR	26.1804	1	3.10962e-07	7.36318e-06	24h
TRAF5	TRAF5.IR	27.6507	1	1.45323e-07	3.81645e-06	24h
TRAF6	TRAF6.IR	9.34597	1	0.00223476	0.013416	24h
TRAFD1	TRAFD1.IR	65.242	1	6.62427e-16	7.7162e-14	24h
TRAM1	TRAM1.IR	12.0984	1	0.000504642	0.00417472	24h
TRIB1	TRIB1.IR	32.3698	1	1.27453e-08	4.22232e-07	24h
TRIM22	TRIM22.IR	70.1575	1	5.47528e-17	7.60432e-15	24h
TRIM25	TRIM25.IR	20.2695	1	6.72647e-06	0.000107952	24h
TRIM27	TRIM27.IR	35.4567	1	2.60787e-09	1.05809e-07	24h
TRIM5	TRIM5.IR	13.9795	1	0.000184817	0.00182842	24h
TRMO	TRMO.IR	20.6332	1	5.56237e-06	9.15067e-05	24h
TRMT6	TRMT6.IR	8.85161	1	0.00292831	0.0164067	24h
TRMT61B	TRMT61B.IR	7.89965	1	0.00494443	0.0247805	24h
TSC1	TSC1.IR	6.45646	1	0.011055	0.0453808	24h
TSC2	TSC2.IR	24.4479	1	7.6348e-07	1.64103e-05	24h
TSC22D3	TSC22D3.IR	20.1654	1	7.10265e-06	0.000113235	24h
TSC22D4	TSC22D4.IR	13.9849	1	0.000184285	0.00182566	24h
TSEN54	TSEN54.IR	12.4796	1	0.000411427	0.00352889	24h
TTC13	TTC13.IR	7.14125	1	0.00753306	0.0340662	24h
TTC14	TTC14.IR	12.1066	1	0.000502427	0.00416197	24h
TTC17	TTC17.IR	26.3426	1	2.85913e-07	6.83729e-06	24h
TTF2	TTF2.IR	11.4228	1	0.000725498	0.00551531	24h
TTI1	TTI1.IR	6.6067	1	0.0101596	0.0426088	24h
TTLL12	TTLL12.IR	6.70285	1	0.00962592	0.0409728	24h
TUBGCP6	TUBGCP6.IR	10.486	1	0.00120281	0.00817957	24h
TWF1	TWF1.IR	12.9985	1	0.000311742	0.00281777	24h
TWF2	TWF2.IR	14.5148	1	0.000139063	0.00143065	24h
TXLNG	TXLNG.IR	15.0046	1	0.000107248	0.00114748	24h
UBA3	UBA3.IR	15.7569	1	7.2026e-05	0.000824361	24h
UBAC1	UBAC1.IR	24.9762	1	5.80422e-07	1.29118e-05	24h
UBE2G2	UBE2G2.IR	12.8534	1	0.00033687	0.00300726	24h
UBE2J1	UBE2J1.IR	14.9541	1	0.000110157	0.00117166	24h
UBE3B	UBE3B.IR	8.18902	1	0.00421446	0.0218499	24h
UBE4A	UBE4A.IR	16.119	1	5.94844e-05	0.000699668	24h
UBP1	UBP1.IR	8.59296	1	0.00337466	0.0183522	24h
UCKL1	UCKL1.IR	11.5518	1	0.00067682	0.00524463	24h
UHRF2	UHRF2.IR	11.3579	1	0.00075128	0.00567417	24h
UNKL	UNKL.IR	7.16027	1	0.0074536	0.0337915	24h
UQCC6	UQCC6.IR	6.35725	1	0.0116903	0.0473511	24h
UQCRC2	UQCRC2.IR	13.3878	1	0.000253261	0.00236924	24h
UQCRH	UQCRH.IR	7.48529	1	0.00622051	0.0296217	24h
URI1	URI1.IR	9.72176	1	0.00182099	0.0112596	24h
UROS	UROS.IR	10.2317	1	0.00138047	0.00908332	24h
USP15	USP15.IR	8.55992	1	0.00343644	0.0186161	24h
USP22	USP22.IR	7.29342	1	0.00692077	0.0318965	24h
USPL1	USPL1.IR	15.379	1	8.79585e-05	0.000972797	24h
UTP18	UTP18.IR	33.6868	1	6.47385e-09	2.28069e-07	24h
VAV1	VAV1.IR	7.63883	1	0.0057125	0.0277816	24h
VPS16	VPS16.IR	7.45956	1	0.00631003	0.0298631	24h
VPS18	VPS18.IR	8.53173	1	0.00349009	0.0187898	24h
VPS28	VPS28.IR	6.88601	1	0.00868732	0.0379484	24h
VPS29	VPS29.IR	7.2911	1	0.00692969	0.0319172	24h
VPS45	VPS45.IR	15.9134	1	6.63085e-05	0.000764984	24h
VPS4A	VPS4A.IR	7.98893	1	0.00470642	0.0238357	24h
VPS51	VPS51.IR	10.5599	1	0.00115566	0.00795629	24h
VRK2	VRK2.IR	9.04196	1	0.00263853	0.0151595	24h
WARS1	WARS1.IR	8.91992	1	0.00282077	0.0159153	24h
WDR19	WDR19.IR	8.61797	1	0.00332863	0.0182166	24h
WDR41	WDR41.IR	6.41608	1	0.0113092	0.0461701	24h
WSB1	WSB1.IR	6.7585	1	0.00933023	0.0399662	24h
XAB2	XAB2.IR	11.2694	1	0.000787966	0.00590151	24h
XPOT	XPOT.IR	18.444	1	1.74971e-05	0.000245335	24h
XYLT2	XYLT2.IR	16.552	1	4.73337e-05	0.00056974	24h
YARS1	YARS1.IR	18.1616	1	2.0293e-05	0.000276787	24h
YIPF1	YIPF1.IR	11.596	1	0.000660922	0.00515674	24h
YWHAQ	YWHAQ.IR	12.9481	1	0.000320249	0.00288673	24h
YWHAZ	YWHAZ.IR	8.01589	1	0.00463686	0.0235869	24h
YY1	YY1.IR	9.95763	1	0.00160184	0.0101746	24h
YY1AP1	YY1AP1.IR	7.09768	1	0.00771837	0.0347303	24h
ZBTB33	ZBTB33.IR	8.38162	1	0.00379035	0.0200541	24h
ZDHHC13	ZDHHC13.IR	6.56149	1	0.0104209	0.0435027	24h
ZDHHC16	ZDHHC16.IR	10.7004	1	0.00107111	0.00749569	24h
ZFAND1	ZFAND1.IR	18.2693	1	1.91777e-05	0.00026482	24h
ZFP36L2	ZFP36L2.IR	7.7835	1	0.00527255	0.0259389	24h
ZFP62	ZFP62.IR	7.963	1	0.00477433	0.0240676	24h
ZKSCAN3	ZKSCAN3.IR	8.23314	1	0.00411322	0.0214189	24h
ZNF131	ZNF131.IR	14.9005	1	0.000113331	0.00119485	24h
ZNF26	ZNF26.IR	13.2028	1	0.000279526	0.00256185	24h
ZNF263	ZNF263.IR	11.4926	1	0.000698752	0.00536733	24h
ZNF274	ZNF274.IR	39.0763	1	4.07561e-10	1.92379e-08	24h
ZNF302	ZNF302.IR	21.3895	1	3.74826e-06	6.4606e-05	24h
ZNF316	ZNF316.IR	35.364	1	2.73499e-09	1.09734e-07	24h
ZNF346	ZNF346.IR	6.79665	1	0.0091329	0.0393543	24h
ZNF354A	ZNF354A.IR	8.23301	1	0.00411353	0.0214189	24h
ZNF484	ZNF484.IR	6.74841	1	0.00938311	0.040145	24h
ZNF512	ZNF512.IR	12.3341	1	0.000444755	0.00378776	24h
ZNF525	ZNF525.IR	9.03039	1	0.00265527	0.0152193	24h
ZNF550	ZNF550.IR	18.5436	1	1.66063e-05	0.000235621	24h
ZNF567	ZNF567.IR	18.0968	1	2.09956e-05	0.000285019	24h
ZNF585B	ZNF585B.IR	42.7871	1	6.1034e-11	3.31419e-09	24h
ZNF615	ZNF615.IR	8.0335	1	0.004592	0.0234869	24h
ZNF664	ZNF664.IR	6.70147	1	0.00963332	0.0409728	24h
ZNF687	ZNF687.IR	7.81051	1	0.00519433	0.0256239	24h
ZNF711	ZNF711.IR	9.74072	1	0.00180231	0.0111632	24h
ZNF75A	ZNF75A.IR	15.1209	1	0.000100839	0.00109348	24h
ZNF875	ZNF875.IR	6.29069	1	0.0121374	0.0488879	24h
ZNF92	ZNF92.IR	12.9926	1	0.000312716	0.00282304	24h
ZRANB2	ZRANB2.IR	7.08115	1	0.00778988	0.0349432	24h
ZRSR2	ZRSR2.IR	10.5346	1	0.00117159	0.00803532	24h
AARS1	AARS1.IR	6.8118	1	0.00905575	0.0390918	72h
ABCB4	ABCB4.IR	6.82102	1	0.00900912	0.0389837	72h
ABCE1	ABCE1.IR	6.92591	1	0.00849556	0.0372525	72h
ABHD5	ABHD5.IR	20.4506	1	6.11891e-06	9.90824e-05	72h
ABI3	ABI3.IR	6.42557	1	0.0112489	0.045976	72h
ACAA1	ACAA1.IR	9.99966	1	0.00156569	0.0100066	72h
ACAA2	ACAA2.IR	7.49018	1	0.00620365	0.0296119	72h
ACAD11	ACAD11.IR	8.86681	1	0.00290402	0.0162982	72h
ACADM	ACADM.IR	18.2168	1	1.97133e-05	0.00027118	72h
ACIN1	ACIN1.IR	20.1055	1	7.32857e-06	0.000116068	72h
ACLY	ACLY.IR	16.8625	1	4.01871e-05	0.000497824	72h
ACOT8	ACOT8.IR	9.85199	1	0.00169648	0.0106446	72h
ACOT9	ACOT9.IR	16.8961	1	3.94828e-05	0.000491629	72h
ACSL5	ACSL5.IR	10.5134	1	0.00118513	0.0080851	72h
ACTL6A	ACTL6A.IR	31.3207	1	2.18737e-08	6.7799e-07	72h
ACTR3	ACTR3.IR	6.88416	1	0.0086963	0.0379484	72h
ADA2	ADA2.IR	16.8072	1	4.13752e-05	0.000509917	72h
ADD1	ADD1.IR	32.2218	1	1.37541e-08	4.49467e-07	72h
ADH5	ADH5.IR	8.87216	1	0.00289553	0.0162862	72h
AGRN	AGRN.IR	6.67113	1	0.00979868	0.0414321	72h
AGTRAP	AGTRAP.IR	8.03096	1	0.00459844	0.0235031	72h
AIDA	AIDA.IR	8.52916	1	0.003495	0.0187898	72h
AIFM2	AIFM2.IR	7.99547	1	0.00468945	0.0237831	72h
AKR1B1	AKR1B1.IR	25.1972	1	5.17561e-07	1.17473e-05	72h
ALAD	ALAD.IR	7.62387	1	0.00576008	0.0279753	72h
ALCAM	ALCAM.IR	9.48834	1	0.00206782	0.0125528	72h
ALDH9A1	ALDH9A1.IR	9.87918	1	0.00167159	0.0104976	72h
ALOX5	ALOX5.IR	7.09402	1	0.00773414	0.0347795	72h
AMPD3	AMPD3.IR	82.6752	1	9.67087e-20	1.94008e-17	72h
ANAPC5	ANAPC5.IR	19.4065	1	1.05646e-05	0.000159036	72h
ANGEL1	ANGEL1.IR	35.664	1	2.3446e-09	9.62085e-08	72h
ANKFY1	ANKFY1.IR	10.4365	1	0.00123551	0.00832974	72h
ANKHD1	ANKHD1.IR	9.13312	1	0.00251023	0.0146437	72h
ANKS3	ANKS3.IR	11.8073	1	0.000589994	0.0046972	72h
ANKZF1	ANKZF1.IR	50.0847	1	1.47252e-12	1.13133e-10	72h
ANXA4	ANXA4.IR	7.47517	1	0.00625558	0.0297095	72h
ANXA6	ANXA6.IR	11.909	1	0.000558639	0.00453313	72h
AP1G2	AP1G2.IR	9.04236	1	0.00263795	0.0151595	72h
AP1M1	AP1M1.IR	10.6972	1	0.00107297	0.00750142	72h
AP2M1	AP2M1.IR	30.6002	1	3.17061e-08	9.5808e-07	72h
AP3M2	AP3M2.IR	21.8749	1	2.91009e-06	5.22802e-05	72h
AP5M1	AP5M1.IR	10.5426	1	0.00116656	0.00800849	72h
APOBEC3B	APOBEC3B.IR	11.3876	1	0.000739353	0.00559708	72h
APPBP2	APPBP2.IR	6.25171	1	0.0124074	0.0497535	72h
APPL1	APPL1.IR	13.7434	1	0.000209553	0.00200485	72h
ARFGEF2	ARFGEF2.IR	7.48039	1	0.00623747	0.0296586	72h
ARGLU1	ARGLU1.IR	27.567	1	1.51746e-07	3.94213e-06	72h
ARHGAP27	ARHGAP27.IR	6.24278	1	0.0124701	0.0499494	72h
ARHGAP30	ARHGAP30.IR	9.77733	1	0.00176676	0.0110186	72h
ARHGAP4	ARHGAP4.IR	10.2071	1	0.00139901	0.00916847	72h
ARHGAP9	ARHGAP9.IR	8.8473	1	0.00293523	0.0164327	72h
ARHGDIB	ARHGDIB.IR	48.9497	1	2.62614e-12	1.82365e-10	72h
ARHGEF1	ARHGEF1.IR	15.4991	1	8.25465e-05	0.00092714	72h
ARHGEF2	ARHGEF2.IR	10.2451	1	0.00137049	0.00903895	72h
ARHGEF7	ARHGEF7.IR	8.09536	1	0.00443788	0.0228442	72h
ARID2	ARID2.IR	9.11841	1	0.0025305	0.0146958	72h
ARID3B	ARID3B.IR	8.49477	1	0.00356169	0.0190537	72h
ARL1	ARL1.IR	9.12567	1	0.00252048	0.0146679	72h
ARL6	ARL6.IR	14.2033	1	0.000164083	0.00164813	72h
ARL6IP1	ARL6IP1.IR	7.18445	1	0.0073538	0.0334441	72h
ARPC4	ARPC4.IR	6.26191	1	0.0123361	0.0495229	72h
ARRDC3	ARRDC3.IR	11.8628	1	0.000572679	0.00461976	72h
ASF1A	ASF1A.IR	40.9682	1	1.54729e-10	7.86938e-09	72h
ATAD2	ATAD2.IR	9.43489	1	0.00212896	0.0128449	72h
ATAD3A	ATAD3A.IR	11.4706	1	0.000707054	0.00540472	72h
ATG16L2	ATG16L2.IR	15.5904	1	7.86516e-05	0.000890317	72h
ATG3	ATG3.IR	10.898	1	0.000962657	0.00689713	72h
ATG4C	ATG4C.IR	7.50468	1	0.0061539	0.0294393	72h
ATP5PB	ATP5PB.IR	12.2161	1	0.000473777	0.00397863	72h
ATPAF2	ATPAF2.IR	7.48482	1	0.00622211	0.0296217	72h
ATPSCKMT	ATPSCKMT.IR	10.1728	1	0.00142526	0.00928991	72h
AUP1	AUP1.IR	34.6358	1	3.97527e-09	1.52709e-07	72h
B4GALT1	B4GALT1.IR	18.444	1	1.74967e-05	0.000245335	72h
BAX	BAX.IR	33.944	1	5.6722e-09	2.05852e-07	72h
BAZ1B	BAZ1B.IR	10.9423	1	0.000939932	0.00678226	72h
BCAP31	BCAP31.IR	15.1355	1	0.000100065	0.00108673	72h
BCS1L	BCS1L.IR	7.30095	1	0.0068918	0.0317833	72h
BET1L	BET1L.IR	8.5384	1	0.00347731	0.0187411	72h
BLK	BLK.IR	25.253	1	5.02824e-07	1.14555e-05	72h
BRD3OS	BRD3OS.IR	12.3816	1	0.000433576	0.00369691	72h
BTBD10	BTBD10.IR	9.30484	1	0.00228549	0.0136507	72h
BTK	BTK.IR	10.4197	1	0.00124678	0.00836055	72h
BTN2A1	BTN2A1.IR	70.3038	1	5.08386e-17	7.19914e-15	72h
BTN3A1	BTN3A1.IR	35.9086	1	2.06794e-09	8.68296e-08	72h
BTN3A2	BTN3A2.IR	17.3694	1	3.07743e-05	0.000399016	72h
BTN3A3	BTN3A3.IR	24.9872	1	5.77118e-07	1.29118e-05	72h
BUB3	BUB3.IR	34.895	1	3.47971e-09	1.3511e-07	72h
BUD31	BUD31.IR	12.9992	1	0.000311625	0.00281777	72h
C10orf88	C10orf88.IR	10.027	1	0.00154264	0.00986797	72h
C18orf21	C18orf21.IR	7.28902	1	0.00693771	0.0319315	72h
C1GALT1	C1GALT1.IR	14.8488	1	0.000116483	0.00122451	72h
C5orf22	C5orf22.IR	17.2676	1	3.24679e-05	0.000416489	72h
C6orf89	C6orf89.IR	7.55026	1	0.00600015	0.0289273	72h
CABIN1	CABIN1.IR	10.1348	1	0.00145495	0.00941929	72h
CALCOCO1	CALCOCO1.IR	33.2727	1	8.01002e-09	2.75468e-07	72h
CAMK2D	CAMK2D.IR	26.2101	1	3.06215e-07	7.27462e-06	72h
CANX	CANX.IR	25.363	1	4.74929e-07	1.09234e-05	72h
CAPN10	CAPN10.IR	6.80565	1	0.00908701	0.0392033	72h
CAPN2	CAPN2.IR	21.3085	1	3.90988e-06	6.72313e-05	72h
CAPRIN2	CAPRIN2.IR	7.40693	1	0.0064973	0.0305094	72h
CARD19	CARD19.IR	15.4441	1	8.49828e-05	0.000948602	72h
CARD8	CARD8.IR	38.822	1	4.64276e-10	2.17728e-08	72h
CASP3	CASP3.IR	6.50813	1	0.0107382	0.044402	72h
CASP4	CASP4.IR	20.718	1	5.32145e-06	8.7944e-05	72h
CBLL1	CBLL1.IR	12.6459	1	0.000376387	0.0032869	72h
CCDC115	CCDC115.IR	14.2161	1	0.000162967	0.00164149	72h
CCDC12	CCDC12.IR	9.07337	1	0.00259359	0.0149608	72h
CCDC174	CCDC174.IR	7.23729	1	0.00714048	0.0326177	72h
CCDC6	CCDC6.IR	15.0186	1	0.000106454	0.00114237	72h
CCDC88C	CCDC88C.IR	10.4341	1	0.00123709	0.00832974	72h
CCND2	CCND2.IR	6.55784	1	0.0104423	0.0435669	72h
CCND3	CCND3.IR	8.09137	1	0.00444767	0.0228636	72h
CCNG2	CCNG2.IR	22.0127	1	2.70859e-06	4.96555e-05	72h
CCNT2	CCNT2.IR	9.25656	1	0.00234653	0.0139244	72h
CCT3	CCT3.IR	14.9483	1	0.000110496	0.00117354	72h
CCT6A	CCT6A.IR	11.0178	1	0.000902415	0.00657205	72h
CCT7	CCT7.IR	61.233	1	5.07045e-15	5.08594e-13	72h
CCT8	CCT8.IR	66.6656	1	3.21699e-16	3.93782e-14	72h
CD19	CD19.IR	16.508	1	4.84456e-05	0.000579262	72h
CD22	CD22.IR	9.9168	1	0.00163777	0.0103572	72h
CD37	CD37.IR	8.81518	1	0.00298734	0.0166857	72h
CD46	CD46.IR	9.11297	1	0.00253804	0.014699	72h
CD47	CD47.IR	8.86655	1	0.00290443	0.0162982	72h
CD48	CD48.IR	24.8069	1	6.3369e-07	1.39104e-05	72h
CD53	CD53.IR	10.8413	1	0.000992636	0.00706287	72h
CD84	CD84.IR	13.2287	1	0.000275697	0.00252996	72h
CDC25B	CDC25B.IR	19.3848	1	1.06856e-05	0.000160439	72h
CDC40	CDC40.IR	44.5247	1	2.51162e-11	1.41711e-09	72h
CDC42	CDC42.IR	12.8495	1	0.000337578	0.00300986	72h
CDC42SE1	CDC42SE1.IR	97.7028	1	4.86126e-23	1.95044e-20	72h
CDCA7L	CDCA7L.IR	22.0152	1	2.70498e-06	4.96555e-05	72h
CDK10	CDK10.IR	12.2828	1	0.000457148	0.00387048	72h
CDK7	CDK7.IR	8.92521	1	0.0028126	0.0158941	72h
CENPC	CENPC.IR	12.1207	1	0.000498652	0.00413939	72h
CENPW	CENPW.IR	12.1554	1	0.000489464	0.00408026	72h
CEP131	CEP131.IR	7.34972	1	0.00670731	0.0312133	72h
CEP250	CEP250.IR	11.8591	1	0.000573791	0.00461976	72h
CGGBP1	CGGBP1.IR	34.4627	1	4.34494e-09	1.65153e-07	72h
CIAO2A	CIAO2A.IR	18.4669	1	1.72883e-05	0.000243384	72h
CIITA	CIITA.IR	15.9065	1	6.65507e-05	0.000766553	72h
CIRBP	CIRBP.IR	12.8061	1	0.000345492	0.00306906	72h
CLIP4	CLIP4.IR	6.84608	1	0.00888359	0.0385098	72h
CLK1	CLK1.IR	7.4919	1	0.00619771	0.0296119	72h
CLK2	CLK2.IR	27.5915	1	1.49835e-07	3.92068e-06	72h
CLNS1A	CLNS1A.IR	38.3276	1	5.98114e-10	2.78682e-08	72h
CLPTM1	CLPTM1.IR	28.2756	1	1.05214e-07	2.86738e-06	72h
CLPX	CLPX.IR	16.0244	1	6.25326e-05	0.000729581	72h
CNIH1	CNIH1.IR	8.10571	1	0.00441261	0.022779	72h
CNOT11	CNOT11.IR	36.5801	1	1.46522e-09	6.37382e-08	72h
CNOT7	CNOT7.IR	13.8333	1	0.000199767	0.00193393	72h
CNP	CNP.IR	9.26197	1	0.00233961	0.0139067	72h
COA1	COA1.IR	12.4956	1	0.00040792	0.00350297	72h
COASY	COASY.IR	22.2455	1	2.39914e-06	4.45414e-05	72h
COCH	COCH.IR	15.9934	1	6.35649e-05	0.000739236	72h
COG2	COG2.IR	33.0409	1	9.02426e-09	3.05978e-07	72h
COG3	COG3.IR	22.8602	1	1.74222e-06	3.39147e-05	72h
COG4	COG4.IR	12.4405	1	0.000420123	0.00359494	72h
COMMD3	COMMD3.IR	11.2296	1	0.00080503	0.00600612	72h
COPB2	COPB2.IR	10.5234	1	0.00117872	0.00806891	72h
COPG2	COPG2.IR	6.5729	1	0.0103543	0.04335	72h
COPS3	COPS3.IR	12.6652	1	0.000372529	0.00326902	72h
COPS5	COPS5.IR	12.2885	1	0.000455753	0.0038632	72h
COPS8	COPS8.IR	9.18619	1	0.00243848	0.0143613	72h
COQ10A	COQ10A.IR	11.5933	1	0.000661908	0.00515674	72h
COTL1	COTL1.IR	6.8732	1	0.00874978	0.0381151	72h
COX17	COX17.IR	7.36282	1	0.00665862	0.031085	72h
CPNE3	CPNE3.IR	14.4067	1	0.000147278	0.00150232	72h
CPSF2	CPSF2.IR	6.26704	1	0.0123004	0.0494345	72h
CRBN	CRBN.IR	11.5529	1	0.000676453	0.00524463	72h
CREB1	CREB1.IR	7.70688	1	0.00550107	0.0268619	72h
CRELD2	CRELD2.IR	12.7918	1	0.000348144	0.00308882	72h
CRNKL1	CRNKL1.IR	20.3131	1	6.57473e-06	0.000105988	72h
CS	CS.IR	29.2522	1	6.35433e-08	1.85793e-06	72h
CSNK1E	CSNK1E.IR	10.7233	1	0.00105792	0.00743944	72h
CSNK2A1	CSNK2A1.IR	11.8348	1	0.000581345	0.00465462	72h
CSTF1	CSTF1.IR	10.6728	1	0.0010872	0.00757891	72h
CTDSP2	CTDSP2.IR	24.9739	1	5.81117e-07	1.29118e-05	72h
CTSC	CTSC.IR	24.0006	1	9.63035e-07	2.01013e-05	72h
CTSH	CTSH.IR	23.2894	1	1.39364e-06	2.80359e-05	72h
CUL1	CUL1.IR	32.2239	1	1.37388e-08	4.49467e-07	72h
CUL4B	CUL4B.IR	13.6624	1	0.00021879	0.00208732	72h
CWC15	CWC15.IR	56.4214	1	5.84904e-14	5.15143e-12	72h
CXCR4	CXCR4.IR	69.7502	1	6.73108e-17	9.17205e-15	72h
CYB5A	CYB5A.IR	7.50508	1	0.00615252	0.0294393	72h
CYBB	CYBB.IR	83.5182	1	6.31309e-20	1.34098e-17	72h
CYBC1	CYBC1.IR	14.9209	1	0.000112112	0.00118721	72h
CYRIB	CYRIB.IR	22.355	1	2.26618e-06	4.26207e-05	72h
DARS2	DARS2.IR	6.77525	1	0.00924303	0.0397725	72h
DAZAP1	DAZAP1.IR	24.1403	1	8.95661e-07	1.89691e-05	72h
DBNL	DBNL.IR	34.3053	1	4.7109e-09	1.7628e-07	72h
DCAF5	DCAF5.IR	11.8859	1	0.000565619	0.00458463	72h
DDHD2	DDHD2.IR	9.63966	1	0.0019042	0.0117339	72h
DDRGK1	DDRGK1.IR	14.8154	1	0.000118564	0.00124277	72h
DDX1	DDX1.IR	30.6631	1	3.06954e-08	9.31439e-07	72h
DDX17	DDX17.IR	6.72835	1	0.00948924	0.0405271	72h
DDX39A	DDX39A.IR	11.535	1	0.000682978	0.00528667	72h
DDX42	DDX42.IR	45.0533	1	1.91748e-11	1.10784e-09	72h
DDX46	DDX46.IR	41.0604	1	1.47599e-10	7.57041e-09	72h
DDX60L	DDX60L.IR	49.3211	1	2.17308e-12	1.55386e-10	72h
DEF8	DEF8.IR	11.4148	1	0.000728612	0.00552848	72h
DELE1	DELE1.IR	13.9086	1	0.000191914	0.00187412	72h
DENND1C	DENND1C.IR	48.3191	1	3.62206e-12	2.44472e-10	72h
DENND2D	DENND2D.IR	7.15326	1	0.00748278	0.0339025	72h
DENND4B	DENND4B.IR	11.241	1	0.000800085	0.0059754	72h
DGKD	DGKD.IR	87.3804	1	8.95348e-21	2.30936e-18	72h
DGKZ	DGKZ.IR	7.98583	1	0.0047145	0.0238432	72h
DGUOK	DGUOK.IR	8.59568	1	0.00336961	0.0183386	72h
DHX58	DHX58.IR	10.4158	1	0.00124941	0.0083649	72h
DHX9	DHX9.IR	19.4661	1	1.02404e-05	0.000155369	72h
DLGAP4	DLGAP4.IR	18.7378	1	1.49977e-05	0.000216194	72h
DMTF1	DMTF1.IR	21.7121	1	3.16787e-06	5.60745e-05	72h
DNAJA1	DNAJA1.IR	13.7875	1	0.000204692	0.00197368	72h
DNAJA3	DNAJA3.IR	16.9519	1	3.83383e-05	0.00047986	72h
DNAJB14	DNAJB14.IR	8.54591	1	0.00346299	0.0186919	72h
DNAJB2	DNAJB2.IR	21.9221	1	2.83947e-06	5.12667e-05	72h
DNM2	DNM2.IR	25.1923	1	5.18887e-07	1.17473e-05	72h
DNPEP	DNPEP.IR	7.27352	1	0.00699787	0.0321492	72h
DOK1	DOK1.IR	15.3593	1	8.88821e-05	0.000981508	72h
DPH7	DPH7.IR	8.13285	1	0.00434703	0.0224887	72h
DPP7	DPP7.IR	49.8734	1	1.63992e-12	1.22098e-10	72h
DRAM2	DRAM2.IR	64.9203	1	7.79886e-16	8.80053e-14	72h
DRG2	DRG2.IR	11.5794	1	0.000666877	0.00518986	72h
DTX3L	DTX3L.IR	7.99151	1	0.00469971	0.0238185	72h
DTYMK	DTYMK.IR	9.9556	1	0.00160361	0.0101768	72h
DUSP10	DUSP10.IR	8.09627	1	0.00443565	0.0228442	72h
DUT	DUT.IR	12.6101	1	0.000383661	0.00333832	72h
DYNC1LI1	DYNC1LI1.IR	12.4174	1	0.000425349	0.00363535	72h
EBAG9	EBAG9.IR	9.76982	1	0.001774	0.0110352	72h
ECHDC1	ECHDC1.IR	10.0623	1	0.00151334	0.00973225	72h
ECPAS	ECPAS.IR	6.52754	1	0.0106217	0.0440861	72h
ECT2	ECT2.IR	6.26357	1	0.0123245	0.0495037	72h
EDEM3	EDEM3.IR	9.00131	1	0.00269786	0.0153417	72h
EEF1D	EEF1D.IR	11.3393	1	0.000758837	0.00571462	72h
EGLN2	EGLN2.IR	21.2076	1	4.12135e-06	7.05317e-05	72h
EIF2B1	EIF2B1.IR	9.31579	1	0.00227188	0.0136049	72h
EIF2B2	EIF2B2.IR	15.6417	1	7.65494e-05	0.000871987	72h
EIF2D	EIF2D.IR	29.7349	1	4.9536e-08	1.4602e-06	72h
EIF3I	EIF3I.IR	12.9106	1	0.000326733	0.00292908	72h
EIF4A1	EIF4A1.IR	18.9585	1	1.33591e-05	0.000194514	72h
EIF4A2	EIF4A2.IR	6.7033	1	0.00962347	0.0409728	72h
EIF4A3	EIF4A3.IR	11.0451	1	0.000889211	0.00649988	72h
EIF4B	EIF4B.IR	9.74866	1	0.00179454	0.0111246	72h
EIF4ENIF1	EIF4ENIF1.IR	18.9709	1	1.32727e-05	0.000193648	72h
EIF5	EIF5.IR	33.5156	1	7.06932e-09	2.47838e-07	72h
ELL	ELL.IR	13.9204	1	0.000190713	0.0018663	72h
EMC1	EMC1.IR	22.9633	1	1.65124e-06	3.24057e-05	72h
EML3	EML3.IR	9.12703	1	0.0025186	0.0146679	72h
ENOPH1	ENOPH1.IR	17.7919	1	2.46425e-05	0.000325948	72h
ENTPD1	ENTPD1.IR	10.1634	1	0.00143259	0.00932084	72h
EPC1	EPC1.IR	7.51996	1	0.00610191	0.0293591	72h
EPS15	EPS15.IR	9.26695	1	0.00233326	0.0138804	72h
EPSTI1	EPSTI1.IR	6.52882	1	0.010614	0.0440797	72h
ERCC3	ERCC3.IR	26.9777	1	2.05821e-07	5.07316e-06	72h
ERCC6L2	ERCC6L2.IR	6.80242	1	0.00910345	0.0392508	72h
ERGIC3	ERGIC3.IR	10.144	1	0.00144768	0.00938524	72h
ERI3	ERI3.IR	10.7797	1	0.00102617	0.0072444	72h
ERICH1	ERICH1.IR	40.0936	1	2.42083e-10	1.17337e-08	72h
ERLEC1	ERLEC1.IR	8.57302	1	0.0034118	0.0185124	72h
ERLIN1	ERLIN1.IR	10.6401	1	0.0011066	0.007668	72h
ERVK3-1	ERVK3-1.IR	16.0477	1	6.17673e-05	0.000722762	72h
ESD	ESD.IR	41.1044	1	1.4431e-10	7.4979e-09	72h
ESS2	ESS2.IR	11.8149	1	0.000587575	0.00468891	72h
ETS1	ETS1.IR	26.6685	1	2.41523e-07	5.873e-06	72h
EXOC7	EXOC7.IR	19.4055	1	1.05701e-05	0.000159036	72h
FAAP100	FAAP100.IR	21.6805	1	3.22053e-06	5.68672e-05	72h
FAM168B	FAM168B.IR	11.6662	1	0.000636445	0.00500153	72h
FAM98A	FAM98A.IR	6.76064	1	0.00931901	0.0399655	72h
FASTKD1	FASTKD1.IR	9.01989	1	0.00267057	0.0152225	72h
FASTKD3	FASTKD3.IR	8.38235	1	0.00378882	0.0200541	72h
FBL	FBL.IR	86.6203	1	1.31494e-20	3.16549e-18	72h
FBXO25	FBXO25.IR	15.0847	1	0.000102796	0.00111136	72h
FBXO5	FBXO5.IR	6.48645	1	0.01087	0.0447565	72h
FBXO7	FBXO7.IR	8.88432	1	0.00287631	0.0161907	72h
FBXO9	FBXO9.IR	19.8007	1	8.59501e-06	0.00013294	72h
FCER2	FCER2.IR	10.648	1	0.00110193	0.00766381	72h
FCGR2B	FCGR2B.IR	60.56	1	7.13684e-15	7.06058e-13	72h
FCHSD1	FCHSD1.IR	8.73222	1	0.00312636	0.0173281	72h
FCSK	FCSK.IR	12.2501	1	0.00046523	0.0039343	72h
FDPS	FDPS.IR	7.39119	1	0.0065544	0.0307376	72h
FERMT3	FERMT3.IR	11.4269	1	0.000723865	0.00550869	72h
FGD3	FGD3.IR	26.4605	1	2.68982e-07	6.49696e-06	72h
FGFR1OP2	FGFR1OP2.IR	32.9848	1	9.28832e-09	3.13459e-07	72h
FHIP1B	FHIP1B.IR	10.8608	1	0.000982197	0.00703016	72h
FIBP	FIBP.IR	7.37889	1	0.00659941	0.0309286	72h
FIP1L1	FIP1L1.IR	28.181	1	1.10482e-07	2.97724e-06	72h
FLI1	FLI1.IR	10.9933	1	0.000914417	0.00664378	72h
FLOT1	FLOT1.IR	28.3648	1	1.00476e-07	2.74862e-06	72h
FLOT2	FLOT2.IR	25.5214	1	4.37507e-07	1.02255e-05	72h
FLYWCH1	FLYWCH1.IR	10.6388	1	0.00110741	0.007668	72h
FRMD8	FRMD8.IR	8.70354	1	0.00317592	0.0175222	72h
FTH1	FTH1.IR	8.62283	1	0.00331976	0.0181907	72h
FUBP3	FUBP3.IR	28.897	1	7.63323e-08	2.1787e-06	72h
FUCA2	FUCA2.IR	11.8598	1	0.000573579	0.00461976	72h
FXYD5	FXYD5.IR	166.14	1	5.15505e-38	4.65372e-35	72h
GABPA	GABPA.IR	12.5764	1	0.000390644	0.00338528	72h
GADD45A	GADD45A.IR	6.91047	1	0.00856923	0.0375528	72h
GAR1	GAR1.IR	7.34812	1	0.0067133	0.0312133	72h
GBA2	GBA2.IR	7.21065	1	0.00724721	0.0330425	72h
GBP2	GBP2.IR	27.1272	1	1.90497e-07	4.76044e-06	72h
GCLC	GCLC.IR	40.5411	1	1.92525e-10	9.52341e-09	72h
GDI2	GDI2.IR	6.8953	1	0.00864227	0.0377811	72h
GEMIN4	GEMIN4.IR	10.1545	1	0.00143947	0.00934877	72h
GFM2	GFM2.IR	9.2427	1	0.00236437	0.0140078	72h
GFUS	GFUS.IR	22.6104	1	1.98405e-06	3.79068e-05	72h
GHDC	GHDC.IR	12.5035	1	0.000406197	0.00349233	72h
GIN1	GIN1.IR	8.80202	1	0.00300897	0.0167935	72h
GLRX	GLRX.IR	94.0215	1	3.12117e-22	1.07339e-19	72h
GLT8D1	GLT8D1.IR	9.93149	1	0.00162475	0.0102969	72h
GNB1	GNB1.IR	8.88886	1	0.00286915	0.016163	72h
GNPAT	GNPAT.IR	15.6195	1	7.74508e-05	0.000880865	72h
GOLGA5	GOLGA5.IR	8.5875	1	0.00338479	0.0183838	72h
GON4L	GON4L.IR	8.55875	1	0.00343865	0.0186161	72h
GOPC	GOPC.IR	23.8851	1	1.02259e-06	2.10402e-05	72h
GORASP1	GORASP1.IR	6.51799	1	0.0106789	0.0442547	72h
GPAA1	GPAA1.IR	10.516	1	0.00118343	0.0080851	72h
GPSM3	GPSM3.IR	10.8427	1	0.000991878	0.00706287	72h
GRAMD4	GRAMD4.IR	24.7508	1	6.52431e-07	1.42352e-05	72h
GRK5	GRK5.IR	8.98736	1	0.00271854	0.015441	72h
GRK6	GRK6.IR	51.5695	1	6.91083e-13	5.48462e-11	72h
GRN	GRN.IR	20.5018	1	5.95746e-06	9.69026e-05	72h
GRSF1	GRSF1.IR	7.94105	1	0.00483258	0.0243382	72h
GSAP	GSAP.IR	18.2447	1	1.94271e-05	0.000267752	72h
GSTK1	GSTK1.IR	18.7	1	1.52982e-05	0.000219213	72h
GTF3A	GTF3A.IR	35.8004	1	2.18608e-09	9.12596e-08	72h
GTF3C3	GTF3C3.IR	12.0003	1	0.000531929	0.00436545	72h
GTF3C5	GTF3C5.IR	9.1821	1	0.00244393	0.0143613	72h
GUCD1	GUCD1.IR	14.7651	1	0.000121767	0.00127081	72h
H2AC6	H2AC6.IR	45.8437	1	1.28076e-11	7.64433e-10	72h
HACD4	HACD4.IR	32.2607	1	1.34812e-08	4.44573e-07	72h
HADH	HADH.IR	111.51	1	4.57511e-26	2.3601e-23	72h
HADHA	HADHA.IR	20.5804	1	5.7178e-06	9.38498e-05	72h
HAUS5	HAUS5.IR	8.57014	1	0.00341722	0.0185279	72h
HCLS1	HCLS1.IR	15.0241	1	0.00010615	0.00114237	72h
HDAC1	HDAC1.IR	45.7633	1	1.33442e-11	7.89936e-10	72h
HEATR5B	HEATR5B.IR	7.25263	1	0.00707974	0.0324223	72h
HELQ	HELQ.IR	7.45287	1	0.00633353	0.0299547	72h
HERC2	HERC2.IR	9.04363	1	0.00263612	0.0151595	72h
HGS	HGS.IR	103.665	1	2.39574e-24	1.08138e-21	72h
HIPK3	HIPK3.IR	15.4234	1	8.592e-05	0.000956108	72h
HLA-DOB	HLA-DOB.IR	19.3091	1	1.11176e-05	0.000165892	72h
HM13	HM13.IR	8.71636	1	0.00315367	0.017426	72h
HMGN3	HMGN3.IR	9.96463	1	0.00159576	0.0101449	72h
HNRNPDL	HNRNPDL.IR	10.4291	1	0.00124046	0.00834133	72h
HP1BP3	HP1BP3.IR	7.82158	1	0.00516261	0.0255372	72h
HPCAL1	HPCAL1.IR	13.3049	1	0.000264716	0.00244786	72h
HPS1	HPS1.IR	9.02365	1	0.00266509	0.0152225	72h
HYCC1	HYCC1.IR	6.99822	1	0.00815907	0.036128	72h
IARS1	IARS1.IR	19.6804	1	9.15366e-06	0.000140655	72h
ICE2	ICE2.IR	9.47495	1	0.00208297	0.0126096	72h
IDH3A	IDH3A.IR	6.61141	1	0.0101327	0.0425456	72h
IDH3B	IDH3B.IR	8.04056	1	0.00457414	0.0234287	72h
IDS	IDS.IR	15.6058	1	7.8016e-05	0.000885728	72h
IFI16	IFI16.IR	139.727	1	3.05406e-32	2.45071e-29	72h
IFI44	IFI44.IR	71.6269	1	2.59988e-17	3.75527e-15	72h
IFI44L	IFI44L.IR	11.8275	1	0.000583629	0.00466774	72h
IFIH1	IFIH1.IR	431.45	1	7.8574e-96	5.67462e-92	72h
IFNGR1	IFNGR1.IR	14.5336	1	0.00013768	0.00141843	72h
IFT25	IFT25.IR	10.4153	1	0.00124978	0.0083649	72h
IFT57	IFT57.IR	15.4512	1	8.46646e-05	0.000946514	72h
IKBKB	IKBKB.IR	16.966	1	3.80555e-05	0.000477148	72h
IKZF5	IKZF5.IR	6.81967	1	0.00901592	0.0389898	72h
IL10RA	IL10RA.IR	9.32254	1	0.00226352	0.0135661	72h
IL2RG	IL2RG.IR	12.0914	1	0.00050654	0.00418562	72h
IL4R	IL4R.IR	55.8557	1	7.79897e-14	6.70525e-12	72h
ILF2	ILF2.IR	9.89802	1	0.00165457	0.0104228	72h
INPP5D	INPP5D.IR	8.76228	1	0.00307524	0.0170923	72h
INTS12	INTS12.IR	12.7054	1	0.000364608	0.00321122	72h
INTS2	INTS2.IR	6.4317	1	0.0112102	0.0458695	72h
INTS8	INTS8.IR	15.769	1	7.15651e-05	0.000820386	72h
IQGAP1	IQGAP1.IR	18.3601	1	1.82852e-05	0.000254442	72h
IRAG2	IRAG2.IR	7.54501	1	0.00601766	0.0289923	72h
IRAK4	IRAK4.IR	8.64206	1	0.00328489	0.0180682	72h
IRF5	IRF5.IR	9.53934	1	0.00201115	0.0122985	72h
IRF7	IRF7.IR	8.51264	1	0.00352688	0.0189232	72h
IRF8	IRF8.IR	24.661	1	6.8352e-07	1.4824e-05	72h
ISCU	ISCU.IR	7.80602	1	0.00520726	0.0256702	72h
IST1	IST1.IR	7.61967	1	0.00577351	0.0280217	72h
ITGB1BP1	ITGB1BP1.IR	11.2054	1	0.000815597	0.00605369	72h
ITGB2	ITGB2.IR	8.60852	1	0.00334595	0.0182657	72h
IWS1	IWS1.IR	6.69882	1	0.00964765	0.0409997	72h
JADE1	JADE1.IR	43.3422	1	4.59572e-11	2.5531e-09	72h
JAK1	JAK1.IR	38.0276	1	6.97498e-10	3.18819e-08	72h
JKAMP	JKAMP.IR	213.45	1	2.42825e-48	3.50737e-45	72h
JMJD6	JMJD6.IR	6.32613	1	0.0118972	0.0481353	72h
KANSL2	KANSL2.IR	6.79047	1	0.00916455	0.0394671	72h
KARS1	KARS1.IR	8.98665	1	0.00271959	0.015441	72h
KAT2A	KAT2A.IR	14.4518	1	0.000143792	0.00147091	72h
KCTD18	KCTD18.IR	27.2044	1	1.83044e-07	4.62219e-06	72h
KCTD5	KCTD5.IR	20.9361	1	4.74868e-06	8.00733e-05	72h
KHDC4	KHDC4.IR	10.3984	1	0.00126122	0.0083987	72h
KLHDC4	KLHDC4.IR	6.81303	1	0.00904948	0.0390881	72h
KLHL36	KLHL36.IR	72.9007	1	1.36339e-17	2.05134e-15	72h
KRBOX5	KRBOX5.IR	12.2908	1	0.000455208	0.00386312	72h
L3MBTL2	L3MBTL2.IR	10.9745	1	0.000923761	0.00669148	72h
LAMTOR1	LAMTOR1.IR	9.19792	1	0.0024229	0.0142843	72h
LAPTM4A	LAPTM4A.IR	10.0277	1	0.00154206	0.00986797	72h
LARP7	LARP7.IR	7.16969	1	0.00741458	0.0336569	72h
LARS1	LARS1.IR	13.5381	1	0.000233774	0.00221564	72h
LBHD1	LBHD1.IR	8.44894	1	0.00365256	0.0194821	72h
LDLRAP1	LDLRAP1.IR	9.99046	1	0.00157354	0.0100301	72h
LEMD3	LEMD3.IR	13.9647	1	0.000186273	0.00183666	72h
LETM1	LETM1.IR	12.0041	1	0.000530847	0.00436152	72h
LGALS8	LGALS8.IR	33.2446	1	8.12662e-09	2.78154e-07	72h
LGALS9	LGALS9.IR	82.0764	1	1.30926e-19	2.55554e-17	72h
LINS1	LINS1.IR	22.3736	1	2.24437e-06	4.24315e-05	72h
LMBR1L	LMBR1L.IR	11.8832	1	0.000566425	0.00458601	72h
LMF2	LMF2.IR	13.0266	1	0.000307097	0.00278275	72h
LONP1	LONP1.IR	6.28908	1	0.0121484	0.0489051	72h
LPCAT1	LPCAT1.IR	10.1684	1	0.00142869	0.00930387	72h
LPCAT4	LPCAT4.IR	6.85074	1	0.00886045	0.0384587	72h
LRCH4	LRCH4.IR	9.70895	1	0.00183372	0.0113286	72h
LRRC45	LRRC45.IR	8.28122	1	0.00400573	0.0209178	72h
LSP1	LSP1.IR	39.3826	1	3.48389e-10	1.65531e-08	72h
LTA4H	LTA4H.IR	46.2958	1	1.01683e-11	6.17103e-10	72h
LYPLA1	LYPLA1.IR	8.29165	1	0.00398277	0.0208281	72h
MACF1	MACF1.IR	6.87116	1	0.00875979	0.0381333	72h
MAEA	MAEA.IR	15.5401	1	8.07748e-05	0.000911493	72h
MAF1	MAF1.IR	7.85974	1	0.00505476	0.0251936	72h
MALT1	MALT1.IR	16.8151	1	4.12042e-05	0.000508678	72h
MAN1B1	MAN1B1.IR	19.8816	1	8.23915e-06	0.000129355	72h
MAN2A2	MAN2A2.IR	21.6189	1	3.3256e-06	5.82949e-05	72h
MAPKAPK5	MAPKAPK5.IR	24.0576	1	9.34962e-07	1.96288e-05	72h
MAST3	MAST3.IR	31.1833	1	2.34774e-08	7.21506e-07	72h
MASTL	MASTL.IR	54.8465	1	1.30318e-13	1.09437e-11	72h
MAT2B	MAT2B.IR	11.135	1	0.000847139	0.00624927	72h
MATR3	MATR3.IR	11.5558	1	0.000675391	0.00524463	72h
MAU2	MAU2.IR	18.082	1	2.11596e-05	0.000286706	72h
MBD4	MBD4.IR	8.42537	1	0.00370021	0.0196927	72h
MCU	MCU.IR	6.73109	1	0.00947464	0.0404887	72h
MDM1	MDM1.IR	9.1552	1	0.00248013	0.0145216	72h
MECP2	MECP2.IR	24.7038	1	6.68529e-07	1.45425e-05	72h
MEF2C	MEF2C.IR	14.1287	1	0.000170718	0.00170059	72h
METAP1	METAP1.IR	9.00837	1	0.00268745	0.0152946	72h
METTL26	METTL26.IR	6.38661	1	0.0114984	0.0467091	72h
METTL2B	METTL2B.IR	7.06164	1	0.00787517	0.0351294	72h
METTL5	METTL5.IR	41.0577	1	1.47802e-10	7.57041e-09	72h
MFN1	MFN1.IR	19.5581	1	9.75837e-06	0.000149311	72h
MFNG	MFNG.IR	15.3368	1	8.99484e-05	0.000988748	72h
MFSD1	MFSD1.IR	17.6795	1	2.61422e-05	0.000344524	72h
MGRN1	MGRN1.IR	7.51433	1	0.00612102	0.029406	72h
MICB	MICB.IR	13.9288	1	0.000189866	0.00186053	72h
MIOS	MIOS.IR	17.177	1	3.40532e-05	0.000433743	72h
MITD1	MITD1.IR	24.9552	1	5.86783e-07	1.29595e-05	72h
MLX	MLX.IR	7.81728	1	0.00517491	0.0255631	72h
MMADHC	MMADHC.IR	34.8101	1	3.63484e-09	1.40379e-07	72h
MMS19	MMS19.IR	11.5726	1	0.00066929	0.00520303	72h
MMUT	MMUT.IR	17.9269	1	2.29559e-05	0.000306628	72h
MNDA	MNDA.IR	11.9345	1	0.000551025	0.00448647	72h
MOV10	MOV10.IR	7.07181	1	0.00783061	0.0350823	72h
MPC1	MPC1.IR	16.5622	1	4.70798e-05	0.00056763	72h
MPHOSPH10	MPHOSPH10.IR	10.7703	1	0.00103142	0.0072743	72h
MPI	MPI.IR	19.8004	1	8.59637e-06	0.00013294	72h
MRPL18	MRPL18.IR	22.7858	1	1.811e-06	3.50645e-05	72h
MRPS27	MRPS27.IR	7.24456	1	0.00711161	0.032527	72h
MRPS35	MRPS35.IR	13.0892	1	0.000297008	0.00269811	72h
MRPS5	MRPS5.IR	13.9075	1	0.000192031	0.00187412	72h
MSL1	MSL1.IR	7.90579	1	0.00492769	0.0247481	72h
MTERF4	MTERF4.IR	11.9583	1	0.000544037	0.00444965	72h
MTG1	MTG1.IR	14.8777	1	0.000114714	0.00120767	72h
MTHFD1	MTHFD1.IR	13.5835	1	0.000228177	0.00216828	72h
MTMR3	MTMR3.IR	6.59124	1	0.0102482	0.0429305	72h
MTMR6	MTMR6.IR	6.86049	1	0.00881225	0.0382925	72h
MUL1	MUL1.IR	7.02508	1	0.00803759	0.0356996	72h
MYDGF	MYDGF.IR	10.0839	1	0.00149572	0.00963615	72h
MYL12A	MYL12A.IR	91.9801	1	8.75521e-22	2.74914e-19	72h
MYLIP	MYLIP.IR	14.4997	1	0.000140183	0.00144012	72h
MYNN	MYNN.IR	7.06327	1	0.00786804	0.0351294	72h
MYO1G	MYO1G.IR	9.97208	1	0.00158932	0.0101128	72h
N4BP2L2	N4BP2L2.IR	88.4489	1	5.21647e-21	1.44898e-18	72h
NAA10	NAA10.IR	8.0094	1	0.00465351	0.0236341	72h
NAA35	NAA35.IR	17.327	1	3.14689e-05	0.000406006	72h
NADSYN1	NADSYN1.IR	31.5982	1	1.89602e-08	5.9535e-07	72h
NARF	NARF.IR	8.03543	1	0.00458711	0.0234785	72h
NAXD	NAXD.IR	7.11988	1	0.00762338	0.0343671	72h
NCAPD2	NCAPD2.IR	20.7238	1	5.30516e-06	8.78758e-05	72h
NCAPH	NCAPH.IR	8.41679	1	0.00371772	0.0197567	72h
NCDN	NCDN.IR	10.2692	1	0.00135268	0.00894605	72h
NCF1	NCF1.IR	21.9763	1	2.76039e-06	5.02155e-05	72h
NCF4	NCF4.IR	14.049	1	0.000178108	0.00176932	72h
NCOA4	NCOA4.IR	6.86556	1	0.00878729	0.03823	72h
NDUFAF6	NDUFAF6.IR	14.0324	1	0.000179692	0.00178261	72h
NDUFB10	NDUFB10.IR	8.92892	1	0.00280691	0.0158743	72h
NDUFB5	NDUFB5.IR	6.37485	1	0.0115749	0.0469627	72h
NDUFS1	NDUFS1.IR	8.40046	1	0.00375127	0.0199203	72h
NDUFS8	NDUFS8.IR	7.35801	1	0.00667647	0.0311081	72h
NDUFV2	NDUFV2.IR	13.7431	1	0.00020959	0.00200485	72h
NECAP2	NECAP2.IR	17.9339	1	2.28709e-05	0.000306444	72h
NEDD9	NEDD9.IR	10.1458	1	0.0014463	0.00938468	72h
NELFA	NELFA.IR	27.2927	1	1.74871e-07	4.43415e-06	72h
NFATC2IP	NFATC2IP.IR	21.7386	1	3.12442e-06	5.56028e-05	72h
NFKBIZ	NFKBIZ.IR	19.9321	1	8.02399e-06	0.000126804	72h
NHERF1	NHERF1.IR	12.1382	1	0.000493989	0.00411012	72h
NIF3L1	NIF3L1.IR	6.60158	1	0.0101888	0.0427067	72h
NIFK	NIFK.IR	14.9325	1	0.000111425	0.00118167	72h
NISCH	NISCH.IR	33.3927	1	7.53075e-09	2.61476e-07	72h
NLRC3	NLRC3.IR	16.6266	1	4.55079e-05	0.000550516	72h
NMI	NMI.IR	17.855	1	2.38393e-05	0.000316484	72h
NMT1	NMT1.IR	25.3185	1	4.86029e-07	1.11432e-05	72h
NNT	NNT.IR	8.19037	1	0.00421132	0.0218493	72h
NOMO3	NOMO3.IR	10.0315	1	0.00153887	0.00986797	72h
NPEPPS	NPEPPS.IR	11.9284	1	0.000552859	0.00449369	72h
NSD3	NSD3.IR	6.5694	1	0.0103747	0.0433851	72h
NSMCE4A	NSMCE4A.IR	18.813	1	1.44179e-05	0.00020867	72h
NT5C2	NT5C2.IR	8.51133	1	0.00352942	0.0189232	72h
NT5DC1	NT5DC1.IR	35.0419	1	3.22679e-09	1.25967e-07	72h
NUB1	NUB1.IR	31.8272	1	1.68518e-08	5.40905e-07	72h
NUMB	NUMB.IR	7.26984	1	0.00701222	0.0321947	72h
NUP160	NUP160.IR	14.2489	1	0.000160155	0.00162004	72h
NUP210	NUP210.IR	16.8823	1	3.97703e-05	0.000494357	72h
OAS3	OAS3.IR	6.88518	1	0.00869134	0.0379484	72h
ODF2	ODF2.IR	19.3159	1	1.10778e-05	0.000165639	72h
OGA	OGA.IR	10.7486	1	0.00104357	0.00734565	72h
ORC3	ORC3.IR	8.0273	1	0.00460774	0.0235131	72h
OS9	OS9.IR	68.7318	1	1.12805e-16	1.48123e-14	72h
OSBPL2	OSBPL2.IR	11.9368	1	0.00055036	0.00448612	72h
OSBPL3	OSBPL3.IR	7.89494	1	0.00495732	0.0248106	72h
OXA1L	OXA1L.IR	13.291	1	0.000266684	0.00246291	72h
P4HTM	P4HTM.IR	19.2152	1	1.16781e-05	0.000172121	72h
PACC1	PACC1.IR	7.23858	1	0.00713533	0.0326148	72h
PACSIN2	PACSIN2.IR	8.63612	1	0.00329562	0.0181134	72h
PAIP1	PAIP1.IR	19.5212	1	9.94904e-06	0.000151586	72h
PAK1	PAK1.IR	10.225	1	0.00138548	0.00909629	72h
PANK2	PANK2.IR	28.0835	1	1.16189e-07	3.10785e-06	72h
PARP1	PARP1.IR	10.8549	1	0.000985362	0.00703886	72h
PARP12	PARP12.IR	28.5935	1	8.9282e-08	2.48955e-06	72h
PARP16	PARP16.IR	19.0159	1	1.29633e-05	0.00018964	72h
PARP8	PARP8.IR	9.02767	1	0.00265923	0.0152225	72h
PARP9	PARP9.IR	6.42372	1	0.0112606	0.0459977	72h
PASK	PASK.IR	8.69128	1	0.00319735	0.0176269	72h
PCM1	PCM1.IR	45.0776	1	1.89383e-11	1.103e-09	72h
PCMTD2	PCMTD2.IR	18.326	1	1.86153e-05	0.000258538	72h
PCNA	PCNA.IR	22.9538	1	1.65941e-06	3.24777e-05	72h
PCNP	PCNP.IR	6.45045	1	0.0110924	0.045491	72h
PCNX4	PCNX4.IR	19.712	1	9.00334e-06	0.000138936	72h
PCSK7	PCSK7.IR	11.2093	1	0.000813867	0.0060488	72h
PDAP1	PDAP1.IR	11.0101	1	0.000906171	0.0065905	72h
PDCD2	PDCD2.IR	13.5866	1	0.000227801	0.00216756	72h
PDCD4	PDCD4.IR	7.74299	1	0.00539214	0.0264193	72h
PDCD6	PDCD6.IR	22.7555	1	1.83981e-06	3.5527e-05	72h
PDCD6IP	PDCD6IP.IR	25.4435	1	4.55527e-07	1.05106e-05	72h
PDE4B	PDE4B.IR	36.6162	1	1.43829e-09	6.29536e-08	72h
PDK2	PDK2.IR	11.5049	1	0.000694141	0.00533875	72h
PDK3	PDK3.IR	7.54317	1	0.00602381	0.0290026	72h
PDPR	PDPR.IR	11.1709	1	0.000830884	0.0061482	72h
PEX1	PEX1.IR	12.1063	1	0.000502525	0.00416197	72h
PEX14	PEX14.IR	8.37328	1	0.00380777	0.0201273	72h
PFKL	PFKL.IR	6.53636	1	0.0105692	0.0439186	72h
PFN1	PFN1.IR	16.7391	1	4.28876e-05	0.000524085	72h
PFN2	PFN2.IR	6.39132	1	0.011468	0.0466864	72h
PGBD2	PGBD2.IR	18.6277	1	1.58891e-05	0.000225888	72h
PHAX	PHAX.IR	15.3485	1	8.93913e-05	0.000985624	72h
PHF11	PHF11.IR	17.6715	1	2.62536e-05	0.000345362	72h
PHF12	PHF12.IR	24.1688	1	8.82507e-07	1.87455e-05	72h
PHF19	PHF19.IR	27.7758	1	1.36222e-07	3.5905e-06	72h
PHF20L1	PHF20L1.IR	7.82496	1	0.00515295	0.0255069	72h
PHKB	PHKB.IR	6.9939	1	0.00817879	0.036171	72h
PI4K2B	PI4K2B.IR	9.25986	1	0.00234231	0.0139113	72h
PIAS2	PIAS2.IR	34.6015	1	4.04601e-09	1.54605e-07	72h
PIGA	PIGA.IR	7.36347	1	0.00665622	0.031085	72h
PIK3AP1	PIK3AP1.IR	6.90839	1	0.00857923	0.0375738	72h
PIP4K2C	PIP4K2C.IR	11.0582	1	0.000882957	0.0064607	72h
PIP5K1A	PIP5K1A.IR	23.8996	1	1.01494e-06	2.10025e-05	72h
PITPNB	PITPNB.IR	47.3786	1	5.85181e-12	3.70717e-10	72h
PITRM1	PITRM1.IR	12.5252	1	0.000401502	0.00345608	72h
PLEKHJ1	PLEKHJ1.IR	63.4595	1	1.63696e-15	1.81879e-13	72h
PLSCR1	PLSCR1.IR	57.2193	1	3.89817e-14	3.51907e-12	72h
PMS1	PMS1.IR	11.4537	1	0.000713529	0.00544151	72h
PNN	PNN.IR	23.1706	1	1.48249e-06	2.94135e-05	72h
PNRC1	PNRC1.IR	7.10407	1	0.00769093	0.0346284	72h
POC5	POC5.IR	8.48028	1	0.00359016	0.0191918	72h
POFUT2	POFUT2.IR	13.2531	1	0.000272123	0.00250993	72h
POLE	POLE.IR	7.92152	1	0.00488502	0.0245851	72h
POLG2	POLG2.IR	6.40559	1	0.0113762	0.0463686	72h
POLR2B	POLR2B.IR	13.3533	1	0.000257967	0.00239773	72h
POLR2E	POLR2E.IR	21.4641	1	3.60522e-06	6.25887e-05	72h
POLR2K	POLR2K.IR	28.9772	1	7.32345e-08	2.09881e-06	72h
POLR3H	POLR3H.IR	15.5068	1	8.22096e-05	0.000924794	72h
PPIB	PPIB.IR	16.184	1	5.74772e-05	0.000677162	72h
PPID	PPID.IR	22.008	1	2.7151e-06	4.96555e-05	72h
PPIG	PPIG.IR	13.785	1	0.000204965	0.00197368	72h
PPIL2	PPIL2.IR	7.192	1	0.00732295	0.0333457	72h
PPP1CA	PPP1CA.IR	21.6551	1	3.26342e-06	5.74839e-05	72h
PPP1R15B	PPP1R15B.IR	14.3105	1	0.000154998	0.00157661	72h
PPP1R21	PPP1R21.IR	23.5337	1	1.22743e-06	2.49003e-05	72h
PPP1R37	PPP1R37.IR	14.2488	1	0.000160165	0.00162004	72h
PPP2R2A	PPP2R2A.IR	19.4154	1	1.05157e-05	0.000158879	72h
PPP2R2D	PPP2R2D.IR	19.8992	1	8.16327e-06	0.000128723	72h
PPP2R3C	PPP2R3C.IR	7.83772	1	0.00511671	0.0253972	72h
PPP2R5C	PPP2R5C.IR	27.886	1	1.28677e-07	3.42917e-06	72h
PPP3CA	PPP3CA.IR	6.50693	1	0.0107455	0.044402	72h
PPP3CC	PPP3CC.IR	7.87605	1	0.00500938	0.0250019	72h
PPP6R2	PPP6R2.IR	128.267	1	9.81045e-30	6.44101e-27	72h
PRELID3B	PRELID3B.IR	14.2277	1	0.000161972	0.00163603	72h
PRKAB1	PRKAB1.IR	58.7794	1	1.76379e-14	1.6543e-12	72h
PRKAB2	PRKAB2.IR	10.9521	1	0.000934955	0.006759	72h
PRKAR1A	PRKAR1A.IR	9.63804	1	0.00190588	0.0117343	72h
PRMT1	PRMT1.IR	10.9221	1	0.000950234	0.00684889	72h
PRPF38B	PRPF38B.IR	11.6572	1	0.000639537	0.00502036	72h
PRR13	PRR13.IR	7.73581	1	0.00541364	0.0264888	72h
PRR5	PRR5.IR	13.4538	1	0.000244506	0.00229924	72h
PSAP	PSAP.IR	34.0474	1	5.37853e-09	1.98182e-07	72h
PSD4	PSD4.IR	58.7089	1	1.82813e-14	1.69266e-12	72h
PSMA5	PSMA5.IR	9.41394	1	0.00215342	0.0129817	72h
PSMB1	PSMB1.IR	10.4426	1	0.00123139	0.00832689	72h
PSPC1	PSPC1.IR	6.3019	1	0.0120609	0.0486787	72h
PTGES3	PTGES3.IR	7.32563	1	0.0067978	0.0314703	72h
PTK2B	PTK2B.IR	18.4406	1	1.75288e-05	0.000245335	72h
PTMA	PTMA.IR	8.44117	1	0.0036682	0.0195511	72h
PTOV1	PTOV1.IR	7.01799	1	0.00806948	0.0357972	72h
PTPN1	PTPN1.IR	8.76141	1	0.00307671	0.0170923	72h
PTPN22	PTPN22.IR	10.231	1	0.00138099	0.00908332	72h
PTPN23	PTPN23.IR	28.1303	1	1.13418e-07	3.045e-06	72h
PTPN6	PTPN6.IR	50.0335	1	1.51144e-12	1.14901e-10	72h
PTPN7	PTPN7.IR	7.41776	1	0.00645832	0.0303857	72h
PYCR1	PYCR1.IR	8.82563	1	0.00297028	0.0166076	72h
QDPR	QDPR.IR	9.04699	1	0.00263128	0.015154	72h
QRICH1	QRICH1.IR	6.31016	1	0.0120048	0.0485435	72h
QSOX1	QSOX1.IR	6.42696	1	0.0112401	0.045966	72h
QTRT2	QTRT2.IR	8.23514	1	0.0041087	0.0214189	72h
RAB14	RAB14.IR	30.0196	1	4.27691e-08	1.26589e-06	72h
RAB24	RAB24.IR	18.1124	1	2.08241e-05	0.000283223	72h
RAB28	RAB28.IR	6.94898	1	0.00838671	0.0369299	72h
RAB35	RAB35.IR	49.2589	1	2.24309e-12	1.57278e-10	72h
RAB8A	RAB8A.IR	7.62419	1	0.00575905	0.0279753	72h
RABGEF1	RABGEF1.IR	7.98199	1	0.00472449	0.023877	72h
RAC2	RAC2.IR	62.4153	1	2.78148e-15	2.86969e-13	72h
RACK1	RACK1.IR	17.4333	1	2.97569e-05	0.000387913	72h
RAD23B	RAD23B.IR	11.669	1	0.000635504	0.00499957	72h
RALY	RALY.IR	21.7931	1	3.03688e-06	5.42879e-05	72h
RANBP1	RANBP1.IR	6.33312	1	0.0118503	0.0479727	72h
RAP1A	RAP1A.IR	27.4097	1	1.64605e-07	4.24564e-06	72h
RASA3	RASA3.IR	31.2545	1	2.26317e-08	6.98488e-07	72h
RASAL3	RASAL3.IR	22.861	1	1.74151e-06	3.39147e-05	72h
RB1	RB1.IR	8.78351	1	0.00303966	0.0169517	72h
RBIS	RBIS.IR	6.93781	1	0.00843922	0.0370761	72h
RBM12	RBM12.IR	16.2353	1	5.59425e-05	0.000661239	72h
RBM17	RBM17.IR	9.82851	1	0.00171827	0.010772	72h
RBM26	RBM26.IR	13.3595	1	0.000257119	0.00239293	72h
RBM3	RBM3.IR	166.493	1	4.31747e-38	4.4544e-35	72h
RBM33	RBM33.IR	10.4116	1	0.00125223	0.00836599	72h
RBM4B	RBM4B.IR	12.3045	1	0.000451862	0.00384375	72h
RBM6	RBM6.IR	27.7933	1	1.34996e-07	3.57122e-06	72h
RBMX	RBMX.IR	75.0681	1	4.54745e-18	7.29815e-16	72h
RCC1	RCC1.IR	6.75861	1	0.00932966	0.0399662	72h
REEP4	REEP4.IR	10.6412	1	0.00110596	0.007668	72h
RERE	RERE.IR	62.7015	1	2.40527e-15	2.55454e-13	72h
RESF1	RESF1.IR	77.3592	1	1.42528e-18	2.4508e-16	72h
RETREG3	RETREG3.IR	9.72716	1	0.00181565	0.0112362	72h
REX1BD	REX1BD.IR	12.8818	1	0.000331795	0.0029693	72h
REXO4	REXO4.IR	21.2749	1	3.97912e-06	6.82593e-05	72h
RFXANK	RFXANK.IR	35.7439	1	2.25039e-09	9.28703e-08	72h
RGS14	RGS14.IR	7.47475	1	0.00625701	0.0297095	72h
RHBDF2	RHBDF2.IR	6.40545	1	0.0113771	0.0463686	72h
RHOC	RHOC.IR	7.42986	1	0.00641502	0.0302451	72h
RIGI	RIGI.IR	48.2153	1	3.81904e-12	2.55381e-10	72h
RIMOC1	RIMOC1.IR	9.47744	1	0.00208015	0.012603	72h
RIOK2	RIOK2.IR	8.61501	1	0.00333404	0.0182274	72h
RIOK3	RIOK3.IR	195.062	1	2.49769e-44	3.00639e-41	72h
RMC1	RMC1.IR	26.9968	1	2.03798e-07	5.0405e-06	72h
RNASEH2B	RNASEH2B.IR	14.58	1	0.000134329	0.00138788	72h
RNASET2	RNASET2.IR	21.479	1	3.57725e-06	6.22528e-05	72h
RNF126	RNF126.IR	31.6349	1	1.86058e-08	5.89346e-07	72h
RNF20	RNF20.IR	6.8314	1	0.00895692	0.0387811	72h
RNF31	RNF31.IR	19.6813	1	9.14924e-06	0.000140655	72h
RNF38	RNF38.IR	38.2238	1	6.30771e-10	2.92015e-08	72h
RNPC3	RNPC3.IR	10.1557	1	0.00143852	0.00934877	72h
RPL10A	RPL10A.IR	23.8908	1	1.01958e-06	2.10383e-05	72h
RPL6	RPL6.IR	7.56676	1	0.00594544	0.0286907	72h
RPRD2	RPRD2.IR	10.8515	1	0.000987136	0.00704456	72h
RPS24	RPS24.IR	22.2588	1	2.38268e-06	4.44643e-05	72h
RPS27L	RPS27L.IR	23.9257	1	1.00128e-06	2.08394e-05	72h
RPS6KB1	RPS6KB1.IR	27.1281	1	1.90411e-07	4.76044e-06	72h
RPS6KB2	RPS6KB2.IR	13.1328	1	0.000290176	0.00264269	72h
RPS6KC1	RPS6KC1.IR	6.55013	1	0.0104876	0.0436804	72h
RPUSD1	RPUSD1.IR	7.11999	1	0.0076229	0.0343671	72h
RPUSD3	RPUSD3.IR	17.989	1	2.2219e-05	0.000299376	72h
RRAGB	RRAGB.IR	11.4702	1	0.000707209	0.00540472	72h
RRM1	RRM1.IR	12.6253	1	0.000380569	0.0033154	72h
RRP15	RRP15.IR	16.7805	1	4.19631e-05	0.000515404	72h
RRP8	RRP8.IR	6.61466	1	0.0101143	0.0425176	72h
RSAD2	RSAD2.IR	8.34736	1	0.00386247	0.0203463	72h
RTCA	RTCA.IR	7.31149	1	0.0068515	0.031658	72h
S1PR1	S1PR1.IR	16.6403	1	4.51809e-05	0.000548397	72h
SAFB2	SAFB2.IR	11.6399	1	0.000645526	0.00505639	72h
SAMSN1	SAMSN1.IR	14.192	1	0.000165069	0.00165344	72h
SARNP	SARNP.IR	17.8383	1	2.40491e-05	0.000318684	72h
SARS1	SARS1.IR	14.6528	1	0.000129245	0.00133918	72h
SASH3	SASH3.IR	30.238	1	3.82142e-08	1.14043e-06	72h
SCAF8	SCAF8.IR	37.3693	1	9.77475e-10	4.33087e-08	72h
SCAMP3	SCAMP3.IR	8.45833	1	0.00363376	0.0194105	72h
SCRN2	SCRN2.IR	9.135	1	0.00250766	0.0146405	72h
SCYL3	SCYL3.IR	26.3253	1	2.88484e-07	6.87602e-06	72h
SDF4	SDF4.IR	10.9129	1	0.000954958	0.00686892	72h
SEC23IP	SEC23IP.IR	6.55657	1	0.0104498	0.0435728	72h
SEC61A1	SEC61A1.IR	8.15597	1	0.00429196	0.0222197	72h
SELENOW	SELENOW.IR	15.462	1	8.418e-05	0.000942555	72h
SELL	SELL.IR	220.679	1	6.43031e-50	1.16099e-46	72h
SEM1	SEM1.IR	34.4148	1	4.45335e-09	1.67511e-07	72h
SENP6	SENP6.IR	21.0242	1	4.5352e-06	7.70664e-05	72h
SEPTIN1	SEPTIN1.IR	28.2178	1	1.08402e-07	2.93213e-06	72h
SEPTIN7	SEPTIN7.IR	12.0235	1	0.000525354	0.00432623	72h
SET	SET.IR	17.3925	1	3.04027e-05	0.000394907	72h
SETD3	SETD3.IR	16.0452	1	6.18481e-05	0.000722762	72h
SETD5	SETD5.IR	31.792	1	1.71594e-08	5.48341e-07	72h
SETDB1	SETDB1.IR	18.9299	1	1.35613e-05	0.000196665	72h
SETDB2	SETDB2.IR	15.3912	1	8.7396e-05	0.000968058	72h
SF3A1	SF3A1.IR	7.76886	1	0.00531546	0.0260824	72h
SF3B3	SF3B3.IR	7.33191	1	0.0067741	0.0313807	72h
SH3BP1	SH3BP1.IR	12.1582	1	0.000488737	0.00408026	72h
SH3BP5	SH3BP5.IR	31.771	1	1.73459e-08	5.5186e-07	72h
SH3GL1	SH3GL1.IR	13.138	1	0.00028936	0.00263858	72h
SH3GLB2	SH3GLB2.IR	42.9068	1	5.74099e-11	3.14102e-09	72h
SHOC2	SHOC2.IR	34.1704	1	5.04901e-09	1.87958e-07	72h
SIDT2	SIDT2.IR	11.6938	1	0.000627096	0.0049496	72h
SIPA1	SIPA1.IR	9.03235	1	0.00265244	0.0152152	72h
SIVA1	SIVA1.IR	14.2515	1	0.000159933	0.00162004	72h
SKIC8	SKIC8.IR	73.1768	1	1.18541e-17	1.8215e-15	72h
SKIL	SKIL.IR	7.07784	1	0.0078043	0.0349861	72h
SKP2	SKP2.IR	6.69011	1	0.00969491	0.0411311	72h
SLC17A9	SLC17A9.IR	6.87309	1	0.00875032	0.0381151	72h
SLC25A32	SLC25A32.IR	16.1006	1	6.00662e-05	0.000705363	72h
SLC25A39	SLC25A39.IR	47.9055	1	4.47267e-12	2.93651e-10	72h
SLC30A6	SLC30A6.IR	6.53812	1	0.0105587	0.0439004	72h
SLC30A9	SLC30A9.IR	8.20186	1	0.00418475	0.021727	72h
SLC35B3	SLC35B3.IR	63.3567	1	1.72466e-15	1.8872e-13	72h
SLC35E2B	SLC35E2B.IR	16.3722	1	5.20436e-05	0.000617173	72h
SLC39A9	SLC39A9.IR	67.283	1	2.35195e-16	2.97997e-14	72h
SLF2	SLF2.IR	53.5752	1	2.48877e-13	2.01954e-11	72h
SLFN13	SLFN13.IR	24.7859	1	6.40635e-07	1.40202e-05	72h
SLIRP	SLIRP.IR	12.6897	1	0.000367668	0.00323423	72h
SLTM	SLTM.IR	20.1997	1	6.97625e-06	0.000111713	72h
SMAD4	SMAD4.IR	9.37355	1	0.00220139	0.0132487	72h
SMARCB1	SMARCB1.IR	12.2433	1	0.000466926	0.00394403	72h
SMARCE1	SMARCE1.IR	19.8148	1	8.53196e-06	0.000132681	72h
SMC5	SMC5.IR	22.7143	1	1.87964e-06	3.61994e-05	72h
SMU1	SMU1.IR	20.3906	1	6.31381e-06	0.00010201	72h
SMYD2	SMYD2.IR	6.43966	1	0.01116	0.0457162	72h
SNAP23	SNAP23.IR	13.4308	1	0.000247527	0.00232161	72h
SNAPC4	SNAPC4.IR	7.16614	1	0.00742923	0.0337022	72h
SNRPB2	SNRPB2.IR	20.5657	1	5.762e-06	9.39349e-05	72h
SNRPC	SNRPC.IR	6.75721	1	0.00933699	0.0399714	72h
SNX10	SNX10.IR	9.18263	1	0.00244322	0.0143613	72h
SNX14	SNX14.IR	8.52825	1	0.00349675	0.0187898	72h
SNX20	SNX20.IR	14.9089	1	0.000112831	0.00119133	72h
SON	SON.IR	24.0786	1	9.24836e-07	1.94728e-05	72h
SP110	SP110.IR	72.5258	1	1.64861e-17	2.42984e-15	72h
SP140L	SP140L.IR	13.8866	1	0.000194176	0.00189213	72h
SP3	SP3.IR	7.85064	1	0.00508028	0.0252685	72h
SPECC1L	SPECC1L.IR	7.8744	1	0.00501396	0.0250075	72h
SPIB	SPIB.IR	9.9271	1	0.00162863	0.0103085	72h
SPTLC1	SPTLC1.IR	13.9519	1	0.000187543	0.00184277	72h
SRFBP1	SRFBP1.IR	46.9906	1	7.13274e-12	4.40279e-10	72h
SRPRA	SRPRA.IR	6.54569	1	0.0105138	0.0437642	72h
SRRM1	SRRM1.IR	62.4287	1	2.76266e-15	2.86969e-13	72h
SRSF1	SRSF1.IR	7.05632	1	0.00789859	0.0351904	72h
SRSF3	SRSF3.IR	22.3894	1	2.22599e-06	4.21944e-05	72h
SRSF5	SRSF5.IR	114.794	1	8.73064e-27	4.85021e-24	72h
SSR2	SSR2.IR	6.93552	1	0.00845005	0.0370981	72h
SSR3	SSR3.IR	47.782	1	4.76356e-12	3.09932e-10	72h
ST13	ST13.IR	32.6792	1	1.08692e-08	3.63414e-07	72h
STAG1	STAG1.IR	12.8765	1	0.000332732	0.002974	72h
STAM	STAM.IR	7.6134	1	0.00579361	0.0281004	72h
STAP1	STAP1.IR	25.0105	1	5.70197e-07	1.28686e-05	72h
STARD3NL	STARD3NL.IR	15.403	1	8.68486e-05	0.000964955	72h
STARD7	STARD7.IR	16.7443	1	4.27699e-05	0.000524085	72h
STAT1	STAT1.IR	96.3939	1	9.41591e-23	3.57904e-20	72h
STAT2	STAT2.IR	11.491	1	0.000699344	0.00536733	72h
STAT6	STAT6.IR	13.3769	1	0.000254741	0.00238	72h
STAU1	STAU1.IR	6.73211	1	0.00946923	0.0404887	72h
STIP1	STIP1.IR	11.0788	1	0.00087321	0.00641538	72h
STK16	STK16.IR	11.2945	1	0.000777376	0.00583597	72h
STK25	STK25.IR	8.55299	1	0.00344955	0.0186472	72h
STK4	STK4.IR	10.9421	1	0.00094005	0.00678226	72h
STXBP3	STXBP3.IR	21.7377	1	3.12583e-06	5.56028e-05	72h
SUDS3	SUDS3.IR	6.96769	1	0.00829946	0.0366135	72h
SUN1	SUN1.IR	9.98819	1	0.00157547	0.0100336	72h
SUN2	SUN2.IR	49.7275	1	1.76656e-12	1.30185e-10	72h
SUPT20H	SUPT20H.IR	11.1901	1	0.000822346	0.00609571	72h
SUSD3	SUSD3.IR	7.31324	1	0.00684483	0.0316475	72h
SUSD6	SUSD6.IR	8.22313	1	0.00413598	0.0215201	72h
SYMPK	SYMPK.IR	6.93395	1	0.00845749	0.0371081	72h
SYNRG	SYNRG.IR	17.1021	1	3.54234e-05	0.00044961	72h
TAB1	TAB1.IR	13.677	1	0.000217095	0.00207389	72h
TACC3	TACC3.IR	11.5247	1	0.000686767	0.00530463	72h
TAF1A	TAF1A.IR	6.96667	1	0.0083042	0.0366135	72h
TAF1D	TAF1D.IR	78.8104	1	6.83671e-19	1.26602e-16	72h
TAF6L	TAF6L.IR	10.3612	1	0.00128694	0.00854254	72h
TAGAP	TAGAP.IR	18.1921	1	1.99709e-05	0.000273589	72h
TAMM41	TAMM41.IR	8.96814	1	0.00274728	0.0155859	72h
TANK	TANK.IR	8.21052	1	0.00416482	0.0216391	72h
TAP1	TAP1.IR	8.85713	1	0.00291946	0.0163698	72h
TAP2	TAP2.IR	9.52582	1	0.00202601	0.012358	72h
TAPBPL	TAPBPL.IR	28.508	1	9.33099e-08	2.57208e-06	72h
TARDBP	TARDBP.IR	18.3718	1	1.81732e-05	0.000253373	72h
TASOR	TASOR.IR	9.48784	1	0.00206838	0.0125528	72h
TBC1D10A	TBC1D10A.IR	19.8816	1	8.23908e-06	0.000129355	72h
TBC1D10C	TBC1D10C.IR	11.6722	1	0.000634422	0.00499651	72h
TBC1D13	TBC1D13.IR	12.2261	1	0.000471256	0.00396207	72h
TBC1D17	TBC1D17.IR	9.2005	1	0.00241949	0.0142843	72h
TBC1D31	TBC1D31.IR	8.29895	1	0.0039668	0.020769	72h
TBC1D9B	TBC1D9B.IR	40.6573	1	1.8141e-10	9.03545e-09	72h
TBCCD1	TBCCD1.IR	13.2325	1	0.000275143	0.00252996	72h
TBCD	TBCD.IR	7.51349	1	0.00612387	0.029406	72h
TBCEL	TBCEL.IR	12.7445	1	0.000357057	0.00316013	72h
TBCK	TBCK.IR	14.1352	1	0.000170127	0.00169936	72h
TBK1	TBK1.IR	6.84691	1	0.00887948	0.0385098	72h
TCERG1	TCERG1.IR	21.4249	1	3.67967e-06	6.35756e-05	72h
TCIRG1	TCIRG1.IR	10.3976	1	0.00126178	0.0083987	72h
TDG	TDG.IR	10.3115	1	0.001322	0.00875917	72h
TDRD3	TDRD3.IR	12.0404	1	0.000520599	0.00429197	72h
TEN1-CDK3	TEN1-CDK3.IR	6.36922	1	0.0116116	0.0470855	72h
TERF2IP	TERF2IP.IR	6.52645	1	0.0106282	0.0440877	72h
TEX261	TEX261.IR	9.18253	1	0.00244336	0.0143613	72h
TFAM	TFAM.IR	87.1629	1	9.99428e-21	2.48892e-18	72h
TFDP1	TFDP1.IR	10.4334	1	0.00123758	0.00832974	72h
THAP5	THAP5.IR	8.01727	1	0.00463334	0.0235869	72h
THRAP3	THRAP3.IR	99.3939	1	2.06962e-23	8.79223e-21	72h
TIA1	TIA1.IR	37.7642	1	7.9832e-10	3.60342e-08	72h
TJAP1	TJAP1.IR	29.0857	1	6.92448e-08	2.00034e-06	72h
TKFC	TKFC.IR	6.77459	1	0.00924647	0.0397725	72h
TM2D1	TM2D1.IR	21.7243	1	3.1478e-06	5.58561e-05	72h
TM7SF2	TM7SF2.IR	7.0852	1	0.00777231	0.034886	72h
TMBIM4	TMBIM4.IR	21.6224	1	3.31955e-06	5.82949e-05	72h
TMC6	TMC6.IR	9.78799	1	0.00175656	0.0109674	72h
TMED2	TMED2.IR	77.1383	1	1.59397e-18	2.61629e-16	72h
TMEM106C	TMEM106C.IR	11.3206	1	0.000766532	0.00576056	72h
TMEM109	TMEM109.IR	20.9329	1	4.7565e-06	8.00733e-05	72h
TMEM128	TMEM128.IR	10.7857	1	0.00102286	0.00722808	72h
TMEM154	TMEM154.IR	28.2591	1	1.06113e-07	2.881e-06	72h
TMEM214	TMEM214.IR	7.73293	1	0.00542228	0.026513	72h
TMEM219	TMEM219.IR	7.32365	1	0.00680531	0.0314849	72h
TMEM248	TMEM248.IR	7.36038	1	0.00666766	0.0311071	72h
TMEM260	TMEM260.IR	19.2859	1	1.12535e-05	0.000167228	72h
TMEM30A	TMEM30A.IR	28.8895	1	7.66254e-08	2.1787e-06	72h
TMEM63A	TMEM63A.IR	47.0504	1	6.91859e-12	4.30742e-10	72h
TNFRSF14	TNFRSF14.IR	7.23412	1	0.00715309	0.0326546	72h
TNFRSF17	TNFRSF17.IR	18.0652	1	2.1347e-05	0.000288704	72h
TNIP1	TNIP1.IR	56.5946	1	5.35591e-14	4.77536e-12	72h
TOMM20	TOMM20.IR	7.30709	1	0.00686832	0.0316952	72h
TPCN2	TPCN2.IR	14.7565	1	0.000122327	0.00127481	72h
TPD52L2	TPD52L2.IR	33.7093	1	6.39928e-09	2.26547e-07	72h
TPM3	TPM3.IR	7.81977	1	0.00516778	0.0255453	72h
TPM4	TPM4.IR	17.5903	1	2.73984e-05	0.000359113	72h
TPR	TPR.IR	24.3841	1	7.89164e-07	1.6912e-05	72h
TPRA1	TPRA1.IR	67.7028	1	1.90094e-16	2.45153e-14	72h
TRAF3IP3	TRAF3IP3.IR	35.3253	1	2.78985e-09	1.11316e-07	72h
TRAF5	TRAF5.IR	18.7728	1	1.47253e-05	0.000212693	72h
TRAF6	TRAF6.IR	6.47752	1	0.0109247	0.0449308	72h
TRAF7	TRAF7.IR	13.1789	1	0.000283114	0.00259144	72h
TRAFD1	TRAFD1.IR	49.2613	1	2.2404e-12	1.57278e-10	72h
TRAPPC2	TRAPPC2.IR	8.54668	1	0.00346152	0.0186919	72h
TRAPPC3	TRAPPC3.IR	33.1103	1	8.70773e-09	2.96638e-07	72h
TRIB1	TRIB1.IR	14.6104	1	0.000132182	0.00136764	72h
TRIM11	TRIM11.IR	15.9594	1	6.47166e-05	0.00075142	72h
TRIM22	TRIM22.IR	9.1224	1	0.00252499	0.0146823	72h
TRIM24	TRIM24.IR	14.4917	1	0.000140775	0.00144414	72h
TRIM25	TRIM25.IR	15.1155	1	0.000101129	0.00109498	72h
TRIM27	TRIM27.IR	33.9528	1	5.64643e-09	2.05852e-07	72h
TRIM38	TRIM38.IR	29.5693	1	5.39539e-08	1.58396e-06	72h
TRIM5	TRIM5.IR	11.1398	1	0.000844958	0.00623956	72h
TRMO	TRMO.IR	7.46732	1	0.00628289	0.0297736	72h
TRMT1L	TRMT1L.IR	6.56511	1	0.0103998	0.0434485	72h
TRMU	TRMU.IR	12.9297	1	0.000323402	0.0029086	72h
TRPV2	TRPV2.IR	9.76551	1	0.00177816	0.011042	72h
TRUB1	TRUB1.IR	20.832	1	5.01373e-06	8.4012e-05	72h
TSC2	TSC2.IR	23.148	1	1.5e-06	2.96795e-05	72h
TSC22D4	TSC22D4.IR	20.8819	1	4.885e-06	8.20453e-05	72h
TTC13	TTC13.IR	16.8737	1	3.99507e-05	0.000495745	72h
TTC17	TTC17.IR	54.2617	1	1.75485e-13	1.44017e-11	72h
TTC19	TTC19.IR	26.7847	1	2.27429e-07	5.56778e-06	72h
TWF1	TWF1.IR	10.2329	1	0.00137961	0.00908332	72h
TWF2	TWF2.IR	11.4787	1	0.000703984	0.00539149	72h
TXLNG	TXLNG.IR	15.7213	1	7.33934e-05	0.000838682	72h
TYMP	TYMP.IR	7.41248	1	0.00647731	0.0304551	72h
U2AF2	U2AF2.IR	11.1143	1	0.000856664	0.00630666	72h
UBA2	UBA2.IR	17.2548	1	3.26876e-05	0.000418563	72h
UBA3	UBA3.IR	44.8637	1	2.11234e-11	1.21074e-09	72h
UBE2E1	UBE2E1.IR	16.4112	1	5.09828e-05	0.000605588	72h
UBE2G2	UBE2G2.IR	13.7825	1	0.000205244	0.00197373	72h
UBE2I	UBE2I.IR	10.4402	1	0.00123302	0.00832974	72h
UBE2J1	UBE2J1.IR	65.051	1	7.29836e-16	8.36647e-14	72h
UBE2L6	UBE2L6.IR	11.268	1	0.000788556	0.00590151	72h
UBE3B	UBE3B.IR	12.1858	1	0.000481549	0.00402983	72h
UBE4A	UBE4A.IR	28.5278	1	9.23643e-08	2.55577e-06	72h
UBFD1	UBFD1.IR	9.44374	1	0.00211871	0.0127937	72h
UBP1	UBP1.IR	25.4751	1	4.48136e-07	1.03732e-05	72h
UBQLN1	UBQLN1.IR	16.4131	1	5.09309e-05	0.000605588	72h
UCKL1	UCKL1.IR	14.2911	1	0.000156602	0.00159069	72h
UHRF2	UHRF2.IR	11.5248	1	0.000686729	0.00530463	72h
UNC50	UNC50.IR	6.98153	1	0.00823553	0.0363774	72h
UQCRC2	UQCRC2.IR	35.7862	1	2.20198e-09	9.13948e-08	72h
URI1	URI1.IR	9.44397	1	0.00211844	0.0127937	72h
UROS	UROS.IR	31.3692	1	2.13334e-08	6.64093e-07	72h
USP14	USP14.IR	18.6712	1	1.5531e-05	0.000221669	72h
USP15	USP15.IR	8.01557	1	0.00463769	0.0235869	72h
USP22	USP22.IR	16.7423	1	4.28162e-05	0.000524085	72h
USP3	USP3.IR	11.0759	1	0.000874569	0.00641884	72h
USPL1	USPL1.IR	19.5256	1	9.92586e-06	0.000151553	72h
UTP18	UTP18.IR	10.4868	1	0.00120233	0.00817957	72h
UTP25	UTP25.IR	34.0629	1	5.33577e-09	1.97615e-07	72h
VARS1	VARS1.IR	18.6548	1	1.56653e-05	0.000223146	72h
VAV1	VAV1.IR	7.67576	1	0.00559675	0.0272922	72h
VDAC2	VDAC2.IR	13.8337	1	0.000199725	0.00193393	72h
VIM	VIM.IR	11.0623	1	0.000880991	0.00645286	72h
VPS16	VPS16.IR	7.60743	1	0.00581284	0.0281558	72h
VPS28	VPS28.IR	16.6335	1	4.53441e-05	0.000549455	72h
VPS29	VPS29.IR	7.84305	1	0.00510166	0.0253399	72h
VPS45	VPS45.IR	16.995	1	3.7479e-05	0.00047152	72h
VPS50	VPS50.IR	8.34533	1	0.00386679	0.0203488	72h
VPS51	VPS51.IR	17.3022	1	3.18813e-05	0.000410422	72h
VPS52	VPS52.IR	8.09124	1	0.00444798	0.0228636	72h
VRK2	VRK2.IR	9.81859	1	0.00172756	0.0108115	72h
WARS1	WARS1.IR	8.02857	1	0.00460451	0.0235131	72h
WAS	WAS.IR	6.76804	1	0.00928045	0.0398711	72h
WASHC2A	WASHC2A.IR	11.1269	1	0.000850858	0.0062703	72h
WDR11	WDR11.IR	16.9392	1	3.85968e-05	0.000482259	72h
WDR81	WDR81.IR	17.758	1	2.5086e-05	0.000331209	72h
WSB1	WSB1.IR	11.344	1	0.00075694	0.00570629	72h
XBP1	XBP1.IR	7.34339	1	0.00673097	0.0312611	72h
XPOT	XPOT.IR	22.2765	1	2.3608e-06	4.42849e-05	72h
XRN1	XRN1.IR	14.1333	1	0.000170304	0.00169936	72h
XRRA1	XRRA1.IR	8.12904	1	0.00435618	0.0225038	72h
XYLT2	XYLT2.IR	14.6907	1	0.000126669	0.00131438	72h
YARS1	YARS1.IR	10.6816	1	0.00108207	0.00755473	72h
YEATS2	YEATS2.IR	6.25555	1	0.0123805	0.0496733	72h
YIPF1	YIPF1.IR	10.2528	1	0.00136474	0.00900926	72h
YKT6	YKT6.IR	10.8217	1	0.0010032	0.00711001	72h
YTHDC2	YTHDC2.IR	7.26393	1	0.0070353	0.0322802	72h
YTHDF3	YTHDF3.IR	7.61154	1	0.00579958	0.0281104	72h
YWHAQ	YWHAQ.IR	9.93079	1	0.00162537	0.0102969	72h
YY1	YY1.IR	15.9211	1	6.6039e-05	0.000763094	72h
ZBTB33	ZBTB33.IR	7.89987	1	0.00494382	0.0247805	72h
ZDHHC13	ZDHHC13.IR	6.84012	1	0.00891329	0.0386153	72h
ZDHHC16	ZDHHC16.IR	12.918	1	0.000325437	0.00292326	72h
ZDHHC20	ZDHHC20.IR	12.5393	1	0.000398484	0.0034383	72h
ZDHHC5	ZDHHC5.IR	7.25352	1	0.00707622	0.0324223	72h
ZDHHC6	ZDHHC6.IR	13.4712	1	0.000242255	0.00228701	72h
ZFAND1	ZFAND1.IR	17.4259	1	2.98729e-05	0.000388725	72h
ZFYVE27	ZFYVE27.IR	8.02635	1	0.00461016	0.0235131	72h
ZGPAT	ZGPAT.IR	19.6579	1	9.2621e-06	0.000142019	72h
ZMYM3	ZMYM3.IR	10.9093	1	0.000956817	0.00686892	72h
ZMYND11	ZMYND11.IR	20.8092	1	5.0738e-06	8.44948e-05	72h
ZNF131	ZNF131.IR	17.8952	1	2.33409e-05	0.000310438	72h
ZNF181	ZNF181.IR	8.66496	1	0.00324388	0.0178698	72h
ZNF202	ZNF202.IR	10.3984	1	0.00126122	0.0083987	72h
ZNF224	ZNF224.IR	6.5141	1	0.0107022	0.0443185	72h
ZNF263	ZNF263.IR	13.8793	1	0.000194937	0.0018948	72h
ZNF274	ZNF274.IR	47.4672	1	5.59315e-12	3.57869e-10	72h
ZNF300	ZNF300.IR	15.5539	1	8.01855e-05	0.000906259	72h
ZNF302	ZNF302.IR	56.232	1	6.44064e-14	5.60413e-12	72h
ZNF346	ZNF346.IR	10.6805	1	0.00108268	0.00755473	72h
ZNF354A	ZNF354A.IR	38.0777	1	6.79815e-10	3.12715e-08	72h
ZNF419	ZNF419.IR	7.89787	1	0.00494931	0.0247877	72h
ZNF468	ZNF468.IR	6.65281	1	0.00989994	0.0417381	72h
ZNF540	ZNF540.IR	6.50296	1	0.0107695	0.0444695	72h
ZNF549	ZNF549.IR	8.23828	1	0.00410159	0.0214029	72h
ZNF550	ZNF550.IR	19.8412	1	8.41509e-06	0.000131603	72h
ZNF559	ZNF559.IR	27.1567	1	1.87616e-07	4.72112e-06	72h
ZNF622	ZNF622.IR	14.4238	1	0.000145944	0.00149081	72h
ZNF623	ZNF623.IR	13.4362	1	0.000246818	0.00231797	72h
ZNF692	ZNF692.IR	7.39307	1	0.00654756	0.0307255	72h
ZNF711	ZNF711.IR	15.3944	1	8.72471e-05	0.000967893	72h
ZNF75A	ZNF75A.IR	13.5085	1	0.000237481	0.00224488	72h
ZNF875	ZNF875.IR	10.2007	1	0.00140386	0.00918356	72h
ZNF92	ZNF92.IR	24.469	1	7.55165e-07	1.628e-05	72h
ZNG1E	ZNG1E.IR	12.2022	1	0.000477323	0.0039991	72h
ZRSR2	ZRSR2.IR	10.6456	1	0.00110334	0.00766381	72h
ZSCAN25	ZSCAN25.IR	10.1295	1	0.00145914	0.00943413	72h

## Sheet: Data S5c
Data S5c. Isoform fraction (IF) values of IR isofoms
Gene	IR-isoform	cond1-cond2	cond1-IF (mean)	cond2-IF (mean)	dIF (cond1-cond2)
AARS1	AARS1.IR	24h-control	0.0900147	0.0362291	0.0537856
AARS1	AARS1.IR	72h-control	0.082745	0.0362291	0.0465159
AARS2	AARS2.IR	24h-control	0.395328	0.150682	0.244646
AARS2	AARS2.IR	72h-control	0.116456	0.150682	-0.0342258
ABCB4	ABCB4.IR	24h-control	0.143317	0.10401	0.0393069
ABCB4	ABCB4.IR	72h-control	0.180608	0.10401	0.0765975
ABCE1	ABCE1.IR	24h-control	0.167542	0.0905778	0.0769644
ABCE1	ABCE1.IR	72h-control	0.278599	0.0905778	0.188021
ABHD5	ABHD5.IR	24h-control	0.310457	0.218735	0.0917222
ABHD5	ABHD5.IR	72h-control	0.535547	0.218735	0.316812
ABI3	ABI3.IR	24h-control	0.252576	0.0680614	0.184515
ABI3	ABI3.IR	72h-control	0.217461	0.0680614	0.1494
ACAA1	ACAA1.IR	24h-control	0.258119	0.0981409	0.159979
ACAA1	ACAA1.IR	72h-control	0.24547	0.0981409	0.14733
ACAD11	ACAD11.IR	24h-control	0.631366	0.28568	0.345687
ACAD11	ACAD11.IR	72h-control	0.802014	0.28568	0.516334
ACADM	ACADM.IR	24h-control	0.102903	0.01121	0.0916929
ACADM	ACADM.IR	72h-control	0.14356	0.01121	0.13235
ACADVL	ACADVL.IR	24h-control	0.374693	0.142101	0.232593
ACADVL	ACADVL.IR	72h-control	0.375158	0.142101	0.233058
ACIN1	ACIN1.IR	24h-control	0.153481	0.0977996	0.0556817
ACIN1	ACIN1.IR	72h-control	0.181354	0.0977996	0.0835548
ACLY	ACLY.IR	24h-control	0.107985	0.0629928	0.0449919
ACLY	ACLY.IR	72h-control	0.149368	0.0629928	0.0863757
ACOT8	ACOT8.IR	24h-control	0.168382	0.0442946	0.124087
ACOT8	ACOT8.IR	72h-control	0.2096	0.0442946	0.165305
ACOT9	ACOT9.IR	24h-control	0.116399	0.0332826	0.0831159
ACOT9	ACOT9.IR	72h-control	0.134162	0.0332826	0.100879
ACSL5	ACSL5.IR	24h-control	0.0741194	0.0255195	0.0485999
ACSL5	ACSL5.IR	72h-control	0.096746	0.0255195	0.0712265
ACTB	ACTB.IR	24h-control	0.0537242	0.0318757	0.0218485
ACTB	ACTB.IR	72h-control	0.0473737	0.0318757	0.0154981
ACTL6A	ACTL6A.IR	24h-control	0.112965	0.0287178	0.0842476
ACTL6A	ACTL6A.IR	72h-control	0.147712	0.0287178	0.118994
ACTR3	ACTR3.IR	24h-control	0.0567135	0.0329672	0.0237464
ACTR3	ACTR3.IR	72h-control	0.0664625	0.0329672	0.0334953
ADD1	ADD1.IR	24h-control	0.0544018	0.0145183	0.0398836
ADD1	ADD1.IR	72h-control	0.0774267	0.0145183	0.0629084
ADH5	ADH5.IR	24h-control	0.0752405	0.0260218	0.0492187
ADH5	ADH5.IR	72h-control	0.0799624	0.0260218	0.0539406
AGRN	AGRN.IR	24h-control	0.872539	0.386874	0.485665
AGRN	AGRN.IR	72h-control	0.891828	0.386874	0.504954
AGTRAP	AGTRAP.IR	24h-control	0.0979254	0.0283243	0.069601
AGTRAP	AGTRAP.IR	72h-control	0.183407	0.0283243	0.155083
AIDA	AIDA.IR	24h-control	0.0714283	0.021087	0.0503413
AIDA	AIDA.IR	72h-control	0.064501	0.021087	0.043414
AIFM2	AIFM2.IR	24h-control	0.257977	0.0887148	0.169262
AIFM2	AIFM2.IR	72h-control	0.302893	0.0887148	0.214178
AKR1B1	AKR1B1.IR	24h-control	0.509303	0.392536	0.116767
AKR1B1	AKR1B1.IR	72h-control	0.615423	0.392536	0.222887
ALCAM	ALCAM.IR	24h-control	0.0941673	0.0644084	0.029759
ALCAM	ALCAM.IR	72h-control	0.164669	0.0644084	0.100261
ALDH9A1	ALDH9A1.IR	24h-control	0.0892165	0.0412014	0.0480151
ALDH9A1	ALDH9A1.IR	72h-control	0.0949681	0.0412014	0.0537668
ALOX5	ALOX5.IR	24h-control	0.0434465	0.0398138	0.00363275
ALOX5	ALOX5.IR	72h-control	0.0573199	0.0398138	0.0175061
AMPD2	AMPD2.IR	24h-control	0.561872	0.294522	0.26735
AMPD2	AMPD2.IR	72h-control	0.441381	0.294522	0.146859
AMPD3	AMPD3.IR	24h-control	0.267622	0.182256	0.0853656
AMPD3	AMPD3.IR	72h-control	0.453094	0.182256	0.270838
ANAPC5	ANAPC5.IR	24h-control	0.394217	0.179546	0.214671
ANAPC5	ANAPC5.IR	72h-control	0.534546	0.179546	0.355
ANGEL1	ANGEL1.IR	24h-control	0.426279	0.0451885	0.38109
ANGEL1	ANGEL1.IR	72h-control	0.421597	0.0451885	0.376409
ANKFY1	ANKFY1.IR	24h-control	0.224282	0.118806	0.105476
ANKFY1	ANKFY1.IR	72h-control	0.287559	0.118806	0.168753
ANKHD1	ANKHD1.IR	24h-control	0.199017	0.128988	0.0700294
ANKHD1	ANKHD1.IR	72h-control	0.211662	0.128988	0.0826738
ANKRD28	ANKRD28.IR	24h-control	0.305575	0.152417	0.153158
ANKRD28	ANKRD28.IR	72h-control	0.191358	0.152417	0.0389409
ANKS3	ANKS3.IR	24h-control	0.314358	0.0798377	0.23452
ANKS3	ANKS3.IR	72h-control	0.408318	0.0798377	0.32848
ANKZF1	ANKZF1.IR	24h-control	0.358001	0.161061	0.19694
ANKZF1	ANKZF1.IR	72h-control	0.403578	0.161061	0.242517
ANXA11	ANXA11.IR	24h-control	0.894996	0.754838	0.140158
ANXA11	ANXA11.IR	72h-control	0.840029	0.754838	0.0851915
AP1G2	AP1G2.IR	24h-control	0.434504	0.397557	0.0369474
AP1G2	AP1G2.IR	72h-control	0.55648	0.397557	0.158923
AP1M1	AP1M1.IR	24h-control	0.053895	0.0301867	0.0237083
AP1M1	AP1M1.IR	72h-control	0.0710566	0.0301867	0.0408699
AP2M1	AP2M1.IR	24h-control	0.0615333	0.0114795	0.0500538
AP2M1	AP2M1.IR	72h-control	0.0723011	0.0114795	0.0608216
AP3M2	AP3M2.IR	24h-control	0.14643	0.375888	-0.229458
AP3M2	AP3M2.IR	72h-control	0.0709276	0.375888	-0.304961
AP5M1	AP5M1.IR	24h-control	0.143848	0.0611998	0.0826479
AP5M1	AP5M1.IR	72h-control	0.192456	0.0611998	0.131256
APOBEC3B	APOBEC3B.IR	24h-control	0.528784	0.128056	0.400728
APOBEC3B	APOBEC3B.IR	72h-control	0.863733	0.128056	0.735677
APPBP2	APPBP2.IR	24h-control	0.173729	0.0485444	0.125185
APPBP2	APPBP2.IR	72h-control	0.231441	0.0485444	0.182896
APPL1	APPL1.IR	24h-control	0.0619495	0.0287508	0.0331987
APPL1	APPL1.IR	72h-control	0.0825763	0.0287508	0.0538254
ARGLU1	ARGLU1.IR	24h-control	0.155184	0.0284233	0.12676
ARGLU1	ARGLU1.IR	72h-control	0.180998	0.0284233	0.152574
ARHGAP27	ARHGAP27.IR	24h-control	0.196273	0.146622	0.0496504
ARHGAP27	ARHGAP27.IR	72h-control	0.299569	0.146622	0.152946
ARHGAP4	ARHGAP4.IR	24h-control	0.136075	0.0523085	0.0837666
ARHGAP4	ARHGAP4.IR	72h-control	0.16541	0.0523085	0.113101
ARHGAP9	ARHGAP9.IR	24h-control	0.153816	0.0826375	0.0711788
ARHGAP9	ARHGAP9.IR	72h-control	0.144955	0.0826375	0.0623173
ARHGEF1	ARHGEF1.IR	24h-control	0.199865	0.0714484	0.128417
ARHGEF1	ARHGEF1.IR	72h-control	0.199414	0.0714484	0.127966
ARHGEF2	ARHGEF2.IR	24h-control	0.216702	0.0771356	0.139567
ARHGEF2	ARHGEF2.IR	72h-control	0.214388	0.0771356	0.137252
ARHGEF7	ARHGEF7.IR	24h-control	0.070316	0.0459642	0.0243518
ARHGEF7	ARHGEF7.IR	72h-control	0.111464	0.0459642	0.0654995
ARID2	ARID2.IR	24h-control	0.0523455	0.090298	-0.0379525
ARID2	ARID2.IR	72h-control	0.0339689	0.090298	-0.0563291
ARID3B	ARID3B.IR	24h-control	0.283374	0.127109	0.156265
ARID3B	ARID3B.IR	72h-control	0.316019	0.127109	0.18891
ARL1	ARL1.IR	24h-control	0.0524113	0.0256609	0.0267504
ARL1	ARL1.IR	72h-control	0.100323	0.0256609	0.0746626
ARL6	ARL6.IR	24h-control	0.157923	0.109066	0.0488565
ARL6	ARL6.IR	72h-control	0.379339	0.109066	0.270273
ARL6IP1	ARL6IP1.IR	24h-control	0.0138133	0.0229152	-0.00910189
ARL6IP1	ARL6IP1.IR	72h-control	0.00925696	0.0229152	-0.0136583
ARPC4	ARPC4.IR	24h-control	0.0734614	0.0507216	0.0227398
ARPC4	ARPC4.IR	72h-control	0.0814986	0.0507216	0.030777
ARRDC1	ARRDC1.IR	24h-control	0.245769	0.189036	0.0567331
ARRDC1	ARRDC1.IR	72h-control	0.308324	0.189036	0.119289
ARRDC3	ARRDC3.IR	24h-control	0.34797	0.0858524	0.262117
ARRDC3	ARRDC3.IR	72h-control	0.31024	0.0858524	0.224388
ATAD2	ATAD2.IR	24h-control	0.293062	0.457954	-0.164891
ATAD2	ATAD2.IR	72h-control	0.173501	0.457954	-0.284452
ATAD3A	ATAD3A.IR	24h-control	0.203996	0.0464178	0.157578
ATAD3A	ATAD3A.IR	72h-control	0.188783	0.0464178	0.142365
ATF5	ATF5.IR	24h-control	0.0602954	0.209341	-0.149045
ATF5	ATF5.IR	72h-control	0.152908	0.209341	-0.0564328
ATG16L2	ATG16L2.IR	24h-control	0.587907	0.366975	0.220931
ATG16L2	ATG16L2.IR	72h-control	0.700681	0.366975	0.333706
ATG3	ATG3.IR	24h-control	0.332372	0.151305	0.181067
ATG3	ATG3.IR	72h-control	0.334028	0.151305	0.182722
ATG4C	ATG4C.IR	24h-control	0.0917414	0.0229155	0.0688259
ATG4C	ATG4C.IR	72h-control	0.106343	0.0229155	0.0834272
ATIC	ATIC.IR	24h-control	0.275963	0.073208	0.202755
ATIC	ATIC.IR	72h-control	0.332201	0.073208	0.258993
ATPAF2	ATPAF2.IR	24h-control	0.189251	0.148598	0.0406527
ATPAF2	ATPAF2.IR	72h-control	0.294788	0.148598	0.146189
AUP1	AUP1.IR	24h-control	0.252599	0.10106	0.151539
AUP1	AUP1.IR	72h-control	0.27109	0.10106	0.170031
B4GALT1	B4GALT1.IR	24h-control	0.102905	0.0427262	0.0601786
B4GALT1	B4GALT1.IR	72h-control	0.109687	0.0427262	0.0669609
B4GALT3	B4GALT3.IR	24h-control	0.117982	0.0530263	0.0649554
B4GALT3	B4GALT3.IR	72h-control	0.127493	0.0530263	0.0744671
BAG1	BAG1.IR	24h-control	0.17381	0.279693	-0.105883
BAG1	BAG1.IR	72h-control	0.26345	0.279693	-0.0162424
BAX	BAX.IR	24h-control	0.253951	0.0822467	0.171704
BAX	BAX.IR	72h-control	0.301514	0.0822467	0.219268
BCS1L	BCS1L.IR	24h-control	0.29222	0.147598	0.144623
BCS1L	BCS1L.IR	72h-control	0.339957	0.147598	0.192359
BET1L	BET1L.IR	24h-control	0.628178	0.801122	-0.172944
BET1L	BET1L.IR	72h-control	0.594528	0.801122	-0.206594
BIRC2	BIRC2.IR	24h-control	0.827233	0.744997	0.082236
BIRC2	BIRC2.IR	72h-control	0.891759	0.744997	0.146762
BLK	BLK.IR	24h-control	0.0705232	0.0277313	0.0427919
BLK	BLK.IR	72h-control	0.080133	0.0277313	0.0524017
BNIP2	BNIP2.IR	24h-control	0.145295	0.0504636	0.0948316
BNIP2	BNIP2.IR	72h-control	0.147278	0.0504636	0.0968144
BRD3OS	BRD3OS.IR	24h-control	0.16753	0.0728214	0.0947087
BRD3OS	BRD3OS.IR	72h-control	0.201047	0.0728214	0.128225
BRD8	BRD8.IR	24h-control	0.199317	0.0741159	0.125202
BRD8	BRD8.IR	72h-control	0.189676	0.0741159	0.11556
BTBD10	BTBD10.IR	24h-control	0.196377	0.112418	0.0839586
BTBD10	BTBD10.IR	72h-control	0.192731	0.112418	0.0803121
BTK	BTK.IR	24h-control	0.0530306	0.0349716	0.018059
BTK	BTK.IR	72h-control	0.0717243	0.0349716	0.0367527
BTN2A1	BTN2A1.IR	24h-control	0.200442	0.0630931	0.137349
BTN2A1	BTN2A1.IR	72h-control	0.232478	0.0630931	0.169385
BTN3A1	BTN3A1.IR	24h-control	0.335006	0.165915	0.169091
BTN3A1	BTN3A1.IR	72h-control	0.479185	0.165915	0.313271
BTN3A3	BTN3A3.IR	24h-control	0.232347	0.0851305	0.147217
BTN3A3	BTN3A3.IR	72h-control	0.254596	0.0851305	0.169466
BUB3	BUB3.IR	24h-control	0.111474	0.0539342	0.0575401
BUB3	BUB3.IR	72h-control	0.127292	0.0539342	0.0733582
BUD31	BUD31.IR	24h-control	0.0711906	0.11473	-0.0435396
BUD31	BUD31.IR	72h-control	0.0619985	0.11473	-0.0527317
C10orf88	C10orf88.IR	24h-control	0.275117	0.06464	0.210477
C10orf88	C10orf88.IR	72h-control	0.354771	0.06464	0.290131
C18orf21	C18orf21.IR	24h-control	0.0668352	0.0790283	-0.0121931
C18orf21	C18orf21.IR	72h-control	0.0731138	0.0790283	-0.00591458
C1GALT1	C1GALT1.IR	24h-control	0.0917876	0.025434	0.0663536
C1GALT1	C1GALT1.IR	72h-control	0.102724	0.025434	0.0772901
C5orf22	C5orf22.IR	24h-control	0.301068	0.142673	0.158394
C5orf22	C5orf22.IR	72h-control	0.435809	0.142673	0.293135
C6orf89	C6orf89.IR	24h-control	0.0585156	0.0273222	0.0311934
C6orf89	C6orf89.IR	72h-control	0.0768617	0.0273222	0.0495394
C9orf78	C9orf78.IR	24h-control	0.0637143	0.0434512	0.020263
C9orf78	C9orf78.IR	72h-control	0.0669572	0.0434512	0.0235059
CABIN1	CABIN1.IR	24h-control	0.637293	0.536404	0.100889
CABIN1	CABIN1.IR	72h-control	0.740269	0.536404	0.203866
CALCOCO1	CALCOCO1.IR	24h-control	0.13193	0.0140183	0.117911
CALCOCO1	CALCOCO1.IR	72h-control	0.171528	0.0140183	0.157509
CAMK2D	CAMK2D.IR	24h-control	0.17071	0.0419821	0.128728
CAMK2D	CAMK2D.IR	72h-control	0.167966	0.0419821	0.125984
CAPN1	CAPN1.IR	24h-control	0.0566936	0.0124117	0.0442819
CAPN1	CAPN1.IR	72h-control	0.0459401	0.0124117	0.0335284
CAPN10	CAPN10.IR	24h-control	0.424326	0.445617	-0.0212907
CAPN10	CAPN10.IR	72h-control	0.236859	0.445617	-0.208758
CAPN2	CAPN2.IR	24h-control	0.0863492	0.0132922	0.073057
CAPN2	CAPN2.IR	72h-control	0.164897	0.0132922	0.151605
CAPRIN2	CAPRIN2.IR	24h-control	0.293139	0.190096	0.103044
CAPRIN2	CAPRIN2.IR	72h-control	0.424385	0.190096	0.23429
CARD8	CARD8.IR	24h-control	0.274871	0.0841525	0.190719
CARD8	CARD8.IR	72h-control	0.360221	0.0841525	0.276068
CARS2	CARS2.IR	24h-control	0.136257	0.054675	0.0815824
CARS2	CARS2.IR	72h-control	0.100512	0.054675	0.0458375
CASP3	CASP3.IR	24h-control	0.0944879	0.172469	-0.0779809
CASP3	CASP3.IR	72h-control	0.102108	0.172469	-0.0703607
CBLL1	CBLL1.IR	24h-control	0.153566	0.0876708	0.0658954
CBLL1	CBLL1.IR	72h-control	0.17827	0.0876708	0.0905989
CCDC115	CCDC115.IR	24h-control	0.0160493	0.0131618	0.00288753
CCDC115	CCDC115.IR	72h-control	0.0359415	0.0131618	0.0227797
CCDC12	CCDC12.IR	24h-control	0.043858	0.00984645	0.0340116
CCDC12	CCDC12.IR	72h-control	0.0463437	0.00984645	0.0364972
CCDC174	CCDC174.IR	24h-control	0.153409	0.0843011	0.0691081
CCDC174	CCDC174.IR	72h-control	0.174726	0.0843011	0.0904246
CCDC32	CCDC32.IR	24h-control	0.117304	0.0545374	0.0627667
CCDC32	CCDC32.IR	72h-control	0.132193	0.0545374	0.0776561
CCDC6	CCDC6.IR	24h-control	0.178507	0.0732251	0.105282
CCDC6	CCDC6.IR	72h-control	0.241992	0.0732251	0.168767
CCDC88C	CCDC88C.IR	24h-control	0.165052	0.0717972	0.0932546
CCDC88C	CCDC88C.IR	72h-control	0.21718	0.0717972	0.145383
CCND2	CCND2.IR	24h-control	0.171063	0.134075	0.0369879
CCND2	CCND2.IR	72h-control	0.358615	0.134075	0.22454
CCND3	CCND3.IR	24h-control	0.0761815	0.0437041	0.0324775
CCND3	CCND3.IR	72h-control	0.0893788	0.0437041	0.0456747
CCNG2	CCNG2.IR	24h-control	0.0980699	0.0225916	0.0754783
CCNG2	CCNG2.IR	72h-control	0.172678	0.0225916	0.150087
CCNT2	CCNT2.IR	24h-control	0.320291	0.142747	0.177544
CCNT2	CCNT2.IR	72h-control	0.202427	0.142747	0.0596804
CCT4	CCT4.IR	24h-control	0.0291834	0.0190704	0.010113
CCT4	CCT4.IR	72h-control	0.0294632	0.0190704	0.0103928
CCT6A	CCT6A.IR	24h-control	0.146921	0.0440737	0.102848
CCT6A	CCT6A.IR	72h-control	0.138122	0.0440737	0.0940481
CCT8	CCT8.IR	24h-control	0.11256	0.0255894	0.086971
CCT8	CCT8.IR	72h-control	0.145916	0.0255894	0.120327
CD19	CD19.IR	24h-control	0.20074	0.144171	0.0565693
CD19	CD19.IR	72h-control	0.242251	0.144171	0.0980808
CD22	CD22.IR	24h-control	0.232522	0.10312	0.129402
CD22	CD22.IR	72h-control	0.284228	0.10312	0.181108
CD37	CD37.IR	24h-control	0.0800742	0.0547532	0.025321
CD37	CD37.IR	72h-control	0.085284	0.0547532	0.0305308
CD46	CD46.IR	24h-control	0.0614357	0.0472041	0.0142316
CD46	CD46.IR	72h-control	0.0850489	0.0472041	0.0378448
CD47	CD47.IR	24h-control	0.0964317	0.037319	0.0591127
CD47	CD47.IR	72h-control	0.115664	0.037319	0.0783449
CD48	CD48.IR	24h-control	0.0358168	0.0335931	0.00222373
CD48	CD48.IR	72h-control	0.0486381	0.0335931	0.015045
CD53	CD53.IR	24h-control	0.0862623	0.0573151	0.0289472
CD53	CD53.IR	72h-control	0.134373	0.0573151	0.0770574
CD84	CD84.IR	24h-control	0.141303	0.0455118	0.0957907
CD84	CD84.IR	72h-control	0.137602	0.0455118	0.0920903
CDC40	CDC40.IR	24h-control	0.325066	0.115016	0.21005
CDC40	CDC40.IR	72h-control	0.371523	0.115016	0.256507
CDC42	CDC42.IR	24h-control	0.0281611	0.0135139	0.0146472
CDC42	CDC42.IR	72h-control	0.0342684	0.0135139	0.0207544
CDC42SE1	CDC42SE1.IR	24h-control	0.186449	0.069329	0.11712
CDC42SE1	CDC42SE1.IR	72h-control	0.22194	0.069329	0.152611
CDCA7L	CDCA7L.IR	24h-control	0.171638	0.104962	0.0666762
CDCA7L	CDCA7L.IR	72h-control	0.173611	0.104962	0.0686485
CDK10	CDK10.IR	24h-control	0.582552	0.350248	0.232304
CDK10	CDK10.IR	72h-control	0.649585	0.350248	0.299336
CDK7	CDK7.IR	24h-control	0.0411868	0.0200398	0.021147
CDK7	CDK7.IR	72h-control	0.0451379	0.0200398	0.0250981
CENPC	CENPC.IR	24h-control	0.138878	0.042141	0.0967371
CENPC	CENPC.IR	72h-control	0.118199	0.042141	0.0760577
CENPW	CENPW.IR	24h-control	0.184235	0.175966	0.00826984
CENPW	CENPW.IR	72h-control	0.0132809	0.175966	-0.162685
CENPX	CENPX.IR	24h-control	0.0678998	0.0164235	0.0514762
CENPX	CENPX.IR	72h-control	0.0663104	0.0164235	0.0498869
CEP131	CEP131.IR	24h-control	0.0435711	0.344655	-0.301083
CEP131	CEP131.IR	72h-control	0.0918781	0.344655	-0.252776
CEP250	CEP250.IR	24h-control	0.146526	0.0413563	0.10517
CEP250	CEP250.IR	72h-control	0.169201	0.0413563	0.127844
CEP57L1	CEP57L1.IR	24h-control	0.173561	0.044394	0.129167
CEP57L1	CEP57L1.IR	72h-control	0.17018	0.044394	0.125786
CGGBP1	CGGBP1.IR	24h-control	0.115472	0.0345214	0.080951
CGGBP1	CGGBP1.IR	72h-control	0.147722	0.0345214	0.113201
CHCHD7	CHCHD7.IR	24h-control	0.0921405	0.0627826	0.0293579
CHCHD7	CHCHD7.IR	72h-control	0.104346	0.0627826	0.0415638
CHERP	CHERP.IR	24h-control	0.480487	0.311977	0.168509
CHERP	CHERP.IR	72h-control	0.57608	0.311977	0.264103
CHFR	CHFR.IR	24h-control	0.139279	0.0831151	0.0561643
CHFR	CHFR.IR	72h-control	0.126805	0.0831151	0.0436898
CHST10	CHST10.IR	24h-control	0.21257	0.0331606	0.17941
CHST10	CHST10.IR	72h-control	0.0774561	0.0331606	0.0442955
CHTOP	CHTOP.IR	24h-control	0.572632	0.780852	-0.208219
CHTOP	CHTOP.IR	72h-control	0.588177	0.780852	-0.192674
CIITA	CIITA.IR	24h-control	0.240346	0.16006	0.0802852
CIITA	CIITA.IR	72h-control	0.263851	0.16006	0.10379
CKLF	CKLF.IR	24h-control	0.0994239	0.0126205	0.0868035
CKLF	CKLF.IR	72h-control	0.0963067	0.0126205	0.0836862
CLK1	CLK1.IR	24h-control	0.315802	0.305924	0.00987776
CLK1	CLK1.IR	72h-control	0.476087	0.305924	0.170162
CLK2	CLK2.IR	24h-control	0.305376	0.146504	0.158872
CLK2	CLK2.IR	72h-control	0.429735	0.146504	0.283231
CLNS1A	CLNS1A.IR	24h-control	0.0219916	0.0122886	0.00970302
CLNS1A	CLNS1A.IR	72h-control	0.0527572	0.0122886	0.0404687
CLPTM1	CLPTM1.IR	24h-control	0.12106	0.0943684	0.0266916
CLPTM1	CLPTM1.IR	72h-control	0.147124	0.0943684	0.0527554
CLPX	CLPX.IR	24h-control	0.181814	0.0422559	0.139558
CLPX	CLPX.IR	72h-control	0.158086	0.0422559	0.115831
CNIH1	CNIH1.IR	24h-control	0.0476064	0.0280412	0.0195653
CNIH1	CNIH1.IR	72h-control	0.0500183	0.0280412	0.0219771
CNOT11	CNOT11.IR	24h-control	0.122497	0.0497815	0.0727151
CNOT11	CNOT11.IR	72h-control	0.0961981	0.0497815	0.0464167
CNOT7	CNOT7.IR	24h-control	0.103815	0.143458	-0.0396426
CNOT7	CNOT7.IR	72h-control	0.0714486	0.143458	-0.0720091
CNP	CNP.IR	24h-control	0.0763607	0.0397559	0.0366048
CNP	CNP.IR	72h-control	0.0851931	0.0397559	0.0454372
CNTROB	CNTROB.IR	24h-control	0.23627	0.619726	-0.383455
CNTROB	CNTROB.IR	72h-control	0.794216	0.619726	0.174491
COA1	COA1.IR	24h-control	0.224379	0.132368	0.0920107
COA1	COA1.IR	72h-control	0.223358	0.132368	0.0909893
COASY	COASY.IR	24h-control	0.318624	0.532084	-0.21346
COASY	COASY.IR	72h-control	0.196605	0.532084	-0.335479
COCH	COCH.IR	24h-control	0.177892	0.0206956	0.157196
COCH	COCH.IR	72h-control	0.149167	0.0206956	0.128472
COG2	COG2.IR	24h-control	0.250713	0.107936	0.142777
COG2	COG2.IR	72h-control	0.263439	0.107936	0.155503
COG3	COG3.IR	24h-control	0.337556	0.137375	0.200181
COG3	COG3.IR	72h-control	0.341122	0.137375	0.203746
COG4	COG4.IR	24h-control	0.269864	0.0709391	0.198925
COG4	COG4.IR	72h-control	0.229869	0.0709391	0.15893
COG6	COG6.IR	24h-control	0.0601512	0.0106832	0.049468
COG6	COG6.IR	72h-control	0.0602275	0.0106832	0.0495443
COMMD3	COMMD3.IR	24h-control	0.135838	0.0350168	0.100821
COMMD3	COMMD3.IR	72h-control	0.122645	0.0350168	0.0876284
COPB2	COPB2.IR	24h-control	0.113342	0.129849	-0.0165073
COPB2	COPB2.IR	72h-control	0.139332	0.129849	0.00948306
COPS3	COPS3.IR	24h-control	0.0352988	0.0721933	-0.0368945
COPS3	COPS3.IR	72h-control	0.0417981	0.0721933	-0.0303952
COPS5	COPS5.IR	24h-control	0.102072	0.0868541	0.0152183
COPS5	COPS5.IR	72h-control	0.128728	0.0868541	0.041874
COPS7B	COPS7B.IR	24h-control	0.441162	0.160322	0.28084
COPS7B	COPS7B.IR	72h-control	0.323312	0.160322	0.16299
COPS8	COPS8.IR	24h-control	0.126674	0.331314	-0.20464
COPS8	COPS8.IR	72h-control	0.198073	0.331314	-0.133241
COQ10A	COQ10A.IR	24h-control	0.421886	0.360091	0.0617948
COQ10A	COQ10A.IR	72h-control	0.774495	0.360091	0.414404
COX17	COX17.IR	24h-control	0.0399989	0.0299586	0.0100404
COX17	COX17.IR	72h-control	0.0541735	0.0299586	0.0242149
CPNE3	CPNE3.IR	24h-control	0.0325944	0.012627	0.0199673
CPNE3	CPNE3.IR	72h-control	0.0348156	0.012627	0.0221886
CPSF1	CPSF1.IR	24h-control	0.607719	0.184014	0.423705
CPSF1	CPSF1.IR	72h-control	0.38264	0.184014	0.198626
CRBN	CRBN.IR	24h-control	0.1098	0.0781627	0.0316372
CRBN	CRBN.IR	72h-control	0.168616	0.0781627	0.0904528
CREB1	CREB1.IR	24h-control	0.0538283	0.0147143	0.0391141
CREB1	CREB1.IR	72h-control	0.0656115	0.0147143	0.0508972
CRELD2	CRELD2.IR	24h-control	0.190406	0.110095	0.0803105
CRELD2	CRELD2.IR	72h-control	0.193611	0.110095	0.0835157
CRNKL1	CRNKL1.IR	24h-control	0.0738469	0.1341	-0.0602533
CRNKL1	CRNKL1.IR	72h-control	0.0986246	0.1341	-0.0354757
CS	CS.IR	24h-control	0.734715	0.482367	0.252348
CS	CS.IR	72h-control	0.761468	0.482367	0.279101
CSNK1E	CSNK1E.IR	24h-control	0.233617	0.137683	0.0959339
CSNK1E	CSNK1E.IR	72h-control	0.233878	0.137683	0.0961945
CTC1	CTC1.IR	24h-control	0.792646	0.87842	-0.0857739
CTC1	CTC1.IR	72h-control	0.808506	0.87842	-0.0699144
CTDSP2	CTDSP2.IR	24h-control	0.167378	0.0449994	0.122378
CTDSP2	CTDSP2.IR	72h-control	0.15993	0.0449994	0.11493
CTNNB1	CTNNB1.IR	24h-control	0.332083	0.2072	0.124882
CTNNB1	CTNNB1.IR	72h-control	0.32209	0.2072	0.11489
CTSC	CTSC.IR	24h-control	0.322625	0.290285	0.0323407
CTSC	CTSC.IR	72h-control	0.308322	0.290285	0.018037
CTSH	CTSH.IR	24h-control	0.0674585	0.0168334	0.0506251
CTSH	CTSH.IR	72h-control	0.0799068	0.0168334	0.0630734
CUL1	CUL1.IR	24h-control	0.105363	0.0471893	0.0581737
CUL1	CUL1.IR	72h-control	0.166499	0.0471893	0.11931
CUL4B	CUL4B.IR	24h-control	0.104504	0.0403463	0.064158
CUL4B	CUL4B.IR	72h-control	0.132935	0.0403463	0.0925887
CWC15	CWC15.IR	24h-control	0.112519	0.0988199	0.013699
CWC15	CWC15.IR	72h-control	0.153308	0.0988199	0.0544882
CXCR4	CXCR4.IR	24h-control	0.0407299	0.0179253	0.0228046
CXCR4	CXCR4.IR	72h-control	0.0513055	0.0179253	0.0333802
CYB5A	CYB5A.IR	24h-control	0.0497765	0.0300683	0.0197082
CYB5A	CYB5A.IR	72h-control	0.0944077	0.0300683	0.0643394
CYB5D1	CYB5D1.IR	72h-control	0.307529	0.594449	-0.286919
CYBB	CYBB.IR	24h-control	0.107354	0.05319	0.0541637
CYBB	CYBB.IR	72h-control	0.117338	0.05319	0.064148
CYBC1	CYBC1.IR	24h-control	0.345467	0.126408	0.219059
CYBC1	CYBC1.IR	72h-control	0.37137	0.126408	0.244962
CYRIB	CYRIB.IR	24h-control	0.0454701	0.0229675	0.0225026
CYRIB	CYRIB.IR	72h-control	0.0641804	0.0229675	0.0412129
DAZAP1	DAZAP1.IR	24h-control	0.0954921	0.0501283	0.0453638
DAZAP1	DAZAP1.IR	72h-control	0.103351	0.0501283	0.0532227
DBNL	DBNL.IR	24h-control	0.0762896	0.0270971	0.0491925
DBNL	DBNL.IR	72h-control	0.103579	0.0270971	0.0764817
DCAF5	DCAF5.IR	24h-control	0.205261	0.122175	0.0830864
DCAF5	DCAF5.IR	72h-control	0.244685	0.122175	0.12251
DDHD2	DDHD2.IR	24h-control	0.243499	0.0785122	0.164987
DDHD2	DDHD2.IR	72h-control	0.333787	0.0785122	0.255275
DDRGK1	DDRGK1.IR	24h-control	0.0728161	0.0451852	0.0276309
DDRGK1	DDRGK1.IR	72h-control	0.0916306	0.0451852	0.0464454
DDX1	DDX1.IR	24h-control	0.111736	0.111903	-0.000166958
DDX1	DDX1.IR	72h-control	0.170738	0.111903	0.0588355
DDX17	DDX17.IR	24h-control	0.160634	0.0712398	0.0893942
DDX17	DDX17.IR	72h-control	0.149905	0.0712398	0.0786653
DDX24	DDX24.IR	24h-control	0.919501	0.860135	0.0593658
DDX24	DDX24.IR	72h-control	0.891502	0.860135	0.0313671
DDX39A	DDX39A.IR	24h-control	0.230147	0.456995	-0.226849
DDX39A	DDX39A.IR	72h-control	0.171018	0.456995	-0.285978
DDX42	DDX42.IR	24h-control	0.222808	0.126868	0.09594
DDX42	DDX42.IR	72h-control	0.20288	0.126868	0.0760121
DDX46	DDX46.IR	24h-control	0.304831	0.0438371	0.260994
DDX46	DDX46.IR	72h-control	0.285486	0.0438371	0.241648
DDX60L	DDX60L.IR	24h-control	0.243464	0.113906	0.129559
DDX60L	DDX60L.IR	72h-control	0.315168	0.113906	0.201263
DELE1	DELE1.IR	24h-control	0.312595	0.160297	0.152298
DELE1	DELE1.IR	72h-control	0.324601	0.160297	0.164304
DENND1C	DENND1C.IR	24h-control	0.624144	0.2509	0.373244
DENND1C	DENND1C.IR	72h-control	0.778961	0.2509	0.528061
DENND2D	DENND2D.IR	24h-control	0.395714	0.256967	0.138746
DENND2D	DENND2D.IR	72h-control	0.455151	0.256967	0.198184
DENND4B	DENND4B.IR	24h-control	0.337627	0.0976558	0.239971
DENND4B	DENND4B.IR	72h-control	0.268456	0.0976558	0.1708
DGCR6L	DGCR6L.IR	24h-control	0.0587815	0.0243053	0.0344762
DGCR6L	DGCR6L.IR	72h-control	0.043833	0.0243053	0.0195277
DGKD	DGKD.IR	24h-control	0.318345	0.157833	0.160513
DGKD	DGKD.IR	72h-control	0.337189	0.157833	0.179356
DGUOK	DGUOK.IR	24h-control	0.0346729	0.017047	0.0176259
DGUOK	DGUOK.IR	72h-control	0.0494331	0.017047	0.0323861
DHX58	DHX58.IR	24h-control	0.111012	0.0837421	0.0272695
DHX58	DHX58.IR	72h-control	0.174282	0.0837421	0.09054
DHX9	DHX9.IR	24h-control	0.600254	0.568351	0.031903
DHX9	DHX9.IR	72h-control	0.724963	0.568351	0.156612
DLGAP4	DLGAP4.IR	24h-control	0.122056	0.0749612	0.0470949
DLGAP4	DLGAP4.IR	72h-control	0.152359	0.0749612	0.0773976
DMTF1	DMTF1.IR	24h-control	0.180007	0.125134	0.0548728
DMTF1	DMTF1.IR	72h-control	0.192208	0.125134	0.067074
DNAJA1	DNAJA1.IR	24h-control	0.12454	0.34514	-0.220599
DNAJA1	DNAJA1.IR	72h-control	0.134993	0.34514	-0.210146
DNAJA3	DNAJA3.IR	24h-control	0.199206	0.0905307	0.108676
DNAJA3	DNAJA3.IR	72h-control	0.255033	0.0905307	0.164502
DNAJB14	DNAJB14.IR	24h-control	0.0528083	0.0121459	0.0406624
DNAJB14	DNAJB14.IR	72h-control	0.0669452	0.0121459	0.0547993
DNAJB2	DNAJB2.IR	24h-control	0.139711	0.210114	-0.0704034
DNAJB2	DNAJB2.IR	72h-control	0.115421	0.210114	-0.0946932
DNAJC5	DNAJC5.IR	24h-control	0.0674073	0.0130888	0.0543185
DNAJC5	DNAJC5.IR	72h-control	0.104138	0.0130888	0.0910495
DNM2	DNM2.IR	24h-control	0.0815374	0.0368949	0.0446425
DNM2	DNM2.IR	72h-control	0.092122	0.0368949	0.0552271
DNPEP	DNPEP.IR	24h-control	0.0782955	0.137186	-0.0588907
DNPEP	DNPEP.IR	72h-control	0.0325806	0.137186	-0.104606
DPH7	DPH7.IR	24h-control	0.439686	0.177081	0.262606
DPH7	DPH7.IR	72h-control	0.355428	0.177081	0.178347
DPP7	DPP7.IR	24h-control	0.431225	0.245693	0.185532
DPP7	DPP7.IR	72h-control	0.700091	0.245693	0.454398
DRAM2	DRAM2.IR	24h-control	0.0965742	0.018038	0.0785362
DRAM2	DRAM2.IR	72h-control	0.131373	0.018038	0.113335
DRG2	DRG2.IR	24h-control	0.209996	0.193733	0.0162627
DRG2	DRG2.IR	72h-control	0.386325	0.193733	0.192592
DTX3L	DTX3L.IR	24h-control	0.280826	0.19423	0.0865962
DTX3L	DTX3L.IR	72h-control	0.386778	0.19423	0.192548
DTYMK	DTYMK.IR	24h-control	0.128868	0.0426106	0.0862577
DTYMK	DTYMK.IR	72h-control	0.0944273	0.0426106	0.0518167
DUS2	DUS2.IR	24h-control	0.163389	0.0890345	0.0743548
DUS2	DUS2.IR	72h-control	0.0822864	0.0890345	-0.00674813
DUT	DUT.IR	24h-control	0.0237561	0.0130733	0.0106828
DUT	DUT.IR	72h-control	0.0300846	0.0130733	0.0170113
DYNC1LI1	DYNC1LI1.IR	24h-control	0.0934688	0.0854022	0.0080666
DYNC1LI1	DYNC1LI1.IR	72h-control	0.162884	0.0854022	0.0774821
DYNC2I2	DYNC2I2.IR	24h-control	0.178962	0.06405	0.114912
DYNC2I2	DYNC2I2.IR	72h-control	0.164673	0.06405	0.100623
E2F4	E2F4.IR	24h-control	0.101079	0.160209	-0.05913
E2F4	E2F4.IR	72h-control	0.107911	0.160209	-0.0522986
EBAG9	EBAG9.IR	24h-control	0.0574874	0.0179991	0.0394883
EBAG9	EBAG9.IR	72h-control	0.0824804	0.0179991	0.0644813
EBNA1BP2	EBNA1BP2.IR	24h-control	0.0892432	0.106924	-0.0176811
EBNA1BP2	EBNA1BP2.IR	72h-control	0.0814742	0.106924	-0.0254501
ECHDC1	ECHDC1.IR	24h-control	0.049812	0.0153856	0.0344264
ECHDC1	ECHDC1.IR	72h-control	0.117175	0.0153856	0.101789
ECPAS	ECPAS.IR	24h-control	0.131099	0.0409401	0.0901585
ECPAS	ECPAS.IR	72h-control	0.105663	0.0409401	0.0647232
EGLN2	EGLN2.IR	24h-control	0.111326	0.0872574	0.0240685
EGLN2	EGLN2.IR	72h-control	0.155404	0.0872574	0.0681471
EIF2B1	EIF2B1.IR	24h-control	0.224637	0.086025	0.138612
EIF2B1	EIF2B1.IR	72h-control	0.278275	0.086025	0.19225
EIF2B2	EIF2B2.IR	24h-control	0.148179	0.290132	-0.141953
EIF2B2	EIF2B2.IR	72h-control	0.146363	0.290132	-0.143769
EIF2D	EIF2D.IR	24h-control	0.0695374	0.0203983	0.0491391
EIF2D	EIF2D.IR	72h-control	0.0975915	0.0203983	0.0771932
EIF4A1	EIF4A1.IR	24h-control	0.139608	0.222476	-0.0828676
EIF4A1	EIF4A1.IR	72h-control	0.128929	0.222476	-0.0935462
EIF4A2	EIF4A2.IR	24h-control	0.150592	0.204153	-0.0535604
EIF4A2	EIF4A2.IR	72h-control	0.145072	0.204153	-0.0590806
EIF4A3	EIF4A3.IR	24h-control	0.0251204	0.10708	-0.0819596
EIF4A3	EIF4A3.IR	72h-control	0.0238847	0.10708	-0.0831953
EIF5	EIF5.IR	24h-control	0.297434	0.535493	-0.238058
EIF5	EIF5.IR	72h-control	0.262055	0.535493	-0.273437
ELF1	ELF1.IR	24h-control	0.0489967	0.0288246	0.0201721
ELF1	ELF1.IR	72h-control	0.0521343	0.0288246	0.0233097
ELL	ELL.IR	24h-control	0.106489	0.0471515	0.0593372
ELL	ELL.IR	72h-control	0.113491	0.0471515	0.0663397
ELMOD2	ELMOD2.IR	24h-control	0.178691	0.064671	0.11402
ELMOD2	ELMOD2.IR	72h-control	0.111527	0.064671	0.0468563
ELOA	ELOA.IR	24h-control	0.423249	0.177967	0.245283
ELOA	ELOA.IR	72h-control	0.380823	0.177967	0.202856
EMC1	EMC1.IR	24h-control	0.151739	0.0517611	0.0999778
EMC1	EMC1.IR	72h-control	0.256444	0.0517611	0.204683
EML2	EML2.IR	24h-control	0.14477	0.0328197	0.111951
EML2	EML2.IR	72h-control	0.100528	0.0328197	0.0677081
EML3	EML3.IR	24h-control	0.138584	0.0444944	0.0940898
EML3	EML3.IR	72h-control	0.135811	0.0444944	0.0913171
ENOPH1	ENOPH1.IR	24h-control	0.0658355	0.0385579	0.0272776
ENOPH1	ENOPH1.IR	72h-control	0.0940421	0.0385579	0.0554842
ENTPD1	ENTPD1.IR	24h-control	0.104574	0.0274148	0.0771594
ENTPD1	ENTPD1.IR	72h-control	0.1166	0.0274148	0.0891854
EP300	EP300.IR	24h-control	0.157097	0.0471953	0.109902
EP300	EP300.IR	72h-control	0.10791	0.0471953	0.0607151
EPC1	EPC1.IR	24h-control	0.185748	0.105701	0.0800472
EPC1	EPC1.IR	72h-control	0.219566	0.105701	0.113865
EPS15	EPS15.IR	24h-control	0.0846597	0.024121	0.0605387
EPS15	EPS15.IR	72h-control	0.098907	0.024121	0.074786
EPSTI1	EPSTI1.IR	24h-control	0.163565	0.116147	0.047418
EPSTI1	EPSTI1.IR	72h-control	0.232169	0.116147	0.116022
ERCC3	ERCC3.IR	24h-control	0.535582	0.368269	0.167313
ERCC3	ERCC3.IR	72h-control	0.779909	0.368269	0.41164
ERCC5	ERCC5.IR	24h-control	0.317003	0.220616	0.0963862
ERCC5	ERCC5.IR	72h-control	0.297237	0.220616	0.0766203
ERCC6L2	ERCC6L2.IR	24h-control	0.171821	0.150255	0.021566
ERCC6L2	ERCC6L2.IR	72h-control	0.225869	0.150255	0.075614
ERGIC3	ERGIC3.IR	24h-control	0.0155289	0.00984874	0.00568011
ERGIC3	ERGIC3.IR	72h-control	0.0346748	0.00984874	0.0248261
ERICH1	ERICH1.IR	24h-control	0.12148	0.0383676	0.0831121
ERICH1	ERICH1.IR	72h-control	0.126632	0.0383676	0.0882643
ERLEC1	ERLEC1.IR	24h-control	0.0823669	0.0408643	0.0415026
ERLEC1	ERLEC1.IR	72h-control	0.125656	0.0408643	0.0847916
ERLIN1	ERLIN1.IR	24h-control	0.122245	0.0232642	0.0989806
ERLIN1	ERLIN1.IR	72h-control	0.238633	0.0232642	0.215369
ESCO1	ESCO1.IR	24h-control	0.073026	0.0186026	0.0544234
ESCO1	ESCO1.IR	72h-control	0.0558184	0.0186026	0.0372158
ESD	ESD.IR	24h-control	0.064847	0.0262682	0.0385788
ESD	ESD.IR	72h-control	0.0797949	0.0262682	0.0535267
ESS2	ESS2.IR	24h-control	0.21448	0.343514	-0.129033
ESS2	ESS2.IR	72h-control	0.160393	0.343514	-0.18312
ETS1	ETS1.IR	24h-control	0.0491387	0.0158958	0.0332429
ETS1	ETS1.IR	72h-control	0.0565909	0.0158958	0.0406951
EXOC7	EXOC7.IR	24h-control	0.204048	0.0596404	0.144408
EXOC7	EXOC7.IR	72h-control	0.21709	0.0596404	0.15745
EXOSC7	EXOSC7.IR	24h-control	0.100822	0.0570232	0.0437991
EXOSC7	EXOSC7.IR	72h-control	0.0869617	0.0570232	0.0299385
EXOSC8	EXOSC8.IR	24h-control	0.123395	0.0807602	0.0426352
EXOSC8	EXOSC8.IR	72h-control	0.160674	0.0807602	0.0799133
FAAP100	FAAP100.IR	24h-control	0.6108	0.207144	0.403656
FAAP100	FAAP100.IR	72h-control	0.502954	0.207144	0.29581
FAM98A	FAM98A.IR	24h-control	0.363452	0.1918	0.171652
FAM98A	FAM98A.IR	72h-control	0.435291	0.1918	0.243491
FASN	FASN.IR	24h-control	0.535585	0.203033	0.332552
FASN	FASN.IR	72h-control	0.142632	0.203033	-0.0604019
FASTKD3	FASTKD3.IR	24h-control	0.238421	0.0708971	0.167524
FASTKD3	FASTKD3.IR	72h-control	0.234723	0.0708971	0.163826
FBXO25	FBXO25.IR	24h-control	0.168636	0.0811318	0.0875045
FBXO25	FBXO25.IR	72h-control	0.226841	0.0811318	0.14571
FBXO42	FBXO42.IR	24h-control	0.4952	0.218869	0.276332
FBXO42	FBXO42.IR	72h-control	0.414935	0.218869	0.196067
FBXO5	FBXO5.IR	24h-control	0.0547091	0.0462601	0.00844901
FBXO5	FBXO5.IR	72h-control	0.123804	0.0462601	0.077544
FBXO7	FBXO7.IR	24h-control	0.125692	0.0740327	0.0516595
FBXO7	FBXO7.IR	72h-control	0.168462	0.0740327	0.0944296
FBXO9	FBXO9.IR	24h-control	0.264628	0.100711	0.163917
FBXO9	FBXO9.IR	72h-control	0.315624	0.100711	0.214913
FCER2	FCER2.IR	24h-control	0.0892736	0.0251721	0.0641015
FCER2	FCER2.IR	72h-control	0.0716896	0.0251721	0.0465175
FCHSD1	FCHSD1.IR	24h-control	0.193998	0.114775	0.0792232
FCHSD1	FCHSD1.IR	72h-control	0.223143	0.114775	0.108368
FERMT3	FERMT3.IR	24h-control	0.143997	0.0568368	0.0871606
FERMT3	FERMT3.IR	72h-control	0.169172	0.0568368	0.112335
FEZ2	FEZ2.IR	24h-control	0.11052	0.164002	-0.0534821
FEZ2	FEZ2.IR	72h-control	0.154785	0.164002	-0.0092167
FGD3	FGD3.IR	24h-control	0.140246	0.0576932	0.0825533
FGD3	FGD3.IR	72h-control	0.149705	0.0576932	0.092012
FGFR1OP2	FGFR1OP2.IR	24h-control	0.136055	0.026088	0.109967
FGFR1OP2	FGFR1OP2.IR	72h-control	0.176293	0.026088	0.150205
FHIP1B	FHIP1B.IR	24h-control	0.422335	0.105514	0.31682
FHIP1B	FHIP1B.IR	72h-control	0.419053	0.105514	0.313539
FHOD1	FHOD1.IR	24h-control	0.804083	0.0715289	0.732554
FHOD1	FHOD1.IR	72h-control	0.55525	0.0715289	0.483721
FIBP	FIBP.IR	24h-control	0.027666	0.0090376	0.0186284
FIBP	FIBP.IR	72h-control	0.0348854	0.0090376	0.0258478
FIP1L1	FIP1L1.IR	24h-control	0.0702942	0.0297709	0.0405232
FIP1L1	FIP1L1.IR	72h-control	0.0953491	0.0297709	0.0655781
FLI1	FLI1.IR	24h-control	0.14938	0.069979	0.0794005
FLI1	FLI1.IR	72h-control	0.180532	0.069979	0.110553
FLYWCH1	FLYWCH1.IR	24h-control	0.236042	0.106274	0.129768
FLYWCH1	FLYWCH1.IR	72h-control	0.239696	0.106274	0.133422
FMNL3	FMNL3.IR	24h-control	0.10551	0.039646	0.0658636
FMNL3	FMNL3.IR	72h-control	0.0663995	0.039646	0.0267535
FNBP4	FNBP4.IR	24h-control	0.336151	0.277366	0.0587852
FNBP4	FNBP4.IR	72h-control	0.326034	0.277366	0.0486689
FOXJ3	FOXJ3.IR	24h-control	0.111924	0.0547999	0.0571245
FOXJ3	FOXJ3.IR	72h-control	0.0997633	0.0547999	0.0449634
FOXO4	FOXO4.IR	24h-control	0.92439	0.533714	0.390676
FOXO4	FOXO4.IR	72h-control	0.65217	0.533714	0.118456
FTH1	FTH1.IR	24h-control	0.0709708	0.106587	-0.0356164
FTH1	FTH1.IR	72h-control	0.040689	0.106587	-0.0658981
FUBP3	FUBP3.IR	24h-control	0.275357	0.100301	0.175056
FUBP3	FUBP3.IR	72h-control	0.278119	0.100301	0.177819
FUCA2	FUCA2.IR	24h-control	0.121815	0.0655511	0.0562638
FUCA2	FUCA2.IR	72h-control	0.165869	0.0655511	0.100318
FXYD5	FXYD5.IR	24h-control	0.0400553	0.00798296	0.0320723
FXYD5	FXYD5.IR	72h-control	0.0457379	0.00798296	0.037755
GABPA	GABPA.IR	24h-control	0.0460879	0.0286503	0.0174376
GABPA	GABPA.IR	72h-control	0.0601336	0.0286503	0.0314833
GBP2	GBP2.IR	24h-control	0.157003	0.120591	0.0364116
GBP2	GBP2.IR	72h-control	0.21053	0.120591	0.0899385
GCDH	GCDH.IR	24h-control	0.416229	0.162298	0.253931
GCDH	GCDH.IR	72h-control	0.259234	0.162298	0.0969361
GCLC	GCLC.IR	24h-control	0.0997694	0.0533416	0.0464278
GCLC	GCLC.IR	72h-control	0.0986395	0.0533416	0.0452979
GDI1	GDI1.IR	24h-control	0.111461	0.0323431	0.0791177
GDI1	GDI1.IR	72h-control	0.0984753	0.0323431	0.0661322
GFM2	GFM2.IR	24h-control	0.175503	0.11214	0.0633632
GFM2	GFM2.IR	72h-control	0.223371	0.11214	0.111231
GFUS	GFUS.IR	24h-control	0.0720348	0.0376483	0.0343864
GFUS	GFUS.IR	72h-control	0.118648	0.0376483	0.0809999
GGA1	GGA1.IR	24h-control	0.43075	0.306588	0.124162
GGA1	GGA1.IR	72h-control	0.381819	0.306588	0.0752308
GHDC	GHDC.IR	24h-control	0.116481	0.0339512	0.0825301
GHDC	GHDC.IR	72h-control	0.161177	0.0339512	0.127226
GIN1	GIN1.IR	24h-control	0.152462	0.0231853	0.129277
GIN1	GIN1.IR	72h-control	0.112635	0.0231853	0.0894498
GNB1	GNB1.IR	24h-control	0.0619397	0.019342	0.0425978
GNB1	GNB1.IR	72h-control	0.0576292	0.019342	0.0382872
GNPAT	GNPAT.IR	24h-control	0.21826	0.112245	0.106016
GNPAT	GNPAT.IR	72h-control	0.299038	0.112245	0.186793
GOLGA1	GOLGA1.IR	24h-control	0.502512	0.235787	0.266726
GOLGA1	GOLGA1.IR	72h-control	0.464378	0.235787	0.228592
GOPC	GOPC.IR	24h-control	0.289326	0.145337	0.143988
GOPC	GOPC.IR	72h-control	0.36447	0.145337	0.219132
GORASP1	GORASP1.IR	24h-control	0.352505	0.16187	0.190634
GORASP1	GORASP1.IR	72h-control	0.243097	0.16187	0.0812266
GPAA1	GPAA1.IR	24h-control	0.320523	0.165977	0.154547
GPAA1	GPAA1.IR	72h-control	0.498166	0.165977	0.33219
GPATCH4	GPATCH4.IR	24h-control	0.148246	0.297086	-0.14884
GPATCH4	GPATCH4.IR	72h-control	0.211745	0.297086	-0.0853409
GPBP1L1	GPBP1L1.IR	24h-control	0.0946581	0.0588269	0.0358312
GPBP1L1	GPBP1L1.IR	72h-control	0.0599101	0.0588269	0.00108313
GPR89A	GPR89A.IR	24h-control	0.0594707	0.021168	0.0383027
GPR89A	GPR89A.IR	72h-control	0.043382	0.021168	0.0222139
GPSM3	GPSM3.IR	24h-control	0.0267034	0.0115178	0.0151856
GPSM3	GPSM3.IR	72h-control	0.0441233	0.0115178	0.0326055
GRK5	GRK5.IR	24h-control	0.038726	0.0255961	0.0131299
GRK5	GRK5.IR	72h-control	0.0582467	0.0255961	0.0326505
GRK6	GRK6.IR	24h-control	0.163444	0.0519812	0.111463
GRK6	GRK6.IR	72h-control	0.174334	0.0519812	0.122353
GRN	GRN.IR	24h-control	0.0678011	0.0227664	0.0450347
GRN	GRN.IR	72h-control	0.0597679	0.0227664	0.0370015
GRSF1	GRSF1.IR	24h-control	0.0421629	0.0239769	0.018186
GRSF1	GRSF1.IR	72h-control	0.0846807	0.0239769	0.0607038
GSAP	GSAP.IR	24h-control	0.191045	0.154562	0.0364822
GSAP	GSAP.IR	72h-control	0.196159	0.154562	0.0415962
GSS	GSS.IR	24h-control	0.0357026	0.209881	-0.174178
GSS	GSS.IR	72h-control	0.0937342	0.209881	-0.116147
GSTK1	GSTK1.IR	24h-control	0.136269	0.030462	0.105807
GSTK1	GSTK1.IR	72h-control	0.176849	0.030462	0.146387
GTF3C3	GTF3C3.IR	24h-control	0.28149	0.11976	0.16173
GTF3C3	GTF3C3.IR	72h-control	0.324999	0.11976	0.205239
GTF3C5	GTF3C5.IR	24h-control	0.112831	0.0584263	0.0544051
GTF3C5	GTF3C5.IR	72h-control	0.149444	0.0584263	0.0910176
GUCD1	GUCD1.IR	24h-control	0.0604128	0.0284763	0.0319364
GUCD1	GUCD1.IR	72h-control	0.0761966	0.0284763	0.0477202
H2AX	H2AX.IR	24h-control	0.84123	0.402017	0.439213
H2AX	H2AX.IR	72h-control	0.571346	0.402017	0.169329
HACD3	HACD3.IR	24h-control	0.0282807	0.0731762	-0.0448955
HACD3	HACD3.IR	72h-control	0.0274004	0.0731762	-0.0457758
HADH	HADH.IR	24h-control	0.0668907	0.039939	0.0269517
HADH	HADH.IR	72h-control	0.129728	0.039939	0.0897895
HADHA	HADHA.IR	24h-control	0.0613456	0.00715769	0.0541879
HADHA	HADHA.IR	72h-control	0.0851058	0.00715769	0.0779481
HCLS1	HCLS1.IR	24h-control	0.0684498	0.0187934	0.0496564
HCLS1	HCLS1.IR	72h-control	0.0748184	0.0187934	0.056025
HDAC1	HDAC1.IR	24h-control	0.12827	0.0436775	0.0845926
HDAC1	HDAC1.IR	72h-control	0.221763	0.0436775	0.178085
HEATR5B	HEATR5B.IR	24h-control	0.232103	0.0876018	0.144502
HEATR5B	HEATR5B.IR	72h-control	0.254938	0.0876018	0.167336
HERC2	HERC2.IR	24h-control	0.0259318	0.0104193	0.0155125
HERC2	HERC2.IR	72h-control	0.0392672	0.0104193	0.028848
HGS	HGS.IR	24h-control	0.881568	0.467758	0.41381
HGS	HGS.IR	72h-control	0.987177	0.467758	0.519418
HIPK3	HIPK3.IR	24h-control	0.0590291	0.0255461	0.033483
HIPK3	HIPK3.IR	72h-control	0.0921833	0.0255461	0.0666372
HIRIP3	HIRIP3.IR	72h-control	0.160038	0.182146	-0.022108
HLA-DOB	HLA-DOB.IR	24h-control	0.0555829	0.0258314	0.0297515
HLA-DOB	HLA-DOB.IR	72h-control	0.082697	0.0258314	0.0568656
HM13	HM13.IR	24h-control	0.0629867	0.0397896	0.0231971
HM13	HM13.IR	72h-control	0.110181	0.0397896	0.0703909
HMGN3	HMGN3.IR	24h-control	0.138563	0.0468748	0.0916881
HMGN3	HMGN3.IR	72h-control	0.103416	0.0468748	0.0565411
HNRNPD	HNRNPD.IR	24h-control	0.208031	0.12048	0.087551
HNRNPD	HNRNPD.IR	72h-control	0.170647	0.12048	0.0501669
HNRNPDL	HNRNPDL.IR	24h-control	0.102813	0.0433958	0.0594167
HNRNPDL	HNRNPDL.IR	72h-control	0.141973	0.0433958	0.0985768
HNRNPR	HNRNPR.IR	24h-control	0.0943247	0.0576078	0.0367169
HNRNPR	HNRNPR.IR	72h-control	0.0942757	0.0576078	0.0366678
HP1BP3	HP1BP3.IR	24h-control	0.147778	0.114416	0.033362
HP1BP3	HP1BP3.IR	72h-control	0.230213	0.114416	0.115797
HPCAL1	HPCAL1.IR	24h-control	0.0989521	0.0555072	0.0434449
HPCAL1	HPCAL1.IR	72h-control	0.119528	0.0555072	0.0640211
HPS1	HPS1.IR	24h-control	0.25495	0.0902837	0.164667
HPS1	HPS1.IR	72h-control	0.226983	0.0902837	0.136699
HSP90AB1	HSP90AB1.IR	24h-control	0.0500228	0.147361	-0.0973385
HSP90AB1	HSP90AB1.IR	72h-control	0.0544478	0.147361	-0.0929135
HYCC1	HYCC1.IR	24h-control	0.0700032	0.0249164	0.0450868
HYCC1	HYCC1.IR	72h-control	0.0649564	0.0249164	0.04004
IARS1	IARS1.IR	24h-control	0.102676	0.0731273	0.0295482
IARS1	IARS1.IR	72h-control	0.164037	0.0731273	0.0909099
ICE2	ICE2.IR	24h-control	0.261021	0.0764577	0.184564
ICE2	ICE2.IR	72h-control	0.237848	0.0764577	0.16139
IDH3A	IDH3A.IR	24h-control	0.0964944	0.0454418	0.0510526
IDH3A	IDH3A.IR	72h-control	0.0993878	0.0454418	0.053946
IDH3B	IDH3B.IR	24h-control	0.789451	0.66552	0.12393
IDH3B	IDH3B.IR	72h-control	0.849772	0.66552	0.184252
IDI1	IDI1.IR	24h-control	0.0378627	0.0637756	-0.0259128
IDI1	IDI1.IR	72h-control	0.0525263	0.0637756	-0.0112492
IDS	IDS.IR	24h-control	0.0885802	0.230457	-0.141877
IDS	IDS.IR	72h-control	0.0888457	0.230457	-0.141611
IFI16	IFI16.IR	24h-control	0.193447	0.0951125	0.0983346
IFI16	IFI16.IR	72h-control	0.226215	0.0951125	0.131102
IFI44	IFI44.IR	24h-control	0.291304	0.148902	0.142402
IFI44	IFI44.IR	72h-control	0.392971	0.148902	0.244069
IFI44L	IFI44L.IR	24h-control	0.128251	0.0347652	0.0934854
IFI44L	IFI44L.IR	72h-control	0.157571	0.0347652	0.122806
IFIH1	IFIH1.IR	24h-control	0.0905844	0.0383638	0.0522206
IFIH1	IFIH1.IR	72h-control	0.120782	0.0383638	0.0824185
IFNGR1	IFNGR1.IR	24h-control	0.102336	0.0447216	0.0576147
IFNGR1	IFNGR1.IR	72h-control	0.0911678	0.0447216	0.0464462
IFT25	IFT25.IR	24h-control	0.0745697	0.0468433	0.0277264
IFT25	IFT25.IR	72h-control	0.106262	0.0468433	0.0594188
IFT57	IFT57.IR	24h-control	0.136281	0.0543227	0.0819584
IFT57	IFT57.IR	72h-control	0.127089	0.0543227	0.0727664
IKBKB	IKBKB.IR	24h-control	0.356317	0.169611	0.186706
IKBKB	IKBKB.IR	72h-control	0.427569	0.169611	0.257958
IKZF5	IKZF5.IR	24h-control	0.221538	0.137311	0.0842275
IKZF5	IKZF5.IR	72h-control	0.36994	0.137311	0.232629
IL10RA	IL10RA.IR	24h-control	0.302906	0.277198	0.0257087
IL10RA	IL10RA.IR	72h-control	0.359878	0.277198	0.0826801
IL2RG	IL2RG.IR	24h-control	0.0613387	0.0782663	-0.0169276
IL2RG	IL2RG.IR	72h-control	0.048971	0.0782663	-0.0292953
IL4R	IL4R.IR	24h-control	0.0937872	0.0280082	0.065779
IL4R	IL4R.IR	72h-control	0.113444	0.0280082	0.0854355
ILF2	ILF2.IR	24h-control	0.0383925	0.100568	-0.0621752
ILF2	ILF2.IR	72h-control	0.0566464	0.100568	-0.0439213
INPP5D	INPP5D.IR	24h-control	0.10353	0.0936834	0.00984647
INPP5D	INPP5D.IR	72h-control	0.142581	0.0936834	0.0488976
INPP5K	INPP5K.IR	24h-control	0.0228796	0.0494746	-0.026595
INPP5K	INPP5K.IR	72h-control	0.0465402	0.0494746	-0.00293441
INTS14	INTS14.IR	24h-control	0.0894537	0.036858	0.0525957
INTS14	INTS14.IR	72h-control	0.0844872	0.036858	0.0476292
INTS2	INTS2.IR	24h-control	0.0520238	0.155182	-0.103158
INTS2	INTS2.IR	72h-control	0.0486906	0.155182	-0.106491
INTS7	INTS7.IR	24h-control	0.480874	0.687143	-0.206269
INTS7	INTS7.IR	72h-control	0.595603	0.687143	-0.0915399
INTS8	INTS8.IR	24h-control	0.191054	0.0891428	0.101911
INTS8	INTS8.IR	72h-control	0.251264	0.0891428	0.162121
IPPK	IPPK.IR	24h-control	0.309178	0.14885	0.160328
IPPK	IPPK.IR	72h-control	0.288347	0.14885	0.139497
IRAG2	IRAG2.IR	24h-control	0.261976	0.149511	0.112465
IRAG2	IRAG2.IR	72h-control	0.291764	0.149511	0.142253
IRAK4	IRAK4.IR	24h-control	0.18267	0.0772092	0.105461
IRAK4	IRAK4.IR	72h-control	0.218098	0.0772092	0.140889
IRF5	IRF5.IR	24h-control	0.0856821	0.0195832	0.0660989
IRF5	IRF5.IR	72h-control	0.139024	0.0195832	0.119441
IRF7	IRF7.IR	24h-control	0.591569	0.691945	-0.100375
IRF7	IRF7.IR	72h-control	0.598544	0.691945	-0.0934008
IRF8	IRF8.IR	24h-control	0.160319	0.111836	0.0484831
IRF8	IRF8.IR	72h-control	0.184467	0.111836	0.0726315
ISCU	ISCU.IR	24h-control	0.0346948	0.0239128	0.010782
ISCU	ISCU.IR	72h-control	0.0506287	0.0239128	0.026716
IST1	IST1.IR	24h-control	0.13574	0.0992769	0.0364634
IST1	IST1.IR	72h-control	0.177283	0.0992769	0.0780059
ITGB1	ITGB1.IR	24h-control	0.0265606	0.0152203	0.0113403
ITGB1	ITGB1.IR	72h-control	0.035669	0.0152203	0.0204486
ITGB1BP1	ITGB1BP1.IR	24h-control	0.0787465	0.0158108	0.0629356
ITGB1BP1	ITGB1BP1.IR	72h-control	0.134943	0.0158108	0.119132
ITGB2	ITGB2.IR	24h-control	0.110838	0.020211	0.0906268
ITGB2	ITGB2.IR	72h-control	0.0569532	0.020211	0.0367422
ITGB7	ITGB7.IR	24h-control	0.0634485	0.0163707	0.0470778
ITGB7	ITGB7.IR	72h-control	0.0660318	0.0163707	0.0496611
ITPR3	ITPR3.IR	24h-control	0.341495	0.138013	0.203481
ITPR3	ITPR3.IR	72h-control	0.237258	0.138013	0.0992453
IWS1	IWS1.IR	24h-control	0.125144	0.0485619	0.0765823
IWS1	IWS1.IR	72h-control	0.173894	0.0485619	0.125332
JADE1	JADE1.IR	24h-control	0.0887174	0.0405183	0.0481991
JADE1	JADE1.IR	72h-control	0.0772929	0.0405183	0.0367746
JADE2	JADE2.IR	24h-control	0.068567	0.0313533	0.0372137
JADE2	JADE2.IR	72h-control	0.0691488	0.0313533	0.0377955
JAK1	JAK1.IR	24h-control	0.0912445	0.0859528	0.0052917
JAK1	JAK1.IR	72h-control	0.118438	0.0859528	0.0324857
JAK2	JAK2.IR	24h-control	0.841655	0.731592	0.110063
JAK2	JAK2.IR	72h-control	0.825406	0.731592	0.0938148
JKAMP	JKAMP.IR	24h-control	0.15596	0.0392292	0.116731
JKAMP	JKAMP.IR	72h-control	0.207162	0.0392292	0.167933
JMJD6	JMJD6.IR	24h-control	0.147637	0.118566	0.0290707
JMJD6	JMJD6.IR	72h-control	0.202254	0.118566	0.0836876
KANSL2	KANSL2.IR	24h-control	0.380233	0.203702	0.17653
KANSL2	KANSL2.IR	72h-control	0.342829	0.203702	0.139127
KARS1	KARS1.IR	24h-control	0.0265018	0.0095178	0.016984
KARS1	KARS1.IR	72h-control	0.0233446	0.0095178	0.0138268
KAT2A	KAT2A.IR	24h-control	0.165239	0.0359678	0.129271
KAT2A	KAT2A.IR	72h-control	0.166337	0.0359678	0.130369
KCTD18	KCTD18.IR	24h-control	0.089639	0.0190674	0.0705716
KCTD18	KCTD18.IR	72h-control	0.145294	0.0190674	0.126227
KCTD5	KCTD5.IR	24h-control	0.109998	0.0378584	0.0721399
KCTD5	KCTD5.IR	72h-control	0.150896	0.0378584	0.113037
KHDC4	KHDC4.IR	24h-control	0.107267	0.0860966	0.0211702
KHDC4	KHDC4.IR	72h-control	0.259632	0.0860966	0.173535
KIZ	KIZ.IR	24h-control	0.0394051	0.084188	-0.0447829
KIZ	KIZ.IR	72h-control	0.0804637	0.084188	-0.00372433
KLHDC3	KLHDC3.IR	24h-control	0.112397	0.0624173	0.0499793
KLHDC3	KLHDC3.IR	72h-control	0.0855074	0.0624173	0.0230901
KLHDC4	KLHDC4.IR	24h-control	0.510665	0.219926	0.290739
KLHDC4	KLHDC4.IR	72h-control	0.38275	0.219926	0.162824
KLHL36	KLHL36.IR	24h-control	0.274579	0.0791614	0.195418
KLHL36	KLHL36.IR	72h-control	0.265917	0.0791614	0.186755
L3MBTL2	L3MBTL2.IR	24h-control	0.0622965	0.0361122	0.0261843
L3MBTL2	L3MBTL2.IR	72h-control	0.160825	0.0361122	0.124713
LAMP1	LAMP1.IR	24h-control	0.119752	0.04735	0.0724016
LAMP1	LAMP1.IR	72h-control	0.110168	0.04735	0.0628177
LAMP2	LAMP2.IR	24h-control	0.0402559	0.0160363	0.0242196
LAMP2	LAMP2.IR	72h-control	0.0419736	0.0160363	0.0259373
LAMTOR1	LAMTOR1.IR	24h-control	0.0176875	0.00739169	0.0102958
LAMTOR1	LAMTOR1.IR	72h-control	0.0237612	0.00739169	0.0163695
LAMTOR3	LAMTOR3.IR	24h-control	0.0747661	0.205449	-0.130683
LAMTOR3	LAMTOR3.IR	72h-control	0.113797	0.205449	-0.0916518
LAP3	LAP3.IR	24h-control	0.179406	0.258708	-0.0793014
LAP3	LAP3.IR	72h-control	0.227171	0.258708	-0.0315371
LAPTM4A	LAPTM4A.IR	24h-control	0.0856392	0.048322	0.0373172
LAPTM4A	LAPTM4A.IR	72h-control	0.133226	0.048322	0.084904
LARP7	LARP7.IR	24h-control	0.0778851	0.0244331	0.0534519
LARP7	LARP7.IR	72h-control	0.106783	0.0244331	0.0823496
LBHD1	LBHD1.IR	24h-control	0.658828	0.291097	0.367731
LBHD1	LBHD1.IR	72h-control	0.680456	0.291097	0.389359
LDLRAP1	LDLRAP1.IR	24h-control	0.0602472	0.0193416	0.0409056
LDLRAP1	LDLRAP1.IR	72h-control	0.104083	0.0193416	0.0847409
LEMD3	LEMD3.IR	24h-control	0.494908	0.286495	0.208413
LEMD3	LEMD3.IR	72h-control	0.510122	0.286495	0.223627
LETM1	LETM1.IR	24h-control	0.115626	0.0295407	0.086085
LETM1	LETM1.IR	72h-control	0.134675	0.0295407	0.105134
LGALS8	LGALS8.IR	24h-control	0.180339	0.0818204	0.0985183
LGALS8	LGALS8.IR	72h-control	0.253013	0.0818204	0.171192
LGALS9	LGALS9.IR	24h-control	0.0847088	0.0219548	0.062754
LGALS9	LGALS9.IR	72h-control	0.11936	0.0219548	0.0974057
LINS1	LINS1.IR	24h-control	0.206942	0.0228581	0.184084
LINS1	LINS1.IR	72h-control	0.222895	0.0228581	0.200037
LMBR1L	LMBR1L.IR	24h-control	0.138758	0.320835	-0.182077
LMBR1L	LMBR1L.IR	72h-control	0.0953969	0.320835	-0.225438
LMF2	LMF2.IR	24h-control	0.33865	0.1791	0.15955
LMF2	LMF2.IR	72h-control	0.365863	0.1791	0.186762
LONP1	LONP1.IR	24h-control	0.0932479	0.203022	-0.109774
LONP1	LONP1.IR	72h-control	0.0375961	0.203022	-0.165426
LPCAT1	LPCAT1.IR	24h-control	0.148621	0.0970556	0.0515653
LPCAT1	LPCAT1.IR	72h-control	0.187759	0.0970556	0.0907035
LPCAT4	LPCAT4.IR	24h-control	0.172065	0.0513298	0.120735
LPCAT4	LPCAT4.IR	72h-control	0.247451	0.0513298	0.196121
LRCH4	LRCH4.IR	24h-control	0.0838624	0.0373608	0.0465016
LRCH4	LRCH4.IR	72h-control	0.0850949	0.0373608	0.0477341
LRRC45	LRRC45.IR	24h-control	0.380984	0.267593	0.113391
LRRC45	LRRC45.IR	72h-control	0.926047	0.267593	0.658454
LSP1	LSP1.IR	24h-control	0.04179	0.00864917	0.0331408
LSP1	LSP1.IR	72h-control	0.06104	0.00864917	0.0523908
LTA4H	LTA4H.IR	24h-control	0.048556	0.00826597	0.04029
LTA4H	LTA4H.IR	72h-control	0.0650652	0.00826597	0.0567992
MACF1	MACF1.IR	24h-control	0.0477215	0.0211984	0.0265231
MACF1	MACF1.IR	72h-control	0.0596085	0.0211984	0.0384101
MAEA	MAEA.IR	24h-control	0.0860837	0.0442128	0.0418709
MAEA	MAEA.IR	72h-control	0.0972427	0.0442128	0.0530299
MAF1	MAF1.IR	24h-control	0.345014	0.617904	-0.27289
MAF1	MAF1.IR	72h-control	0.376747	0.617904	-0.241157
MAN1B1	MAN1B1.IR	24h-control	0.203309	0.0519661	0.151343
MAN1B1	MAN1B1.IR	72h-control	0.181755	0.0519661	0.129789
MAN2A2	MAN2A2.IR	24h-control	0.186378	0.0603555	0.126023
MAN2A2	MAN2A2.IR	72h-control	0.251412	0.0603555	0.191057
MAN2B2	MAN2B2.IR	24h-control	0.100826	0.0457685	0.0550576
MAN2B2	MAN2B2.IR	72h-control	0.123873	0.0457685	0.0781044
MAP3K11	MAP3K11.IR	24h-control	0.133652	0.0290505	0.104602
MAP3K11	MAP3K11.IR	72h-control	0.0729821	0.0290505	0.0439316
MAPKAPK5	MAPKAPK5.IR	24h-control	0.100763	0.0759772	0.0247857
MAPKAPK5	MAPKAPK5.IR	72h-control	0.195411	0.0759772	0.119434
MASTL	MASTL.IR	24h-control	0.0955077	0.0597915	0.0357162
MASTL	MASTL.IR	72h-control	0.16351	0.0597915	0.103719
MAT2B	MAT2B.IR	24h-control	0.0389585	0.0164319	0.0225266
MAT2B	MAT2B.IR	72h-control	0.0635636	0.0164319	0.0471317
MATR3	MATR3.IR	24h-control	0.12295	0.0945441	0.0284055
MATR3	MATR3.IR	72h-control	0.156751	0.0945441	0.0622064
MAU2	MAU2.IR	24h-control	0.192165	0.157898	0.0342675
MAU2	MAU2.IR	72h-control	0.331791	0.157898	0.173893
MBD4	MBD4.IR	24h-control	0.128698	0.0653061	0.0633918
MBD4	MBD4.IR	72h-control	0.124484	0.0653061	0.0591777
MDM1	MDM1.IR	24h-control	0.173787	0.0717634	0.102024
MDM1	MDM1.IR	72h-control	0.278758	0.0717634	0.206995
MECP2	MECP2.IR	24h-control	0.705427	0.98915	-0.283723
MECP2	MECP2.IR	72h-control	0.747024	0.98915	-0.242126
MEF2C	MEF2C.IR	24h-control	0.0733244	0.0296865	0.043638
MEF2C	MEF2C.IR	72h-control	0.0841227	0.0296865	0.0544362
METAP1	METAP1.IR	24h-control	0.223909	0.167473	0.0564364
METAP1	METAP1.IR	72h-control	0.253092	0.167473	0.0856193
METTL26	METTL26.IR	24h-control	0.163106	0.0974155	0.0656906
METTL26	METTL26.IR	72h-control	0.295665	0.0974155	0.198249
METTL2B	METTL2B.IR	24h-control	0.2826	0.369318	-0.0867182
METTL2B	METTL2B.IR	72h-control	0.26215	0.369318	-0.107168
METTL5	METTL5.IR	24h-control	0.174251	0.0878731	0.0863782
METTL5	METTL5.IR	72h-control	0.285669	0.0878731	0.197796
MFN1	MFN1.IR	24h-control	0.292766	0.128062	0.164704
MFN1	MFN1.IR	72h-control	0.29347	0.128062	0.165407
MFSD1	MFSD1.IR	24h-control	0.15317	0.0791675	0.0740027
MFSD1	MFSD1.IR	72h-control	0.155532	0.0791675	0.0763647
MGRN1	MGRN1.IR	24h-control	0.104499	0.0293575	0.0751418
MGRN1	MGRN1.IR	72h-control	0.0883759	0.0293575	0.0590184
MICB	MICB.IR	24h-control	0.100364	0.0502536	0.0501106
MICB	MICB.IR	72h-control	0.133629	0.0502536	0.0833749
MIGA2	MIGA2.IR	24h-control	0.56188	0.343573	0.218307
MIGA2	MIGA2.IR	72h-control	0.380213	0.343573	0.0366396
MINK1	MINK1.IR	24h-control	0.320135	0.210911	0.109224
MINK1	MINK1.IR	72h-control	0.168301	0.210911	-0.0426104
MIOS	MIOS.IR	24h-control	0.133096	0.069831	0.0632649
MIOS	MIOS.IR	72h-control	0.148371	0.069831	0.07854
MITD1	MITD1.IR	24h-control	0.179458	0.0782582	0.1012
MITD1	MITD1.IR	72h-control	0.186073	0.0782582	0.107815
MLF2	MLF2.IR	24h-control	0.58148	0.322666	0.258814
MLF2	MLF2.IR	72h-control	0.487215	0.322666	0.164549
MLKL	MLKL.IR	24h-control	0.289086	0.138957	0.150129
MLKL	MLKL.IR	72h-control	0.267264	0.138957	0.128308
MLX	MLX.IR	24h-control	0.070234	0.0419359	0.0282981
MLX	MLX.IR	72h-control	0.1627	0.0419359	0.120764
MMADHC	MMADHC.IR	24h-control	0.0818663	0.049048	0.0328183
MMADHC	MMADHC.IR	72h-control	0.172087	0.049048	0.123039
MMS19	MMS19.IR	24h-control	0.445096	0.20873	0.236366
MMS19	MMS19.IR	72h-control	0.384121	0.20873	0.175391
MMUT	MMUT.IR	24h-control	0.157294	0.0505786	0.106716
MMUT	MMUT.IR	72h-control	0.148076	0.0505786	0.0974973
MNDA	MNDA.IR	24h-control	0.0267827	0.00956701	0.0172157
MNDA	MNDA.IR	72h-control	0.0474766	0.00956701	0.0379096
MOV10	MOV10.IR	24h-control	0.262611	0.077708	0.184903
MOV10	MOV10.IR	72h-control	0.195072	0.077708	0.117364
MPC2	MPC2.IR	24h-control	0.0096069	0.0462915	-0.0366846
MPC2	MPC2.IR	72h-control	0.0326108	0.0462915	-0.0136807
MPHOSPH10	MPHOSPH10.IR	24h-control	0.187707	0.0738984	0.113808
MPHOSPH10	MPHOSPH10.IR	72h-control	0.160624	0.0738984	0.0867254
MPI	MPI.IR	24h-control	0.121216	0.0400411	0.0811753
MPI	MPI.IR	72h-control	0.191335	0.0400411	0.151294
MPPE1	MPPE1.IR	24h-control	0.219775	0.0802738	0.139501
MPPE1	MPPE1.IR	72h-control	0.189174	0.0802738	0.1089
MRPL16	MRPL16.IR	72h-control	0.0862685	0.0429624	0.0433061
MRPS27	MRPS27.IR	24h-control	0.0881338	0.0351034	0.0530304
MRPS27	MRPS27.IR	72h-control	0.0961294	0.0351034	0.061026
MRPS31	MRPS31.IR	24h-control	0.123477	0.014147	0.10933
MRPS31	MRPS31.IR	72h-control	0.102807	0.014147	0.0886599
MRPS5	MRPS5.IR	24h-control	0.0710225	0.0236223	0.0474002
MRPS5	MRPS5.IR	72h-control	0.103711	0.0236223	0.0800889
MSL1	MSL1.IR	24h-control	0.280779	0.0605432	0.220236
MSL1	MSL1.IR	72h-control	0.257504	0.0605432	0.196961
MTERF4	MTERF4.IR	24h-control	0.256035	0.142115	0.11392
MTERF4	MTERF4.IR	72h-control	0.259913	0.142115	0.117798
MTG1	MTG1.IR	24h-control	0.23052	0.167695	0.0628247
MTG1	MTG1.IR	72h-control	0.331592	0.167695	0.163896
MTHFD1	MTHFD1.IR	24h-control	0.251746	0.084534	0.167212
MTHFD1	MTHFD1.IR	72h-control	0.267261	0.084534	0.182727
MTMR3	MTMR3.IR	24h-control	0.112835	0.0634795	0.0493554
MTMR3	MTMR3.IR	72h-control	0.133925	0.0634795	0.0704457
MTMR6	MTMR6.IR	24h-control	0.0578751	0.170176	-0.112301
MTMR6	MTMR6.IR	72h-control	0.0558056	0.170176	-0.11437
MTX1	MTX1.IR	24h-control	0.0952724	0.196577	-0.101305
MTX1	MTX1.IR	72h-control	0.119184	0.196577	-0.0773925
MUL1	MUL1.IR	24h-control	0.0896655	0.0952931	-0.0056276
MUL1	MUL1.IR	72h-control	0.256982	0.0952931	0.161689
MUTYH	MUTYH.IR	24h-control	0.28578	0.116131	0.169648
MUTYH	MUTYH.IR	72h-control	0.204177	0.116131	0.088046
MYDGF	MYDGF.IR	24h-control	0.0427162	0.0194203	0.0232959
MYDGF	MYDGF.IR	72h-control	0.0621073	0.0194203	0.042687
MYLIP	MYLIP.IR	24h-control	0.317289	0.552949	-0.23566
MYLIP	MYLIP.IR	72h-control	0.355182	0.552949	-0.197766
MYNN	MYNN.IR	24h-control	0.230428	0.119161	0.111267
MYNN	MYNN.IR	72h-control	0.234608	0.119161	0.115447
MYO18A	MYO18A.IR	24h-control	0.529212	0.713796	-0.184584
MYO18A	MYO18A.IR	72h-control	0.499338	0.713796	-0.214458
MYO19	MYO19.IR	24h-control	0.506555	0.306316	0.200239
MYO19	MYO19.IR	72h-control	0.523479	0.306316	0.217162
MYO1G	MYO1G.IR	24h-control	0.636811	0.555421	0.0813896
MYO1G	MYO1G.IR	72h-control	0.672704	0.555421	0.117283
N4BP2L2	N4BP2L2.IR	24h-control	0.0625721	0.0279741	0.034598
N4BP2L2	N4BP2L2.IR	72h-control	0.114167	0.0279741	0.0861933
NAA35	NAA35.IR	24h-control	0.483417	0.365299	0.118118
NAA35	NAA35.IR	72h-control	0.501892	0.365299	0.136593
NABP1	NABP1.IR	24h-control	0.301517	0.154434	0.147083
NABP1	NABP1.IR	72h-control	0.32031	0.154434	0.165876
NADSYN1	NADSYN1.IR	24h-control	0.21632	0.122276	0.0940444
NADSYN1	NADSYN1.IR	72h-control	0.315749	0.122276	0.193473
NAP1L4	NAP1L4.IR	24h-control	0.259026	0.193808	0.0652179
NAP1L4	NAP1L4.IR	72h-control	0.281599	0.193808	0.0877902
NARF	NARF.IR	24h-control	0.261279	0.0611899	0.200089
NARF	NARF.IR	72h-control	0.191538	0.0611899	0.130348
NAXD	NAXD.IR	24h-control	0.580885	0.471453	0.109432
NAXD	NAXD.IR	72h-control	0.722653	0.471453	0.2512
NCAPD2	NCAPD2.IR	24h-control	0.97925	0.984086	-0.00483587
NCAPD2	NCAPD2.IR	72h-control	0.945108	0.984086	-0.0389781
NCAPH	NCAPH.IR	24h-control	0.845492	0.731176	0.114316
NCAPH	NCAPH.IR	72h-control	0.348464	0.731176	-0.382712
NCDN	NCDN.IR	24h-control	0.217882	0.0921903	0.125692
NCDN	NCDN.IR	72h-control	0.311697	0.0921903	0.219507
NCF1	NCF1.IR	24h-control	0.293322	0.127126	0.166196
NCF1	NCF1.IR	72h-control	0.252061	0.127126	0.124935
NCF4	NCF4.IR	24h-control	0.118963	0.0859949	0.0329684
NCF4	NCF4.IR	72h-control	0.158572	0.0859949	0.0725772
NCKAP5L	NCKAP5L.IR	24h-control	0.354161	0.194015	0.160147
NCKAP5L	NCKAP5L.IR	72h-control	0.392496	0.194015	0.198481
NCOA4	NCOA4.IR	24h-control	0.0354791	0.0253315	0.0101476
NCOA4	NCOA4.IR	72h-control	0.056318	0.0253315	0.0309865
NDUFA10	NDUFA10.IR	24h-control	0.052735	0.0165677	0.0361673
NDUFA10	NDUFA10.IR	72h-control	0.0618774	0.0165677	0.0453097
NDUFAF6	NDUFAF6.IR	24h-control	0.326338	0.202224	0.124114
NDUFAF6	NDUFAF6.IR	72h-control	0.423511	0.202224	0.221287
NDUFB10	NDUFB10.IR	24h-control	0.0667472	0.114492	-0.047745
NDUFB10	NDUFB10.IR	72h-control	0.0340704	0.114492	-0.0804217
NDUFS1	NDUFS1.IR	24h-control	0.0774225	0.0245057	0.0529168
NDUFS1	NDUFS1.IR	72h-control	0.0947813	0.0245057	0.0702756
NDUFS8	NDUFS8.IR	24h-control	0.0615727	0.0297137	0.0318589
NDUFS8	NDUFS8.IR	72h-control	0.0564318	0.0297137	0.026718
NDUFV2	NDUFV2.IR	24h-control	0.0403599	0.0123726	0.0279873
NDUFV2	NDUFV2.IR	72h-control	0.0418843	0.0123726	0.0295117
NECAP2	NECAP2.IR	24h-control	0.0561676	0.0186524	0.0375153
NECAP2	NECAP2.IR	72h-control	0.0790199	0.0186524	0.0603675
NEDD9	NEDD9.IR	24h-control	0.526221	0.660177	-0.133956
NEDD9	NEDD9.IR	72h-control	0.490023	0.660177	-0.170154
NELFA	NELFA.IR	24h-control	0.105124	0.0262744	0.0788493
NELFA	NELFA.IR	72h-control	0.0887445	0.0262744	0.0624701
NELFCD	NELFCD.IR	24h-control	0.922884	0.995448	-0.0725634
NELFCD	NELFCD.IR	72h-control	0.966948	0.995448	-0.0284995
NFATC2IP	NFATC2IP.IR	24h-control	0.291219	0.0524337	0.238786
NFATC2IP	NFATC2IP.IR	72h-control	0.250969	0.0524337	0.198535
NFKBIZ	NFKBIZ.IR	24h-control	0.870457	0.462075	0.408382
NFKBIZ	NFKBIZ.IR	72h-control	0.867829	0.462075	0.405754
NHERF1	NHERF1.IR	24h-control	0.0757415	0.0137342	0.0620073
NHERF1	NHERF1.IR	72h-control	0.0547897	0.0137342	0.0410555
NIF3L1	NIF3L1.IR	24h-control	0.123848	0.20606	-0.0822114
NIF3L1	NIF3L1.IR	72h-control	0.0720596	0.20606	-0.134
NIFK	NIFK.IR	24h-control	0.19148	0.137466	0.0540137
NIFK	NIFK.IR	72h-control	0.231784	0.137466	0.0943184
NISCH	NISCH.IR	24h-control	0.240534	0.141305	0.099229
NISCH	NISCH.IR	72h-control	0.238533	0.141305	0.0972282
NLRC3	NLRC3.IR	24h-control	0.934945	0.693468	0.241477
NLRC3	NLRC3.IR	72h-control	0.970823	0.693468	0.277355
NMI	NMI.IR	24h-control	0.0544632	0.0159483	0.0385149
NMI	NMI.IR	72h-control	0.0881607	0.0159483	0.0722124
NMT1	NMT1.IR	24h-control	0.0522399	0.0278147	0.0244252
NMT1	NMT1.IR	72h-control	0.0815457	0.0278147	0.053731
NNT	NNT.IR	24h-control	0.234855	0.0666987	0.168156
NNT	NNT.IR	72h-control	0.269835	0.0666987	0.203136
NOL11	NOL11.IR	24h-control	0.102448	0.0408315	0.0616163
NOL11	NOL11.IR	72h-control	0.0841308	0.0408315	0.0432993
NOMO3	NOMO3.IR	24h-control	0.328699	0.183542	0.145157
NOMO3	NOMO3.IR	72h-control	0.427223	0.183542	0.243681
NOP58	NOP58.IR	24h-control	0.0338941	0.121287	-0.0873924
NOP58	NOP58.IR	72h-control	0.0877126	0.121287	-0.0335739
NSD2	NSD2.IR	24h-control	0.0975535	0.0630747	0.0344788
NSD2	NSD2.IR	72h-control	0.0672268	0.0630747	0.00415209
NSD3	NSD3.IR	24h-control	0.113593	0.0295774	0.0840153
NSD3	NSD3.IR	72h-control	0.120959	0.0295774	0.0913815
NT5C2	NT5C2.IR	24h-control	0.315641	0.11034	0.205301
NT5C2	NT5C2.IR	72h-control	0.30818	0.11034	0.197839
NT5DC1	NT5DC1.IR	24h-control	0.108172	0.0544981	0.0536743
NT5DC1	NT5DC1.IR	72h-control	0.154707	0.0544981	0.100209
NUMB	NUMB.IR	24h-control	0.0973151	0.0491673	0.0481478
NUMB	NUMB.IR	72h-control	0.126683	0.0491673	0.0775157
NUP160	NUP160.IR	24h-control	0.274466	0.0451759	0.22929
NUP160	NUP160.IR	72h-control	0.325269	0.0451759	0.280094
NUP205	NUP205.IR	24h-control	0.0586856	0.228434	-0.169748
NUP205	NUP205.IR	72h-control	0.128848	0.228434	-0.0995857
NUP210	NUP210.IR	24h-control	0.122914	0.0558382	0.067076
NUP210	NUP210.IR	72h-control	0.143902	0.0558382	0.0880633
NUP85	NUP85.IR	24h-control	0.16095	0.501181	-0.340231
NUP85	NUP85.IR	72h-control	0.343227	0.501181	-0.157954
ODF2	ODF2.IR	24h-control	0.0808406	0.0234993	0.0573412
ODF2	ODF2.IR	72h-control	0.126088	0.0234993	0.102588
OFD1	OFD1.IR	24h-control	0.127003	0.0548935	0.0721094
OFD1	OFD1.IR	72h-control	0.12682	0.0548935	0.0719263
OGA	OGA.IR	24h-control	0.319761	0.207622	0.112139
OGA	OGA.IR	72h-control	0.378262	0.207622	0.17064
OS9	OS9.IR	24h-control	0.116365	0.0469458	0.0694192
OS9	OS9.IR	72h-control	0.17117	0.0469458	0.124224
OSBPL2	OSBPL2.IR	24h-control	0.21734	0.0532141	0.164126
OSBPL2	OSBPL2.IR	72h-control	0.272442	0.0532141	0.219228
OXA1L	OXA1L.IR	24h-control	0.106279	0.0658339	0.0404447
OXA1L	OXA1L.IR	72h-control	0.191301	0.0658339	0.125467
P4HB	P4HB.IR	24h-control	0.11385	0.0206914	0.0931587
P4HB	P4HB.IR	72h-control	0.0965141	0.0206914	0.0758228
P4HTM	P4HTM.IR	24h-control	0.57778	0.279667	0.298113
P4HTM	P4HTM.IR	72h-control	0.590038	0.279667	0.310371
PACC1	PACC1.IR	24h-control	0.137543	0.0602606	0.0772822
PACC1	PACC1.IR	72h-control	0.147379	0.0602606	0.087118
PACSIN2	PACSIN2.IR	24h-control	0.112532	0.0695334	0.0429983
PACSIN2	PACSIN2.IR	72h-control	0.136583	0.0695334	0.0670494
PAIP1	PAIP1.IR	24h-control	0.0291949	0.010162	0.0190329
PAIP1	PAIP1.IR	72h-control	0.0509702	0.010162	0.0408082
PAK1	PAK1.IR	24h-control	0.125898	0.0657912	0.0601071
PAK1	PAK1.IR	72h-control	0.167839	0.0657912	0.102048
PANK2	PANK2.IR	24h-control	0.0624039	0.0132994	0.0491045
PANK2	PANK2.IR	72h-control	0.0894076	0.0132994	0.0761082
PARP1	PARP1.IR	24h-control	0.115401	0.0683384	0.0470625
PARP1	PARP1.IR	72h-control	0.172406	0.0683384	0.104068
PARP12	PARP12.IR	24h-control	0.503005	0.272942	0.230063
PARP12	PARP12.IR	72h-control	0.622121	0.272942	0.349179
PARP16	PARP16.IR	24h-control	0.0983218	0.0137487	0.0845731
PARP16	PARP16.IR	72h-control	0.0987233	0.0137487	0.0849746
PARP8	PARP8.IR	24h-control	0.155706	0.115011	0.0406951
PARP8	PARP8.IR	72h-control	0.163653	0.115011	0.0486421
PASK	PASK.IR	24h-control	0.337591	0.23984	0.0977503
PASK	PASK.IR	72h-control	0.408761	0.23984	0.16892
PAXBP1	PAXBP1.IR	24h-control	0.226023	0.455637	-0.229614
PAXBP1	PAXBP1.IR	72h-control	0.284882	0.455637	-0.170755
PCM1	PCM1.IR	24h-control	0.120637	0.0402151	0.0804216
PCM1	PCM1.IR	72h-control	0.125944	0.0402151	0.0857284
PCNA	PCNA.IR	24h-control	0.157609	0.28508	-0.127471
PCNA	PCNA.IR	72h-control	0.172266	0.28508	-0.112815
PCNP	PCNP.IR	24h-control	0.0594696	0.0788571	-0.0193875
PCNP	PCNP.IR	72h-control	0.164358	0.0788571	0.0855005
PCSK7	PCSK7.IR	24h-control	0.268454	0.213019	0.0554349
PCSK7	PCSK7.IR	72h-control	0.320531	0.213019	0.107512
PDAP1	PDAP1.IR	24h-control	0.0664773	0.0512429	0.0152344
PDAP1	PDAP1.IR	72h-control	0.098395	0.0512429	0.0471521
PDCD2	PDCD2.IR	24h-control	0.102386	0.195248	-0.0928624
PDCD2	PDCD2.IR	72h-control	0.0575673	0.195248	-0.137681
PDCD4	PDCD4.IR	24h-control	0.168698	0.140103	0.0285941
PDCD4	PDCD4.IR	72h-control	0.209696	0.140103	0.0695926
PDCD6	PDCD6.IR	24h-control	0.0681962	0.0356217	0.0325745
PDCD6	PDCD6.IR	72h-control	0.109123	0.0356217	0.0735015
PDCD6IP	PDCD6IP.IR	24h-control	0.152553	0.0545212	0.0980314
PDCD6IP	PDCD6IP.IR	72h-control	0.223493	0.0545212	0.168972
PDE4B	PDE4B.IR	24h-control	0.4098	0.218047	0.191752
PDE4B	PDE4B.IR	72h-control	0.452467	0.218047	0.23442
PDK3	PDK3.IR	24h-control	0.161267	0.0745258	0.0867411
PDK3	PDK3.IR	72h-control	0.143943	0.0745258	0.0694176
PDPR	PDPR.IR	24h-control	0.186097	0.0860437	0.100054
PDPR	PDPR.IR	72h-control	0.178516	0.0860437	0.0924719
PEF1	PEF1.IR	24h-control	0.0362931	0.0752348	-0.0389417
PEF1	PEF1.IR	72h-control	0.0424606	0.0752348	-0.0327742
PEX1	PEX1.IR	24h-control	0.130474	0.184263	-0.0537888
PEX1	PEX1.IR	72h-control	0.350266	0.184263	0.166003
PEX14	PEX14.IR	24h-control	0.0864996	0.0311257	0.0553739
PEX14	PEX14.IR	72h-control	0.136218	0.0311257	0.105093
PFKL	PFKL.IR	24h-control	0.19558	0.134193	0.0613872
PFKL	PFKL.IR	72h-control	0.232901	0.134193	0.0987086
PHAX	PHAX.IR	24h-control	0.261337	0.196673	0.0646639
PHAX	PHAX.IR	72h-control	0.278919	0.196673	0.0822465
PHF11	PHF11.IR	24h-control	0.182829	0.109997	0.072832
PHF11	PHF11.IR	72h-control	0.273543	0.109997	0.163546
PHF12	PHF12.IR	24h-control	0.190976	0.0315563	0.15942
PHF12	PHF12.IR	72h-control	0.151596	0.0315563	0.120039
PHF19	PHF19.IR	24h-control	0.148453	0.0208589	0.127594
PHF19	PHF19.IR	72h-control	0.135576	0.0208589	0.114717
PHF20L1	PHF20L1.IR	24h-control	0.0897822	0.0588166	0.0309656
PHF20L1	PHF20L1.IR	72h-control	0.128887	0.0588166	0.0700701
PHF8	PHF8.IR	24h-control	0.376843	0.442205	-0.0653617
PHF8	PHF8.IR	72h-control	0.430111	0.442205	-0.0120943
PHKB	PHKB.IR	24h-control	0.111669	0.0710404	0.0406283
PHKB	PHKB.IR	72h-control	0.16141	0.0710404	0.09037
PI4K2B	PI4K2B.IR	24h-control	0.325651	0.180823	0.144829
PI4K2B	PI4K2B.IR	72h-control	0.360973	0.180823	0.18015
PIAS2	PIAS2.IR	24h-control	0.325267	0.220597	0.104669
PIAS2	PIAS2.IR	72h-control	0.374567	0.220597	0.15397
PIGA	PIGA.IR	24h-control	0.629318	0.643398	-0.01408
PIGA	PIGA.IR	72h-control	0.945762	0.643398	0.302364
PIK3AP1	PIK3AP1.IR	24h-control	0.0258921	0.0117871	0.0141051
PIK3AP1	PIK3AP1.IR	72h-control	0.029498	0.0117871	0.0177109
PIM2	PIM2.IR	24h-control	0.0842064	0.0534553	0.0307511
PIM2	PIM2.IR	72h-control	0.0971537	0.0534553	0.0436984
PIP5K1A	PIP5K1A.IR	24h-control	0.123025	0.0634366	0.0595887
PIP5K1A	PIP5K1A.IR	72h-control	0.148331	0.0634366	0.0848944
PITPNB	PITPNB.IR	24h-control	0.139742	0.0735556	0.0661867
PITPNB	PITPNB.IR	72h-control	0.174827	0.0735556	0.101272
PITRM1	PITRM1.IR	24h-control	0.185044	0.103698	0.0813458
PITRM1	PITRM1.IR	72h-control	0.296662	0.103698	0.192963
PKM	PKM.IR	24h-control	0.0623176	0.0152223	0.0470953
PKM	PKM.IR	72h-control	0.0567915	0.0152223	0.0415692
PLA2G15	PLA2G15.IR	24h-control	0.0735012	0.527479	-0.453978
PLA2G15	PLA2G15.IR	72h-control	0.310153	0.527479	-0.217326
PLSCR1	PLSCR1.IR	24h-control	0.222002	0.105458	0.116543
PLSCR1	PLSCR1.IR	72h-control	0.308958	0.105458	0.2035
PMAIP1	PMAIP1.IR	24h-control	0.242835	0.112502	0.130333
PMAIP1	PMAIP1.IR	72h-control	0.160608	0.112502	0.0481062
PMS1	PMS1.IR	24h-control	0.0474374	0.0144937	0.0329436
PMS1	PMS1.IR	72h-control	0.0823234	0.0144937	0.0678297
PNISR	PNISR.IR	24h-control	0.248676	0.150572	0.0981037
PNISR	PNISR.IR	72h-control	0.286654	0.150572	0.136082
PNN	PNN.IR	24h-control	0.180338	0.297938	-0.1176
PNN	PNN.IR	72h-control	0.167525	0.297938	-0.130413
PNRC1	PNRC1.IR	24h-control	0.800431	0.908718	-0.108287
PNRC1	PNRC1.IR	72h-control	0.848083	0.908718	-0.0606357
POC5	POC5.IR	24h-control	0.191349	0.0553654	0.135984
POC5	POC5.IR	72h-control	0.189465	0.0553654	0.1341
POFUT2	POFUT2.IR	24h-control	0.190577	0.110505	0.0800714
POFUT2	POFUT2.IR	72h-control	0.351805	0.110505	0.2413
POLE	POLE.IR	24h-control	0.391902	0.653017	-0.261115
POLE	POLE.IR	72h-control	0.403397	0.653017	-0.24962
POLG2	POLG2.IR	24h-control	0.281655	0.144389	0.137266
POLG2	POLG2.IR	72h-control	0.221777	0.144389	0.0773883
POLR2B	POLR2B.IR	24h-control	0.928464	0.973189	-0.044725
POLR2B	POLR2B.IR	72h-control	0.908921	0.973189	-0.0642678
POLR2K	POLR2K.IR	24h-control	0.0285546	0.0830716	-0.054517
POLR2K	POLR2K.IR	72h-control	0.0213417	0.0830716	-0.0617298
POLR3F	POLR3F.IR	24h-control	0.0892928	0.0147357	0.0745572
POLR3F	POLR3F.IR	72h-control	0.0827256	0.0147357	0.06799
POLR3H	POLR3H.IR	24h-control	0.132277	0.0488392	0.083438
POLR3H	POLR3H.IR	72h-control	0.185573	0.0488392	0.136734
POR	POR.IR	24h-control	0.63179	0.865442	-0.233652
POR	POR.IR	72h-control	0.724424	0.865442	-0.141017
PPIB	PPIB.IR	24h-control	0.0248739	0.0113541	0.0135198
PPIB	PPIB.IR	72h-control	0.0335661	0.0113541	0.022212
PPIG	PPIG.IR	24h-control	0.159027	0.0491219	0.109905
PPIG	PPIG.IR	72h-control	0.136255	0.0491219	0.0871335
PPP1CA	PPP1CA.IR	24h-control	0.0586865	0.00934477	0.0493417
PPP1CA	PPP1CA.IR	72h-control	0.0588642	0.00934477	0.0495194
PPP1R15B	PPP1R15B.IR	24h-control	0.493735	0.653608	-0.159873
PPP1R15B	PPP1R15B.IR	72h-control	0.369291	0.653608	-0.284317
PPP1R21	PPP1R21.IR	24h-control	0.175323	0.0828092	0.0925142
PPP1R21	PPP1R21.IR	72h-control	0.328172	0.0828092	0.245363
PPP1R37	PPP1R37.IR	24h-control	0.199192	0.594398	-0.395206
PPP1R37	PPP1R37.IR	72h-control	0.0759558	0.594398	-0.518442
PPP2R1B	PPP2R1B.IR	24h-control	0.14501	0.27623	-0.131219
PPP2R1B	PPP2R1B.IR	72h-control	0.13486	0.27623	-0.141369
PPP2R2A	PPP2R2A.IR	24h-control	0.167766	0.0780379	0.0897285
PPP2R2A	PPP2R2A.IR	72h-control	0.167065	0.0780379	0.0890266
PPP2R2D	PPP2R2D.IR	24h-control	0.0998391	0.0423173	0.0575218
PPP2R2D	PPP2R2D.IR	72h-control	0.12285	0.0423173	0.0805323
PPP2R3C	PPP2R3C.IR	24h-control	0.52992	0.123852	0.406068
PPP2R3C	PPP2R3C.IR	72h-control	0.469006	0.123852	0.345155
PPP2R5A	PPP2R5A.IR	24h-control	0.128089	0.0835425	0.0445468
PPP2R5A	PPP2R5A.IR	72h-control	0.109033	0.0835425	0.0254904
PPP2R5C	PPP2R5C.IR	24h-control	0.0584347	0.0192511	0.0391836
PPP2R5C	PPP2R5C.IR	72h-control	0.0598209	0.0192511	0.0405697
PPP3CA	PPP3CA.IR	24h-control	0.0933651	0.0642891	0.029076
PPP3CA	PPP3CA.IR	72h-control	0.107848	0.0642891	0.0435591
PPP3CC	PPP3CC.IR	24h-control	0.17283	0.083093	0.0897373
PPP3CC	PPP3CC.IR	72h-control	0.197634	0.083093	0.114541
PPP6R2	PPP6R2.IR	24h-control	0.100862	0.0261847	0.0746777
PPP6R2	PPP6R2.IR	72h-control	0.183192	0.0261847	0.157007
PRELID3B	PRELID3B.IR	24h-control	0.0555469	0.0496833	0.00586359
PRELID3B	PRELID3B.IR	72h-control	0.108952	0.0496833	0.059269
PRKAB1	PRKAB1.IR	24h-control	0.438985	0.236538	0.202446
PRKAB1	PRKAB1.IR	72h-control	0.545586	0.236538	0.309047
PRKAB2	PRKAB2.IR	24h-control	0.35678	0.123321	0.233458
PRKAB2	PRKAB2.IR	72h-control	0.431658	0.123321	0.308337
PRKAR1A	PRKAR1A.IR	24h-control	0.0594933	0.120422	-0.0609292
PRKAR1A	PRKAR1A.IR	72h-control	0.0950333	0.120422	-0.0253891
PRKD2	PRKD2.IR	24h-control	0.443167	0.320686	0.122481
PRKD2	PRKD2.IR	72h-control	0.346978	0.320686	0.0262922
PRKD3	PRKD3.IR	24h-control	0.0331886	0.0109339	0.0222547
PRKD3	PRKD3.IR	72h-control	0.0170705	0.0109339	0.00613659
PRPF38B	PRPF38B.IR	24h-control	0.663747	0.480513	0.183234
PRPF38B	PRPF38B.IR	72h-control	0.719522	0.480513	0.239009
PRR5	PRR5.IR	24h-control	0.165151	0.0394207	0.12573
PRR5	PRR5.IR	72h-control	0.16976	0.0394207	0.130339
PSD4	PSD4.IR	24h-control	0.27121	0.107775	0.163435
PSD4	PSD4.IR	72h-control	0.303381	0.107775	0.195606
PSMB1	PSMB1.IR	24h-control	0.0454856	0.0309354	0.0145502
PSMB1	PSMB1.IR	72h-control	0.0839996	0.0309354	0.0530642
PSMB4	PSMB4.IR	72h-control	0.0120027	0.0521661	-0.0401634
PSMC4	PSMC4.IR	24h-control	0.0189039	0.0569505	-0.0380466
PSMC4	PSMC4.IR	72h-control	0.0333094	0.0569505	-0.0236411
PSPC1	PSPC1.IR	24h-control	0.122486	0.0808631	0.0416226
PSPC1	PSPC1.IR	72h-control	0.196787	0.0808631	0.115924
PTDSS1	PTDSS1.IR	24h-control	0.0419822	0.0105621	0.0314201
PTDSS1	PTDSS1.IR	72h-control	0.0320541	0.0105621	0.0214921
PTK2B	PTK2B.IR	24h-control	0.478017	0.326329	0.151688
PTK2B	PTK2B.IR	72h-control	0.556135	0.326329	0.229807
PTOV1	PTOV1.IR	24h-control	0.0963977	0.0527436	0.0436541
PTOV1	PTOV1.IR	72h-control	0.102688	0.0527436	0.0499446
PTPN1	PTPN1.IR	24h-control	0.068373	0.0417271	0.0266459
PTPN1	PTPN1.IR	72h-control	0.131502	0.0417271	0.0897747
PTPN22	PTPN22.IR	24h-control	0.142978	0.0390658	0.103912
PTPN22	PTPN22.IR	72h-control	0.132446	0.0390658	0.0933797
PTPN23	PTPN23.IR	24h-control	0.399964	0.226864	0.1731
PTPN23	PTPN23.IR	72h-control	0.485747	0.226864	0.258883
PTPN7	PTPN7.IR	24h-control	0.701291	0.775874	-0.0745826
PTPN7	PTPN7.IR	72h-control	0.447666	0.775874	-0.328207
QRICH1	QRICH1.IR	24h-control	0.280264	0.25958	0.020684
QRICH1	QRICH1.IR	72h-control	0.350356	0.25958	0.0907757
QSOX1	QSOX1.IR	24h-control	0.305016	0.374747	-0.0697307
QSOX1	QSOX1.IR	72h-control	0.542768	0.374747	0.168021
QTRT1	QTRT1.IR	24h-control	0.341009	0.116669	0.224341
QTRT1	QTRT1.IR	72h-control	0.152591	0.116669	0.0359221
QTRT2	QTRT2.IR	24h-control	0.0920845	0.0577291	0.0343554
QTRT2	QTRT2.IR	72h-control	0.10558	0.0577291	0.0478507
RAB14	RAB14.IR	24h-control	0.372406	0.173919	0.198487
RAB14	RAB14.IR	72h-control	0.432453	0.173919	0.258534
RAB24	RAB24.IR	24h-control	0.715675	0.571749	0.143926
RAB24	RAB24.IR	72h-control	0.928412	0.571749	0.356663
RAB28	RAB28.IR	24h-control	0.15366	0.0366426	0.117018
RAB28	RAB28.IR	72h-control	0.140165	0.0366426	0.103522
RAB35	RAB35.IR	24h-control	0.116887	0.0297846	0.0871022
RAB35	RAB35.IR	72h-control	0.102198	0.0297846	0.0724136
RAB7A	RAB7A.IR	24h-control	0.098013	0.0133849	0.0846281
RAB7A	RAB7A.IR	72h-control	0.0779096	0.0133849	0.0645247
RAB8A	RAB8A.IR	24h-control	0.036021	0.0342132	0.00180784
RAB8A	RAB8A.IR	72h-control	0.0509464	0.0342132	0.0167332
RABGEF1	RABGEF1.IR	24h-control	0.0124799	0.0156016	-0.00312176
RABGEF1	RABGEF1.IR	72h-control	0.063924	0.0156016	0.0483223
RACK1	RACK1.IR	24h-control	0.0351139	0.0159491	0.0191648
RACK1	RACK1.IR	72h-control	0.0435811	0.0159491	0.027632
RAD21	RAD21.IR	24h-control	0.304942	0.21918	0.0857621
RAD21	RAD21.IR	72h-control	0.275834	0.21918	0.0566544
RAD23B	RAD23B.IR	24h-control	0.0414506	0.010889	0.0305615
RAD23B	RAD23B.IR	72h-control	0.0482875	0.010889	0.0373984
RALGPS2	RALGPS2.IR	24h-control	0.178381	0.0672491	0.111132
RALGPS2	RALGPS2.IR	72h-control	0.131351	0.0672491	0.0641019
RALY	RALY.IR	24h-control	0.194005	0.105509	0.0884957
RALY	RALY.IR	72h-control	0.196544	0.105509	0.0910346
RANBP1	RANBP1.IR	24h-control	0.0280852	0.0105836	0.0175016
RANBP1	RANBP1.IR	72h-control	0.0255109	0.0105836	0.0149274
RAP1A	RAP1A.IR	24h-control	0.24497	0.126457	0.118513
RAP1A	RAP1A.IR	72h-control	0.285773	0.126457	0.159316
RAP1B	RAP1B.IR	24h-control	0.0771059	0.0327949	0.044311
RAP1B	RAP1B.IR	72h-control	0.0826921	0.0327949	0.0498972
RASAL3	RASAL3.IR	24h-control	0.316356	0.106925	0.209431
RASAL3	RASAL3.IR	72h-control	0.394889	0.106925	0.287963
RB1	RB1.IR	24h-control	0.0740144	0.0298758	0.0441386
RB1	RB1.IR	72h-control	0.0782105	0.0298758	0.0483347
RBBP7	RBBP7.IR	24h-control	0.0509718	0.0182736	0.0326982
RBBP7	RBBP7.IR	72h-control	0.0487074	0.0182736	0.0304338
RBIS	RBIS.IR	24h-control	0.0182234	0.0212859	-0.00306248
RBIS	RBIS.IR	72h-control	0.0477287	0.0212859	0.0264428
RBM12	RBM12.IR	24h-control	0.288128	0.449074	-0.160946
RBM12	RBM12.IR	72h-control	0.303575	0.449074	-0.1455
RBM17	RBM17.IR	24h-control	0.238059	0.159342	0.078717
RBM17	RBM17.IR	72h-control	0.312082	0.159342	0.15274
RBM26	RBM26.IR	24h-control	0.154993	0.0989359	0.0560567
RBM26	RBM26.IR	72h-control	0.177721	0.0989359	0.0787849
RBM27	RBM27.IR	24h-control	0.947203	0.759807	0.187396
RBM27	RBM27.IR	72h-control	0.915217	0.759807	0.155409
RBM3	RBM3.IR	24h-control	0.0537704	0.0163879	0.0373825
RBM3	RBM3.IR	72h-control	0.0630538	0.0163879	0.0466659
RBM33	RBM33.IR	24h-control	0.0307488	0.0368512	-0.00610238
RBM33	RBM33.IR	72h-control	0.0715488	0.0368512	0.0346976
RBM4B	RBM4B.IR	24h-control	0.117503	0.0362109	0.0812921
RBM4B	RBM4B.IR	72h-control	0.0984457	0.0362109	0.0622348
RBM6	RBM6.IR	24h-control	0.156057	0.016224	0.139833
RBM6	RBM6.IR	72h-control	0.185835	0.016224	0.169611
RBMX	RBMX.IR	24h-control	0.2841	0.134679	0.149422
RBMX	RBMX.IR	72h-control	0.271747	0.134679	0.137068
RCC1	RCC1.IR	24h-control	0.0653786	0.0237562	0.0416224
RCC1	RCC1.IR	72h-control	0.0855487	0.0237562	0.0617924
REC8	REC8.IR	24h-control	0.89565	0.453286	0.442364
REC8	REC8.IR	72h-control	0.741137	0.453286	0.287851
RESF1	RESF1.IR	24h-control	0.227443	0.150319	0.0771244
RESF1	RESF1.IR	72h-control	0.252782	0.150319	0.102463
RETREG3	RETREG3.IR	24h-control	0.130717	0.0281206	0.102597
RETREG3	RETREG3.IR	72h-control	0.139179	0.0281206	0.111059
REX1BD	REX1BD.IR	24h-control	0.185891	0.0691276	0.116763
REX1BD	REX1BD.IR	72h-control	0.234818	0.0691276	0.16569
REXO4	REXO4.IR	24h-control	0.0480017	0.0125424	0.0354593
REXO4	REXO4.IR	72h-control	0.0777966	0.0125424	0.0652542
RFXANK	RFXANK.IR	24h-control	0.056926	0.0236996	0.0332264
RFXANK	RFXANK.IR	72h-control	0.0834603	0.0236996	0.0597607
RGS14	RGS14.IR	24h-control	0.283868	0.200254	0.0836136
RGS14	RGS14.IR	72h-control	0.39364	0.200254	0.193386
RHBDF2	RHBDF2.IR	24h-control	0.150087	0.240953	-0.090866
RHBDF2	RHBDF2.IR	72h-control	0.11284	0.240953	-0.128113
RIGI	RIGI.IR	24h-control	0.0699104	0.0375282	0.0323822
RIGI	RIGI.IR	72h-control	0.112421	0.0375282	0.0748927
RIMOC1	RIMOC1.IR	24h-control	0.222462	0.0787677	0.143694
RIMOC1	RIMOC1.IR	72h-control	0.236181	0.0787677	0.157413
RIOK2	RIOK2.IR	24h-control	0.119997	0.0760378	0.0439595
RIOK2	RIOK2.IR	72h-control	0.168762	0.0760378	0.0927239
RIOK3	RIOK3.IR	24h-control	0.141953	0.0465163	0.0954371
RIOK3	RIOK3.IR	72h-control	0.192047	0.0465163	0.145531
RMC1	RMC1.IR	24h-control	0.250124	0.0775907	0.172534
RMC1	RMC1.IR	72h-control	0.252453	0.0775907	0.174863
RNASEH2B	RNASEH2B.IR	24h-control	0.126568	0.0659227	0.0606451
RNASEH2B	RNASEH2B.IR	72h-control	0.205408	0.0659227	0.139486
RNASET2	RNASET2.IR	24h-control	0.187589	0.132572	0.055017
RNASET2	RNASET2.IR	72h-control	0.242784	0.132572	0.110211
RNF126	RNF126.IR	24h-control	0.0883908	0.0180501	0.0703408
RNF126	RNF126.IR	72h-control	0.0882188	0.0180501	0.0701687
RNF20	RNF20.IR	24h-control	0.066966	0.0382949	0.0286711
RNF20	RNF20.IR	72h-control	0.0983676	0.0382949	0.0600728
RNF31	RNF31.IR	24h-control	0.106301	0.0189742	0.0873272
RNF31	RNF31.IR	72h-control	0.112954	0.0189742	0.0939799
RNF38	RNF38.IR	24h-control	0.103221	0.0346584	0.0685625
RNF38	RNF38.IR	72h-control	0.102207	0.0346584	0.0675489
RNPC3	RNPC3.IR	24h-control	0.338781	0.167828	0.170953
RNPC3	RNPC3.IR	72h-control	0.344031	0.167828	0.176203
RPE	RPE.IR	24h-control	0.221349	0.113726	0.107624
RPE	RPE.IR	72h-control	0.180096	0.113726	0.0663707
RPL10A	RPL10A.IR	24h-control	0.0485129	0.0445524	0.00396047
RPL10A	RPL10A.IR	72h-control	0.0523153	0.0445524	0.00776281
RPP30	RPP30.IR	24h-control	0.13386	0.218247	-0.0843868
RPP30	RPP30.IR	72h-control	0.163068	0.218247	-0.0551786
RPS24	RPS24.IR	24h-control	0.0227812	0.0195905	0.00319073
RPS24	RPS24.IR	72h-control	0.0315242	0.0195905	0.0119337
RPS27L	RPS27L.IR	24h-control	0.0358446	0.0237195	0.0121251
RPS27L	RPS27L.IR	72h-control	0.0719064	0.0237195	0.0481869
RPS6KB1	RPS6KB1.IR	24h-control	0.23725	0.132788	0.104463
RPS6KB1	RPS6KB1.IR	72h-control	0.309658	0.132788	0.176871
RPS6KB2	RPS6KB2.IR	24h-control	0.204614	0.0706384	0.133976
RPS6KB2	RPS6KB2.IR	72h-control	0.316816	0.0706384	0.246178
RPS6KC1	RPS6KC1.IR	24h-control	0.422187	0.122669	0.299518
RPS6KC1	RPS6KC1.IR	72h-control	0.395409	0.122669	0.27274
RPS7	RPS7.IR	24h-control	0.0163724	0.0247367	-0.00836429
RPS7	RPS7.IR	72h-control	0.0211405	0.0247367	-0.00359622
RPUSD1	RPUSD1.IR	24h-control	0.351227	0.213356	0.137871
RPUSD1	RPUSD1.IR	72h-control	0.442685	0.213356	0.229329
RPUSD4	RPUSD4.IR	24h-control	0.244059	0.317659	-0.0736003
RPUSD4	RPUSD4.IR	72h-control	0.322339	0.317659	0.00468058
RRAGB	RRAGB.IR	24h-control	0.249415	0.0671719	0.182243
RRAGB	RRAGB.IR	72h-control	0.260141	0.0671719	0.192969
RRM1	RRM1.IR	24h-control	0.100487	0.0753702	0.0251168
RRM1	RRM1.IR	72h-control	0.0339064	0.0753702	-0.0414638
RRP15	RRP15.IR	24h-control	0.0919165	0.167799	-0.0758829
RRP15	RRP15.IR	72h-control	0.101048	0.167799	-0.066751
RRP8	RRP8.IR	24h-control	0.0894067	0.0936372	-0.00423055
RRP8	RRP8.IR	72h-control	0.293823	0.0936372	0.200186
RSAD1	RSAD1.IR	24h-control	0.408426	0.0832026	0.325223
RSAD1	RSAD1.IR	72h-control	0.475241	0.0832026	0.392038
RSAD2	RSAD2.IR	24h-control	0.102132	0.0290966	0.0730355
RSAD2	RSAD2.IR	72h-control	0.13397	0.0290966	0.104874
RTCA	RTCA.IR	24h-control	0.448868	0.239022	0.209846
RTCA	RTCA.IR	72h-control	0.396367	0.239022	0.157345
SAFB2	SAFB2.IR	24h-control	0.521777	0.365344	0.156432
SAFB2	SAFB2.IR	72h-control	0.437949	0.365344	0.0726047
SAMSN1	SAMSN1.IR	24h-control	0.0389206	0.00932774	0.0295929
SAMSN1	SAMSN1.IR	72h-control	0.0495296	0.00932774	0.0402019
SARS1	SARS1.IR	24h-control	0.119471	0.0775282	0.0419432
SARS1	SARS1.IR	72h-control	0.174921	0.0775282	0.0973923
SASH3	SASH3.IR	24h-control	0.954908	0.95643	-0.00152206
SASH3	SASH3.IR	72h-control	0.87942	0.95643	-0.0770106
SCAF8	SCAF8.IR	24h-control	0.293481	0.169841	0.123641
SCAF8	SCAF8.IR	72h-control	0.358985	0.169841	0.189145
SCAMP2	SCAMP2.IR	24h-control	0.0268226	0.0145476	0.012275
SCAMP2	SCAMP2.IR	72h-control	0.0234032	0.0145476	0.00885565
SCRN2	SCRN2.IR	24h-control	0.192807	0.0819896	0.110817
SCRN2	SCRN2.IR	72h-control	0.259856	0.0819896	0.177866
SCYL3	SCYL3.IR	24h-control	0.379587	0.105293	0.274294
SCYL3	SCYL3.IR	72h-control	0.357329	0.105293	0.252036
SDF4	SDF4.IR	24h-control	0.0546864	0.0420535	0.0126329
SDF4	SDF4.IR	72h-control	0.0775301	0.0420535	0.0354765
SEC61A1	SEC61A1.IR	24h-control	0.577234	0.473337	0.103897
SEC61A1	SEC61A1.IR	72h-control	0.699557	0.473337	0.226219
SEC61G	SEC61G.IR	24h-control	0.0570764	0.029349	0.0277273
SEC61G	SEC61G.IR	72h-control	0.0518709	0.029349	0.0225218
SEMA4D	SEMA4D.IR	24h-control	0.717382	0.381697	0.335685
SEMA4D	SEMA4D.IR	72h-control	0.501092	0.381697	0.119396
SENP6	SENP6.IR	24h-control	0.104073	0.0424951	0.0615776
SENP6	SENP6.IR	72h-control	0.128666	0.0424951	0.0861705
SEPTIN1	SEPTIN1.IR	24h-control	0.0625631	0.00781624	0.0547469
SEPTIN1	SEPTIN1.IR	72h-control	0.0899081	0.00781624	0.0820918
SEPTIN7	SEPTIN7.IR	24h-control	0.0255916	0.0328608	-0.00726925
SEPTIN7	SEPTIN7.IR	72h-control	0.0611303	0.0328608	0.0282694
SETD3	SETD3.IR	24h-control	0.0764736	0.0324832	0.0439904
SETD3	SETD3.IR	72h-control	0.0804439	0.0324832	0.0479606
SETD5	SETD5.IR	24h-control	0.132989	0.0698831	0.0631055
SETD5	SETD5.IR	72h-control	0.181261	0.0698831	0.111378
SETDB1	SETDB1.IR	24h-control	0.103784	0.0451694	0.0586149
SETDB1	SETDB1.IR	72h-control	0.145964	0.0451694	0.100795
SETDB2	SETDB2.IR	24h-control	0.801053	0.90618	-0.105128
SETDB2	SETDB2.IR	72h-control	0.745753	0.90618	-0.160428
SF3A1	SF3A1.IR	24h-control	0.143702	0.162816	-0.0191136
SF3A1	SF3A1.IR	72h-control	0.103393	0.162816	-0.0594226
SF3B3	SF3B3.IR	24h-control	0.156149	0.0847598	0.071389
SF3B3	SF3B3.IR	72h-control	0.126143	0.0847598	0.0413836
SFPQ	SFPQ.IR	24h-control	0.227839	0.294099	-0.06626
SFPQ	SFPQ.IR	72h-control	0.261798	0.294099	-0.0323017
SH3BP5	SH3BP5.IR	24h-control	0.122771	0.0639562	0.0588146
SH3BP5	SH3BP5.IR	72h-control	0.133291	0.0639562	0.0693352
SH3GL1	SH3GL1.IR	24h-control	0.228143	0.0392771	0.188866
SH3GL1	SH3GL1.IR	72h-control	0.219712	0.0392771	0.180435
SH3GLB2	SH3GLB2.IR	24h-control	0.122246	0.0485478	0.0736982
SH3GLB2	SH3GLB2.IR	72h-control	0.150547	0.0485478	0.101999
SHOC2	SHOC2.IR	24h-control	0.0541303	0.0110632	0.0430671
SHOC2	SHOC2.IR	72h-control	0.0743401	0.0110632	0.063277
SIDT1	SIDT1.IR	24h-control	0.21261	0.0926231	0.119987
SIDT1	SIDT1.IR	72h-control	0.190484	0.0926231	0.0978611
SIDT2	SIDT2.IR	24h-control	0.043016	0.0371644	0.0058516
SIDT2	SIDT2.IR	72h-control	0.259111	0.0371644	0.221947
SIGMAR1	SIGMAR1.IR	24h-control	0.301984	0.0999485	0.202035
SIGMAR1	SIGMAR1.IR	72h-control	0.152798	0.0999485	0.0528498
SIPA1	SIPA1.IR	24h-control	0.737056	0.835967	-0.0989111
SIPA1	SIPA1.IR	72h-control	0.698505	0.835967	-0.137462
SIVA1	SIVA1.IR	24h-control	0.116937	0.156493	-0.0395566
SIVA1	SIVA1.IR	72h-control	0.0831211	0.156493	-0.0733722
SKIC8	SKIC8.IR	24h-control	0.0766751	0.0477559	0.0289193
SKIC8	SKIC8.IR	72h-control	0.13907	0.0477559	0.091314
SKIL	SKIL.IR	24h-control	0.911457	0.669062	0.242395
SKIL	SKIL.IR	72h-control	0.896229	0.669062	0.227167
SKP2	SKP2.IR	24h-control	0.293227	0.182011	0.111215
SKP2	SKP2.IR	72h-control	0.314756	0.182011	0.132745
SLC12A7	SLC12A7.IR	24h-control	0.806715	0.385516	0.421199
SLC12A7	SLC12A7.IR	72h-control	0.430729	0.385516	0.0452132
SLC12A9	SLC12A9.IR	24h-control	0.413685	0.193174	0.220511
SLC12A9	SLC12A9.IR	72h-control	0.368321	0.193174	0.175147
SLC17A9	SLC17A9.IR	24h-control	0.694926	0.301143	0.393782
SLC17A9	SLC17A9.IR	72h-control	0.420469	0.301143	0.119325
SLC25A13	SLC25A13.IR	24h-control	0.236724	0.0711991	0.165525
SLC25A13	SLC25A13.IR	72h-control	0.162071	0.0711991	0.0908723
SLC25A3	SLC25A3.IR	24h-control	0.1073	0.178623	-0.0713229
SLC25A3	SLC25A3.IR	72h-control	0.124092	0.178623	-0.0545311
SLC25A32	SLC25A32.IR	24h-control	0.288724	0.161762	0.126962
SLC25A32	SLC25A32.IR	72h-control	0.435864	0.161762	0.274102
SLC25A39	SLC25A39.IR	24h-control	0.318736	0.0486514	0.270085
SLC25A39	SLC25A39.IR	72h-control	0.176266	0.0486514	0.127615
SLC30A9	SLC30A9.IR	24h-control	0.0891336	0.0441713	0.0449623
SLC30A9	SLC30A9.IR	72h-control	0.12602	0.0441713	0.0818491
SLC35E2B	SLC35E2B.IR	24h-control	0.18706	0.0472169	0.139843
SLC35E2B	SLC35E2B.IR	72h-control	0.138245	0.0472169	0.0910278
SLC38A10	SLC38A10.IR	24h-control	0.120895	0.0319945	0.0889006
SLC38A10	SLC38A10.IR	72h-control	0.0594633	0.0319945	0.0274688
SLC39A9	SLC39A9.IR	24h-control	0.366421	0.0856804	0.28074
SLC39A9	SLC39A9.IR	72h-control	0.376801	0.0856804	0.291121
SLC44A2	SLC44A2.IR	24h-control	0.171149	0.293865	-0.122716
SLC44A2	SLC44A2.IR	72h-control	0.23432	0.293865	-0.0595453
SLF2	SLF2.IR	24h-control	0.0829747	0.013229	0.0697458
SLF2	SLF2.IR	72h-control	0.124482	0.013229	0.111253
SLFN13	SLFN13.IR	24h-control	0.39421	0.167924	0.226286
SLFN13	SLFN13.IR	72h-control	0.531762	0.167924	0.363838
SLIRP	SLIRP.IR	24h-control	0.0285517	0.0564343	-0.0278826
SLIRP	SLIRP.IR	72h-control	0.035389	0.0564343	-0.0210454
SLTM	SLTM.IR	24h-control	0.174291	0.123109	0.0511825
SLTM	SLTM.IR	72h-control	0.191017	0.123109	0.0679081
SMAD4	SMAD4.IR	24h-control	0.0839899	0.0398155	0.0441744
SMAD4	SMAD4.IR	72h-control	0.097508	0.0398155	0.0576924
SMARCB1	SMARCB1.IR	24h-control	0.0249557	0.00906393	0.0158918
SMARCB1	SMARCB1.IR	72h-control	0.0299972	0.00906393	0.0209333
SMARCD1	SMARCD1.IR	24h-control	0.36255	0.19881	0.16374
SMARCD1	SMARCD1.IR	72h-control	0.268461	0.19881	0.0696514
SMARCE1	SMARCE1.IR	24h-control	0.0774056	0.0260866	0.051319
SMARCE1	SMARCE1.IR	72h-control	0.088938	0.0260866	0.0628514
SMC5	SMC5.IR	24h-control	0.086275	0.0309172	0.0553577
SMC5	SMC5.IR	72h-control	0.126158	0.0309172	0.095241
SMU1	SMU1.IR	24h-control	0.211425	0.149913	0.0615116
SMU1	SMU1.IR	72h-control	0.229851	0.149913	0.0799373
SMYD2	SMYD2.IR	24h-control	0.349279	0.194663	0.154616
SMYD2	SMYD2.IR	72h-control	0.652216	0.194663	0.457553
SNAP23	SNAP23.IR	24h-control	0.0606462	0.0523649	0.00828127
SNAP23	SNAP23.IR	72h-control	0.116161	0.0523649	0.063796
SNRNP70	SNRNP70.IR	24h-control	0.33098	0.146702	0.184277
SNRNP70	SNRNP70.IR	72h-control	0.318103	0.146702	0.171401
SNRPB2	SNRPB2.IR	24h-control	0.0267082	0.0104283	0.0162799
SNRPB2	SNRPB2.IR	72h-control	0.0369973	0.0104283	0.026569
SNX10	SNX10.IR	24h-control	0.12361	0.0389767	0.0846335
SNX10	SNX10.IR	72h-control	0.154594	0.0389767	0.115618
SNX20	SNX20.IR	24h-control	0.101201	0.0535745	0.0476262
SNX20	SNX20.IR	72h-control	0.138281	0.0535745	0.0847061
SON	SON.IR	24h-control	0.525001	0.399597	0.125404
SON	SON.IR	72h-control	0.515225	0.399597	0.115628
SP140L	SP140L.IR	24h-control	0.397409	0.265074	0.132335
SP140L	SP140L.IR	72h-control	0.540676	0.265074	0.275602
SP3	SP3.IR	24h-control	0.926897	0.939731	-0.012834
SP3	SP3.IR	72h-control	0.913824	0.939731	-0.0259075
SPART	SPART.IR	24h-control	0.0521409	0.0167302	0.0354106
SPART	SPART.IR	72h-control	0.0385265	0.0167302	0.0217962
SPECC1L	SPECC1L.IR	24h-control	0.769455	0.602552	0.166903
SPECC1L	SPECC1L.IR	72h-control	0.764311	0.602552	0.161759
SPG7	SPG7.IR	24h-control	0.164627	0.0663889	0.0982382
SPG7	SPG7.IR	72h-control	0.166538	0.0663889	0.100149
SPTLC1	SPTLC1.IR	24h-control	0.090706	0.0212942	0.0694119
SPTLC1	SPTLC1.IR	72h-control	0.112311	0.0212942	0.0910166
SQSTM1	SQSTM1.IR	24h-control	0.195678	0.35292	-0.157243
SQSTM1	SQSTM1.IR	72h-control	0.258366	0.35292	-0.0945539
SRFBP1	SRFBP1.IR	24h-control	0.371828	0.210513	0.161315
SRFBP1	SRFBP1.IR	72h-control	0.370467	0.210513	0.159955
SRP9	SRP9.IR	24h-control	0.023599	0.0140314	0.00956763
SRP9	SRP9.IR	72h-control	0.0316523	0.0140314	0.0176209
SRRD	SRRD.IR	24h-control	0.0588552	0.165956	-0.1071
SRRD	SRRD.IR	72h-control	0.109632	0.165956	-0.056324
SRRM1	SRRM1.IR	24h-control	0.340732	0.181076	0.159656
SRRM1	SRRM1.IR	72h-control	0.372417	0.181076	0.191341
SRSF1	SRSF1.IR	24h-control	0.402482	0.564813	-0.162331
SRSF1	SRSF1.IR	72h-control	0.321184	0.564813	-0.243629
SRSF3	SRSF3.IR	24h-control	0.126202	0.149266	-0.0230636
SRSF3	SRSF3.IR	72h-control	0.228957	0.149266	0.0796908
SRSF5	SRSF5.IR	24h-control	0.233771	0.0850619	0.148709
SRSF5	SRSF5.IR	72h-control	0.295174	0.0850619	0.210112
SSR3	SSR3.IR	24h-control	0.066917	0.0192291	0.0476879
SSR3	SSR3.IR	72h-control	0.0891225	0.0192291	0.0698934
STAM	STAM.IR	24h-control	0.175588	0.0632327	0.112356
STAM	STAM.IR	72h-control	0.193984	0.0632327	0.130751
STAP1	STAP1.IR	24h-control	0.0762249	0.0367522	0.0394727
STAP1	STAP1.IR	72h-control	0.110004	0.0367522	0.0732515
STARD3NL	STARD3NL.IR	24h-control	0.102253	0.0405904	0.0616622
STARD3NL	STARD3NL.IR	72h-control	0.137076	0.0405904	0.0964853
STARD7	STARD7.IR	24h-control	0.0724911	0.0321265	0.0403646
STARD7	STARD7.IR	72h-control	0.0649342	0.0321265	0.0328077
STAT1	STAT1.IR	24h-control	0.265671	0.190715	0.0749557
STAT1	STAT1.IR	72h-control	0.342043	0.190715	0.151328
STAT2	STAT2.IR	24h-control	0.263601	0.124984	0.138617
STAT2	STAT2.IR	72h-control	0.292583	0.124984	0.167599
STAT5B	STAT5B.IR	24h-control	0.0919474	0.0268906	0.0650568
STAT5B	STAT5B.IR	72h-control	0.0907751	0.0268906	0.0638845
STAT6	STAT6.IR	24h-control	0.227661	0.123149	0.104512
STAT6	STAT6.IR	72h-control	0.241527	0.123149	0.118378
STAU1	STAU1.IR	24h-control	0.0642419	0.0161279	0.048114
STAU1	STAU1.IR	72h-control	0.0707963	0.0161279	0.0546684
STIP1	STIP1.IR	24h-control	0.0306249	0.0309705	-0.000345655
STIP1	STIP1.IR	72h-control	0.0787354	0.0309705	0.0477648
STK16	STK16.IR	24h-control	0.196009	0.43479	-0.238782
STK16	STK16.IR	72h-control	0.231497	0.43479	-0.203293
STK25	STK25.IR	24h-control	0.176845	0.0925195	0.0843257
STK25	STK25.IR	72h-control	0.21714	0.0925195	0.12462
STK4	STK4.IR	24h-control	0.101452	0.0419718	0.0594804
STK4	STK4.IR	72h-control	0.102076	0.0419718	0.0601045
STX6	STX6.IR	24h-control	0.120323	0.0463688	0.0739547
STX6	STX6.IR	72h-control	0.115961	0.0463688	0.0695922
STXBP3	STXBP3.IR	24h-control	0.182683	0.100803	0.08188
STXBP3	STXBP3.IR	72h-control	0.264458	0.100803	0.163656
SUDS3	SUDS3.IR	24h-control	0.0596498	0.0529059	0.00674392
SUDS3	SUDS3.IR	72h-control	0.0912518	0.0529059	0.0383459
SUN1	SUN1.IR	24h-control	0.437361	0.28969	0.147671
SUN1	SUN1.IR	72h-control	0.408469	0.28969	0.118779
SUN2	SUN2.IR	24h-control	0.0806305	0.0269131	0.0537175
SUN2	SUN2.IR	72h-control	0.104869	0.0269131	0.0779562
SUPT20H	SUPT20H.IR	24h-control	0.233007	0.0727399	0.160267
SUPT20H	SUPT20H.IR	72h-control	0.247827	0.0727399	0.175087
SUPT5H	SUPT5H.IR	24h-control	0.775147	0.939188	-0.164041
SUPT5H	SUPT5H.IR	72h-control	0.858946	0.939188	-0.0802415
SUSD3	SUSD3.IR	24h-control	0.039442	0.0272834	0.0121587
SUSD3	SUSD3.IR	72h-control	0.0636086	0.0272834	0.0363253
SUSD6	SUSD6.IR	24h-control	0.314438	0.171956	0.142482
SUSD6	SUSD6.IR	72h-control	0.278107	0.171956	0.106151
SYNRG	SYNRG.IR	24h-control	0.0978413	0.0290397	0.0688015
SYNRG	SYNRG.IR	72h-control	0.0985683	0.0290397	0.0695286
TAB1	TAB1.IR	24h-control	0.224496	0.0439068	0.180589
TAB1	TAB1.IR	72h-control	0.20744	0.0439068	0.163534
TACC3	TACC3.IR	24h-control	0.247871	0.0780561	0.169814
TACC3	TACC3.IR	72h-control	0.225965	0.0780561	0.147909
TAF1D	TAF1D.IR	24h-control	0.343935	0.184235	0.1597
TAF1D	TAF1D.IR	72h-control	0.417602	0.184235	0.233367
TAF2	TAF2.IR	24h-control	0.217325	0.346619	-0.129295
TAF2	TAF2.IR	72h-control	0.32486	0.346619	-0.0217594
TAGAP	TAGAP.IR	24h-control	0.148127	0.051412	0.0967153
TAGAP	TAGAP.IR	72h-control	0.123972	0.051412	0.0725599
TAMM41	TAMM41.IR	24h-control	0.178848	0.144434	0.0344139
TAMM41	TAMM41.IR	72h-control	0.258028	0.144434	0.113593
TANK	TANK.IR	24h-control	0.0775004	0.0413787	0.0361217
TANK	TANK.IR	72h-control	0.10086	0.0413787	0.0594814
TAP1	TAP1.IR	24h-control	0.0839559	0.0287914	0.0551646
TAP1	TAP1.IR	72h-control	0.102305	0.0287914	0.0735134
TAP2	TAP2.IR	24h-control	0.252303	0.125805	0.126498
TAP2	TAP2.IR	72h-control	0.266174	0.125805	0.140369
TAPBPL	TAPBPL.IR	24h-control	0.81609	0.916336	-0.100246
TAPBPL	TAPBPL.IR	72h-control	0.74319	0.916336	-0.173146
TARDBP	TARDBP.IR	24h-control	0.194708	0.309777	-0.115069
TARDBP	TARDBP.IR	72h-control	0.16093	0.309777	-0.148847
TASOR	TASOR.IR	24h-control	0.109154	0.0300154	0.0791384
TASOR	TASOR.IR	72h-control	0.0968226	0.0300154	0.0668072
TBC1D10A	TBC1D10A.IR	24h-control	0.151428	0.0514469	0.0999816
TBC1D10A	TBC1D10A.IR	72h-control	0.160493	0.0514469	0.109046
TBC1D10C	TBC1D10C.IR	24h-control	0.426078	0.276033	0.150045
TBC1D10C	TBC1D10C.IR	72h-control	0.399586	0.276033	0.123554
TBC1D17	TBC1D17.IR	24h-control	0.23691	0.0630923	0.173818
TBC1D17	TBC1D17.IR	72h-control	0.264281	0.0630923	0.201189
TBC1D9B	TBC1D9B.IR	24h-control	0.117934	0.026628	0.091306
TBC1D9B	TBC1D9B.IR	72h-control	0.101223	0.026628	0.0745948
TBCCD1	TBCCD1.IR	24h-control	0.890586	0.855321	0.0352641
TBCCD1	TBCCD1.IR	72h-control	0.881353	0.855321	0.026032
TBCEL	TBCEL.IR	24h-control	0.0863587	0.0147248	0.071634
TBCEL	TBCEL.IR	72h-control	0.0960076	0.0147248	0.0812828
TBCK	TBCK.IR	24h-control	0.307352	0.143227	0.164125
TBCK	TBCK.IR	72h-control	0.307893	0.143227	0.164666
TBK1	TBK1.IR	24h-control	0.126971	0.0457248	0.0812466
TBK1	TBK1.IR	72h-control	0.144549	0.0457248	0.0988238
TCERG1	TCERG1.IR	24h-control	0.376349	0.270693	0.105656
TCERG1	TCERG1.IR	72h-control	0.456025	0.270693	0.185332
TCHP	TCHP.IR	24h-control	0.397208	0.112449	0.284759
TCHP	TCHP.IR	72h-control	0.395142	0.112449	0.282693
TCIRG1	TCIRG1.IR	24h-control	0.28341	0.110883	0.172526
TCIRG1	TCIRG1.IR	72h-control	0.385897	0.110883	0.275013
TDG	TDG.IR	24h-control	0.21166	0.0642642	0.147396
TDG	TDG.IR	72h-control	0.240254	0.0642642	0.17599
TDRD3	TDRD3.IR	24h-control	0.151421	0.0410509	0.11037
TDRD3	TDRD3.IR	72h-control	0.179141	0.0410509	0.13809
TERF2IP	TERF2IP.IR	24h-control	0.0110693	0.0379505	-0.0268812
TERF2IP	TERF2IP.IR	72h-control	0.0103324	0.0379505	-0.0276181
TEX261	TEX261.IR	24h-control	0.136679	0.0224465	0.114233
TEX261	TEX261.IR	72h-control	0.100396	0.0224465	0.0779496
TFAM	TFAM.IR	24h-control	0.231731	0.0347576	0.196974
TFAM	TFAM.IR	72h-control	0.246845	0.0347576	0.212087
THAP5	THAP5.IR	24h-control	0.141946	0.0668312	0.0751145
THAP5	THAP5.IR	72h-control	0.175279	0.0668312	0.108447
THOC2	THOC2.IR	24h-control	0.14841	0.0552537	0.0931564
THOC2	THOC2.IR	72h-control	0.170571	0.0552537	0.115317
THRAP3	THRAP3.IR	24h-control	0.117342	0.0424678	0.0748745
THRAP3	THRAP3.IR	72h-control	0.165564	0.0424678	0.123096
TIA1	TIA1.IR	24h-control	0.256932	0.0547268	0.202205
TIA1	TIA1.IR	72h-control	0.370862	0.0547268	0.316135
TJAP1	TJAP1.IR	24h-control	0.146192	0.0628829	0.0833088
TJAP1	TJAP1.IR	72h-control	0.236199	0.0628829	0.173316
TKFC	TKFC.IR	24h-control	0.0654025	0.0291165	0.036286
TKFC	TKFC.IR	72h-control	0.107308	0.0291165	0.0781918
TM2D1	TM2D1.IR	24h-control	0.181374	0.0420229	0.139351
TM2D1	TM2D1.IR	72h-control	0.152949	0.0420229	0.110926
TM7SF2	TM7SF2.IR	24h-control	0.272557	0.189741	0.0828161
TM7SF2	TM7SF2.IR	72h-control	0.356391	0.189741	0.16665
TMC6	TMC6.IR	24h-control	0.154014	0.0817586	0.0722554
TMC6	TMC6.IR	72h-control	0.161603	0.0817586	0.0798444
TMED2	TMED2.IR	24h-control	0.0202249	0.00767024	0.0125547
TMED2	TMED2.IR	72h-control	0.030478	0.00767024	0.0228078
TMEM106C	TMEM106C.IR	24h-control	0.19717	0.0730302	0.124139
TMEM106C	TMEM106C.IR	72h-control	0.198139	0.0730302	0.125109
TMEM109	TMEM109.IR	24h-control	0.042825	0.00878972	0.0340353
TMEM109	TMEM109.IR	72h-control	0.0316489	0.00878972	0.0228592
TMEM128	TMEM128.IR	24h-control	0.103926	0.124642	-0.0207161
TMEM128	TMEM128.IR	72h-control	0.229753	0.124642	0.10511
TMEM131L	TMEM131L.IR	24h-control	0.110059	0.0614031	0.0486554
TMEM131L	TMEM131L.IR	72h-control	0.110325	0.0614031	0.0489218
TMEM154	TMEM154.IR	24h-control	0.0607826	0.0313901	0.0293925
TMEM154	TMEM154.IR	72h-control	0.0835867	0.0313901	0.0521966
TMEM183A	TMEM183A.IR	24h-control	0.0976002	0.228362	-0.130762
TMEM183A	TMEM183A.IR	72h-control	0.10179	0.228362	-0.126572
TMEM214	TMEM214.IR	24h-control	0.254197	0.0829698	0.171227
TMEM214	TMEM214.IR	72h-control	0.337455	0.0829698	0.254485
TMEM260	TMEM260.IR	24h-control	0.472156	0.258086	0.21407
TMEM260	TMEM260.IR	72h-control	0.532956	0.258086	0.274871
TMEM30A	TMEM30A.IR	24h-control	0.1042	0.0239677	0.080232
TMEM30A	TMEM30A.IR	72h-control	0.0981288	0.0239677	0.0741611
TMEM63A	TMEM63A.IR	24h-control	0.397994	0.230776	0.167218
TMEM63A	TMEM63A.IR	72h-control	0.42526	0.230776	0.194484
TMEM67	TMEM67.IR	72h-control	0.396573	0.757481	-0.360908
TMX3	TMX3.IR	24h-control	0.416447	0.193633	0.222814
TMX3	TMX3.IR	72h-control	0.331836	0.193633	0.138203
TNFRSF14	TNFRSF14.IR	24h-control	0.0680474	0.0440144	0.024033
TNFRSF14	TNFRSF14.IR	72h-control	0.0958377	0.0440144	0.0518233
TNIP1	TNIP1.IR	24h-control	0.0625475	0.0292264	0.0333211
TNIP1	TNIP1.IR	72h-control	0.0861002	0.0292264	0.0568738
TOMM20	TOMM20.IR	24h-control	0.0232433	0.0119613	0.011282
TOMM20	TOMM20.IR	72h-control	0.0452673	0.0119613	0.033306
TP53BP1	TP53BP1.IR	24h-control	0.203265	0.0817483	0.121516
TP53BP1	TP53BP1.IR	72h-control	0.223556	0.0817483	0.141807
TPD52L2	TPD52L2.IR	24h-control	0.0337695	0.0189313	0.0148381
TPD52L2	TPD52L2.IR	72h-control	0.0418319	0.0189313	0.0229006
TPM4	TPM4.IR	24h-control	0.0270712	0.0134233	0.0136479
TPM4	TPM4.IR	72h-control	0.0330753	0.0134233	0.0196521
TPR	TPR.IR	24h-control	0.134806	0.0887125	0.0460931
TPR	TPR.IR	72h-control	0.160357	0.0887125	0.0716442
TPRA1	TPRA1.IR	24h-control	0.208787	0.0577413	0.151046
TPRA1	TPRA1.IR	72h-control	0.201973	0.0577413	0.144231
TRAF3IP3	TRAF3IP3.IR	24h-control	0.0856136	0.0305427	0.0550709
TRAF3IP3	TRAF3IP3.IR	72h-control	0.122337	0.0305427	0.0917939
TRAF5	TRAF5.IR	24h-control	0.126025	0.0412889	0.0847357
TRAF5	TRAF5.IR	72h-control	0.145111	0.0412889	0.103822
TRAF6	TRAF6.IR	24h-control	0.305151	0.144131	0.16102
TRAF6	TRAF6.IR	72h-control	0.279403	0.144131	0.135272
TRAF7	TRAF7.IR	24h-control	0.046001	0.0534092	-0.00740821
TRAF7	TRAF7.IR	72h-control	0.129961	0.0534092	0.0765517
TRAFD1	TRAFD1.IR	24h-control	0.163462	0.0484253	0.115036
TRAFD1	TRAFD1.IR	72h-control	0.15202	0.0484253	0.103595
TRAPPC2	TRAPPC2.IR	24h-control	0.141263	0.0629282	0.0783349
TRAPPC2	TRAPPC2.IR	72h-control	0.279237	0.0629282	0.216309
TRIB1	TRIB1.IR	24h-control	0.379607	0.15909	0.220517
TRIB1	TRIB1.IR	72h-control	0.340467	0.15909	0.181377
TRIM11	TRIM11.IR	24h-control	0.115678	0.0899965	0.0256815
TRIM11	TRIM11.IR	72h-control	0.155682	0.0899965	0.0656859
TRIM22	TRIM22.IR	24h-control	0.0850133	0.0620464	0.0229669
TRIM22	TRIM22.IR	72h-control	0.117796	0.0620464	0.0557498
TRIM24	TRIM24.IR	24h-control	0.0636786	0.0219146	0.041764
TRIM24	TRIM24.IR	72h-control	0.324268	0.0219146	0.302354
TRIM25	TRIM25.IR	24h-control	0.388915	0.162101	0.226814
TRIM25	TRIM25.IR	72h-control	0.413826	0.162101	0.251725
TRIM27	TRIM27.IR	24h-control	0.178234	0.018139	0.160095
TRIM27	TRIM27.IR	72h-control	0.207982	0.018139	0.189843
TRIM38	TRIM38.IR	24h-control	0.131623	0.0826435	0.0489797
TRIM38	TRIM38.IR	72h-control	0.214003	0.0826435	0.131359
TRMO	TRMO.IR	24h-control	0.153003	0.351346	-0.198343
TRMO	TRMO.IR	72h-control	0.198691	0.351346	-0.152656
TRMT1L	TRMT1L.IR	24h-control	0.0993928	0.0423672	0.0570256
TRMT1L	TRMT1L.IR	72h-control	0.145786	0.0423672	0.103419
TRMT6	TRMT6.IR	24h-control	0.167877	0.0632744	0.104603
TRMT6	TRMT6.IR	72h-control	0.119962	0.0632744	0.0566876
TRMT61B	TRMT61B.IR	24h-control	0.0889141	0.0235889	0.0653252
TRMT61B	TRMT61B.IR	72h-control	0.129344	0.0235889	0.105755
TRMU	TRMU.IR	24h-control	0.411207	0.309838	0.101369
TRMU	TRMU.IR	72h-control	0.408583	0.309838	0.0987446
TRPV2	TRPV2.IR	24h-control	0.128929	0.0390678	0.089861
TRPV2	TRPV2.IR	72h-control	0.158178	0.0390678	0.119111
TRUB1	TRUB1.IR	24h-control	0.114854	0.0518033	0.0630503
TRUB1	TRUB1.IR	72h-control	0.174687	0.0518033	0.122883
TSC1	TSC1.IR	24h-control	0.454215	0.246451	0.207764
TSC1	TSC1.IR	72h-control	0.429686	0.246451	0.183235
TSC2	TSC2.IR	24h-control	0.248378	0.0462849	0.202093
TSC2	TSC2.IR	72h-control	0.239892	0.0462849	0.193607
TSC22D3	TSC22D3.IR	24h-control	0.250597	0.11779	0.132807
TSC22D3	TSC22D3.IR	72h-control	0.167698	0.11779	0.0499075
TSC22D4	TSC22D4.IR	24h-control	0.080874	0.0318823	0.0489916
TSC22D4	TSC22D4.IR	72h-control	0.0904904	0.0318823	0.0586081
TSEN54	TSEN54.IR	24h-control	0.233147	0.0571247	0.176022
TSEN54	TSEN54.IR	72h-control	0.0929663	0.0571247	0.0358416
TTC13	TTC13.IR	24h-control	0.317552	0.115939	0.201614
TTC13	TTC13.IR	72h-control	0.396999	0.115939	0.28106
TTC14	TTC14.IR	24h-control	0.221903	0.260968	-0.0390652
TTC14	TTC14.IR	72h-control	0.240083	0.260968	-0.0208852
TTC17	TTC17.IR	24h-control	0.194855	0.0745941	0.120261
TTC17	TTC17.IR	72h-control	0.255993	0.0745941	0.181399
TTC19	TTC19.IR	24h-control	0.0780979	0.0283573	0.0497406
TTC19	TTC19.IR	72h-control	0.192384	0.0283573	0.164027
TTF2	TTF2.IR	24h-control	0.413108	0.0779484	0.33516
TTF2	TTF2.IR	72h-control	0.31074	0.0779484	0.232792
TTI1	TTI1.IR	24h-control	0.705297	0.910767	-0.20547
TTI1	TTI1.IR	72h-control	0.849866	0.910767	-0.0609015
TTLL12	TTLL12.IR	24h-control	0.376719	0.141499	0.23522
TTLL12	TTLL12.IR	72h-control	0.168636	0.141499	0.0271368
TUBGCP6	TUBGCP6.IR	24h-control	0.312618	0.168554	0.144063
TUBGCP6	TUBGCP6.IR	72h-control	0.321146	0.168554	0.152592
TWF1	TWF1.IR	24h-control	0.620488	0.382682	0.237806
TWF1	TWF1.IR	72h-control	0.595271	0.382682	0.212589
TXLNG	TXLNG.IR	24h-control	0.116318	0.0755209	0.0407966
TXLNG	TXLNG.IR	72h-control	0.113918	0.0755209	0.0383968
TYMP	TYMP.IR	24h-control	0.274199	0.218308	0.0558913
TYMP	TYMP.IR	72h-control	0.450473	0.218308	0.232166
UBA2	UBA2.IR	24h-control	0.0565328	0.0473709	0.00916193
UBA2	UBA2.IR	72h-control	0.096655	0.0473709	0.0492841
UBAC1	UBAC1.IR	24h-control	0.220194	0.026333	0.193861
UBAC1	UBAC1.IR	72h-control	0.113024	0.026333	0.0866914
UBE2E1	UBE2E1.IR	24h-control	0.0344558	0.0177434	0.0167125
UBE2E1	UBE2E1.IR	72h-control	0.100615	0.0177434	0.0828721
UBE2G2	UBE2G2.IR	24h-control	0.188355	0.0410774	0.147278
UBE2G2	UBE2G2.IR	72h-control	0.245272	0.0410774	0.204194
UBE2I	UBE2I.IR	24h-control	0.0924791	0.0752982	0.0171809
UBE2I	UBE2I.IR	72h-control	0.144968	0.0752982	0.0696702
UBE2J1	UBE2J1.IR	24h-control	0.0853987	0.0213923	0.0640065
UBE2J1	UBE2J1.IR	72h-control	0.102609	0.0213923	0.0812166
UBE3B	UBE3B.IR	24h-control	0.203918	0.133597	0.0703209
UBE3B	UBE3B.IR	72h-control	0.293376	0.133597	0.159779
UBE4A	UBE4A.IR	24h-control	0.234152	0.0559255	0.178227
UBE4A	UBE4A.IR	72h-control	0.359877	0.0559255	0.303951
UBFD1	UBFD1.IR	24h-control	0.0406472	0.0420258	-0.00137853
UBFD1	UBFD1.IR	72h-control	0.0700772	0.0420258	0.0280514
UBP1	UBP1.IR	24h-control	0.0881108	0.0401193	0.0479916
UBP1	UBP1.IR	72h-control	0.0977823	0.0401193	0.057663
UBQLN1	UBQLN1.IR	24h-control	0.131384	0.0835899	0.047794
UBQLN1	UBQLN1.IR	72h-control	0.153273	0.0835899	0.0696832
UHRF2	UHRF2.IR	24h-control	0.485215	0.257125	0.228091
UHRF2	UHRF2.IR	72h-control	0.53203	0.257125	0.274906
UNC50	UNC50.IR	24h-control	0.100613	0.0444359	0.0561767
UNC50	UNC50.IR	72h-control	0.104274	0.0444359	0.0598379
UQCC6	UQCC6.IR	24h-control	0.320014	0.445763	-0.125749
UQCC6	UQCC6.IR	72h-control	0.398673	0.445763	-0.0470907
UQCRC2	UQCRC2.IR	24h-control	0.0588474	0.0317708	0.0270765
UQCRC2	UQCRC2.IR	72h-control	0.0707202	0.0317708	0.0389494
URI1	URI1.IR	24h-control	0.267955	0.172082	0.0958725
URI1	URI1.IR	72h-control	0.274726	0.172082	0.102643
UROS	UROS.IR	24h-control	0.135448	0.0279805	0.107467
UROS	UROS.IR	72h-control	0.187845	0.0279805	0.159864
USP14	USP14.IR	24h-control	0.119014	0.157108	-0.038093
USP14	USP14.IR	72h-control	0.0435973	0.157108	-0.11351
USP15	USP15.IR	24h-control	0.246856	0.174117	0.072739
USP15	USP15.IR	72h-control	0.23576	0.174117	0.0616425
USP22	USP22.IR	24h-control	0.135325	0.0914444	0.0438804
USP22	USP22.IR	72h-control	0.159484	0.0914444	0.0680396
USP3	USP3.IR	24h-control	0.149836	0.100834	0.0490023
USP3	USP3.IR	72h-control	0.17938	0.100834	0.0785458
USPL1	USPL1.IR	24h-control	0.303861	0.0751604	0.228701
USPL1	USPL1.IR	72h-control	0.414544	0.0751604	0.339383
UTP18	UTP18.IR	24h-control	0.967254	0.887452	0.0798017
UTP18	UTP18.IR	72h-control	0.959158	0.887452	0.0717059
UTP25	UTP25.IR	24h-control	0.31302	0.29803	0.0149897
UTP25	UTP25.IR	72h-control	0.386517	0.29803	0.0884869
VARS1	VARS1.IR	24h-control	0.339436	0.111152	0.228284
VARS1	VARS1.IR	72h-control	0.443619	0.111152	0.332467
VAV1	VAV1.IR	24h-control	0.0376356	0.0162563	0.0213793
VAV1	VAV1.IR	72h-control	0.043036	0.0162563	0.0267797
VIM	VIM.IR	24h-control	0.0597984	0.0326532	0.0271452
VIM	VIM.IR	72h-control	0.0777303	0.0326532	0.0450771
VPS16	VPS16.IR	24h-control	0.395377	0.0409426	0.354434
VPS16	VPS16.IR	72h-control	0.256367	0.0409426	0.215425
VPS18	VPS18.IR	24h-control	0.78718	0.919879	-0.132699
VPS18	VPS18.IR	72h-control	0.897723	0.919879	-0.0221561
VPS28	VPS28.IR	24h-control	0.0529783	0.0176392	0.0353391
VPS28	VPS28.IR	72h-control	0.0773496	0.0176392	0.0597104
VPS45	VPS45.IR	24h-control	0.384651	0.119562	0.265089
VPS45	VPS45.IR	72h-control	0.391812	0.119562	0.27225
VPS4A	VPS4A.IR	24h-control	0.261109	0.365935	-0.104826
VPS4A	VPS4A.IR	72h-control	0.296794	0.365935	-0.069141
VPS50	VPS50.IR	24h-control	0.159121	0.0922002	0.0669206
VPS50	VPS50.IR	72h-control	0.183412	0.0922002	0.0912121
VPS51	VPS51.IR	24h-control	0.0692227	0.0250511	0.0441716
VPS51	VPS51.IR	72h-control	0.0910113	0.0250511	0.0659601
VPS52	VPS52.IR	24h-control	0.399779	0.257247	0.142532
VPS52	VPS52.IR	72h-control	0.53217	0.257247	0.274922
VRK2	VRK2.IR	24h-control	0.124009	0.057942	0.0660671
VRK2	VRK2.IR	72h-control	0.14192	0.057942	0.0839785
WAS	WAS.IR	24h-control	0.0634223	0.0544247	0.00899758
WAS	WAS.IR	72h-control	0.108649	0.0544247	0.054224
WASHC2A	WASHC2A.IR	24h-control	0.175114	0.109511	0.0656028
WASHC2A	WASHC2A.IR	72h-control	0.304254	0.109511	0.194743
WDR11	WDR11.IR	24h-control	0.04787	0.02284	0.02503
WDR11	WDR11.IR	72h-control	0.0743105	0.02284	0.0514705
WDR41	WDR41.IR	24h-control	0.135581	0.0394848	0.0960965
WDR41	WDR41.IR	72h-control	0.140491	0.0394848	0.101006
WDR81	WDR81.IR	24h-control	0.169869	0.132292	0.0375766
WDR81	WDR81.IR	72h-control	0.24014	0.132292	0.107848
WSB1	WSB1.IR	24h-control	0.133112	0.063146	0.0699655
WSB1	WSB1.IR	72h-control	0.192318	0.063146	0.129172
XAB2	XAB2.IR	24h-control	0.108214	0.370931	-0.262717
XAB2	XAB2.IR	72h-control	0.136848	0.370931	-0.234083
XBP1	XBP1.IR	24h-control	0.0430894	0.0606748	-0.0175854
XBP1	XBP1.IR	72h-control	0.0322093	0.0606748	-0.0284655
XRN1	XRN1.IR	24h-control	0.241854	0.201299	0.0405553
XRN1	XRN1.IR	72h-control	0.317937	0.201299	0.116638
XYLT2	XYLT2.IR	24h-control	0.255463	0.0282381	0.227225
XYLT2	XYLT2.IR	72h-control	0.236098	0.0282381	0.20786
YARS1	YARS1.IR	24h-control	0.143844	0.0136797	0.130165
YARS1	YARS1.IR	72h-control	0.127522	0.0136797	0.113842
YEATS2	YEATS2.IR	24h-control	0.0910984	0.0282779	0.0628205
YEATS2	YEATS2.IR	72h-control	0.0925824	0.0282779	0.0643045
YIPF1	YIPF1.IR	24h-control	0.0514742	0.0133853	0.0380889
YIPF1	YIPF1.IR	72h-control	0.0784795	0.0133853	0.0650942
YKT6	YKT6.IR	24h-control	0.0871914	0.0511837	0.0360076
YKT6	YKT6.IR	72h-control	0.0939782	0.0511837	0.0427945
YTHDC2	YTHDC2.IR	24h-control	0.351177	0.158333	0.192844
YTHDC2	YTHDC2.IR	72h-control	0.409478	0.158333	0.251145
YTHDF3	YTHDF3.IR	24h-control	0.979107	0.884295	0.0948115
YTHDF3	YTHDF3.IR	72h-control	0.984178	0.884295	0.099883
YWHAQ	YWHAQ.IR	24h-control	0.0424483	0.0172595	0.0251888
YWHAQ	YWHAQ.IR	72h-control	0.0398394	0.0172595	0.0225799
YY1	YY1.IR	24h-control	0.0655103	0.030426	0.0350843
YY1	YY1.IR	72h-control	0.0713079	0.030426	0.0408818
YY1AP1	YY1AP1.IR	24h-control	0.215371	0.0944141	0.120957
YY1AP1	YY1AP1.IR	72h-control	0.234762	0.0944141	0.140348
ZBTB33	ZBTB33.IR	24h-control	0.755338	0.444245	0.311093
ZBTB33	ZBTB33.IR	72h-control	0.70945	0.444245	0.265206
ZDHHC16	ZDHHC16.IR	24h-control	0.167614	0.037267	0.130347
ZDHHC16	ZDHHC16.IR	72h-control	0.212696	0.037267	0.175429
ZDHHC20	ZDHHC20.IR	24h-control	0.674137	0.596267	0.0778706
ZDHHC20	ZDHHC20.IR	72h-control	0.428529	0.596267	-0.167737
ZDHHC5	ZDHHC5.IR	24h-control	0.0994389	0.0294749	0.0699639
ZDHHC5	ZDHHC5.IR	72h-control	0.0744317	0.0294749	0.0449568
ZDHHC6	ZDHHC6.IR	24h-control	0.258078	0.175498	0.0825796
ZDHHC6	ZDHHC6.IR	72h-control	0.313577	0.175498	0.138079
ZFAND1	ZFAND1.IR	24h-control	0.153101	0.0629957	0.0901055
ZFAND1	ZFAND1.IR	72h-control	0.20591	0.0629957	0.142914
ZFP36L2	ZFP36L2.IR	24h-control	0.759708	0.494517	0.265191
ZFP36L2	ZFP36L2.IR	72h-control	0.699795	0.494517	0.205278
ZFP62	ZFP62.IR	24h-control	0.812778	0.328745	0.484033
ZFP62	ZFP62.IR	72h-control	0.484437	0.328745	0.155691
ZFYVE27	ZFYVE27.IR	24h-control	0.170541	0.112898	0.0576432
ZFYVE27	ZFYVE27.IR	72h-control	0.210528	0.112898	0.0976301
ZGPAT	ZGPAT.IR	24h-control	0.148775	0.0845332	0.0642421
ZGPAT	ZGPAT.IR	72h-control	0.217461	0.0845332	0.132927
ZMYM3	ZMYM3.IR	24h-control	0.202471	0.0846833	0.117787
ZMYM3	ZMYM3.IR	72h-control	0.368042	0.0846833	0.283359
ZMYND11	ZMYND11.IR	24h-control	0.0625231	0.034222	0.0283011
ZMYND11	ZMYND11.IR	72h-control	0.0650608	0.034222	0.0308388
ZNF131	ZNF131.IR	24h-control	0.343828	0.562889	-0.21906
ZNF131	ZNF131.IR	72h-control	0.31292	0.562889	-0.249968
ZNF181	ZNF181.IR	24h-control	0.162079	0.0904461	0.0716332
ZNF181	ZNF181.IR	72h-control	0.199324	0.0904461	0.108878
ZNF202	ZNF202.IR	24h-control	0.257757	0.14005	0.117708
ZNF202	ZNF202.IR	72h-control	0.414534	0.14005	0.274484
ZNF224	ZNF224.IR	24h-control	0.0792209	0.0327426	0.0464783
ZNF224	ZNF224.IR	72h-control	0.141711	0.0327426	0.108968
ZNF26	ZNF26.IR	24h-control	0.167495	0.282595	-0.1151
ZNF26	ZNF26.IR	72h-control	0.16966	0.282595	-0.112934
ZNF274	ZNF274.IR	24h-control	0.101968	0.0496209	0.0523468
ZNF274	ZNF274.IR	72h-control	0.141624	0.0496209	0.0920035
ZNF300	ZNF300.IR	24h-control	0.213261	0.189083	0.0241778
ZNF300	ZNF300.IR	72h-control	0.91034	0.189083	0.721257
ZNF302	ZNF302.IR	24h-control	0.120958	0.0283983	0.0925595
ZNF302	ZNF302.IR	72h-control	0.164685	0.0283983	0.136286
ZNF316	ZNF316.IR	24h-control	0.51054	0.169772	0.340768
ZNF316	ZNF316.IR	72h-control	0.319401	0.169772	0.149629
ZNF346	ZNF346.IR	24h-control	0.0821602	0.025269	0.0568912
ZNF346	ZNF346.IR	72h-control	0.149307	0.025269	0.124038
ZNF354A	ZNF354A.IR	24h-control	0.185394	0.0787699	0.106624
ZNF354A	ZNF354A.IR	72h-control	0.301958	0.0787699	0.223188
ZNF419	ZNF419.IR	24h-control	0.103328	0.0792836	0.0240447
ZNF419	ZNF419.IR	72h-control	0.375336	0.0792836	0.296053
ZNF468	ZNF468.IR	24h-control	0.0812742	0.0876928	-0.00641861
ZNF468	ZNF468.IR	72h-control	0.209309	0.0876928	0.121616
ZNF484	ZNF484.IR	24h-control	0.0476076	0.0163071	0.0313005
ZNF484	ZNF484.IR	72h-control	0.0333538	0.0163071	0.0170467
ZNF512	ZNF512.IR	24h-control	0.555876	0.240711	0.315165
ZNF512	ZNF512.IR	72h-control	0.469554	0.240711	0.228843
ZNF540	ZNF540.IR	24h-control	0.307908	0.429108	-0.1212
ZNF540	ZNF540.IR	72h-control	0.201789	0.429108	-0.227319
ZNF549	ZNF549.IR	24h-control	0.209356	0.190176	0.0191806
ZNF549	ZNF549.IR	72h-control	0.312343	0.190176	0.122168
ZNF550	ZNF550.IR	24h-control	0.118783	0.0181162	0.100667
ZNF550	ZNF550.IR	72h-control	0.161991	0.0181162	0.143875
ZNF559	ZNF559.IR	24h-control	0.27513	0.117694	0.157437
ZNF559	ZNF559.IR	72h-control	0.365102	0.117694	0.247409
ZNF567	ZNF567.IR	24h-control	0.22461	0.0622025	0.162408
ZNF567	ZNF567.IR	72h-control	0.155295	0.0622025	0.0930925
ZNF585B	ZNF585B.IR	24h-control	0.210159	0.32797	-0.117811
ZNF585B	ZNF585B.IR	72h-control	0.283083	0.32797	-0.0448866
ZNF615	ZNF615.IR	24h-control	0.115863	0.0321769	0.0836858
ZNF615	ZNF615.IR	72h-control	0.0643019	0.0321769	0.032125
ZNF622	ZNF622.IR	24h-control	0.120124	0.0612353	0.058889
ZNF622	ZNF622.IR	72h-control	0.161956	0.0612353	0.100721
ZNF623	ZNF623.IR	24h-control	0.376705	0.20924	0.167464
ZNF623	ZNF623.IR	72h-control	0.348625	0.20924	0.139385
ZNF664	ZNF664.IR	24h-control	0.0796246	0.295706	-0.216081
ZNF664	ZNF664.IR	72h-control	0.114379	0.295706	-0.181327
ZNF687	ZNF687.IR	24h-control	0.176019	0.0891795	0.0868399
ZNF687	ZNF687.IR	72h-control	0.172404	0.0891795	0.0832243
ZNF692	ZNF692.IR	24h-control	0.35463	0.260917	0.0937132
ZNF692	ZNF692.IR	72h-control	0.560023	0.260917	0.299106
ZNF711	ZNF711.IR	24h-control	0.480896	0.153174	0.327722
ZNF711	ZNF711.IR	72h-control	0.518435	0.153174	0.365261
ZNF75A	ZNF75A.IR	24h-control	0.386554	0.128251	0.258303
[truncated: 13 more rows]
