# Supplementary material for: Functional and dynamic profiling of transcript isoforms reveals essential roles of alternative splicing in interferon response
Source: Cell Genom. 2024 Sep 16;4(10):100654. doi: 10.1016/j.xgen.2024.100654 (PMC11602592; doi:10.1016/j.xgen.2024.100654)
Supplement: Data S6. Correlation analysis between IR isoforms and splicing factors in primary B cells, related to Figure 5 [file mmc7.xlsx]

## Sheet: Data S6
Data S6. Correlation analysis between IR-isoforms and spliceosomes in primary B-cells
IR-isoform	Gene (Splicing factor)	cor (r)	q-value
SP110.IR	LUC7L3	0.992231	2.34966e-05
SELL.IR	RTRAF	-0.9821	0.000283062
SP110.IR	HNRNPK	-0.976979	0.000469413
SP110.IR	SRSF6	-0.975904	0.000534386
IFI44.IR	RP9	-0.974481	0.0006041
NUB1.IR	CCNL1	-0.973685	0.000665082
PLSCR1.IR	RP9	-0.973272	0.000678284
RNF31.IR	RBM39	-0.972866	0.00069327
PARP12.IR	LUC7L3	0.972499	0.000704747
UBE2L6.IR	RP9	-0.971322	0.000762585
IFIH1.IR	RP9	-0.970388	0.000840306
TRIM25.IR	WBP4	0.969644	0.000860998
TRIM25.IR	DHX16	0.969469	0.000860998
SP110.IR	YBX1	-0.969462	0.000860998
RSAD2.IR	RP9	-0.969488	0.000860998
TRIM25.IR	TRA2A	-0.969823	0.000860998
PARP9.IR	WBP4	0.968332	0.000914815
TRIM25.IR	SNRNP27	-0.968629	0.000914815
SP110.IR	RBM12B	0.967212	0.000963875
STAT6.IR	HSPA1B	0.966897	0.000963875
PARP9.IR	TRA2A	-0.967009	0.000963875
IFIH1.IR	SLC38A2	0.965481	0.00107158
TRIM25.IR	RTRAF	-0.965594	0.00107158
MOV10.IR	NUP98	0.965068	0.00110854
RNF31.IR	DHX16	0.964169	0.0011853
SELL.IR	BCAS2	-0.963813	0.00119185
SELL.IR	SNRNP27	-0.963375	0.00119867
TRIM25.IR	MAGOH	-0.962953	0.00122249
SP110.IR	PPP1R9B	-0.961674	0.0012562
EPSTI1.IR	SRSF8	-0.961721	0.0012562
PARP9.IR	SNRPF	-0.962232	0.0012562
STAT6.IR	CELF2	-0.960994	0.00130538
NUB1.IR	TRA2B	-0.961036	0.00130538
IFI44L.IR	LUC7L3	0.960384	0.00134687
NMI.IR	RP9	-0.960493	0.00134687
PARP9.IR	DHX16	0.959795	0.00139649
TRAFD1.IR	NUP98	0.958693	0.00149119
NMI.IR	SRSF8	-0.958448	0.00151262
IRF7.IR	NUP98	0.957646	0.00156447
TRIM5.IR	RP9	-0.957615	0.00156447
IFI44L.IR	RP9	-0.957977	0.00156447
SELL.IR	HNRNPA1	-0.957223	0.00158837
PARP12.IR	SRSF6	-0.957158	0.00159033
IFI44.IR	SRSF6	-0.957102	0.00159097
GBP2.IR	RTCB	0.956872	0.00159441
IFI44L.IR	SRSF6	-0.956968	0.00159441
UBE2L6.IR	SLC38A2	0.956664	0.00159497
PLSCR1.IR	SRSF6	-0.956714	0.00159497
IRF7.IR	RTCB	0.956444	0.0016008
CNP.IR	SUGP1	0.956365	0.00160255
EPSTI1.IR	RP9	-0.955725	0.0016269
PARP12.IR	SRSF8	-0.955178	0.00168794
STAT1.IR	RPS13	-0.955109	0.00168892
TRAFD1.IR	RTCB	0.954819	0.00169256
PLSCR1.IR	DDX5	-0.954687	0.00169256
PARP9.IR	CCNL1	-0.954698	0.00169256
PARP9.IR	PRPF18	-0.954592	0.00169693
SP110.IR	TRA2A	-0.954425	0.00170946
IFI44L.IR	RPS13	-0.954149	0.00172608
NMI.IR	LUC7L3	0.953966	0.00174797
NUB1.IR	SRSF6	-0.953481	0.00180078
RSAD2.IR	TRA2B	-0.953319	0.00181282
IFI44L.IR	SRSF8	-0.952202	0.00192227
NMI.IR	SRSF6	-0.951781	0.00193549
SP110.IR	SRSF8	-0.951908	0.00193549
PARP9.IR	METTL3	0.95113	0.00197614
SP110.IR	HNRNPA1	-0.951162	0.00197614
RSAD2.IR	DDX5	-0.951163	0.00197614
CNP.IR	RTCB	0.951036	0.0019781
RSAD2.IR	SRSF6	-0.949877	0.00209177
PARP9.IR	TRA2B	-0.949811	0.00209403
PARP12.IR	RP9	-0.949162	0.00215737
RNF31.IR	WBP11	-0.94899	0.00216736
IFI44.IR	LUC7L3	0.9487	0.0021903
STAT6.IR	HSPA1A	0.94858	0.0021928
SP110.IR	RPS13	-0.94801	0.00221618
IFI44L.IR	DDX5	-0.94803	0.00221618
PARP9.IR	SRSF7	-0.948095	0.00221618
STAT2.IR	RTRAF	-0.947952	0.00221704
IFI44.IR	DDX5	-0.947876	0.00221714
PLSCR1.IR	RPS13	-0.947664	0.00222216
SELL.IR	TRA2A	-0.94724	0.00227792
NUB1.IR	CASC3	0.946813	0.00229427
CD47.IR	MAGOH	-0.946987	0.00229427
UBE2L6.IR	TRA2B	-0.946596	0.00229929
SP110.IR	COIL	-0.946693	0.00229929
IFI44.IR	SRSF8	-0.945811	0.00233441
UBE2L6.IR	METTL14	0.945728	0.00233698
RSAD2.IR	SNRPF	-0.945576	0.00235057
PARP12.IR	RPS13	-0.945598	0.00235057
MOV10.IR	RTCB	0.945465	0.00236089
NUB1.IR	TRA2A	-0.945166	0.00239862
UBE2L6.IR	SRSF6	-0.944992	0.00241917
EPSTI1.IR	LUC7L3	0.944875	0.00242256
PARP12.IR	TRA2A	-0.944598	0.00242981
SP110.IR	CCNL1	-0.944273	0.00244768
SP110.IR	SAP18	-0.944278	0.00244768
STAT2.IR	DHX16	0.944319	0.00244768
SELL.IR	DHX16	0.944182	0.00245884
IRF7.IR	HSPA1B	0.943666	0.00247832
IFI44L.IR	HNRNPK	-0.943712	0.00247832
PLSCR1.IR	SLC38A2	0.943444	0.00249487
IFIH1.IR	GEMIN7	-0.943069	0.00252459
IFIH1.IR	METTL14	0.942437	0.00255415
IRF7.IR	PRPF8	-0.942417	0.00255415
IFI44L.IR	RBM12B	0.942231	0.00256025
PARP12.IR	HNRNPK	-0.941785	0.00260596
PARP12.IR	SNRPF	-0.941541	0.00261835
IFI44.IR	RPS13	-0.94146	0.00262842
SP110.IR	MBNL3	-0.941161	0.00266611
RNF31.IR	TRA2A	-0.940894	0.00268153
PLSCR1.IR	LUC7L3	0.940484	0.00271878
PARP12.IR	WBP4	0.940115	0.00275552
PLSCR1.IR	GEMIN7	-0.940127	0.00275552
STAT1.IR	MAGOH	-0.940013	0.00276451
PARP9.IR	RBM39	-0.939858	0.00279017
TRIM25.IR	RBM5	0.9397	0.00280422
PARP9.IR	NCL	-0.939677	0.00280422
SP110.IR	ZNF830	-0.939429	0.00283667
RNF31.IR	SNRNP27	-0.939281	0.00285527
SELL.IR	DDX23	0.938685	0.00292587
PLSCR1.IR	TRA2B	-0.937901	0.00302597
PARP12.IR	DDX5	-0.937667	0.00306406
NUB1.IR	SNRPF	-0.937501	0.0030728
STAT6.IR	PRPF8	-0.93734	0.00309116
RNF31.IR	DDX5	-0.937071	0.00311435
RNF31.IR	TRA2B	-0.937014	0.00311475
RSAD2.IR	RTCB	0.936745	0.00313456
NUB1.IR	YBX1	-0.936729	0.00313456
PARP9.IR	SRSF6	-0.935631	0.0032425
IFI44.IR	TRA2B	-0.935474	0.00324352
WARS1.IR	METTL14	0.934808	0.00332689
SELL.IR	YBX1	-0.934663	0.00333591
RNF31.IR	ZNF326	-0.934282	0.0033687
PARP12.IR	MBNL3	-0.934206	0.00337983
STAT1.IR	DHX16	0.934177	0.00338052
LAP3.IR	SLC38A2	0.933964	0.00340532
RNF31.IR	BCAS2	-0.933854	0.0034133
RNF31.IR	RBM22	-0.933723	0.00342481
STAT2.IR	SNRNP27	-0.933375	0.00345604
TRIM25.IR	RBM39	-0.933073	0.00346096
SP110.IR	DDX5	-0.933095	0.00346096
TRIM25.IR	PRMT5	0.932795	0.00346508
PARP12.IR	TRA2B	-0.932866	0.00346508
TRIM25.IR	YBX1	-0.932674	0.00347954
IFI44.IR	SLC38A2	0.932472	0.00349753
TRIM25.IR	SNRPF	-0.931932	0.00353213
IFI44.IR	SNRPF	-0.931779	0.00354973
PLSCR1.IR	SRSF8	-0.931144	0.00359151
TRIM25.IR	METTL16	-0.931235	0.00359151
PARP9.IR	YBX1	-0.931289	0.00359151
RNF31.IR	AHNAK	-0.931362	0.00359151
STAT1.IR	WBP4	0.931144	0.00359151
STAT1.IR	RBM12B	0.931168	0.00359151
STAT1.IR	MBNL3	-0.93105	0.00360627
GBP2.IR	RP9	-0.930704	0.00360657
RSAD2.IR	CCNL1	-0.930901	0.00360657
STAT1.IR	LUC7L3	0.930848	0.00360657
PARP12.IR	RBM12B	0.930383	0.00362075
IFI44L.IR	WBP4	0.930107	0.0036405
DHX58.IR	MBNL3	-0.930142	0.0036405
SP110.IR	SRSF7	-0.929664	0.00369664
RSAD2.IR	WBP4	0.929313	0.0037099
STAT2.IR	NUP98	0.929337	0.0037099
STAT1.IR	TRA2A	-0.92917	0.00372265
MOV10.IR	DHX16	0.929112	0.00373039
STAT2.IR	MAGOH	-0.929071	0.00373472
STAT2.IR	HNRNPUL1	-0.928685	0.00378058
STAT6.IR	RTCB	0.928661	0.00378058
PARP12.IR	GEMIN7	-0.928264	0.00384983
TRIM25.IR	RBM15	-0.928167	0.00385789
NUB1.IR	AHNAK	-0.927984	0.00388548
TRIM25.IR	METTL3	0.927753	0.0039082
STAT1.IR	ARL6IP4	-0.9277	0.0039082
UBE2L6.IR	GEMIN7	-0.927441	0.0039082
PARP9.IR	SRSF8	-0.927529	0.0039082
NMI.IR	GEMIN7	-0.927637	0.0039082
PARP9.IR	DDX5	-0.92768	0.0039082
CNP.IR	NUP98	0.92734	0.00391411
EPSTI1.IR	SRSF6	-0.927242	0.0039204
UBE2L6.IR	CASC3	0.927126	0.00393315
RSAD2.IR	PPIL1	0.927065	0.00393315
SP110.IR	FRA10AC1	0.927046	0.00393315
NUB1.IR	LUC7L3	0.927045	0.00393315
IFI44.IR	GEMIN7	-0.92689	0.00395466
TRIM25.IR	HNRNPA1	-0.926812	0.003963
RNF31.IR	PRPF18	-0.926739	0.00396529
IFI44.IR	WBP4	0.92669	0.00397192
IFI44L.IR	GEMIN7	-0.926452	0.00398821
PARP12.IR	DHX16	0.926411	0.00399024
TRIM25.IR	NCL	-0.926302	0.00399884
TRIM25.IR	SUGP1	0.926102	0.0040218
IFIH1.IR	PPIL1	0.926069	0.0040218
RSAD2.IR	SRSF7	-0.926059	0.0040218
RSAD2.IR	SRSF8	-0.926118	0.0040218
PLSCR1.IR	SNRPF	-0.925936	0.0040363
PARP12.IR	YBX1	-0.92582	0.00405413
IFIH1.IR	SRSF6	-0.925413	0.0040772
EPSTI1.IR	HNRNPK	-0.925533	0.0040772
IFI44L.IR	TRA2A	-0.925547	0.0040772
PARP9.IR	CSTF2	0.925327	0.00408729
RSAD2.IR	RPS13	-0.925219	0.00408729
IFI44.IR	SRSF7	-0.925307	0.00408729
STAT1.IR	LSM5	-0.925123	0.00409281
TRIM25.IR	PTBP3	-0.925003	0.00410609
TRIM25.IR	RBM14	0.924778	0.00414163
RSAD2.IR	TRA2A	-0.924795	0.00414163
TRIM5.IR	METTL14	0.924631	0.0041554
STAT1.IR	SNRNP27	-0.924541	0.0041554
CD47.IR	ARL6IP4	-0.924539	0.0041554
SELL.IR	SYF2	-0.924585	0.0041554
RSAD2.IR	DHX16	0.924325	0.00416826
SP110.IR	PTBP3	-0.924345	0.00416826
IFI44L.IR	SRSF7	-0.924384	0.00416826
STAT2.IR	SUGP1	0.924332	0.00416826
IFIH1.IR	TRA2B	-0.924103	0.00418645
RNF31.IR	COIL	-0.92412	0.00418645
STAT1.IR	HNRNPK	-0.924001	0.00419352
EPSTI1.IR	RBM12B	0.923756	0.00422133
PARP12.IR	CCNL1	-0.923703	0.00422133
STAT2.IR	RBM10	0.923467	0.00424636
RSAD2.IR	LUC7L3	0.923419	0.0042534
RNF31.IR	CD2BP2	0.923317	0.00425908
PARP9.IR	SNRNP27	-0.92332	0.00425908
RNF31.IR	U2SURP	-0.923064	0.00430173
IFIH1.IR	DDX5	-0.922992	0.00430635
RNF31.IR	YBX1	-0.923014	0.00430635
LAP3.IR	GEMIN7	-0.922592	0.00433972
LAP3.IR	NUP98	0.922271	0.00435775
LAP3.IR	RP9	-0.922256	0.00435775
TRIM25.IR	HNRNPUL1	-0.922257	0.00435775
SP110.IR	SNRNP27	-0.922125	0.00437188
TRAFD1.IR	SNRPF	-0.922148	0.00437188
PARP9.IR	COIL	-0.922178	0.00437188
IFI44L.IR	SNRPF	-0.921988	0.00439564
SP110.IR	NCL	-0.921772	0.00442553
RSAD2.IR	SLC38A2	0.921216	0.00449473
TRIM25.IR	HNRNPK	-0.921116	0.00449473
PLSCR1.IR	SRSF7	-0.921151	0.00449473
UBE2L6.IR	CCNL1	-0.921263	0.00449473
PLSCR1.IR	METTL14	0.920877	0.00453074
SELL.IR	RBM39	-0.920859	0.00453074
STAT1.IR	DDX5	-0.920712	0.00455034
MOV10.IR	SNRPF	-0.920648	0.00455034
IFI44.IR	CCNL1	-0.920686	0.00455034
PARP12.IR	PTBP3	-0.920327	0.00457404
NMI.IR	SLC38A2	0.920064	0.00460884
IFI44L.IR	SLC38A2	0.919953	0.00462821
SP110.IR	METTL3	0.919852	0.0046319
TAP1.IR	RP9	-0.919681	0.00465912
PARP12.IR	PPP1R9B	-0.919341	0.00468593
IFI44L.IR	MBNL3	-0.919346	0.00468593
PLSCR1.IR	CCNL1	-0.919361	0.00468593
IFI44.IR	HNRNPK	-0.919388	0.00468593
NMI.IR	DDX5	-0.919269	0.00469056
IRF7.IR	PABPC1	-0.919209	0.00469193
SP110.IR	CSTF2	0.919157	0.0046925
TRIM25.IR	BCAS2	-0.919152	0.0046925
IRF5.IR	U2AF1	-0.919077	0.00469342
TRIM5.IR	PPIL1	0.918734	0.00473503
PARP12.IR	MAGOH	-0.918711	0.00473624
MOV10.IR	HSPA1B	0.918667	0.0047429
IFI44.IR	TRA2A	-0.91864	0.00474525
RNF31.IR	PCF11	-0.918585	0.00474788
STAT1.IR	RTRAF	-0.91841	0.00475369
TRAFD1.IR	PRPF8	-0.918393	0.00475369
PARP12.IR	SNRNP27	-0.918373	0.0047542
RSAD2.IR	GEMIN7	-0.918233	0.00476681
UBE2L6.IR	DDX5	-0.918129	0.0047719
STAT2.IR	TRA2A	-0.918102	0.00477403
IFI44L.IR	TRA2B	-0.918006	0.00479403
IFI44L.IR	PPP1R9B	-0.917449	0.00489218
RNF31.IR	CCNL1	-0.917307	0.00491175
IRF7.IR	DHX16	0.916974	0.00493416
TRIM25.IR	LUC7L3	0.91693	0.00493416
SP110.IR	WBP4	0.916926	0.00493416
STAT1.IR	RP9	-0.917066	0.00493416
STAT1.IR	SRSF6	-0.916921	0.00493416
DHX58.IR	GEMIN7	-0.916943	0.00493416
NMI.IR	RPS13	-0.917063	0.00493416
UBE2L6.IR	AHNAK	-0.917085	0.00493416
RSAD2.IR	METTL14	0.916523	0.00498162
STAT2.IR	PPIE	0.916236	0.00503192
RNF31.IR	PABPC1	-0.915935	0.00507517
SELL.IR	RBM15	-0.915953	0.00507517
PARP12.IR	NUP98	0.915795	0.00509043
PARP9.IR	CSTF3	0.915744	0.00509043
SP110.IR	CASC3	0.915722	0.00509043
UBE2L6.IR	LUC7L3	0.915458	0.00514725
STAT2.IR	PTBP3	-0.915378	0.00515953
NUB1.IR	DDX5	-0.915181	0.00518033
STAT1.IR	PTBP3	-0.915145	0.00518547
NMI.IR	SRSF7	-0.914678	0.00524724
STAT6.IR	NUP98	0.914621	0.00525331
NMI.IR	SNRPF	-0.914554	0.00526247
NUB1.IR	NCL	-0.914467	0.00527513
CNP.IR	MAGOH	-0.914367	0.00528571
SELL.IR	RPS13	-0.914178	0.00530092
SELL.IR	RRAGC	-0.914258	0.00530092
STAT2.IR	SETX	0.914195	0.00530092
IFI44L.IR	DHX16	0.914068	0.00530283
EPSTI1.IR	RPS13	-0.91408	0.00530283
PLSCR1.IR	TRA2A	-0.914018	0.00530321
SP110.IR	NCBP1	0.913686	0.00534804
SELL.IR	ARL6IP4	-0.913651	0.00534859
MOV10.IR	PRPF8	-0.913452	0.0053818
UBE2L6.IR	SNRPF	-0.913271	0.00539369
SP110.IR	TRA2B	-0.912934	0.00544639
DHX58.IR	PTBP3	-0.912948	0.00544639
PLSCR1.IR	WBP4	0.912604	0.00547549
RSAD2.IR	CASC3	0.912601	0.00547549
IFI44.IR	RBM12B	0.912566	0.00547549
IFI44.IR	METTL14	0.912519	0.00547549
TRIM25.IR	SRSF8	-0.912636	0.00547549
STAT2.IR	WBP4	0.91228	0.00549555
TRAFD1.IR	PCF11	-0.912139	0.00551567
CNP.IR	WBP4	0.911623	0.00554023
SELL.IR	RBM12B	0.911594	0.00554023
STAT2.IR	HNRNPM	-0.911867	0.00554023
IFI44L.IR	CCNL1	-0.911569	0.00554023
LAP3.IR	RPS13	-0.911575	0.00554023
IFI44L.IR	LSM5	-0.911664	0.00554023
PARP12.IR	HNRNPA1	-0.911668	0.00554023
PLSCR1.IR	HNRNPK	-0.911711	0.00554023
PARP9.IR	RTRAF	-0.911712	0.00554023
LAP3.IR	PRPF8	-0.911791	0.00554023
IFI44L.IR	MAGOH	-0.911913	0.00554023
IFIH1.IR	RPS13	-0.910935	0.00561235
PARP9.IR	HNRNPK	-0.910971	0.00561235
MOV10.IR	KHDRBS1	-0.911008	0.00561235
PLSCR1.IR	LSM5	-0.91084	0.00561715
TRIM25.IR	CSTF2	0.910662	0.00563283
IRF8.IR	POLR2F	0.910652	0.00563283
SP110.IR	SNRPF	-0.910609	0.00563787
STAT1.IR	SRSF8	-0.910533	0.00564611
NMI.IR	HNRNPK	-0.910544	0.00564611
PARP9.IR	ZNF326	-0.910485	0.00564684
GBP2.IR	SNRPF	-0.910461	0.00564887
TRIM25.IR	NUP98	0.910218	0.00566269
PARP12.IR	COIL	-0.91026	0.00566269
STAT2.IR	RBM5	0.910298	0.00566269
MOV10.IR	TRA2A	-0.910066	0.00567215
SP110.IR	MAGOH	-0.909914	0.00568964
PLSCR1.IR	RTCB	0.909839	0.00569048
NUB1.IR	SRSF7	-0.909771	0.00569133
PARP12.IR	SRSF7	-0.909705	0.00569437
SELL.IR	HNRNPLL	0.909349	0.00571913
SELL.IR	PPP2CA	-0.909354	0.00571913
EPSTI1.IR	DDX5	-0.90939	0.00571913
SELL.IR	ZPR1	-0.909237	0.0057346
STAT1.IR	HNRNPA1	-0.909198	0.00573694
PLSCR1.IR	CASC3	0.908971	0.00577905
IFI44.IR	DHX16	0.908906	0.00578879
IFIH1.IR	RTCB	0.908837	0.00579453
TAP1.IR	SLC38A2	0.908799	0.00579453
RNF31.IR	PRMT5	0.908788	0.00579453
NUB1.IR	COIL	-0.90864	0.0058295
CNP.IR	SNRNP27	-0.90845	0.0058603
PARP9.IR	TOE1	-0.908391	0.00586567
SELL.IR	MAGOH	-0.908248	0.00587726
SP110.IR	DHX16	0.908023	0.00589419
PARP12.IR	CASC3	0.907891	0.00590661
TAP1.IR	METTL14	0.907737	0.0059238
PLSCR1.IR	DHX16	0.907628	0.00593523
PARP9.IR	LUC7L3	0.907555	0.00593523
TRIM25.IR	WBP11	-0.907624	0.00593523
TRIM25.IR	RTCB	0.9075	0.00593808
IFI44L.IR	PTBP3	-0.907485	0.00593809
RNF31.IR	SNRPF	-0.907442	0.00594104
TRIM5.IR	SLC38A2	0.907329	0.00595739
TRIM25.IR	MBNL3	-0.907282	0.00596223
PARP9.IR	RP9	-0.907155	0.00598481
EPSTI1.IR	WBP4	0.907048	0.00599557
RNF31.IR	RTRAF	-0.906946	0.00601208
UBE2L6.IR	RPS13	-0.906876	0.00602371
PARP12.IR	SLC38A2	0.906799	0.0060291
IRF7.IR	SUGP1	0.906676	0.00603064
PLSCR1.IR	PPIL1	0.906664	0.00603064
MOV10.IR	WBP4	0.906655	0.00603064
NUB1.IR	METTL3	0.906649	0.00603064
IRF5.IR	MFAP1	0.906232	0.00608809
IFI44.IR	LSM5	-0.906151	0.0060978
GBP2.IR	METTL14	0.906002	0.00611154
GBP2.IR	TRA2B	-0.905994	0.00611154
CD47.IR	FMR1	0.905935	0.00611972
STAT2.IR	MBNL3	-0.905786	0.00614972
SP110.IR	SF3B5	-0.905618	0.00617357
TRIM25.IR	RBM12B	0.905541	0.0061813
STAT2.IR	ARL6IP4	-0.90552	0.0061813
SELL.IR	SF3B5	-0.905553	0.0061813
RSAD2.IR	LSM5	-0.90549	0.00618575
IRF7.IR	TRA2B	-0.905417	0.00619844
IFI44.IR	RTCB	0.905357	0.00621173
IRF7.IR	GEMIN7	-0.905334	0.0062118
MOV10.IR	RBM10	0.905151	0.00623427
NMI.IR	CCNL1	-0.905077	0.00623584
NMI.IR	TRA2B	-0.905117	0.00623584
PLSCR1.IR	RBM12B	0.905061	0.00623596
SELL.IR	PRPF18	-0.905006	0.00624767
SP110.IR	SYF2	-0.904916	0.00626077
IFI44L.IR	YBX1	-0.904868	0.00626718
TRIM25.IR	PRPF18	-0.904636	0.00630166
CNP.IR	DHX16	0.904557	0.00631716
SP110.IR	RP9	-0.904438	0.00634256
PARP9.IR	BCAS2	-0.904396	0.00634779
IL4R.IR	DHX15	-0.904124	0.00638518
DHX58.IR	HSPA1B	0.903893	0.0064263
IFI44.IR	PPIL1	0.903784	0.00642991
SELL.IR	FRA10AC1	0.903762	0.00642991
PLSCR1.IR	MBNL3	-0.903764	0.00642991
EPSTI1.IR	SRSF7	-0.903714	0.00643981
PARP9.IR	PCF11	-0.903647	0.00644843
STAT2.IR	PRMT5	0.903625	0.00644843
EPSTI1.IR	PPP1R9B	-0.903489	0.00646523
SELL.IR	WBP11	-0.903498	0.00646523
NMI.IR	WBP4	0.903454	0.0064714
PLSCR1.IR	AHNAK	-0.903384	0.00648783
RSAD2.IR	NUP98	0.903362	0.00648806
PARP9.IR	MAGOH	-0.903274	0.00648806
IRF7.IR	DDX5	-0.903281	0.00648806
IFI44L.IR	CSTF2	0.903119	0.00650907
RNF31.IR	SRSF7	-0.903012	0.00651664
NUB1.IR	PABPC1	-0.90299	0.00651888
RSAD2.IR	AHNAK	-0.90292	0.0065355
IRF7.IR	KHDRBS1	-0.902804	0.00654955
LAP3.IR	MBNL3	-0.902733	0.00656223
IFI44L.IR	COIL	-0.90265	0.00657883
GBP2.IR	NUP98	0.902339	0.00662163
PLSCR1.IR	PABPC1	-0.90231	0.00662163
TRIM25.IR	RPS13	-0.90232	0.00662163
NMI.IR	PPP1R9B	-0.902228	0.00663123
SP110.IR	GEMIN7	-0.902101	0.00664454
STAT1.IR	SNRPF	-0.901706	0.00669765
EPSTI1.IR	SLC38A2	0.90163	0.00669835
TRAFD1.IR	TRA2B	-0.901628	0.00669835
STAT1.IR	NUP98	0.901676	0.00669835
RNF31.IR	GPKOW	0.901554	0.00671099
EPSTI1.IR	GEMIN7	-0.901355	0.00674031
CNP.IR	FAM98C	-0.901255	0.00674047
SELL.IR	HNRNPUL1	-0.90115	0.00676258
TRIM25.IR	SRSF6	-0.900865	0.00678532
IRF7.IR	SNRPF	-0.900816	0.0067922
CNP.IR	RP9	-0.900775	0.0067964
TRIM25.IR	TRA2B	-0.900783	0.0067964
TRIM25.IR	CSTF3	0.900689	0.00681026
PARP12.IR	CSTF2	0.900655	0.0068136
IRF7.IR	HSPA1A	0.900645	0.0068136
IRF7.IR	FAM98C	-0.900447	0.00684801
STAT2.IR	RTCB	0.900411	0.00684801
GBP2.IR	SLC38A2	0.900236	0.00685139
LAP3.IR	FAM98C	-0.900251	0.00685139
PARP12.IR	AHNAK	-0.900295	0.00685139
SELL.IR	CSTF2	0.900008	0.00689221
UBE2L6.IR	RTCB	0.899941	0.00689682
PARP9.IR	METTL16	-0.899817	0.00691063
IFI44.IR	CASC3	0.899771	0.00691173
RSAD2.IR	PCF11	-0.899759	0.00691173
TRIM25.IR	PPIE	0.899725	0.00691469
UBE2L6.IR	PABPC1	-0.899332	0.00697068
PARP9.IR	RTCB	0.899238	0.00697959
CD47.IR	LSM3	-0.899209	0.00698417
SELL.IR	WBP4	0.899124	0.00699443
PARP9.IR	WBP11	-0.898929	0.00699443
IRF8.IR	PRPF40A	-0.898969	0.00699443
IFI44.IR	MBNL3	-0.898973	0.00699443
IRF7.IR	MBNL3	-0.898982	0.00699443
IFIH1.IR	SNRPF	-0.89884	0.0070121
NMI.IR	RBM12B	0.898606	0.00704486
WARS1.IR	SRPK2	-0.898611	0.00704486
MOV10.IR	HNRNPM	-0.898631	0.00704486
NUB1.IR	ZNF326	-0.898647	0.00704486
PARP12.IR	RTCB	0.89852	0.00705631
TRIM25.IR	SETX	0.898262	0.00709985
NUB1.IR	DHX16	0.89814	0.00710792
NMI.IR	PPIL1	0.897772	0.00716516
RNF31.IR	PTBP3	-0.89777	0.00716516
SELL.IR	REST	-0.897771	0.00716516
MOV10.IR	SUGP1	0.897705	0.0071698
PARP12.IR	RTRAF	-0.897622	0.00717988
SP110.IR	AHNAK	-0.897522	0.00719495
RSAD2.IR	PABPC1	-0.897407	0.00719788
MOV10.IR	MBNL3	-0.89723	0.0072305
RNF31.IR	PPIE	0.897146	0.00724162
RNF31.IR	RTCB	0.897087	0.00724162
PARP9.IR	PRMT5	0.897019	0.00724162
STAT2.IR	RBM15	-0.897138	0.00724162
STAT1.IR	YBX1	-0.897091	0.00724162
TAP1.IR	FAM98C	-0.897049	0.00724162
SP110.IR	RTRAF	-0.897066	0.00724162
IFI44L.IR	SF3B5	-0.896624	0.007312
GBP2.IR	PPIL1	0.896526	0.00732439
SELL.IR	CSTF3	0.896506	0.00732522
SELL.IR	CCAR2	0.896474	0.00732522
STAT1.IR	CSTF2	0.896474	0.00732522
PARP12.IR	NCL	-0.896207	0.007354
RSAD2.IR	HNRNPK	-0.896072	0.007375
IRF7.IR	AHNAK	-0.895896	0.00741319
PARP12.IR	METTL3	0.895848	0.00741564
TRIM25.IR	CCNL1	-0.895619	0.00745996
STAT1.IR	PPP1R9B	-0.895188	0.00755235
IFI44.IR	MAGOH	-0.894906	0.0076102
LAP3.IR	RTCB	0.894885	0.00761281
PARP9.IR	PPIL1	0.89481	0.00762884
RNF31.IR	NCL	-0.894664	0.00765716
DHX58.IR	NUP98	0.894497	0.00768137
GBP2.IR	FAM98C	-0.894442	0.00769111
LAP3.IR	METTL14	0.89436	0.00770098
MOV10.IR	PTBP3	-0.894282	0.00770715
SELL.IR	HNRNPK	-0.894214	0.00772462
TRIM25.IR	DDX5	-0.894112	0.00772811
PARP12.IR	PABPC1	-0.894153	0.00772811
RNF31.IR	YTHDC1	-0.893793	0.00779316
IFIH1.IR	CASC3	0.893649	0.0078192
IFI44L.IR	HNRNPA1	-0.893623	0.0078192
MOV10.IR	HSPA1A	0.89314	0.00792108
SELL.IR	ZC3H18	0.8931	0.00792213
STAT1.IR	GEMIN7	-0.893008	0.0079401
STAT2.IR	KHDRBS1	-0.892951	0.00794318
IRF7.IR	TRA2A	-0.892912	0.00795165
STAT1.IR	SF3B5	-0.892748	0.00797789
SELL.IR	MBNL3	-0.892598	0.00799912
STAT1.IR	RTCB	0.892606	0.00799912
STAT1.IR	SLC38A2	0.892501	0.00801398
PLSCR1.IR	NUP98	0.892376	0.00802805
RNF31.IR	NUP98	0.892267	0.00804514
RNF31.IR	SRSF6	-0.892186	0.0080589
CNP.IR	SNRPF	-0.892127	0.00806637
STAT2.IR	RBM39	-0.892045	0.00807768
RSAD2.IR	SNRNP27	-0.892023	0.00808117
NUB1.IR	RP9	-0.891982	0.00808871
SELL.IR	ELAVL1	0.891621	0.00818903
IFI44L.IR	SNRNP27	-0.891601	0.00819169
RNF31.IR	CSTF2	0.891475	0.00822306
DHX58.IR	DHX16	0.891469	0.00822306
RNF31.IR	SRSF4	0.891342	0.00824952
IFI44.IR	AHNAK	-0.891286	0.0082521
IFI44.IR	YBX1	-0.891134	0.00827488
NUB1.IR	WBP4	0.891114	0.00827748
RNF31.IR	CASC3	0.891	0.00828791
NUB1.IR	SRSF8	-0.890702	0.00835512
TRIM25.IR	ARL6IP4	-0.890712	0.00835512
EPSTI1.IR	AQR	0.89048	0.00839761
TRIM25.IR	COIL	-0.890179	0.00846099
PARP9.IR	CASC3	0.889985	0.00849605
SELL.IR	SNRPD1	-0.889944	0.00850192
IFI44.IR	COIL	-0.889947	0.00850192
NUB1.IR	PCF11	-0.889792	0.00853718
DHX58.IR	PRPF8	-0.889604	0.00855896
IFI44.IR	PPP1R9B	-0.889524	0.00856854
TAP1.IR	PRPF8	-0.889484	0.00857409
MOV10.IR	RTRAF	-0.889387	0.00858308
IFIH1.IR	CCNL2	0.889223	0.00859941
IFIH1.IR	AHNAK	-0.889233	0.00859941
IRF7.IR	PCF11	-0.889248	0.00859941
DHX58.IR	PRMT5	0.889118	0.00860311
RSAD2.IR	YBX1	-0.889185	0.00860311
LAP3.IR	PABPC1	-0.889081	0.00860785
IFIH1.IR	CCNL1	-0.889084	0.00860785
IFI44.IR	NUP98	0.888943	0.00863346
IFIH1.IR	SNRPN	-0.888913	0.00863346
RSAD2.IR	COIL	-0.888933	0.00863346
TRIM25.IR	SRSF4	0.888788	0.00865977
TAP1.IR	CELF2	-0.888734	0.00867021
PLSCR1.IR	COIL	-0.888655	0.00868545
SELL.IR	SNRPB	-0.888634	0.00868856
TRAFD1.IR	HSPA1B	0.88855	0.00869677
NUB1.IR	SNRNP27	-0.888512	0.00870247
PLSCR1.IR	YBX1	-0.888328	0.00874135
LAP3.IR	LUC7L3	0.888057	0.00880479
STAT2.IR	METTL16	-0.887829	0.00886049
RNF31.IR	CCAR2	0.88779	0.00887019
SP110.IR	BCAS2	-0.887745	0.00887352
EPSTI1.IR	SNRPF	-0.88775	0.00887352
IFI44.IR	PABPC1	-0.887642	0.00888946
SELL.IR	NCL	-0.887541	0.00889697
PARP9.IR	RBM12B	0.887368	0.00891661
CNP.IR	RTRAF	-0.887284	0.00892205
STAT1.IR	HNRNPUL1	-0.887226	0.00893424
IRF7.IR	RP9	-0.887042	0.0089739
STAT2.IR	REST	-0.886918	0.00900866
IFIH1.IR	PRPF8	-0.886863	0.00901585
IFI44L.IR	CASC3	0.886446	0.00911187
SP110.IR	RBM14	0.886415	0.00911187
RNF31.IR	PCBP2	-0.886359	0.00911187
UBE2L6.IR	SRSF8	-0.886366	0.00911187
SP110.IR	PRPF18	-0.886401	0.00911187
SELL.IR	GEMIN5	0.8863	0.0091206
UBE2L6.IR	SRSF7	-0.886044	0.00917477
PSME1.IR	DHX38	0.885925	0.00917969
DHX58.IR	DDX5	-0.885766	0.00920451
IFI44L.IR	ARL6IP4	-0.885771	0.00920451
SELL.IR	TOE1	-0.885688	0.00922011
STAT2.IR	HNRNPA1	-0.885626	0.00923001
PLSCR1.IR	MAGOH	-0.885489	0.00925031
IFI44L.IR	METTL14	0.88547	0.00925311
UBE2L6.IR	CCNL2	0.885436	0.00925502
RSAD2.IR	MAGOH	-0.885198	0.00928739
IFIH1.IR	LUC7L3	0.885153	0.00929764
STAT1.IR	TRA2B	-0.885079	0.00931577
CNP.IR	TRA2A	-0.885052	0.00931738
STAT2.IR	SNRPD1	-0.885021	0.00932052
PLSCR1.IR	SNRPN	-0.884996	0.00932154
PARP9.IR	RBM15	-0.884328	0.00945535
MOV10.IR	PABPC1	-0.884333	0.00945535
MOV10.IR	PCF11	-0.884132	0.00948966
MOV10.IR	TRA2B	-0.884136	0.00948966
SELL.IR	YTHDC1	-0.884016	0.00952657
DHX58.IR	TRA2A	-0.884	0.00952822
TAP1.IR	DHX38	0.883789	0.00956645
SELL.IR	PTBP3	-0.883793	0.00956645
SELL.IR	COIL	-0.883797	0.00956645
IFI44L.IR	PABPC1	-0.883658	0.00959108
IFI44.IR	CSTF2	0.883619	0.00959706
CNP.IR	RPS13	-0.883423	0.00963167
TRIM5.IR	MFAP1	0.883382	0.00963852
SELL.IR	SETX	0.883236	0.00967119
UBE2L6.IR	NUP98	0.882969	0.00971009
NUB1.IR	HNRNPK	-0.882952	0.00971009
EPSTI1.IR	SNRPN	-0.882976	0.00971009
EPSTI1.IR	MAGOH	-0.882909	0.0097213
IFIH1.IR	PABPC1	-0.882771	0.00974349
TRIM25.IR	ZNF326	-0.882741	0.00975028
SELL.IR	HNRNPL	-0.882556	0.00977392
IFI44L.IR	AHNAK	-0.882519	0.00978316
PLSCR1.IR	PCF11	-0.88222	0.00983209
STAT1.IR	PABPC1	-0.882185	0.00983884
SP110.IR	PABPC1	-0.882169	0.00983884
TRIM25.IR	TOE1	-0.882178	0.00983884
SELL.IR	RBM5	0.882117	0.00984692
RSAD2.IR	RBM12B	0.882094	0.00985047
IFI44L.IR	NCBP1	0.88202	0.0098688
NUB1.IR	HNRNPA1	-0.881965	0.0098688
RNF31.IR	CSTF3	0.881873	0.00986923
PARP9.IR	PTBP3	-0.881878	0.00986923
TRAFD1.IR	KHDRBS1	-0.881895	0.00986923
PLSCR1.IR	SNRNP27	-0.881814	0.00987348
STAT1.IR	SUGP1	0.881552	0.0099332
TRAFD1.IR	FAM98C	-0.881491	0.00994929
IFI44.IR	SNRNP27	-0.88141	0.00995795
EPSTI1.IR	PPIL1	0.88123	0.00997361
IFI44.IR	PTBP3	-0.881255	0.00997361
IFI44.IR	PCF11	-0.880968	0.0100246
TRIM25.IR	RBM10	0.880653	0.0100811
IRF8.IR	WDR33	-0.880404	0.0101315
TRIM25.IR	HNRNPA0	-0.880252	0.0101545
IRF7.IR	RPS13	-0.880288	0.0101545
SELL.IR	ZNF830	-0.880169	0.0101763
IFI44L.IR	PPIL1	0.880005	0.0102015
IFI44L.IR	RTCB	0.879924	0.0102094
TRIM25.IR	HNRNPL	-0.87992	0.0102094
IFIH1.IR	SRSF7	-0.879908	0.0102101
PARP9.IR	LSM5	-0.87983	0.010229
IRF7.IR	SNRNP27	-0.879682	0.0102698
SP110.IR	HNRNPA0	-0.879639	0.0102757
TRIM25.IR	LSM5	-0.879552	0.0102906
PARP9.IR	RBM14	0.879521	0.0102938
TRAFD1.IR	DHX16	0.879221	0.010366
RSAD2.IR	MBNL3	-0.879103	0.0103859
SP110.IR	CSTF3	0.879044	0.0103946
CD47.IR	POLR2C	-0.879039	0.0103946
PARP9.IR	PIK3R1	-0.879016	0.0103993
IFI44L.IR	NUP98	0.878879	0.0104265
MOV10.IR	FAM98C	-0.878782	0.0104548
CNP.IR	SRSF4	0.878683	0.0104718
GBP2.IR	PRPF8	-0.878649	0.0104718
IFI44L.IR	NCL	-0.878659	0.0104718
PLSCR1.IR	PTBP3	-0.878663	0.0104718
EPSTI1.IR	SF3B5	-0.878461	0.0105021
PLSCR1.IR	PPP1R9B	-0.878417	0.0105055
WARS1.IR	RP9	-0.878375	0.0105129
SELL.IR	PPP1R9B	-0.878278	0.0105453
RNF31.IR	FXR2	0.878056	0.0105751
TRIM25.IR	CASC3	0.877834	0.0106219
PARP12.IR	PCF11	-0.877758	0.0106389
TRIM25.IR	DDX23	0.877643	0.0106687
EPSTI1.IR	CSTF2	0.87763	0.0106687
LAP3.IR	DDX5	-0.877609	0.0106687
DHX58.IR	SNRPF	-0.877367	0.010698
RSAD2.IR	RBM39	-0.877389	0.010698
LAP3.IR	HSPA1B	0.877101	0.0107574
IFI44L.IR	SNRPN	-0.876767	0.0108406
RNF31.IR	DDX3X	-0.876733	0.0108473
PARP9.IR	HNRNPA1	-0.876621	0.0108492
EPSTI1.IR	LSM5	-0.876639	0.0108492
IFIH1.IR	SRSF8	-0.87636	0.010925
STAT2.IR	FAM98C	-0.876339	0.010929
MOV10.IR	SNRNP27	-0.876274	0.0109351
DHX58.IR	PABPC1	-0.876282	0.0109351
RNF31.IR	ZC3H10	0.875988	0.0110083
PARP12.IR	SAP18	-0.875976	0.011009
SELL.IR	DDX41	0.8759	0.0110225
TRIM25.IR	RP9	-0.875912	0.0110225
NUB1.IR	MFAP1	0.875816	0.0110426
EPSTI1.IR	TRA2B	-0.875745	0.0110631
DHX58.IR	RTCB	0.875698	0.01107
RNF31.IR	SUGP1	0.875541	0.0110896
TRAFD1.IR	CELF2	-0.875516	0.0110952
EPSTI1.IR	MBNL3	-0.875499	0.0110977
RNF31.IR	SCAF1	0.875398	0.0111131
PARP12.IR	RBM14	0.875311	0.0111384
IRF7.IR	PTBP3	-0.875208	0.011154
STAT2.IR	WBP11	-0.875148	0.0111622
IFI44.IR	SNRPN	-0.875165	0.0111622
DHX58.IR	RBM10	0.87505	0.0111843
MOV10.IR	RBM5	0.875031	0.0111876
UBE2L6.IR	MFAP1	0.874942	0.0112142
CD47.IR	AQR	0.874804	0.0112485
SELL.IR	LSM5	-0.874659	0.0112845
NMI.IR	METTL14	0.874579	0.0112948
RSAD2.IR	METTL3	0.874495	0.0113066
STAT1.IR	SRSF7	-0.874197	0.0113655
PARP12.IR	LSM5	-0.874164	0.0113736
CNP.IR	TRA2B	-0.874076	0.0113931
SP110.IR	RBM5	0.874052	0.0113986
SP110.IR	UPF3B	0.873961	0.0114173
DHX58.IR	RPS13	-0.873883	0.0114302
GBP2.IR	WBP4	0.873786	0.0114466
LAP3.IR	SRSF6	-0.873794	0.0114466
NMI.IR	NCBP1	0.873579	0.0115046
IFI44L.IR	CSTF3	0.873469	0.0115084
DHX58.IR	KHDRBS1	-0.873544	0.0115084
SELL.IR	METTL16	-0.873409	0.0115118
STAT1.IR	CSTF3	0.8734	0.0115118
STAT1.IR	COIL	-0.873193	0.0115681
UBE2L6.IR	CELF2	-0.873176	0.0115681
NUB1.IR	MBNL3	-0.873201	0.0115681
EPSTI1.IR	PTBP3	-0.873107	0.0115795
RNF31.IR	METTL3	0.872883	0.0116446
NMI.IR	TRA2A	-0.872806	0.0116597
STAT2.IR	RPS13	-0.872745	0.011675
STAT1.IR	RBM39	-0.872697	0.0116855
PARP12.IR	ZNF830	-0.872688	0.0116855
MOV10.IR	PRMT5	0.872631	0.0116958
DHX58.IR	SUGP1	0.872575	0.0116987
STAT2.IR	CSTF2	0.872559	0.011701
EPSTI1.IR	TRA2A	-0.872451	0.0117199
RSAD2.IR	PRPF18	-0.872301	0.0117558
TRIM25.IR	SYF2	-0.872191	0.0117874
SELL.IR	LUC7L3	0.872147	0.0117891
PARP12.IR	RBM5	0.872138	0.0117891
SELL.IR	PPWD1	0.872138	0.0117891
STAT6.IR	FAM98B	-0.872022	0.0118154
RSAD2.IR	PRPF8	-0.872008	0.0118169
NUB1.IR	SAP18	-0.871898	0.0118409
TRIM25.IR	SRSF7	-0.871903	0.0118409
EPSTI1.IR	NCBP1	0.871777	0.0118662
IFI44L.IR	RTRAF	-0.871765	0.0118662
PARP9.IR	AHNAK	-0.871697	0.0118815
LAP3.IR	MTREX	-0.871581	0.0119041
NUB1.IR	PRPF18	-0.871585	0.0119041
CD47.IR	SRSF8	-0.871595	0.0119041
PARP9.IR	HNRNPUL1	-0.871507	0.0119104
PARP12.IR	METTL14	0.871464	0.0119184
CNP.IR	SRSF8	-0.871456	0.0119184
IFI44L.IR	SAP18	-0.871473	0.0119184
CNP.IR	HSPA1B	0.871223	0.0119602
PARP12.IR	ARL6IP4	-0.871237	0.0119602
STAT2.IR	SNRPF	-0.870999	0.0120263
RSAD2.IR	CSTF2	0.870962	0.0120292
IFI44L.IR	METTL3	0.870856	0.0120598
RSAD2.IR	NCL	-0.870758	0.0120874
SELL.IR	SAP18	-0.870738	0.0120901
DHX58.IR	HNRNPK	-0.870651	0.0121066
PLSCR1.IR	CSTF2	0.870475	0.0121274
RNF31.IR	CPSF3	0.870453	0.0121274
STAT2.IR	CCAR2	0.870469	0.0121274
STAT1.IR	PRMT5	0.870495	0.0121274
SELL.IR	SRSF6	-0.870434	0.0121302
CD47.IR	WBP4	0.870303	0.0121403
LAP3.IR	KHDRBS1	-0.870344	0.0121403
DHX58.IR	WBP4	0.870255	0.0121467
TRIM25.IR	STRAP	-0.870248	0.0121467
PLSCR1.IR	PRPF8	-0.870115	0.0121815
IRF7.IR	RBM10	0.870006	0.0122043
PARP12.IR	PRMT5	0.86999	0.0122043
EPSTI1.IR	CCNL1	-0.869988	0.0122043
LAP3.IR	AHNAK	-0.87	0.0122043
SELL.IR	UPF3B	0.869946	0.0122094
STAT1.IR	CCNL1	-0.869818	0.0122335
EPSTI1.IR	METTL14	0.869671	0.0122616
NUB1.IR	GEMIN7	-0.869678	0.0122616
STAT1.IR	NCL	-0.869518	0.0122996
IRF5.IR	PIK3R1	-0.869306	0.0123424
RNF31.IR	LSM5	-0.869261	0.0123511
RSAD2.IR	SUGP1	0.869225	0.0123523
NUB1.IR	CPSF4	0.869126	0.0123744
PARP9.IR	SAP18	-0.869	0.0124084
CNP.IR	SNRPN	-0.868911	0.0124326
NMI.IR	COIL	-0.868787	0.0124557
UBE2L6.IR	PCF11	-0.86864	0.01249
RSAD2.IR	PTBP3	-0.868573	0.0124957
UBE2L6.IR	TRA2A	-0.868539	0.0125019
PARP9.IR	RBM22	-0.868547	0.0125019
UBE2L6.IR	PPIL1	0.868513	0.0125041
CD47.IR	SMN2	-0.868495	0.0125041
NUB1.IR	RBM39	-0.868456	0.0125082
IFI44.IR	HNRNPA1	-0.868473	0.0125082
GBP2.IR	DDX5	-0.868257	0.012558
NUB1.IR	BCAS2	-0.868211	0.012563
IFI44.IR	SF3B5	-0.86823	0.012563
UBE2L6.IR	PRPF8	-0.868196	0.0125635
CNP.IR	RBM14	0.868157	0.0125636
TRAFD1.IR	PABPC1	-0.868175	0.0125636
SP110.IR	SLC38A2	0.868109	0.0125689
PARP9.IR	SF3B5	-0.868114	0.0125689
SELL.IR	PABPC1	-0.868065	0.0125818
NUB1.IR	RPS13	-0.868025	0.0125903
PARP9.IR	RPS13	-0.867995	0.0125986
DHX58.IR	HNRNPA1	-0.867819	0.0126515
IFI44.IR	NCL	-0.86779	0.0126592
MOV10.IR	DDX5	-0.86772	0.0126677
PLSCR1.IR	HNRNPA1	-0.867736	0.0126677
DHX58.IR	REST	-0.867636	0.0126872
RSAD2.IR	RTRAF	-0.867495	0.0127181
TRAFD1.IR	RP9	-0.867426	0.0127187
NUB1.IR	ZNF830	-0.867427	0.0127187
IFIH1.IR	NUP98	0.867372	0.0127291
MOV10.IR	RBM39	-0.866981	0.0128242
IRF7.IR	RBM39	-0.866864	0.012845
IFI44.IR	METTL3	0.866825	0.0128509
SELL.IR	DDX5	-0.866767	0.0128575
IRF7.IR	RTRAF	-0.866754	0.0128592
PARP9.IR	DYRK1A	-0.866505	0.012913
IRF7.IR	CASC3	0.866431	0.0129384
SELL.IR	STRAP	-0.86638	0.0129517
STAT2.IR	FXR2	0.866253	0.0129886
LAP3.IR	TRA2B	-0.866216	0.0129962
NUB1.IR	PPP1R9B	-0.866107	0.0130169
STAT2.IR	LSM5	-0.866028	0.0130194
STAT6.IR	DHX38	0.866002	0.0130225
NMI.IR	MBNL3	-0.865965	0.0130301
TAP1.IR	CCNL2	0.865773	0.0130828
TAP1.IR	GEMIN7	-0.865697	0.0130911
IFI44L.IR	PCF11	-0.8657	0.0130911
IRF7.IR	WBP4	0.865583	0.013119
NMI.IR	AQR	0.865574	0.013119
PARP12.IR	RBM39	-0.865556	0.0131223
PARP9.IR	SRSF4	0.865543	0.0131242
IRF7.IR	SLC38A2	0.865507	0.013131
SP110.IR	PRMT5	0.865337	0.0131582
TRIM25.IR	ALYREF	-0.865367	0.0131582
WARS1.IR	SLC38A2	0.865254	0.0131862
SP110.IR	TOE1	-0.865216	0.0131944
NUB1.IR	RTRAF	-0.865086	0.0132291
IRF7.IR	CELF2	-0.865032	0.013244
GBP2.IR	SRSF6	-0.865008	0.0132487
PARP9.IR	ELAVL1	0.864908	0.0132807
PARP12.IR	SF3B5	-0.864823	0.0132898
RSAD2.IR	SNRPN	-0.864738	0.013317
MOV10.IR	METTL16	-0.864637	0.0133476
TRIM25.IR	PPP1R9B	-0.864511	0.013393
RNF31.IR	RBM15	-0.864451	0.0134068
CNP.IR	RBM5	0.864413	0.0134163
IFI44L.IR	ZNF830	-0.864169	0.0134631
MOV10.IR	NCL	-0.864173	0.0134631
STAT2.IR	BCAS2	-0.864145	0.0134693
PARP12.IR	NCBP1	0.86413	0.0134705
SELL.IR	PRMT5	0.864102	0.0134705
NUB1.IR	RBM11	0.864096	0.0134705
TRIM25.IR	UPF3B	0.863964	0.0135106
DHX58.IR	LUC7L3	0.863747	0.0135787
TRIM25.IR	SF3B5	-0.863706	0.0135881
NMI.IR	MTREX	-0.86341	0.0136489
STAT1.IR	CASC3	0.863257	0.0136783
IFI44.IR	NCBP1	0.863157	0.0137013
PARP9.IR	PPIE	0.862977	0.0137506
SELL.IR	U2SURP	-0.862927	0.0137581
DHX58.IR	HSPA1A	0.862892	0.0137635
EPSTI1.IR	ARL6IP4	-0.86283	0.0137646
STAT2.IR	NCL	-0.862482	0.013846
CNP.IR	SLC38A2	0.862362	0.013854
CNP.IR	LUC7L3	0.862186	0.0138913
RNF31.IR	WBP4	0.862173	0.0138913
IRF7.IR	SRSF6	-0.862181	0.0138913
NUB1.IR	RBM22	-0.862188	0.0138913
CNP.IR	CASC3	0.861962	0.0139419
STAT2.IR	STRAP	-0.861855	0.0139574
CNP.IR	PRMT5	0.861748	0.0139795
PARP9.IR	NCBP1	0.861743	0.0139795
STAT2.IR	YBX1	-0.861569	0.0140177
PARP9.IR	NUP98	0.861329	0.0140464
IRF7.IR	CD2BP2	0.861223	0.0140807
TRIM25.IR	ELAVL1	0.861108	0.0141104
STAT1.IR	BCAS2	-0.8611	0.0141104
UBE2L6.IR	FAM98C	-0.860964	0.0141225
NMI.IR	CCNL2	0.860611	0.0142435
GBP2.IR	SUGP1	0.86059	0.0142435
CNP.IR	DDX5	-0.860532	0.0142516
TRIM25.IR	SNRPD1	-0.860533	0.0142516
GBP2.IR	CELF2	-0.860539	0.0142516
IFI44L.IR	PRPF18	-0.86039	0.0142731
EPSTI1.IR	COIL	-0.860406	0.0142731
SELL.IR	HNRNPA0	-0.860293	0.0142849
MOV10.IR	FAM98B	-0.860293	0.0142849
NMI.IR	SNRPN	-0.860186	0.0143199
CNP.IR	RBM10	0.860058	0.0143493
RNF31.IR	EFTUD2	0.859989	0.0143736
TRIM25.IR	SAP18	-0.859878	0.014408
STAT2.IR	RBM12B	0.859861	0.0144114
CNP.IR	RBM39	-0.859808	0.0144229
TRIM25.IR	DYRK1A	-0.859793	0.0144257
STAT1.IR	FAM98C	-0.859761	0.0144318
IRF7.IR	LSM5	-0.859663	0.0144512
NMI.IR	CASC3	0.859568	0.014473
IFI44L.IR	AQR	0.859516	0.0144843
STAT1.IR	AHNAK	-0.859483	0.014491
RNF31.IR	ZNF830	-0.859468	0.014493
MOV10.IR	GEMIN7	-0.85939	0.0145082
TRAFD1.IR	WBP4	0.859337	0.0145133
MOV10.IR	PPIE	0.859298	0.0145133
PARP12.IR	PRPF18	-0.859355	0.0145133
SP110.IR	RBM39	-0.859369	0.0145133
MOV10.IR	REST	-0.859255	0.0145182
IFI44.IR	RTRAF	-0.858761	0.0146597
CNP.IR	MBNL3	-0.858744	0.0146613
PLSCR1.IR	NCL	-0.858671	0.0146841
PARP9.IR	RBM5	0.85855	0.0147217
CNP.IR	GEMIN7	-0.85848	0.014733
TRAFD1.IR	AHNAK	-0.858506	0.014733
PARP9.IR	SUGP1	0.858366	0.014764
TRIM25.IR	GPKOW	0.858191	0.0148145
CNP.IR	PPIL1	0.858034	0.0148482
PLSCR1.IR	SF3B5	-0.857922	0.0148685
TRIM5.IR	SRSF8	-0.857823	0.0148835
STAT2.IR	HNRNPK	-0.857685	0.0149172
STAT1.IR	KHDRBS1	-0.857645	0.0149234
SELL.IR	SNRPF	-0.857387	0.0149956
MOV10.IR	MAGOH	-0.857357	0.015005
RSAD2.IR	HNRNPA1	-0.857201	0.0150434
PARP12.IR	CSTF3	0.857172	0.0150488
GBP2.IR	DHX16	0.857171	0.0150488
GBP2.IR	RPS13	-0.857021	0.015081
RNF31.IR	FAM98B	-0.856982	0.0150904
SELL.IR	GPKOW	0.85697	0.0150915
STAT1.IR	RBM14	0.856869	0.0151255
TRAFD1.IR	TRA2A	-0.856831	0.0151345
MOV10.IR	HNRNPUL1	-0.856834	0.0151345
PARP12.IR	SUGP1	0.856609	0.0151912
TRIM25.IR	PCF11	-0.856513	0.0152067
EPSTI1.IR	POLR2C	-0.85643	0.0152112
STAT1.IR	PPIE	0.856401	0.0152112
NUB1.IR	NCBP1	0.856342	0.0152202
IFI44.IR	ARL6IP4	-0.856342	0.0152202
TRAFD1.IR	FAM98B	-0.856275	0.0152285
SP110.IR	ARL6IP4	-0.85625	0.0152339
RNF31.IR	SAP18	-0.85611	0.0152738
SELL.IR	METTL3	0.855835	0.0153588
UBE2L6.IR	WBP4	0.855756	0.0153726
EPSTI1.IR	DHX16	0.855752	0.0153726
WARS1.IR	CELF2	-0.855766	0.0153726
NUB1.IR	CSTF2	0.855703	0.01538
SELL.IR	DYRK1A	-0.855432	0.0154749
IFIH1.IR	HSPA1B	0.855368	0.0154764
TRIM25.IR	PABPC1	-0.855396	0.0154764
PARP9.IR	GPKOW	0.855224	0.0154982
STAT1.IR	SNRPN	-0.855018	0.0155594
PLSCR1.IR	RTRAF	-0.855012	0.0155594
IFI44.IR	PRPF8	-0.854929	0.015583
SELL.IR	PPIE	0.854908	0.0155854
IRF5.IR	SRSF7	-0.854903	0.0155854
IFI44.IR	PRPF18	-0.854766	0.0156124
TRIM25.IR	TXNL4A	-0.854652	0.0156485
DHX58.IR	AQR	0.854613	0.0156618
IFIH1.IR	CELF2	-0.854572	0.0156618
CNP.IR	SRSF6	-0.854592	0.0156618
PARP12.IR	BCAS2	-0.854562	0.0156622
STAT1.IR	RBM5	0.854478	0.0156929
MOV10.IR	LUC7L3	0.854384	0.0157174
MOV10.IR	AHNAK	-0.854381	0.0157174
LAP3.IR	SNRPF	-0.854354	0.015726
PLSCR1.IR	NCBP1	0.85431	0.0157302
RSAD2.IR	FAM98C	-0.854288	0.0157308
STAT2.IR	CPSF3	0.854258	0.0157343
RNF31.IR	HNRNPA1	-0.854213	0.0157471
SP110.IR	MTREX	-0.854127	0.0157589
TAP1.IR	CASC3	0.854089	0.0157643
WARS1.IR	PRPF8	-0.853931	0.0158133
IRF7.IR	FAM98B	-0.853725	0.0158688
PARP9.IR	PABPC1	-0.853743	0.0158688
DHX58.IR	RBM5	0.853684	0.0158796
TAP1.IR	RTCB	0.853607	0.0158839
PARP12.IR	MTREX	-0.8536	0.0158839
PLSCR1.IR	METTL3	0.853549	0.0158902
CD47.IR	RBM12B	0.853502	0.0158956
CNP.IR	PRPF8	-0.853496	0.0158956
IFIH1.IR	MTREX	-0.853462	0.0159046
CNP.IR	LSM5	-0.853393	0.0159146
DHX58.IR	NCL	-0.853395	0.0159146
SELL.IR	CCNL1	-0.853307	0.0159302
STAT2.IR	GEMIN5	0.853324	0.0159302
IFIH1.IR	LSM5	-0.853293	0.0159327
NUB1.IR	SRSF4	0.853247	0.0159342
RNF31.IR	TOE1	-0.853272	0.0159342
IRF7.IR	PCBP2	-0.853274	0.0159342
IRF7.IR	PRMT5	0.853216	0.0159445
IRF7.IR	METTL14	0.853126	0.0159717
NMI.IR	YBX1	-0.853053	0.0159885
PARP12.IR	SNRPN	-0.852835	0.0160581
DHX58.IR	SRSF8	-0.852826	0.0160581
TRIM25.IR	ZPR1	-0.852637	0.0161267
TRAFD1.IR	HSPA1A	0.852407	0.0161863
DHX58.IR	TRA2B	-0.852271	0.0162135
RNF31.IR	ELAVL1	0.852195	0.0162329
STAT1.IR	HNRNPA0	-0.85219	0.0162329
DHX58.IR	METTL16	-0.852143	0.0162377
RNF31.IR	KHDRBS1	-0.85212	0.0162415
GBP2.IR	CCNL1	-0.852048	0.016254
SP110.IR	LSM5	-0.851994	0.0162675
CNP.IR	PTBP3	-0.851753	0.0163445
WARS1.IR	TRA2B	-0.851735	0.0163453
NMI.IR	AHNAK	-0.851659	0.0163641
SELL.IR	ZNF638	0.851583	0.0163882
IFI44L.IR	RBM39	-0.851409	0.0164144
PARP9.IR	ZNF830	-0.85131	0.0164427
MOV10.IR	WBP11	-0.851266	0.0164527
MOV10.IR	RP9	-0.851212	0.0164672
TRIM25.IR	REST	-0.851075	0.016488
TRIM5.IR	TRA2B	-0.85112	0.016488
TRIM25.IR	U2SURP	-0.851134	0.016488
STAT1.IR	PRPF18	-0.851052	0.0164906
NUB1.IR	TOE1	-0.850985	0.0164944
PARP12.IR	HNRNPA0	-0.85099	0.0164944
TRIM5.IR	SRSF6	-0.851004	0.0164944
STAT1.IR	METTL3	0.850947	0.0165084
WARS1.IR	AHNAK	-0.850815	0.0165271
IFI44L.IR	PRMT5	0.85077	0.016544
UBE2L6.IR	MTREX	-0.850748	0.0165506
PARP9.IR	CPSF4	0.850683	0.0165678
PARP12.IR	FRA10AC1	0.850646	0.0165678
UBE2L6.IR	MBNL3	-0.850523	0.0165974
RNF31.IR	RPS13	-0.850488	0.0166056
TRIM25.IR	HNRNPM	-0.850289	0.0166707
RNF31.IR	FAM50B	0.850274	0.0166714
CD47.IR	LUC7L3	0.850163	0.0167122
SELL.IR	ALYREF	-0.850134	0.016718
TRIM25.IR	FAM98C	-0.850105	0.0167239
PARP9.IR	CPSF3	0.850071	0.016732
STAT2.IR	LUC7L3	0.850035	0.016733
STAT2.IR	RBM14	0.85005	0.016733
TRIM25.IR	CCAR2	0.850013	0.0167333
PLSCR1.IR	RBM39	-0.850016	0.0167333
DHX58.IR	RBM12B	0.849995	0.0167339
GBP2.IR	HSPA1B	0.849988	0.0167339
MOV10.IR	CSTF2	0.849785	0.0167878
RNF31.IR	HNRNPK	-0.849786	0.0167878
EPSTI1.IR	YBX1	-0.849769	0.0167915
RSAD2.IR	PPP1R9B	-0.849703	0.0168072
IFIH1.IR	PCF11	-0.849706	0.0168072
RSAD2.IR	CSTF3	0.849665	0.0168173
GBP2.IR	PABPC1	-0.849394	0.0168869
TRIM25.IR	FRA10AC1	0.849316	0.0168998
IFI44L.IR	RBM14	0.849161	0.0169605
SP110.IR	METTL16	-0.849156	0.0169605
IRF7.IR	REST	-0.849138	0.0169614
UBE2L6.IR	YBX1	-0.849141	0.0169614
IFI44.IR	CSTF3	0.849035	0.0169784
PARP9.IR	PPP1R9B	-0.848904	0.0170133
PARP9.IR	MFAP1	0.848865	0.0170144
PARP9.IR	DDX23	0.848842	0.0170188
PLSCR1.IR	MTREX	-0.848769	0.0170339
RNF31.IR	RBM10	0.848706	0.0170545
LAP3.IR	CASC3	0.848657	0.0170545
IFIH1.IR	WBP4	0.848635	0.0170545
DHX58.IR	RBM14	0.848552	0.0170663
STAT1.IR	METTL14	0.848439	0.0170926
PLSCR1.IR	PRPF18	-0.848372	0.0171091
TRIM25.IR	SNRPB	-0.848287	0.0171299
PARP12.IR	KHDRBS1	-0.848121	0.0171779
TRIM25.IR	AHNAK	-0.84801	0.0172155
SP110.IR	HNRNPL	-0.847977	0.0172156
IFI44.IR	RBM39	-0.847931	0.0172297
GBP2.IR	GEMIN7	-0.847867	0.0172467
SELL.IR	RBM14	0.847793	0.0172561
PARP12.IR	PPIL1	0.847703	0.0172797
UBE2L6.IR	DHX38	0.847689	0.0172828
DHX58.IR	SRSF6	-0.847593	0.0173091
NUB1.IR	RBM12B	0.847487	0.0173343
IRF7.IR	LUC7L3	0.847367	0.0173747
IFI44L.IR	MTREX	-0.847331	0.0173841
NUB1.IR	NUP98	0.847226	0.0174111
DHX58.IR	MAGOH	-0.846922	0.0175109
IFI44.IR	SAP18	-0.846539	0.0176217
PARP12.IR	METTL16	-0.846488	0.0176287
IRF8.IR	ZNF207	-0.846235	0.0177296
PARP12.IR	SYF2	-0.846139	0.0177535
PARP12.IR	CCNL2	0.84608	0.0177637
IRF7.IR	CCNL1	-0.84608	0.0177637
PARP9.IR	YTHDC1	-0.846038	0.0177667
DHX58.IR	WBP11	-0.845926	0.0178014
PLSCR1.IR	ARL6IP4	-0.845822	0.0178093
DHX58.IR	PPP1R9B	-0.845864	0.0178093
UBE2L6.IR	DHX16	0.845762	0.0178259
STAT1.IR	SETX	0.845763	0.0178259
STAT1.IR	WBP11	-0.845747	0.017829
STAT1.IR	RBM15	-0.845734	0.0178317
TRIM25.IR	FXR2	0.845718	0.0178352
NMI.IR	CSTF2	0.845536	0.0178716
NUB1.IR	CD2BP2	0.845526	0.0178716
RNF31.IR	METTL16	-0.845424	0.0178911
SP110.IR	RBM15	-0.84543	0.0178911
CD47.IR	SF3B5	-0.845394	0.0178961
STAT2.IR	PABPC1	-0.845345	0.0179146
IFI44L.IR	HNRNPA0	-0.845308	0.017915
PLSCR1.IR	SAP18	-0.845276	0.0179163
PLSCR1.IR	ZNF830	-0.845249	0.0179223
IFI44.IR	ZNF830	-0.845153	0.017955
GBP2.IR	AHNAK	-0.845012	0.0180022
MOV10.IR	RPS13	-0.845015	0.0180022
NUB1.IR	YTHDC1	-0.844968	0.0180203
PARP9.IR	RBBP6	-0.844952	0.0180241
RSAD2.IR	HSPA1B	0.844878	0.0180405
MOV10.IR	FXR2	0.844849	0.0180508
PLSCR1.IR	FAM98C	-0.844771	0.0180627
TRAFD1.IR	HNRNPM	-0.844684	0.0180805
IFI44L.IR	HTATSF1	-0.844686	0.0180805
STAT1.IR	SAP18	-0.844538	0.0181366
TRIM25.IR	RRAGC	-0.844483	0.0181562
CNP.IR	METTL3	0.84446	0.0181596
TRIM5.IR	GEMIN7	-0.844395	0.0181718
PARP12.IR	AQR	0.844311	0.0182095
TRIM25.IR	RBM15B	-0.844268	0.0182227
RSAD2.IR	MFAP1	0.844152	0.0182636
NUB1.IR	RTCB	0.844103	0.0182727
LAP3.IR	SRSF8	-0.844074	0.0182749
RNF31.IR	ZPR1	-0.843807	0.0183596
CD47.IR	HNRNPK	-0.843786	0.0183638
WARS1.IR	DHX38	0.843766	0.0183653
RSAD2.IR	PRMT5	0.84363	0.0184096
IRF7.IR	WBP11	-0.843628	0.0184096
STAT2.IR	DDX5	-0.843578	0.0184217
UBE2L6.IR	COIL	-0.843494	0.0184517
NMI.IR	SF3B5	-0.843483	0.018453
PLSCR1.IR	SUGP1	0.843279	0.0185163
PARP9.IR	CLASRP	-0.843068	0.0185604
STAT2.IR	CSTF3	0.843069	0.0185604
MOV10.IR	HNRNPA1	-0.843028	0.0185684
MOV10.IR	SRSF8	-0.843016	0.0185705
SP110.IR	WBP11	-0.842924	0.0186045
GBP2.IR	PCF11	-0.842742	0.018672
SP110.IR	RBM28	0.842565	0.018716
PARP9.IR	RBM11	0.842553	0.018716
RSAD2.IR	SF3B5	-0.842313	0.0188118
STAT1.IR	SYF2	-0.842203	0.0188515
CD47.IR	RBM14	0.842193	0.0188522
GBP2.IR	CASC3	0.842123	0.0188717
MOV10.IR	EFTUD2	0.841999	0.018914
CD47.IR	HNRNPUL1	-0.841973	0.0189194
NUB1.IR	RBM28	0.841877	0.0189351
DHX58.IR	SNRNP27	-0.841885	0.0189351
PARP12.IR	WBP11	-0.841886	0.0189351
PLSCR1.IR	CCNL2	0.841856	0.018941
PLSCR1.IR	CSTF3	0.84185	0.018941
DHX58.IR	AHNAK	-0.841837	0.0189433
TRIM25.IR	ZNF830	-0.841796	0.0189501
EPSTI1.IR	CSTF3	0.841629	0.0189996
NMI.IR	PABPC1	-0.841608	0.0189996
STAT2.IR	SNRPA1	-0.84148	0.0190339
NMI.IR	CPSF4	0.841453	0.0190366
PLSCR1.IR	HTATSF1	-0.841438	0.0190366
TRIM25.IR	PPWD1	0.841429	0.0190371
PARP12.IR	HNRNPUL1	-0.841277	0.0190815
SELL.IR	SRSF9	-0.841206	0.0190979
PARP9.IR	FAM98B	-0.84116	0.0191111
RSAD2.IR	CPSF4	0.841059	0.0191257
STAT2.IR	HNRNPA0	-0.841075	0.0191257
NUB1.IR	PTBP3	-0.841059	0.0191257
NMI.IR	LSM5	-0.841009	0.0191376
MOV10.IR	SNRPD1	-0.840961	0.0191477
STAT2.IR	DDX23	0.840896	0.019168
IRF7.IR	MAGOH	-0.840834	0.0191823
STAT1.IR	ZNF830	-0.840744	0.0192077
MOV10.IR	ZNF326	-0.840709	0.0192215
IFI44L.IR	HNRNPUL1	-0.840651	0.0192414
CNP.IR	ARL6IP4	-0.840651	0.0192414
NMI.IR	METTL3	0.840588	0.0192612
NMI.IR	DHX16	0.84056	0.0192612
LAP3.IR	LSM5	-0.840562	0.0192612
TRAFD1.IR	DDX5	-0.840501	0.0192721
SELL.IR	FXR2	0.840441	0.0192727
STAT1.IR	METTL16	-0.840367	0.0192789
RNF31.IR	MBNL3	-0.84035	0.0192804
RNF31.IR	REST	-0.840209	0.0193358
STAT1.IR	PCF11	-0.840177	0.0193438
DHX58.IR	PCF11	-0.840061	0.0193671
LAP3.IR	DHX16	0.839971	0.019396
TRIM25.IR	FMR1	0.839957	0.019396
STAT1.IR	NCBP1	0.839872	0.0194112
EPSTI1.IR	RTCB	0.839842	0.0194226
WARS1.IR	MFAP1	0.839745	0.0194578
SP110.IR	PCF11	-0.839719	0.0194578
IFIH1.IR	MFAP1	0.839613	0.0194801
CNP.IR	HNRNPK	-0.839582	0.0194906
IFIH1.IR	CPSF4	0.839508	0.0195193
STAT1.IR	AQR	0.839501	0.0195193
RNF31.IR	RP9	-0.839455	0.0195369
NMI.IR	MAGOH	-0.839434	0.0195439
TRIM25.IR	DDX41	0.839408	0.0195532
NUB1.IR	RBM5	0.839359	0.0195742
NMI.IR	HNRNPA1	-0.839329	0.0195833
RSAD2.IR	BCAS2	-0.839155	0.0196312
LAP3.IR	SNRPN	-0.839159	0.0196312
EPSTI1.IR	METTL3	0.839085	0.0196553
CNP.IR	HNRNPA1	-0.838849	0.0197246
CNP.IR	HNRNPUL1	-0.838755	0.0197572
EPSTI1.IR	SUGP2	0.838728	0.0197666
CD47.IR	RPS13	-0.838581	0.0198069
CNP.IR	METTL14	0.838514	0.0198376
PARP12.IR	PRPF8	-0.838486	0.0198427
PARP9.IR	HNRNPF	0.838386	0.0198634
STAT2.IR	ALYREF	-0.838418	0.0198634
IFIH1.IR	TRA2A	-0.838346	0.0198634
IFI44.IR	FAM98C	-0.838353	0.0198634
PARP9.IR	MBNL3	-0.838359	0.0198634
IRF7.IR	SRSF4	0.838269	0.0198768
ELF1.IR	LUC7L2	0.83825	0.0198768
LAP3.IR	TRA2A	-0.838263	0.0198768
EPSTI1.IR	NCL	-0.838115	0.0199065
RNF31.IR	DDX23	0.838039	0.01993
CD47.IR	SETX	0.837965	0.0199644
SP110.IR	HTATSF1	-0.837951	0.0199674
CNP.IR	PPIE	0.837871	0.019989
RSAD2.IR	NCBP1	0.837766	0.0200195
PARP12.IR	FAM98C	-0.837752	0.0200223
CD47.IR	TXNL4A	-0.837595	0.0200573
SELL.IR	SNRPA1	-0.837605	0.0200573
CD47.IR	HNRNPA0	-0.837506	0.0200905
STAT1.IR	RBM10	0.837453	0.0201061
MOV10.IR	BUD13	0.837428	0.0201139
CNP.IR	YBX1	-0.837412	0.0201139
IRF7.IR	YBX1	-0.837262	0.0201763
NUB1.IR	FAM98B	-0.837179	0.0201969
MOV10.IR	YBX1	-0.837184	0.0201969
RNF31.IR	RBM12B	0.837079	0.020229
DHX58.IR	RP9	-0.837032	0.0202456
NMI.IR	MFAP1	0.836966	0.020268
RSAD2.IR	CD2BP2	0.836922	0.0202757
TRAFD1.IR	PCBP2	-0.8369	0.0202757
DHX58.IR	RTRAF	-0.836932	0.0202757
SELL.IR	FMR1	0.836794	0.0203076
MOV10.IR	SRSF6	-0.836745	0.0203189
GBP2.IR	LSM5	-0.836586	0.0203608
IFI44.IR	MTREX	-0.836595	0.0203608
IFIH1.IR	FAM98C	-0.836536	0.0203673
RNF31.IR	RRAGC	-0.836477	0.0203905
LAP3.IR	PPP1R9B	-0.836443	0.0203992
GBP2.IR	TRA2A	-0.836411	0.0204033
NMI.IR	RTCB	0.836283	0.0204441
EPSTI1.IR	HNRNPA1	-0.836256	0.020453
RSAD2.IR	WBP11	-0.835936	0.0205721
TRIM25.IR	CPSF3	0.835796	0.0206123
RNF31.IR	SREK1	-0.835633	0.020666
UBE2L6.IR	HSPA1B	0.835522	0.0206866
IFI44.IR	SUGP1	0.835504	0.0206866
TAP1.IR	HSPA1B	0.835243	0.0207366
NUB1.IR	SLC38A2	0.835235	0.0207366
UBE2L6.IR	HNRNPK	-0.83515	0.0207631
DHX58.IR	YBX1	-0.835021	0.0208279
IFIH1.IR	DHX16	0.835002	0.0208321
RSAD2.IR	RBM14	0.834945	0.0208565
STAT1.IR	PRPF8	-0.834904	0.0208613
RNF31.IR	HNRNPUL1	-0.834889	0.0208613
SELL.IR	DHX57	0.834807	0.0208775
TAP1.IR	NUP98	0.834729	0.020906
IRF8.IR	TFIP11	-0.834721	0.0209063
SELL.IR	SUGP1	0.834698	0.0209102
TRIM25.IR	KHDRBS1	-0.834628	0.0209186
PARP9.IR	HNRNPA0	-0.834636	0.0209186
PLSCR1.IR	HSPA1B	0.834557	0.0209196
LAP3.IR	PTBP3	-0.834564	0.0209196
EPSTI1.IR	LSM3	-0.834386	0.0209868
TRIM5.IR	SNRPN	-0.834229	0.0210344
UBE2L6.IR	CD2BP2	0.834212	0.0210353
LAP3.IR	CCNL2	0.834205	0.0210353
NMI.IR	PCF11	-0.834184	0.0210417
STAT2.IR	EFTUD2	0.834147	0.0210531
SP110.IR	NUP98	0.83409	0.0210587
TRIM25.IR	GEMIN7	-0.834025	0.0210607
NMI.IR	NCL	-0.834026	0.0210607
MOV10.IR	CPSF3	0.833836	0.0211143
STAT6.IR	PCF11	-0.833829	0.0211143
DHX58.IR	RBM39	-0.833851	0.0211143
NMI.IR	SAP18	-0.833803	0.0211154
NUB1.IR	ZC3H10	0.833719	0.0211443
SELL.IR	SRSF7	-0.833691	0.021155
TRAFD1.IR	METTL14	0.83356	0.0212011
UBE2L6.IR	SNRNP27	-0.833523	0.0212087
SP110.IR	PIK3R1	-0.833526	0.0212087
RSAD2.IR	ZNF326	-0.833499	0.0212134
CNP.IR	CCNL1	-0.833468	0.0212215
RSAD2.IR	CCNL2	0.833429	0.0212306
IFI44L.IR	BCAS2	-0.833434	0.0212306
UBE2L6.IR	CPSF4	0.833388	0.0212484
CD47.IR	HNRNPL	-0.833367	0.0212516
MOV10.IR	SETX	0.833316	0.0212669
EPSTI1.IR	HNRNPA0	-0.833318	0.0212669
NUB1.IR	RBM14	0.833295	0.021274
STAT2.IR	HNRNPL	-0.833261	0.0212827
STAT1.IR	PPIL1	0.833161	0.0213176
NMI.IR	PTBP3	-0.833117	0.0213209
IFI44L.IR	KHDRBS1	-0.833141	0.0213209
RSAD2.IR	SAP18	-0.833088	0.021324
IFI44.IR	CCNL2	0.8327	0.0214604
CNP.IR	TXNL4A	-0.832657	0.0214759
EPSTI1.IR	SAP18	-0.832486	0.0215442
SP110.IR	AQR	0.832446	0.0215455
IRF7.IR	HNRNPA1	-0.832472	0.0215455
SP110.IR	RRAGC	-0.832411	0.021552
IFI44.IR	RBM14	0.832364	0.0215607
PARP12.IR	RBM15	-0.832265	0.0215814
TAP1.IR	TRA2B	-0.832214	0.0216013
TRIM25.IR	PPP2CA	-0.832181	0.0216112
IFIH1.IR	MBNL3	-0.832086	0.0216433
NUB1.IR	METTL14	0.831882	0.0216918
SELL.IR	SRSF4	0.83179	0.0217072
IFI44.IR	PRMT5	0.831789	0.0217072
STAT2.IR	SRSF4	0.831785	0.0217072
IFI44L.IR	PRPF8	-0.831729	0.0217241
RSAD2.IR	ZNF830	-0.83174	0.0217241
EPSTI1.IR	CASC3	0.831713	0.0217259
IFI44L.IR	SUGP1	0.831696	0.021727
MOV10.IR	RBM15	-0.831572	0.0217636
SELL.IR	RBM22	-0.831405	0.0218121
IFI44L.IR	FRA10AC1	0.831366	0.021825
RNF31.IR	RBM5	0.831208	0.0218809
RNF31.IR	MAGOH	-0.831203	0.0218809
SELL.IR	AHNAK	-0.83121	0.0218809
CNP.IR	METTL16	-0.831225	0.0218809
LAP3.IR	CELF2	-0.831108	0.0218987
PSME1.IR	CELF2	-0.831151	0.0218987
MOV10.IR	CELF2	-0.831045	0.0219148
IRF5.IR	PPIL1	0.83089	0.021972
RNF31.IR	LUC7L3	0.830775	0.0220094
EPSTI1.IR	NUP98	0.830756	0.0220158
PLSCR1.IR	CD2BP2	0.830627	0.0220546
CNP.IR	SETX	0.830579	0.0220679
MOV10.IR	HNRNPK	-0.830479	0.0220979
SP110.IR	SNRPB	-0.830516	0.0220979
IRF7.IR	NCL	-0.830397	0.0221225
PLSCR1.IR	PRMT5	0.830362	0.0221277
PARP9.IR	ZPR1	-0.830147	0.0221894
IFI44L.IR	SYF2	-0.830149	0.0221894
RNF31.IR	DDX41	0.830129	0.0221911
EPSTI1.IR	PCF11	-0.830116	0.0221911
GBP2.IR	SRSF7	-0.830073	0.0222022
PARP9.IR	SYF2	-0.830056	0.0222074
NMI.IR	LSM3	-0.829978	0.0222216
PARP12.IR	HSPA1B	0.829881	0.0222448
UBE2L6.IR	ZC3H10	0.829869	0.0222448
EPSTI1.IR	MTREX	-0.829843	0.0222448
PLSCR1.IR	KHDRBS1	-0.829846	0.0222448
UBE2L6.IR	LSM5	-0.829749	0.0222824
NMI.IR	PIK3R1	-0.829713	0.0222898
NUB1.IR	WBP11	-0.829719	0.0222898
NUB1.IR	METTL16	-0.829682	0.0222985
TRAFD1.IR	EFTUD2	0.829644	0.022314
STAT2.IR	HSPA1B	0.829612	0.0223208
IL4R.IR	CPSF7	0.8296	0.0223233
IFI44.IR	MFAP1	0.829451	0.0223752
STAT1.IR	REST	-0.829459	0.0223752
RSAD2.IR	SRSF4	0.829372	0.0224088
CNP.IR	WBP11	-0.829236	0.0224636
STAT2.IR	TRA2B	-0.829053	0.0225243
TRIM25.IR	ZNF638	0.828998	0.0225344
PARP12.IR	ZNF326	-0.828999	0.0225344
STAT2.IR	SRSF8	-0.828939	0.0225458
IRF7.IR	ZNF326	-0.828845	0.022556
IFI44L.IR	PIK3R1	-0.828621	0.02264
IRF7.IR	DHX38	0.8285	0.0226794
TRIM5.IR	RTCB	0.828445	0.0226981
STAT2.IR	PPP1R9B	-0.828341	0.0227347
RSAD2.IR	ARL6IP4	-0.828337	0.0227347
IRF7.IR	PPIL1	0.828281	0.0227491
MOV10.IR	CCNL1	-0.828279	0.0227491
DHX58.IR	COIL	-0.828133	0.0228147
LAP3.IR	RBM12B	0.828032	0.0228332
WARS1.IR	PABPC1	-0.828031	0.0228332
LAP3.IR	PCF11	-0.828	0.0228433
UBE2L6.IR	SNRPN	-0.827903	0.0228772
IFI44.IR	AQR	0.827775	0.02292
RNF31.IR	GEMIN7	-0.827648	0.0229682
LAP3.IR	SNRNP27	-0.82753	0.0229996
SP110.IR	ELAVL1	0.827491	0.0230133
GBP2.IR	SRSF8	-0.827453	0.0230203
IFIH1.IR	ZC3H10	0.827391	0.0230304
SELL.IR	TRA2B	-0.827262	0.0230677
TRIM5.IR	SRSF7	-0.82722	0.0230826
IRF7.IR	PPIE	0.827153	0.0231039
RSAD2.IR	ZC3H10	0.827111	0.0231197
STAT1.IR	CPSF3	0.826965	0.0231685
MOV10.IR	PPP1R9B	-0.826846	0.0231937
GBP2.IR	SRSF4	0.826667	0.0232479
CNP.IR	BCAS2	-0.826663	0.0232479
RNF31.IR	HSPA1B	0.826548	0.0232923
RNF31.IR	PPP2CA	-0.826472	0.023303
GBP2.IR	FAM98B	-0.826476	0.023303
EPSTI1.IR	PIK3R1	-0.826455	0.0233036
STAT1.IR	FRA10AC1	0.82636	0.023341
DHX58.IR	LSM5	-0.82635	0.0233424
IRF7.IR	RBM5	0.826286	0.0233682
TRIM5.IR	CCNL2	0.826282	0.0233682
IFI44L.IR	POLR2C	-0.826138	0.0234251
PARP9.IR	METTL14	0.825928	0.023495
GBP2.IR	LUC7L3	0.825742	0.0235507
LAP3.IR	WBP4	0.825723	0.0235577
IFI44.IR	KHDRBS1	-0.825668	0.0235593
TRIM25.IR	SNRPA1	-0.825672	0.0235593
TRAFD1.IR	CCNL1	-0.825699	0.0235593
IFIH1.IR	COIL	-0.82564	0.0235715
CNP.IR	PABPC1	-0.825623	0.0235769
IFI44.IR	HTATSF1	-0.825607	0.0235819
STAT2.IR	SYF2	-0.8255	0.0236223
STAT2.IR	FXR1	-0.82538	0.0236741
PLSCR1.IR	RBM14	0.825302	0.0236855
CNP.IR	KHDRBS1	-0.825169	0.0237236
WARS1.IR	PCF11	-0.825174	0.0237236
STAT2.IR	DDX41	0.825134	0.0237356
SELL.IR	AKAP17A	-0.825088	0.0237534
SELL.IR	SCAF1	0.824859	0.0238391
STAT2.IR	PRPF8	-0.824886	0.0238391
PARP12.IR	RBM11	0.824834	0.0238409
DHX58.IR	SYF2	-0.824838	0.0238409
SP110.IR	ZNF326	-0.824743	0.0238674
LAP3.IR	MAGOH	-0.824753	0.0238674
PARP9.IR	AKAP17A	-0.82476	0.0238674
NUB1.IR	MAGOH	-0.824702	0.0238736
SP110.IR	DDX23	0.824638	0.0238897
PARP9.IR	PPWD1	0.824557	0.023905
TRAFD1.IR	CPSF3	0.824206	0.0240614
IFIH1.IR	HNRNPK	-0.824164	0.0240675
CD47.IR	ALYREF	-0.823973	0.0241476
SP110.IR	YTHDC1	-0.823982	0.0241476
PARP9.IR	SETX	0.823859	0.0241894
PLSCR1.IR	MFAP1	0.82384	0.0241918
DHX58.IR	HSPA1L	0.82381	0.0242053
RSAD2.IR	RBM11	0.823708	0.024241
SELL.IR	CPSF3	0.823668	0.0242518
STAT1.IR	POLR2C	-0.823649	0.0242522
STAT1.IR	FMR1	0.823651	0.0242522
CNP.IR	PCF11	-0.823612	0.0242685
CNP.IR	CCNL2	0.82355	0.0242863
IRF7.IR	SRSF8	-0.823547	0.0242863
UBE2L6.IR	PPP1R9B	-0.823441	0.0243312
MOV10.IR	SNRPA1	-0.823418	0.0243398
IFI44L.IR	WBP11	-0.823361	0.0243564
SP110.IR	SUGP2	0.823328	0.0243634
LAP3.IR	HNRNPK	-0.823153	0.0244436
PARP9.IR	FRA10AC1	0.82294	0.0245434
NMI.IR	ZNF830	-0.822933	0.0245434
STAT2.IR	TXNL4A	-0.82279	0.0246001
DHX58.IR	CSTF2	0.822739	0.0246097
PLSCR1.IR	BCAS2	-0.822721	0.024612
PARP9.IR	GEMIN7	-0.82268	0.0246173
PARP9.IR	HNRNPL	-0.822699	0.0246173
SP110.IR	DYRK1A	-0.822624	0.0246433
DHX58.IR	MTREX	-0.822607	0.0246488
RSAD2.IR	KHDRBS1	-0.82258	0.0246517
TRIM5.IR	DDX5	-0.822586	0.0246517
EPSTI1.IR	SMN2	-0.822427	0.0247205
MOV10.IR	LSM5	-0.822163	0.0248203
PARP12.IR	PPIE	0.822116	0.0248393
IRF7.IR	SCAF1	0.822096	0.0248393
STAT2.IR	U2SURP	-0.822058	0.0248416
NMI.IR	NUP98	0.822022	0.024848
STAT2.IR	GPKOW	0.821967	0.0248643
STAT2.IR	PRMT7	0.821901	0.0248852
STAT2.IR	FMR1	0.821906	0.0248852
DHX58.IR	HNRNPA0	-0.821725	0.024942
SP110.IR	TXNL4A	-0.821646	0.0249758
TRAFD1.IR	ZNF326	-0.821584	0.0249788
GBP2.IR	SNRNP27	-0.821575	0.0249795
TAP1.IR	MTREX	-0.821556	0.0249868
CNP.IR	RBM12B	0.821406	0.0250496
NUB1.IR	PRMT5	0.821346	0.0250683
IRF7.IR	HNRNPK	-0.821346	0.0250683
IRF5.IR	CCNL1	-0.821175	0.0251274
IRF7.IR	COIL	-0.821121	0.0251374
LAP3.IR	ARL6IP4	-0.821081	0.0251568
PARP9.IR	PPP2CA	-0.821074	0.025157
IFI44.IR	BCAS2	-0.821059	0.0251613
EPSTI1.IR	AHNAK	-0.821004	0.0251768
PARP9.IR	ZC3H10	0.820958	0.0251998
STAT1.IR	SNRPD1	-0.820788	0.0252696
TRIM25.IR	RBM22	-0.820767	0.0252706
EPSTI1.IR	SNRNP27	-0.820742	0.0252772
STAT1.IR	MTREX	-0.820604	0.025334
NUB1.IR	SYF2	-0.820536	0.0253485
PARP12.IR	PIK3R1	-0.820538	0.0253485
TRIM25.IR	BUD13	0.820486	0.0253715
IRF7.IR	GPKOW	0.82028	0.0254583
RSAD2.IR	GPKOW	0.820241	0.0254772
STAT2.IR	METTL3	0.820221	0.0254808
STAT1.IR	GPKOW	0.820204	0.0254844
TRIM5.IR	QKI	0.820073	0.0255309
IRF5.IR	TRA2B	-0.820079	0.0255309
SELL.IR	NCBP1	0.819998	0.025544
TRIM25.IR	NCBP1	0.819901	0.0255679
WARS1.IR	FAM98C	-0.81982	0.0256088
CNP.IR	CD2BP2	0.819491	0.0257162
PARP9.IR	RRAGC	-0.819391	0.0257422
RNF31.IR	METTL14	0.819292	0.0257656
SP110.IR	HNRNPUL1	-0.819244	0.0257785
RSAD2.IR	FAM98B	-0.8192	0.0257877
UBE2L6.IR	RBM12B	0.819175	0.0257945
CNP.IR	AHNAK	-0.819158	0.0258005
CNP.IR	RBM15	-0.819074	0.0258426
SELL.IR	CASC3	0.819006	0.0258589
STAT2.IR	PCF11	-0.818857	0.025917
IFI44L.IR	RBM5	0.818682	0.0259839
NUB1.IR	FRA10AC1	0.818587	0.0260265
SELL.IR	HNRNPM	-0.818574	0.0260265
GBP2.IR	CCNL2	0.818538	0.0260325
NUB1.IR	PCBP2	-0.818478	0.0260472
SP110.IR	SCAF1	0.818244	0.0261542
DHX58.IR	HNRNPUL1	-0.818258	0.0261542
TRIM5.IR	CCNL1	-0.81816	0.0261898
PARP9.IR	ARL6IP4	-0.818167	0.0261898
IFI44.IR	PIK3R1	-0.818077	0.0262339
PARP9.IR	RBM10	0.817952	0.0262886
TRIM25.IR	CD2BP2	0.817901	0.0263067
SELL.IR	TXNL4A	-0.817902	0.0263067
PARP12.IR	CD2BP2	0.817866	0.0263238
TRIM25.IR	GEMIN5	0.817767	0.0263707
IFIH1.IR	CD2BP2	0.817588	0.0264358
STAT5B.IR	SREK1IP1	-0.817578	0.0264358
PARP9.IR	SNRPA1	-0.817563	0.0264358
RNF31.IR	RBBP6	-0.817507	0.0264601
TRIM5.IR	SNRPF	-0.817474	0.0264716
TRAFD1.IR	CSTF2	0.817416	0.0264802
TRIM25.IR	PPIL1	0.817407	0.0264802
STAT2.IR	SRSF6	-0.817442	0.0264802
RSAD2.IR	CELF2	-0.817425	0.0264802
IRF8.IR	SLU7	-0.817329	0.0265034
PARP12.IR	TXNL4A	-0.817223	0.0265422
DHX58.IR	CSTF3	0.817176	0.0265642
IFI44L.IR	METTL16	-0.817173	0.0265642
TRIM5.IR	LUC7L3	0.817058	0.0265998
SP110.IR	METTL14	0.817039	0.0266028
TRIM25.IR	YTHDC1	-0.816919	0.0266371
RNF31.IR	PIK3R1	-0.816922	0.0266371
STAT6.IR	FAM98C	-0.816886	0.0266487
CD47.IR	RTRAF	-0.816726	0.026695
NMI.IR	MAGOHB	0.816687	0.0266995
STAT1.IR	DDX23	0.816611	0.0267165
UBE2L6.IR	RBM11	0.816434	0.0267752
NUB1.IR	CCNL2	0.816405	0.026779
SP110.IR	RBM22	-0.816408	0.026779
SELL.IR	ZNF326	-0.816346	0.0268019
EPSTI1.IR	ZNF830	-0.81616	0.0268644
EPSTI1.IR	HTATSF1	-0.816177	0.0268644
TAP1.IR	LUC7L3	0.816136	0.0268704
RSAD2.IR	PIK3R1	-0.816028	0.0269153
IFI44.IR	HSPA1B	0.816008	0.026919
IL4R.IR	POLR2F	0.815989	0.0269219
PLSCR1.IR	CPSF4	0.81597	0.0269292
DHX58.IR	CCNL1	-0.815839	0.0269796
TRAFD1.IR	SRSF6	-0.815851	0.0269796
PARP9.IR	U2SURP	-0.815797	0.0269966
TRAFD1.IR	PPIE	0.81574	0.0270059
STAT2.IR	NOSIP	0.815664	0.0270442
IFI44L.IR	CCNL2	0.8156	0.0270616
CNP.IR	HSPA1A	0.815511	0.0270952
CNP.IR	NCL	-0.815517	0.0270952
EPSTI1.IR	RBM14	0.81544	0.0271292
IFI44.IR	CPSF4	0.815435	0.0271292
SELL.IR	SF3B1	-0.815111	0.0272822
SELL.IR	PCBP2	-0.815098	0.0272844
IRF7.IR	CSTF2	0.815068	0.0272927
DHX58.IR	CASC3	0.815028	0.0273013
STAT2.IR	ZNF326	-0.815001	0.0273112
IFI44.IR	HNRNPUL1	-0.814968	0.0273264
NUB1.IR	SREK1	-0.814874	0.0273449
IRF5.IR	CPSF7	-0.814882	0.0273449
LAP3.IR	CCNL1	-0.814808	0.0273651
TRAFD1.IR	RTRAF	-0.814729	0.0273929
UBE2L6.IR	ZNF830	-0.814649	0.0274118
GBP2.IR	CPSF4	0.814602	0.027432
EPSTI1.IR	PABPC1	-0.814577	0.0274344
PARP9.IR	CWF19L2	0.814426	0.0274936
CD47.IR	SNRPN	-0.814412	0.0274936
MOV10.IR	ARL6IP4	-0.814425	0.0274936
PLSCR1.IR	AQR	0.814331	0.027525
STAT6.IR	SNRPF	-0.814258	0.0275537
IRF7.IR	HNRNPM	-0.814265	0.0275537
STAT6.IR	TRA2B	-0.814233	0.0275616
MOV10.IR	RBM12B	0.81416	0.0275911
SELL.IR	NUP98	0.814039	0.0276347
IFI44L.IR	FAM98C	-0.813733	0.0277742
PLSCR1.IR	WBP11	-0.813717	0.0277767
MOV10.IR	RBM14	0.813606	0.0278098
UBE2L6.IR	METTL3	0.81356	0.0278165
PARP12.IR	UPF3B	0.813475	0.0278477
IRF5.IR	PCF11	-0.813489	0.0278477
PARP9.IR	RBM15B	-0.813304	0.0279266
STAT2.IR	RP9	-0.813277	0.0279361
IFIH1.IR	SUGP1	0.813111	0.0280116
MOV10.IR	CASC3	0.81309	0.0280155
WARS1.IR	RTCB	0.81298	0.0280495
MOV10.IR	SRSF4	0.812829	0.0280967
STAT2.IR	COIL	-0.81279	0.0281012
STAT2.IR	PRPF18	-0.812676	0.0281481
STAT2.IR	DYRK1A	-0.812613	0.0281712
DHX58.IR	SNRPN	-0.812618	0.0281712
TRAFD1.IR	SNRPA1	-0.812499	0.028217
RSAD2.IR	METTL16	-0.812465	0.0282294
MOV10.IR	COIL	-0.812415	0.0282525
DHX58.IR	FAM98B	-0.812392	0.0282537
DHX58.IR	SLC38A2	0.812256	0.0283154
DHX58.IR	GPKOW	0.812201	0.0283399
TRIM25.IR	FAM98B	-0.812191	0.0283417
SP110.IR	CD2BP2	0.812149	0.0283514
DHX58.IR	SCAF1	0.812148	0.0283514
NUB1.IR	UPF3B	0.812102	0.0283716
RNF31.IR	SYF2	-0.812078	0.0283739
NUB1.IR	RRAGC	-0.81207	0.028374
RSAD2.IR	HNRNPUL1	-0.812047	0.0283815
SELL.IR	CD2BP2	0.812022	0.0283916
TRIM25.IR	HNRNPF	0.811941	0.0284235
DHX58.IR	PPIL1	0.811763	0.0284986
IFIH1.IR	RBM12B	0.811652	0.0285516
GBP2.IR	RTRAF	-0.811437	0.0286446
STAT6.IR	HNRNPA3	-0.811372	0.0286773
NUB1.IR	CELF2	-0.81125	0.0286983
TRIM5.IR	PRPF8	-0.811257	0.0286983
CNP.IR	CELF2	-0.811144	0.0287304
CD47.IR	SNRNP27	-0.811151	0.0287304
MOV10.IR	PCBP2	-0.810971	0.0287915
CNP.IR	PRPF18	-0.810947	0.0288026
TRIM25.IR	RBM11	0.810907	0.0288157
NMI.IR	CSTF3	0.810749	0.0288894
CD47.IR	PRPF19	0.81062	0.0289501
IL4R.IR	PRPF40A	-0.810571	0.0289637
CNP.IR	SRSF7	-0.810583	0.0289637
IFI44L.IR	PPIE	0.810564	0.0289637
TRAFD1.IR	FXR2	0.810467	0.028999
TRAFD1.IR	RBM39	-0.81044	0.0289991
TAP1.IR	SRSF6	-0.810382	0.0290138
STAT1.IR	HTATSF1	-0.810181	0.0291121
EPSTI1.IR	PRPF18	-0.810106	0.0291242
LAP3.IR	RTRAF	-0.810074	0.0291277
NMI.IR	RBM14	0.810062	0.0291307
TRIM25.IR	AQR	0.810054	0.0291312
DHX58.IR	HNRNPM	-0.810047	0.0291312
IFIH1.IR	DHX38	0.81002	0.0291356
IFI44.IR	WBP11	-0.809978	0.0291521
NUB1.IR	SCAF1	0.809909	0.0291849
TRIM5.IR	CPSF7	-0.809831	0.0292173
CNP.IR	RBM11	0.809772	0.0292378
PARP12.IR	HTATSF1	-0.809686	0.0292751
GBP2.IR	DHX38	0.809655	0.0292862
SP110.IR	PPP2CA	-0.809637	0.029289
LAP3.IR	HNRNPA1	-0.809614	0.0292952
STAT1.IR	CD2BP2	0.809473	0.0293465
CD47.IR	RP9	-0.80946	0.0293503
STAT6.IR	KHDRBS1	-0.80943	0.029356
IRF7.IR	SRSF7	-0.809432	0.029356
LAP3.IR	SUGP1	0.809381	0.0293658
IRF7.IR	CPSF3	0.809324	0.0293753
SELL.IR	FAM50B	0.809194	0.0294202
IFIH1.IR	YBX1	-0.809136	0.0294438
CD47.IR	UPF3B	0.809096	0.0294535
RSAD2.IR	PPIE	0.808755	0.0295942
CNP.IR	ZNF326	-0.808756	0.0295942
STAT1.IR	TXNL4A	-0.808648	0.0296451
IRF7.IR	BCAS2	-0.808515	0.0296821
ELF1.IR	DHX15	0.808503	0.0296858
MOV10.IR	HSPA1L	0.808125	0.0298656
NMI.IR	PRPF18	-0.808077	0.0298876
NMI.IR	POLR2C	-0.808006	0.0299193
STAT1.IR	HNRNPL	-0.807934	0.0299359
PARP12.IR	TOE1	-0.807885	0.0299547
SELL.IR	RBM10	0.807827	0.0299567
RNF31.IR	HTATSF1	-0.807867	0.0299567
IRF7.IR	RBM12B	0.807781	0.0299571
NMI.IR	ARL6IP4	-0.807788	0.0299571
TRIM25.IR	SLC38A2	0.807608	0.0300371
RNF31.IR	PPIL1	0.807548	0.030063
NUB1.IR	U2SURP	-0.807465	0.030078
UBE2L6.IR	HNRNPA1	-0.807418	0.0300865
TRAFD1.IR	RBM10	0.807329	0.0301259
STAT6.IR	RBM11	0.807195	0.030196
RSAD2.IR	CPSF3	0.807139	0.0302061
EPSTI1.IR	HNRNPUL1	-0.807102	0.0302087
SP110.IR	REST	-0.807014	0.0302476
TRIM5.IR	CASC3	0.806981	0.0302576
PLSCR1.IR	ZC3H10	0.806965	0.0302576
STAT2.IR	HSPA1A	0.806872	0.0302963
IFI44L.IR	RBM15	-0.806764	0.0303363
CNP.IR	COIL	-0.806773	0.0303363
RSAD2.IR	HTATSF1	-0.806685	0.0303744
STAT1.IR	HSPA1B	0.806667	0.0303812
CNP.IR	FAM98B	-0.806641	0.0303838
STAT2.IR	PPWD1	0.806629	0.0303844
IFI44.IR	CD2BP2	0.806565	0.0304034
RSAD2.IR	RBM22	-0.806554	0.0304034
STAT2.IR	SF3B5	-0.8065	0.0304208
STAT1.IR	HNRNPM	-0.806499	0.0304208
NMI.IR	HTATSF1	-0.806333	0.0304763
STAT2.IR	AHNAK	-0.806245	0.0305208
SELL.IR	FXR1	-0.806072	0.0306083
IRF7.IR	SNRPN	-0.80605	0.030614
IRF7.IR	METTL16	-0.805981	0.0306556
PARP9.IR	SNRPB	-0.805894	0.0306903
CD47.IR	MBNL3	-0.805799	0.0307084
TRAFD1.IR	LUC7L3	0.805529	0.0308337
UBE2L6.IR	PCBP2	-0.80548	0.0308438
IRF7.IR	EFTUD2	0.805465	0.0308446
TRIM5.IR	U2AF1	-0.805426	0.0308572
CNP.IR	CSTF3	0.805412	0.0308616
MOV10.IR	RBM11	0.805405	0.0308616
MOV10.IR	NOSIP	0.805288	0.0309114
IFIH1.IR	SNRNP27	-0.805278	0.0309114
RNF31.IR	SRSF8	-0.805284	0.0309114
IFI44.IR	HNRNPA0	-0.805109	0.0309955
DHX58.IR	CCNL2	0.805008	0.031043
ELF1.IR	POLR2A	0.804985	0.031043
CD47.IR	HNRNPA1	-0.804984	0.031043
GBP2.IR	RBM39	-0.80494	0.0310633
GBP2.IR	SNRPN	-0.804924	0.031065
RSAD2.IR	RBM5	0.804891	0.0310825
STAT6.IR	SRPK2	-0.804877	0.0310875
RNF31.IR	GEMIN5	0.804856	0.0310879
RNF31.IR	SF3B5	-0.80486	0.0310879
PARP12.IR	SRSF4	0.804778	0.0311262
SP110.IR	PPWD1	0.80475	0.0311403
GBP2.IR	ZC3H10	0.80469	0.0311536
DHX58.IR	SAP18	-0.804692	0.0311536
PLSCR1.IR	PIK3R1	-0.804702	0.0311536
NMI.IR	PRPF8	-0.804671	0.0311568
CD47.IR	RBM5	0.804312	0.0313051
IRF8.IR	MBNL2	-0.804301	0.0313051
DHX58.IR	RBM15	-0.804139	0.0313702
NUB1.IR	PIK3R1	-0.804144	0.0313702
NMI.IR	SUGP2	0.804102	0.0313842
PARP9.IR	SREK1	-0.803956	0.0314459
TAP1.IR	SRSF8	-0.803909	0.0314546
NUB1.IR	PPIL1	0.803708	0.0315511
LAP3.IR	YBX1	-0.803705	0.0315511
RSAD2.IR	MTREX	-0.80364	0.0315727
SP110.IR	PCBP4	-0.803642	0.0315727
EPSTI1.IR	PRMT5	0.803568	0.0316076
STAT2.IR	ZPR1	-0.803575	0.0316076
STAT1.IR	STRAP	-0.803568	0.0316076
SP110.IR	CCNL2	0.803534	0.031621
CD47.IR	ISY1	-0.80338	0.0316963
IRF5.IR	SRSF8	-0.803362	0.0316966
SELL.IR	SRSF8	-0.803287	0.0317286
PARP9.IR	SLC38A2	0.803256	0.0317452
IRF7.IR	HNRNPUL1	-0.803157	0.031794
PARP12.IR	HNRNPL	-0.803069	0.0318354
IRF7.IR	CCNL2	0.802977	0.0318745
IFIH1.IR	HTATSF1	-0.802953	0.0318795
DHX58.IR	NCBP1	0.802937	0.0318833
STAT2.IR	GEMIN7	-0.802892	0.0319006
TRIM25.IR	SCAF1	0.802838	0.0319216
NMI.IR	SNRNP27	-0.802834	0.0319216
PLSCR1.IR	GPKOW	0.802784	0.0319249
IRF7.IR	FXR2	0.802782	0.0319249
TRIM25.IR	NOSIP	0.802765	0.0319249
PARP12.IR	REST	-0.802756	0.0319249
IRF7.IR	MBNL1	-0.802787	0.0319249
MOV10.IR	METTL3	0.802666	0.0319671
CD47.IR	SNRPB	-0.802545	0.0320133
RSAD2.IR	U2AF1	-0.802513	0.0320191
PARP9.IR	CD2BP2	0.802385	0.0320755
CNP.IR	GPKOW	0.802338	0.0320791
PARP12.IR	SNRPD1	-0.802284	0.0320941
TRAFD1.IR	GEMIN7	-0.802225	0.0321112
GBP2.IR	MFAP1	0.801903	0.0322527
WARS1.IR	ZC3H10	0.801783	0.0323071
MOV10.IR	BCAS2	-0.801675	0.0323444
IRF5.IR	DNAJC6	0.801607	0.0323612
PLSCR1.IR	HNRNPUL1	-0.801603	0.0323612
UBE2L6.IR	MAGOH	-0.801406	0.0324501
TRAFD1.IR	NCL	-0.801366	0.0324598
TRIM25.IR	PIK3R1	-0.80107	0.0326118
RNF31.IR	PRPF8	-0.800959	0.0326559
TRAFD1.IR	CLASRP	-0.800893	0.0326816
IFI44.IR	METTL16	-0.80057	0.0328205
STAT2.IR	BUD13	0.800544	0.0328205
IFI44.IR	RBM5	0.800487	0.0328365
CNP.IR	CSTF2	0.800455	0.032846
PARP12.IR	CPSF4	0.800438	0.0328534
SP110.IR	ZPR1	-0.800428	0.0328551
STAT2.IR	SCAF1	0.800422	0.0328551
NUB1.IR	ELAVL1	0.80037	0.0328772
EPSTI1.IR	MAGOHB	0.800287	0.0329163
SP110.IR	U2SURP	-0.800149	0.0329654
NMI.IR	U2AF1	-0.800106	0.0329714
EPSTI1.IR	KHDRBS1	-0.799843	0.0330768
EPSTI1.IR	RTRAF	-0.799789	0.033099
TAP1.IR	MBNL3	-0.79968	0.0331479
LAP3.IR	DHX38	0.799637	0.0331579
WARS1.IR	CASC3	0.799549	0.0331959
CD47.IR	LSM5	-0.799509	0.0332144
LAP3.IR	CD2BP2	0.799329	0.0332788
IRF5.IR	RP9	-0.799308	0.0332892
TRIM25.IR	EFTUD2	0.799173	0.0333455
EPSTI1.IR	PRPF8	-0.799142	0.0333486
TRIM25.IR	HSPA1B	0.799064	0.0333845
NUB1.IR	DHX38	0.798865	0.0334731
PSME1.IR	LSM7	0.798842	0.033479
EPSTI1.IR	CCNL2	0.798777	0.0335059
DHX58.IR	MBNL1	-0.79878	0.0335059
TAP1.IR	SNRPN	-0.798688	0.0335405
UBE2L6.IR	NCL	-0.798695	0.0335405
NUB1.IR	GPKOW	0.798678	0.0335425
UBE2L6.IR	RTRAF	-0.798582	0.033591
PARP9.IR	FXR2	0.798554	0.0335961
NMI.IR	HNRNPA0	-0.798486	0.0336298
TRIM5.IR	CPSF4	0.79834	0.0336903
STAT2.IR	RBM15B	-0.798343	0.0336903
RNF31.IR	CLASRP	-0.798245	0.033738
STAT1.IR	UPF3B	0.79822	0.033738
TRAFD1.IR	SUGP1	0.798192	0.0337474
PARP12.IR	MFAP1	0.798044	0.0338101
NUB1.IR	CSTF3	0.798028	0.0338112
WARS1.IR	SRSF6	-0.797974	0.0338426
IFI44.IR	RBM11	0.797671	0.0340015
TAP1.IR	MFAP1	0.797643	0.0340143
TRAFD1.IR	SRSF8	-0.797568	0.0340276
TRAFD1.IR	SNRNP27	-0.797514	0.034037
NUB1.IR	DDX3X	-0.797475	0.03406
ELF1.IR	PRPF40A	0.797419	0.0340885
RNF31.IR	HSPA1A	0.797374	0.0341002
WARS1.IR	NUP98	0.797258	0.0341571
IFI44L.IR	CPSF3	0.797151	0.0342041
PARP9.IR	UPF3B	0.797094	0.0342292
IFI44.IR	FRA10AC1	0.796937	0.0343038
EPSTI1.IR	ISY1	-0.796904	0.0343179
IFI44.IR	PPIE	0.796835	0.0343244
PLSCR1.IR	CELF2	-0.796849	0.0343244
TAP1.IR	AHNAK	-0.796876	0.0343244
STAT2.IR	SNRPB	-0.796792	0.0343458
WARS1.IR	PCBP2	-0.796603	0.0344169
IFI44L.IR	CD2BP2	0.796509	0.0344525
CD47.IR	LSM4	-0.796485	0.0344651
RNF31.IR	RBM14	0.796292	0.0345313
IFI44.IR	ZNF326	-0.796221	0.0345447
IFI44L.IR	HSPA1B	0.796187	0.0345545
PARP12.IR	SCAF1	0.796154	0.0345733
MOV10.IR	PRMT7	0.796075	0.0346061
RNF31.IR	PPWD1	0.795957	0.0346633
PARP12.IR	SETX	0.795945	0.0346656
IFI44L.IR	SUGP2	0.795804	0.0347015
GBP2.IR	MAGOH	-0.795776	0.0347108
STAT2.IR	RRAGC	-0.795689	0.0347635
IFI44L.IR	LSM3	-0.795666	0.0347711
IFI44L.IR	GPKOW	0.795623	0.0347844
WARS1.IR	DDX5	-0.795588	0.034795
STAT2.IR	CASC3	0.795561	0.0348012
MOV10.IR	SCAF1	0.795492	0.0348227
UBE2L6.IR	SRSF4	0.795491	0.0348227
PLSCR1.IR	ZNF326	-0.795466	0.0348283
SP110.IR	SNRPN	-0.795456	0.0348311
GBP2.IR	PCBP2	-0.795429	0.0348452
IFI44.IR	SYF2	-0.79532	0.0348861
RSAD2.IR	RBM10	0.795053	0.0350096
MOV10.IR	SLC38A2	0.795026	0.035018
TRIM25.IR	PRMT7	0.795004	0.035018
STAT1.IR	SRSF4	0.794816	0.0351109
NUB1.IR	LSM5	-0.794775	0.0351301
SP110.IR	RTCB	0.794755	0.0351393
PARP9.IR	STRAP	-0.79456	0.0352088
SP110.IR	GPKOW	0.794498	0.0352299
EPSTI1.IR	FRA10AC1	0.794388	0.0352847
IFI44L.IR	MFAP1	0.794357	0.0352932
STAT1.IR	SNRPA1	-0.794302	0.0353177
STAT2.IR	CCNL1	-0.794264	0.0353177
SELL.IR	SNU13	-0.794265	0.0353177
IRF8.IR	THOC3	0.794096	0.0353968
RNF31.IR	PRMT7	0.794013	0.035432
STAT1.IR	DYRK1A	-0.793999	0.0354327
NMI.IR	RBM11	0.793941	0.0354603
RNF31.IR	STRAP	-0.793794	0.0355211
IRF5.IR	SRSF6	-0.79378	0.0355243
NMI.IR	FRA10AC1	0.793744	0.0355355
SP110.IR	CPSF4	0.793592	0.0355883
SELL.IR	EFTUD2	0.793565	0.0355883
SP110.IR	HNRNPLL	0.79346	0.035612
IRF7.IR	PPP1R9B	-0.793358	0.0356465
SP110.IR	ISY1	-0.793362	0.0356465
RNF31.IR	HNRNPF	0.793283	0.0356722
TRAFD1.IR	U2AF1	-0.79328	0.0356722
DHX58.IR	SRSF7	-0.793179	0.0357181
RNF31.IR	NCBP1	0.793074	0.0357705
RNF31.IR	DYRK1A	-0.79298	0.0357915
PLSCR1.IR	SYF2	-0.792961	0.0357953
PLSCR1.IR	RBM5	0.792894	0.0358347
STAT1.IR	SNRPB	-0.792887	0.035835
IFIH1.IR	MAGOH	-0.79286	0.0358401
RNF31.IR	ZC3H18	0.792852	0.0358414
CD47.IR	PPP1R9B	-0.792805	0.0358662
PARP9.IR	U2AF1	-0.792722	0.0359029
PLSCR1.IR	RBM11	0.792688	0.0359129
TRAFD1.IR	PTBP3	-0.792552	0.0359754
IFI44.IR	POLR2C	-0.792559	0.0359754
TRIM25.IR	CPSF4	0.792466	0.0360129
TRIM5.IR	CELF2	-0.792376	0.0360541
SELL.IR	PRMT7	0.792339	0.0360766
IRF5.IR	RBM11	0.792291	0.0360879
LAP3.IR	HSPA1A	0.792262	0.0360932
IFI44L.IR	CPSF4	0.792159	0.0361459
NMI.IR	ISY1	-0.792042	0.036187
SP110.IR	STRAP	-0.792021	0.0361899
CNP.IR	HNRNPM	-0.791997	0.0361981
MOV10.IR	CSTF3	0.791795	0.0362931
TRAFD1.IR	RBM11	0.791658	0.0363617
NUB1.IR	RBM15	-0.791651	0.0363617
PARP9.IR	DDX3X	-0.791374	0.0364909
LAP3.IR	PCBP2	-0.791354	0.036492
IFI44.IR	U2AF1	-0.791359	0.036492
STAT2.IR	PPP2CA	-0.791319	0.0364962
IRF7.IR	RBM22	-0.791197	0.0365306
SP110.IR	MFAP1	0.791156	0.0365523
EPSTI1.IR	MFAP1	0.791105	0.0365834
PARP9.IR	ZNF638	0.790946	0.0366589
IFI44.IR	ZC3H10	0.790944	0.0366589
PARP12.IR	DYRK1A	-0.790924	0.0366691
STAT2.IR	UPF3B	0.79089	0.036682
WARS1.IR	GEMIN7	-0.790845	0.0366941
PARP9.IR	ALYREF	-0.790791	0.0367146
PARP12.IR	GPKOW	0.790737	0.0367446
CD47.IR	CWF19L2	0.790703	0.0367527
UBE2L6.IR	NCBP1	0.790667	0.0367673
IFIH1.IR	PPP1R9B	-0.790638	0.0367746
DHX58.IR	PRMT7	0.790593	0.0367858
RSAD2.IR	RBM15	-0.790566	0.0367858
DHX58.IR	ARL6IP4	-0.790577	0.0367858
LAP3.IR	SRSF7	-0.790579	0.0367858
PARP12.IR	RBM10	0.790529	0.0368012
IFIH1.IR	RBM11	0.790387	0.0368579
PARP12.IR	LSM3	-0.790373	0.03686
IRF7.IR	RBM11	0.790293	0.0369002
IRF7.IR	ARL6IP4	-0.79027	0.03691
IFI44.IR	CPSF3	0.79021	0.0369321
IFI44.IR	GPKOW	0.790164	0.0369617
CD47.IR	PCBP4	-0.790045	0.0370156
TRAFD1.IR	DHX38	0.789998	0.0370265
TRAFD1.IR	MBNL3	-0.789956	0.0370436
PLSCR1.IR	U2AF1	-0.789799	0.0370974
TAP1.IR	C1QBP	-0.789784	0.0370987
PARP12.IR	SUGP2	0.789664	0.037153
STAT2.IR	ELAVL1	0.789659	0.037153
PLSCR1.IR	METTL16	-0.789581	0.0371952
PARP9.IR	BUD13	0.789434	0.0372368
RSAD2.IR	AQR	0.789239	0.0373258
UBE2L6.IR	CSTF2	0.789137	0.0373538
IRF7.IR	RBM14	0.789113	0.0373664
TRIM25.IR	AKAP17A	-0.789101	0.0373693
PLSCR1.IR	PPIE	0.788958	0.037415
STAT2.IR	ZC3H18	0.78881	0.0374448
STAT5B.IR	POLR2D	-0.788734	0.0374763
PLSCR1.IR	HNRNPA0	-0.788714	0.0374863
PARP12.IR	RBM22	-0.788696	0.0374952
TRIM25.IR	PRPF8	-0.788651	0.0375191
UBE2L6.IR	PRPF18	-0.788599	0.0375386
IFIH1.IR	U2AF1	-0.788149	0.037754
TRIM5.IR	PCF11	-0.787953	0.0378475
STAT2.IR	HNRNPF	0.787953	0.0378475
CNP.IR	FMR1	0.787876	0.0378813
IRF8.IR	SRSF10	-0.78775	0.0379413
STAT6.IR	HSPA1L	0.787602	0.037993
DHX58.IR	FAM98C	-0.787459	0.038068
PLSCR1.IR	SRSF4	0.787443	0.0380755
PARP12.IR	CELF2	-0.787282	0.0381563
PARP9.IR	CCAR2	0.787154	0.0381968
STAT2.IR	TOE1	-0.787089	0.0382159
TRAFD1.IR	SLC38A2	0.786842	0.0383438
PARP9.IR	DDX41	0.786815	0.0383453
WARS1.IR	CCNL1	-0.786748	0.038353
TAP1.IR	RPS13	-0.786613	0.0383993
MOV10.IR	PPIL1	0.786563	0.0384153
IRF5.IR	DDX5	-0.786543	0.0384252
MOV10.IR	SRSF7	-0.786527	0.0384322
SELL.IR	RBBP6	-0.786472	0.0384502
MOV10.IR	HNRNPA0	-0.786405	0.0384617
UBE2L6.IR	C1QBP	-0.78635	0.038494
IFI44L.IR	DYRK1A	-0.786336	0.0384992
UBE2L6.IR	RBM39	-0.786319	0.0385077
IRF7.IR	MTREX	-0.786299	0.0385152
TAP1.IR	PCF11	-0.786192	0.0385649
UBE2L6.IR	PTBP3	-0.786081	0.0386163
CNP.IR	SNRPD1	-0.786048	0.0386347
UBE2L6.IR	SRPK2	-0.785952	0.0386835
STAT2.IR	CD2BP2	0.785937	0.0386846
PLSCR1.IR	CPSF3	0.785919	0.0386891
DHX58.IR	PPIE	0.785838	0.0387261
UBE2L6.IR	FAM98B	-0.785708	0.0388005
SELL.IR	CELF1	0.785635	0.0388318
GBP2.IR	PRPF18	-0.785616	0.0388415
LAP3.IR	CSTF2	0.785602	0.0388469
IRF5.IR	SNRPF	-0.785481	0.0389048
IFI44L.IR	ZNF326	-0.78546	0.0389158
MOV10.IR	GPKOW	0.785443	0.0389241
TRIM25.IR	METTL14	0.785348	0.0389668
CD47.IR	SUGP2	0.785136	0.0390941
DHX58.IR	SNRPD1	-0.785036	0.0391265
MOV10.IR	CCAR2	0.785017	0.0391304
[truncated: 327 more rows]
