# Supplementary material for: Functional and dynamic profiling of transcript isoforms reveals essential roles of alternative splicing in interferon response
Source: Cell Genom. 2024 Sep 16;4(10):100654. doi: 10.1016/j.xgen.2024.100654 (PMC11602592; doi:10.1016/j.xgen.2024.100654)
Supplement: Data S7. Summary of sQTL and ir-QTL analyses, including colocalization with GWAS (including COVID-19 Host Genetics Initiative) data, related to Figure 6 — Data S7a. sQTL (leafcutter) results. Data S7b. ir-QTL results. Data S7c. Colocalization of GWAS and sQTL (leafcutter). Data S7d. Colocalization of GWAS and ir-QTL. Data S7e. Colocalization of COVID-19 and ir-QTL. [file mmc8.xlsx]

## Sheet: DataS7a
Data S7a. sQTL (leafcutter) results
Phenotype	Gene	strand	TotalNo_SNP	Distance	SNP_ID	Chr	Position	Beta_dist1	Beta_dist2	Nominal-p	r^2	Slope	Slope_se	Adjust-p	FDR
chr10:3101554:3103329:clu_48576_+	PFKP	+	6580	20	10:3103349_T_G	chr10	3103349	0.91236	358.083	4.56979e-08	0.278647	0.00423145	0.004995	0.0327895	9.23471e-08
chr10:3101554:3103779:clu_48576_+	PFKP	+	6583	0	10:3103349_T_G	chr10	3103349	1.03082	381.668	4.395e-08	0.279243	-0.00443344	0.003996	0.0144739	2.63934e-07
chr10:3120044:3121603:clu_48580_+	PFKP	+	6554	924	10:3122527_C_T	chr10	3122527	0.969324	226.778	2.14576e-11	0.387289	0.00840331	0.000999001	0.00166615	1.10659e-08
chr10:3135838:3137543:clu_48579_+	PFKP	+	6533	-8892	10:3126947_A_G	chr10	3126947	0.923129	324.315	1.01318e-08	0.301331	0.00690585	0.000999001	0.0202492	4.81641e-08
chr10:5897470:5903020:clu_48603_+	FBH1	+	7017	0	10:5897471_T_G	chr10	5897471	0.969537	207.075	2.28956e-26	0.708579	0.0135707	0.000999001	7.06586e-13	2.54201e-08
chr10:5963841:5977405:clu_61860_-	IL15RA	-	7106	0	10:5966209_C_T	chr10	5966209	1.04673	568.747	5.85579e-17	0.534677	0.0302385	0.000999001	5.1454e-10	4.08348e-07
chr10:5963841:5977777:clu_61860_-	IL15RA	-	7106	0	10:5966209_C_T	chr10	5966209	0.991244	699.667	4.90977e-09	0.312005	0.00776897	0.000999001	0.00153707	4.50663e-07
chr10:11743435:11747349:clu_48636_+	ECHDC3	+	5427	651280	10:12398629_A_G	chr10	12398629	0.931776	151.899	2.10719e-11	0.387527	0.0294178	0.000999001	0.00384554	4.10135e-09
chr10:13100302:13108138:clu_48650_+	OPTN	+	6903	771	10:13108909_T_C	chr10	13108909	1.08307	687.536	2.24289e-07	0.253962	0.0213823	0.000999001	0.0253018	5.41476e-07
chr10:13100302:13109112:clu_48650_+	OPTN	+	6908	0	10:13108909_T_C	chr10	13108909	0.938971	400.439	3.02849e-09	0.319038	-0.0544988	0.000999001	0.00837167	5.6556e-08
chr10:13108289:13108962:clu_48650_+	OPTN	+	6898	0	10:13108909_T_C	chr10	13108909	0.933669	413.711	6.48116e-10	0.341034	0.0205328	0.000999001	0.00260952	6.97367e-08
chr10:13587152:13591768:clu_48658_+	PRPF18	+	6745	67	10:13591835_A_G	chr10	13591835	1.01609	597.743	2.34236e-12	0.415665	-0.0331147	0.000999001	5.16239e-06	3.211e-07
chr10:13587152:13597458:clu_48658_+	PRPF18	+	6763	0	10:13591835_A_G	chr10	13591835	1.00573	504.622	5.38768e-17	0.535512	0.0777	0.000999001	5.19595e-09	1.62077e-07
chr10:13591888:13597458:clu_48658_+	PRPF18	+	6747	12955	10:13610413_T_C	chr10	13610413	0.985519	487.267	3.30472e-14	0.46672	-0.0451551	0.000999001	1.119e-06	1.23851e-07
chr10:13694039:13698817:clu_61927_-	FRMD4A	-	6886	0	10:13696011_C_T	chr10	13696011	0.998831	450.238	1.75102e-11	0.389948	0.00634681	0.000999001	9.37543e-05	1.36882e-07
chr10:14848895:14849433:clu_48669_+	HSPA14	+	6315	63786	10:14913219_G_A	chr10	14913219	1.02521	341.462	5.96839e-15	0.485981	0.0687036	0.000999001	2.18103e-07	1.76857e-07
chr10:14848895:14849721:clu_48669_+	HSPA14	+	6315	63498	10:14913219_G_A	chr10	14913219	0.976335	491.921	1.40978e-14	0.476394	-0.0680807	0.000999001	2.03737e-07	2.48379e-07
chr10:14932955:14934380:clu_61945_-	DCLRE1C	-	6139	7550	10:14925406_G_C	chr10	14925406	0.99638	361.254	4.05718e-11	0.378886	-0.0594431	0.000999001	0.000114112	2.17518e-07
chr10:14932955:15016904:clu_61945_-	DCLRE1CP1	-	6361	0	10:14934415_G_A	chr10	14934415	0.985455	448.924	4.40505e-25	0.689321	0.0841395	0.000999001	9.84945e-16	3.01553e-07
chr10:15097766:15103305:clu_48676_+	RPP38	+	5808	-486721	10:14611046_T_G	chr10	14611046	1.06474	495.163	3.32703e-07	0.247728	-0.0574632	0.002997	0.0271252	7.4039e-07
chr10:16437047:16467132:clu_48680_+	PTER	+	5471	12689	10:16479821_C_T	chr10	16479821	1.04	359.565	3.90683e-10	0.348108	-0.0138433	0.000999001	0.000189046	5.54384e-07
chr10:16437047:16484337:clu_48680_+	PTER	+	5514	0	10:16441382_C_T	chr10	16441382	1.05348	262.838	1.79797e-09	0.326553	0.0349145	0.000999001	0.00103415	3.89263e-07
chr10:16437490:16448480:clu_48680_+	PTER	+	5442	290	10:16448770_A_G	chr10	16448770	0.905402	179.578	8.42645e-13	0.428332	0.0141908	0.000999001	0.000120955	3.35027e-08
chr10:16437490:16467132:clu_48680_+	PTER	+	5470	78	10:16467210_C_T	chr10	16467210	1.02524	303.889	5.83176e-11	0.37405	-0.0182926	0.000999001	7.25901e-05	4.04514e-07
chr10:16467210:16484337:clu_48680_+	PTER	+	5461	0	10:16476608_C_T	chr10	16476608	1.06579	317.267	1.49713e-24	0.680988	-0.0568271	0.000999001	2.06879e-16	6.60608e-07
chr10:16512222:16516716:clu_48682_+	chr10:16512222:16516716:clu_48682_+	+	5228	2898	10:16519614_T_G	chr10	16519614	1.0492	453.571	5.05262e-11	0.375966	0.299865	0.000999001	1.04195e-05	1.16251e-06
chr10:16782084:16817315:clu_61961_-	RSU1	-	5357	-304	10:16817619_C_G	chr10	16817619	1.04643	329.509	5.78873e-16	0.511145	0.0352814	0.000999001	4.45961e-09	5.37421e-07
chr10:16817084:16817315:clu_61961_-	RSU1	-	5345	-304	10:16817619_C_G	chr10	16817619	1.06651	316.751	3.89183e-10	0.348161	-0.0237486	0.000999001	0.000156381	6.49263e-07
chr10:18609926:18612121:clu_61971_-	NSUN6	-	6555	-39	10:18612160_C_T	chr10	18612160	0.982527	293.622	9.58891e-10	0.33551	0.0111162	0.000999001	0.000941139	2.90918e-07
chr10:18612251:18614460:clu_61971_-	NSUN6	-	6560	107108	10:18505144_C_T	chr10	18505144	0.982944	273.756	3.62073e-09	0.316446	0.00794925	0.000999001	0.00374665	1.82902e-07
chr10:27080771:27082803:clu_62025_-	ANKRD26	-	6511	33044	10:27047728_A_C	chr10	27047728	0.907713	149.748	3.52334e-08	0.282611	0.033931	0.002997	0.0298034	8.96033e-08
chr10:27145590:27146234:clu_62031_-	YME1L1	-	6616	16478	10:27129113_A_C	chr10	27129113	1.02971	216.124	2.06649e-34	0.804914	0.0208863	0.000999001	2.41138e-23	6.09583e-07
chr10:27145590:27148906:clu_62031_-	YME1L1	-	6621	34131	10:27111460_C_T	chr10	27111460	1.03481	235.516	1.90397e-08	0.291913	-0.0172265	0.000999001	0.00346505	7.19917e-07
chr10:27149040:27153227:clu_62032_-	YME1L1	-	6621	37581	10:27111460_C_T	chr10	27111460	1.02387	280.616	2.68184e-12	0.413968	0.00638256	0.000999001	1.57692e-06	1.09931e-06
chr10:27149040:27154178:clu_62032_-	YME1L1	-	6624	40480	10:27108561_T_C	chr10	27108561	1.03673	236.486	8.03677e-13	0.428912	-0.00685079	0.000999001	8.09446e-07	9.78726e-07
chr10:28534034:28534234:clu_48763_+	WAC	+	6022	17550	10:28551784_TTGTGTG_T	chr10	28551784	0.94623	218.868	4.1039e-11	0.378734	0.0120541	0.000999001	0.000450849	8.36029e-08
chr10:28534034:28535562:clu_48763_+	WAC	+	6022	16222	10:28551784_TTGTGTG_T	chr10	28551784	1.0252	422.139	6.30114e-07	0.237533	-0.0343992	0.000999001	0.0392129	8.76727e-07
chr10:28534346:28535562:clu_48763_+	WAC	+	6022	-8902	10:28525442_CGTT_C	chr10	28525442	1.02624	159.582	3.96972e-12	0.409024	0.0147527	0.000999001	0.000223027	3.82659e-08
chr10:28614685:28616173:clu_48769_+	WAC	+	6071	-67818	10:28546867_CT_C	chr10	28546867	0.964014	525.713	1.06152e-07	0.265663	0.0413798	0.000999001	0.0121233	7.10388e-07
chr10:28614685:28616176:clu_48769_+	WAC	+	6071	-67818	10:28546867_CT_C	chr10	28546867	1.09444	388.005	1.21624e-07	0.263547	-0.0411852	0.000999001	0.0105265	8.96605e-07
chr10:30434378:30434637:clu_48772_+	MAP3K8	+	5478	2170	10:30436807_CT_C	chr10	30436807	1.01252	361.013	8.7016e-09	0.303586	-0.0158133	0.000999001	0.002285	5.517e-07
chr10:30930779:30941575:clu_62065_-	ZNF438	-	4585	-65223	10:31006798_C_T	chr10	31006798	0.965194	188.753	5.10545e-08	0.276951	0.0793579	0.000999001	0.0191317	2.3749e-07
chr10:32474023:32501607:clu_48789_+	CCDC7	+	4807	197450	10:32699057_C_CT	chr10	32699057	0.87577	140.814	5.22141e-11	0.375527	0.0483933	0.000999001	0.000651554	9.18159e-08
chr10:32571893:32574429:clu_48793_+	CCDC7	+	4795	-10316	10:32561578_G_A	chr10	32561578	0.949341	123.594	1.72715e-09	0.327129	0.0711518	0.001998	0.00460203	1.03722e-07
chr10:35337207:35501501:clu_48806_+	CCNY	+	3971	48880	10:35550381_G_A	chr10	35550381	1.02514	134.284	1.85011e-11	0.389229	0.014259	0.000999001	6.49349e-05	3.41471e-07
chr10:35483478:35501501:clu_48806_+	CCNY	+	3776	5925	10:35507426_C_G	chr10	35507426	0.959083	264.158	1.27274e-08	0.29794	-0.0199648	0.000999001	0.00137544	1.39587e-06
chr10:37760065:37803833:clu_62104_-	ZNF248	-	4968	-188853	10:37992686_C_G	chr10	37992686	0.892001	56.878	9.38997e-11	0.367647	0.0148626	0.000999001	0.00760719	6.4913e-09
chr10:38017386:38026780:clu_48813_+	ZNF33A	+	5188	60307	10:38087087_A_G	chr10	38087087	0.861567	45.3776	1.10263e-19	0.593569	0.0648073	0.000999001	9.9133e-07	4.16557e-09
chr10:38026903:38054375:clu_48813_+	ZNF33A	+	5262	32712	10:38087087_A_G	chr10	38087087	0.868585	47.1623	1.08865e-16	0.52842	0.0328444	0.000999001	1.52649e-05	6.15474e-09
chr10:38026903:38054378:clu_48813_+	ZNF33A	+	5262	32709	10:38087087_A_G	chr10	38087087	0.824341	40.6217	5.02298e-11	0.376044	0.0123001	0.011988	0.0195408	6.52136e-10
chr10:38094490:38095538:clu_48814_+	PLD5P1	+	5282	-2758	10:38091733_G_A	chr10	38091733	1.1059	143.922	1.29725e-08	0.297655	-0.0775023	0.000999001	0.000652934	2.72774e-06
chr10:38365629:38365910:clu_48822_+	HSD17B7P2	+	5929	102	10:38366012_T_G	chr10	38366012	0.918562	75.7852	1.39052e-42	0.870303	0.395063	0.000999001	2.86315e-24	2.35637e-07
chr10:38365629:38369953:clu_48822_+	HSD17B7P2	+	5952	0	10:38366012_T_G	chr10	38366012	0.939188	82.7756	1.00898e-37	0.834649	-0.436727	0.000999001	9.77515e-22	2.75519e-07
chr10:42338240:42340516:clu_62116_-	ENSG00000291065	-	4394	448975	10:41889261_AATGTT_A	chr10	41889261	0.99979	19.0823	2.39931e-17	0.543538	-0.914669	0.187812	0.0286296	4.44089e-16
chr10:42525660:42550557:clu_62119_-	ZNF37BP	-	4712	0	10:42528963_C_T	chr10	42528963	1.0674	84.394	1.52856e-11	0.391719	0.0340736	0.000999001	0.00277475	5.56433e-09
chr10:43160595:43162200:clu_48840_+	CSGALNACT2	+	5099	-41814	10:43118782_A_G	chr10	43118782	1.03348	192.693	1.57129e-07	0.259549	0.0113882	0.000999001	0.00783338	1.78512e-06
chr10:44982663:44984022:clu_48849_+	RASSF4	+	5567	0	10:44983233_T_G	chr10	44983233	1.02889	195.894	1.28468e-07	0.262694	0.0335668	0.001998	0.0106403	1.08369e-06
chr10:45425132:45428559:clu_48857_+	ALOX5	+	4865	19428	10:45447987_T_A	chr10	45447987	0.924834	136.131	4.25622e-08	0.279732	0.0150287	0.000999001	0.0166624	2.6369e-07
chr10:45533289:45593384:clu_62148_-	MARCHF8	-	4574	0	10:45584065_T_C	chr10	45584065	0.890775	66.9004	2.05463e-11	0.387857	0.0138473	0.000999001	0.00519593	3.53466e-09
chr10:45593624:45594235:clu_62148_-	MARCHF8	-	4324	-119208	10:45713443_C_T	chr10	45713443	0.802271	59.8062	3.28373e-13	0.439771	0.0368831	0.000999001	0.00163647	1.43768e-09
chr10:45648534:45648963:clu_62152_-	ZFAND4	-	4181	17216	10:45631319_A_C	chr10	45631319	1.02113	200.819	1.6928e-08	0.293677	-0.0302001	0.000999001	0.00163368	1.47788e-06
chr10:45648534:45651966:clu_62152_-	ZFAND4	-	4183	151759	10:45496775_AT_A	chr10	45496775	1.02359	168.183	2.05774e-07	0.255318	0.0382027	0.000999001	0.0158289	1.04903e-06
chr10:45649102:45651966:clu_62152_-	ZFAND4	-	4183	5695	10:45643408_T_C	chr10	45643408	1.00031	201.622	3.23742e-07	0.248161	-0.0229579	0.000999001	0.0182523	1.3079e-06
chr10:45663842:45672398:clu_62152_-	ZFAND4	-	4162	0	10:45664856_G_A	chr10	45664856	0.958895	116.285	1.46499e-28	0.738773	0.0542355	0.000999001	3.57347e-16	2.55984e-07
chr10:45746647:45750096:clu_48872_+	WASHC2C	+	4001	-42130	10:45704518_A_C	chr10	45704518	0.951397	181.588	2.40773e-08	0.288378	-0.0435907	0.000999001	0.00446314	7.72699e-07
chr10:45750206:45750751:clu_48872_+	WASHC2C	+	3987	-45689	10:45704518_A_C	chr10	45704518	1.02533	171.151	1.16175e-07	0.264261	0.0418838	0.001998	0.0113625	9.4352e-07
chr10:45757139:45763388:clu_48874_+	WASHC2C	+	3966	-116282	10:45640858_A_C	chr10	45640858	0.98547	224.156	1.17219e-10	0.364644	-0.0877824	0.000999001	2.80506e-05	1.55376e-06
chr10:45759401:45763388:clu_48874_+	WASHC2C	+	3960	188033	10:45951421_C_T	chr10	45951421	1.03128	200.519	2.6293e-09	0.321083	0.0671074	0.000999001	0.000309392	1.66766e-06
chr10:45790533:45792261:clu_48879_+	WASHC2C	+	3871	165167	10:45957428_A_G	chr10	45957428	0.891081	91.4373	1.46928e-09	0.329442	-0.0171231	0.002997	0.0112752	2.86723e-08
chr10:45790533:45792287:clu_48879_+	WASHC2C	+	3871	-1570	10:45788964_G_A	chr10	45788964	0.861766	81.8932	2.63589e-11	0.384587	0.0160948	0.001998	0.00235743	1.44157e-08
chr10:45847954:45848843:clu_62161_-	AGAP4	-	3840	-109827	10:45958670_A_C	chr10	45958670	1.10481	152.315	4.85806e-16	0.512985	-0.110927	0.000999001	7.21443e-10	1.75927e-06
chr10:45847954:45853655:clu_62161_-	AGAP4	-	3841	12971	10:45834984_A_T	chr10	45834984	0.960253	98.4214	1.004e-11	0.397166	0.056702	0.000999001	0.000138715	1.61646e-07
chr10:45962994:45972217:clu_62167_-	PARGP1	-	3591	4142	10:45958853_C_T	chr10	45958853	0.979468	170.577	8.82779e-08	0.268521	0.115191	0.000999001	0.00684802	1.3668e-06
chr10:45964871:45965789:clu_62167_-	PARGP1	-	3582	799176	10:45165696_A_G	chr10	45165696	0.901453	90.5819	5.23845e-08	0.276557	0.0756815	0.000999001	0.0360106	9.70581e-08
chr10:45965855:45972217:clu_62167_-	PARGP1	-	3580	7003	10:45958853_C_T	chr10	45958853	1.03409	132.538	1.90689e-12	0.418235	-0.0733089	0.000999001	3.09719e-06	9.36961e-07
chr10:45988847:46003203:clu_48883_+	TIMM23	+	3550	-177859	10:45810988_CA_C	chr10	45810988	1.00237	158.203	6.13491e-07	0.237962	0.0149781	0.001998	0.0279376	1.39906e-06
chr10:46263608:46269382:clu_62174_-	ANTXRLP1	-	3284	0	10:46268138_A_G	chr10	46268138	0.979144	102.4	1.28735e-07	0.262662	0.181403	0.000999001	0.0318948	2.75249e-07
chr10:46268857:46269382:clu_62174_-	ANTXRLP1	-	3267	-174	10:46269556_A_G	chr10	46269556	0.977021	121.976	3.07886e-07	0.248957	-0.120131	0.000999001	0.0424616	4.03049e-07
chr10:46822212:46832441:clu_48887_+	AGAP13P	+	2202	-34354	10:46787859_G_T	chr10	46787859	0.930277	62.3853	1.62545e-09	0.327998	0.0503807	0.001998	0.0161344	1.78439e-08
chr10:47517857:47520499:clu_62182_-	ENSG00000254929	-	1498	-49099	10:47569598_C_CT	chr10	47569598	0.977685	105.333	8.7221e-11	0.368643	0.188326	0.000999001	9.82036e-05	7.4728e-07
chr10:48015682:48018268:clu_62188_-	AGAP12P	-	2336	457195	10:47558488_G_A	chr10	47558488	1.03912	206.198	1.14576e-07	0.264476	-0.0648732	0.000999001	0.0067024	1.59122e-06
chr10:48015682:48025897:clu_62188_-	AGAP12P	-	2368	342001	10:47673682_A_G	chr10	47673682	0.927909	161.034	2.143e-08	0.290134	0.0475752	0.000999001	0.00686617	4.52235e-07
chr10:48028640:48030938:clu_62188_-	AGAP12P	-	2362	465087	10:47563554_A_T	chr10	47563554	1.09177	186.017	1.57197e-11	0.391354	0.0801821	0.000999001	4.41489e-06	1.57298e-06
chr10:48031006:48031376:clu_62189_-	AGAP12P	-	2363	472519	10:47558488_G_A	chr10	47558488	0.991655	167.35	1.70289e-07	0.25829	0.116804	0.000999001	0.016435	8.6157e-07
chr10:49908541:49915917:clu_62226_-	PARG	-	3862	-179843	10:50095760_A_T	chr10	50095760	1.01238	209.747	1.7816e-08	0.29291	0.0383409	0.000999001	0.00247664	1.02191e-06
chr10:49922419:49932100:clu_62227_-	PARG	-	3868	-163660	10:50095760_A_T	chr10	50095760	0.888965	92.6423	7.72405e-11	0.37028	0.0207884	0.000999001	0.00265128	2.43855e-08
chr10:49994429:50001441:clu_48915_+	AGAP6	+	3891	0	10:49997319_G_C	chr10	49997319	1.00013	187.422	3.49202e-21	0.622765	0.0644492	0.000999001	1.09761e-12	6.13913e-07
chr10:49994429:50001996:clu_48915_+	AGAP6	+	3892	0	10:49997319_G_C	chr10	49997319	0.979329	214.375	3.29438e-37	0.83035	-0.16334	0.000999001	7.26026e-26	8.78715e-07
chr10:50001696:50001996:clu_48915_+	AGAP6	+	3879	-6177	10:49995520_A_G	chr10	49995520	0.96015	137.227	1.00401e-13	0.45384	0.0335404	0.000999001	5.26156e-06	1.72354e-07
chr10:50001746:50001996:clu_48915_+	AGAP6	+	3879	2212	10:50004208_T_C	chr10	50004208	0.976636	157.482	7.35731e-19	0.576577	0.0636908	0.000999001	4.19297e-10	3.28703e-07
chr10:50021467:50048202:clu_62233_-	FAM21EP	-	3859	322377	10:49699091_G_A	chr10	49699091	0.981877	117.458	8.72446e-08	0.268704	-0.215201	0.001998	0.0412335	1.22896e-07
chr10:50097802:50099978:clu_48926_+	WASHC2A	+	3775	-10374	10:50087429_A_T	chr10	50087429	0.944444	174.874	5.3925e-13	0.433778	-0.077976	0.000999001	8.50747e-06	2.51278e-07
chr10:50097802:50104042:clu_48926_+	WASHC2A	+	3789	-10374	10:50087429_A_T	chr10	50087429	0.93707	120.292	4.27004e-22	0.639511	0.0849818	0.000999001	7.91487e-11	9.53786e-08
chr10:50590247:50623707:clu_62243_-	SGMS1	-	3572	0	10:50597752_T_A	chr10	50597752	0.988058	230.097	1.10988e-15	0.504248	-0.0660263	0.000999001	6.54303e-09	8.8841e-07
chr10:50590247:50624920:clu_62243_-	SGMS1	-	3572	0	10:50597752_T_A	chr10	50597752	0.963652	224.734	3.93408e-08	0.280933	0.0325939	0.000999001	0.00795843	5.66543e-07
chr10:59684327:59709479:clu_62251_-	SLC16A9	-	4275	0	10:59705955_C_T	chr10	59705955	0.980123	155.325	8.81822e-08	0.268538	-0.0872399	0.000999001	0.02597	2.54552e-07
chr10:59808372:59812635:clu_62252_-	CCDC6	-	4420	-674175	10:60486810_T_G	chr10	60486810	0.977666	105.139	1.98788e-08	0.291264	0.00731762	0.000999001	0.0172505	1.2854e-07
chr10:62650741:62655317:clu_62265_-	chr10:62650741:62655317:clu_62265_-	-	4136	-107	10:62655424_G_A	chr10	62655424	0.96549	168.025	5.36094e-10	0.343694	-0.28718	0.000999001	0.000439664	5.11415e-07
chr10:68070599:68072883:clu_62290_-	HERC4	-	4264	49006	10:68021594_T_C	chr10	68021594	1.01189	154.792	2.87903e-07	0.25002	0.0404	0.000999001	0.0191282	1.13492e-06
chr10:68680967:68681399:clu_48992_+	TET1	+	4892	841735	10:69523134_A_G	chr10	69523134	0.974416	65.898	3.88701e-11	0.379454	0.236873	0.001998	0.012356	1.12274e-09
chr10:70120599:70123405:clu_62312_-	AIFM2	-	5529	0	10:70121102_A_G	chr10	70121102	0.969782	524.835	3.84867e-09	0.315558	-0.00874368	0.000999001	0.00135624	4.73343e-07
chr10:72213331:72215782:clu_62342_-	ASCC1	-	4492	-53	10:72215835_T_C	chr10	72215835	0.99997	287.429	3.94558e-07	0.245018	-0.117987	0.001998	0.0330502	7.10624e-07
chr10:72213331:72215836:clu_62342_-	ASCC1	-	4492	0	10:72215835_T_C	chr10	72215835	0.900619	101.367	6.58421e-40	0.851751	0.159162	0.000999001	3.0445e-18	8.86333e-09
chr10:73110019:73134603:clu_62359_-	ECD	-	3267	-201536	10:73336139_CA_C	chr10	73336139	1.02271	132.313	1.21637e-11	0.394685	0.2602	0.000999001	2.62534e-06	2.65299e-06
chr10:73122282:73125118:clu_49058_+	NUDT13	+	3232	349318	10:73474436_T_A	chr10	73474436	0.892282	58.0534	4.17699e-09	0.314365	0.0403675	0.000999001	0.0193442	3.04232e-08
chr10:73122374:73124214:clu_49058_+	NUDT13	+	3228	-10391	10:73111984_A_G	chr10	73111984	0.893204	55.7291	4.64646e-08	0.278393	0.0421637	0.001998	0.0442285	5.96863e-08
chr10:73125509:73130703:clu_49059_+	NUDT13	+	3238	174157	10:73304860_C_A	chr10	73304860	0.88939	51.5859	5.19311e-11	0.3756	0.0417584	0.001998	0.00636106	5.71115e-09
chr10:73126827:73130553:clu_49059_+	NUDT13	+	3236	0	10:73130471_A_T	chr10	73130471	0.854056	33.6964	2.63142e-11	0.384609	0.0769075	0.001998	0.0130118	9.70299e-10
chr10:73126827:73139442:clu_49059_+	NUDT13	+	3248	30192	10:73169634_A_T	chr10	73169634	0.923227	54.8629	3.71714e-11	0.380047	0.0602534	0.000999001	0.00206476	2.44087e-08
chr10:73126827:73149417:clu_49059_+	NUDT13	+	3268	155443	10:73304860_C_A	chr10	73304860	0.880075	43.1963	1.21316e-10	0.364178	0.0558621	0.000999001	0.0171011	1.83671e-09
chr10:73130459:73134603:clu_62359_-	ECD	-	3239	-201536	10:73336139_CA_C	chr10	73336139	0.97561	137.418	2.88513e-10	0.35231	-0.243439	0.000999001	4.83135e-05	2.27743e-06
chr10:73130590:73130703:clu_49059_+	NUDT13	+	3233	59675	10:73190378_A_T	chr10	73190378	0.910774	48.1854	1.66824e-12	0.4199	0.0770947	0.000999001	0.00101867	8.35735e-09
chr10:73249318:73251763:clu_62367_-	MRPS16	-	3246	-10305	10:73262068_TG_T	chr10	73262068	0.973726	127.317	7.13657e-12	0.401554	0.0116083	0.000999001	4.46986e-06	1.65898e-06
chr10:73250991:73251763:clu_62367_-	MRPS16	-	3243	-5331	10:73257094_T_C	chr10	73257094	0.997924	136.815	1.40132e-11	0.392849	-0.0115772	0.000999001	4.26597e-06	2.18589e-06
chr10:73504272:73504543:clu_49071_+	PPP3CB-AS1	+	3145	-562104	10:72942149_GGTGTGTGTGTGTGTGTGTGT_G	chr10	72942149	0.908583	67.6419	7.98266e-09	0.304861	0.0769303	0.000999001	0.0093347	1.66519e-07
chr10:73728587:73730459:clu_62401_-	BMS1P4	-	3080	0	10:73729963_C_T	chr10	73729963	0.940685	49.3051	1.45666e-22	0.647793	0.105728	0.000999001	7.17366e-10	5.15897e-08
chr10:79692056:79766271:clu_62464_-	NUTM2B-AS1	-	5100	0	10:79752249_G_A	chr10	79752249	1.05038	357.053	3.00695e-15	0.493503	-0.201017	0.000999001	6.11477e-09	8.2872e-07
chr10:79723654:79723915:clu_62464_-	NUTM2B-AS1	-	4947	-28334	10:79752249_G_A	chr10	79752249	1.06032	289.928	2.33909e-16	0.520589	0.092354	0.000999001	2.28141e-09	5.50749e-07
chr10:79724012:79766271:clu_62464_-	NUTM2B-AS1	-	5045	84204	10:79639809_C_G	chr10	79639809	1.08555	381.107	3.00703e-08	0.285016	-0.102336	0.001998	0.00317909	9.44778e-07
chr10:79798027:79804485:clu_62465_-	NUTM2B-AS1	-	4935	117271	10:79680757_G_C	chr10	79680757	1.06092	380.931	2.14445e-08	0.290124	-0.0444379	0.000999001	0.00222749	1.05e-06
chr10:80053586:80056319:clu_62468_-	TMEM254-AS1	-	4885	25167	10:80028419_TA_T	chr10	80028419	0.969316	266.276	2.74547e-07	0.250772	-0.0722028	0.001998	0.0436266	3.39033e-07
chr10:80053586:80060790:clu_62468_-	TMEM254-AS1	-	4898	-943	10:80061733_C_T	chr10	80061733	0.937132	297.159	1.28308e-09	0.331374	-0.0717031	0.000999001	0.00116361	3.09623e-07
chr10:80056405:80057008:clu_62468_-	TMEM254-AS1	-	4885	-21892	10:80078900_A_C	chr10	80078900	0.952655	209.459	2.12673e-11	0.387406	-0.0946324	0.000999001	0.000161006	1.5209e-07
chr10:80058578:80060816:clu_62468_-	TMEM254-AS1	-	4887	-18084	10:80078900_A_C	chr10	80078900	0.992827	276.343	9.99846e-08	0.266592	-0.0710251	0.000999001	0.0207618	3.69054e-07
chr10:87354897:87355091:clu_49185_+	LINC00863	+	3518	-33841	10:87321057_C_T	chr10	87321057	0.935949	116.711	6.16235e-13	0.432155	-0.089784	0.000999001	6.73459e-05	5.99738e-08
chr10:88370180:88371742:clu_49207_+	chr10:88370180:88371742:clu_49207_+	+	3791	513842	10:88885584_A_G	chr10	88885584	0.933067	138.102	1.58995e-08	0.294616	0.165662	0.001998	0.0228359	6.62977e-08
chr10:88990906:89002624:clu_49220_+	FAS	+	4313	2510	10:89005134_G_C	chr10	89005134	0.892236	204.001	1.03846e-09	0.33438	0.00493779	0.001998	0.00168657	2.18501e-07
chr10:88990906:89003029:clu_49220_+	FAS	+	4313	2105	10:89005134_G_C	chr10	89005134	0.99892	234.214	6.60865e-08	0.27299	-0.0127996	0.000999001	0.0127811	4.84387e-07
chr10:89260902:89262562:clu_49222_+	chr10:89260902:89262562:clu_49222_+	+	4342	-56158	10:89204745_T_G	chr10	89204745	0.895138	211.065	2.01012e-07	0.255687	0.244262	0.004995	0.0441268	2.46957e-07
chr10:89641728:89643697:clu_62516_-	PANK1	-	4300	-213485	10:89857182_A_T	chr10	89857182	0.924701	81.3138	9.09142e-09	0.302937	0.0388653	0.001998	0.0396118	1.49949e-08
chr10:89648663:89648923:clu_49229_+	PANK1-AS1	+	4316	8721	10:89657644_G_GT	chr10	89657644	0.975928	108.472	8.82784e-09	0.303373	0.155061	0.000999001	0.0269294	2.91953e-08
chr10:89648998:89650059:clu_49230_+	PANK1-AS1	+	4318	-50203	10:89598796_T_G	chr10	89598796	0.907572	80.1303	1.95086e-12	0.417951	0.274408	0.000999001	0.00127956	5.14076e-09
chr10:90994753:90995678:clu_49252_+	ENSG00000225519	+	3935	12917	10:91008595_T_C	chr10	91008595	1.03918	145.599	3.02237e-09	0.319067	0.0492356	0.000999001	0.00108702	6.78531e-07
chr10:91797048:91797813:clu_62522_-	TNKS2-DT	-	3552	80998	10:91716051_T_C	chr10	91716051	0.917383	135.583	9.99959e-08	0.26659	0.0927786	0.000999001	0.0268308	2.81654e-07
chr10:91817229:91817884:clu_49266_+	TNKS2	+	3519	67869	10:91885753_T_C	chr10	91885753	0.916678	70.3552	8.50796e-10	0.337201	0.0208046	0.001998	0.019007	7.28984e-09
chr10:91817229:91819270:clu_49266_+	TNKS2	+	3519	66483	10:91885753_T_C	chr10	91885753	0.895458	62.0376	2.91528e-10	0.352167	-0.0204479	0.002997	0.0168312	3.74918e-09
chr10:93700106:93701676:clu_62550_-	FRA10AC1	-	3983	-42	10:93701718_T_C	chr10	93701718	1.00417	234.9	1.15596e-20	0.612885	-0.0497926	0.000999001	2.03443e-13	1.26396e-06
chr10:93700106:93701719:clu_62550_-	FRA10AC1	-	3983	0	10:93701718_T_C	chr10	93701718	0.949926	97.4381	1.2613e-12	0.423366	0.0147727	0.000999001	0.00011902	5.60515e-08
chr10:93700106:93702375:clu_62550_-	FRA10AC1	-	3985	0	10:93701718_T_C	chr10	93701718	1.06266	226.06	1.63649e-09	0.327901	0.0537452	0.000999001	0.000182883	1.67337e-06
chr10:93701795:93702375:clu_62550_-	FRA10AC1	-	3982	78	10:93701718_T_C	chr10	93701718	1.04188	233.828	4.33235e-09	0.313832	-0.0244613	0.000999001	0.000584314	1.27992e-06
chr10:95664300:95682651:clu_62575_-	TCTN3	-	3914	0	10:95664468_GA_G	chr10	95664468	0.924915	79.9585	1.23559e-15	0.503102	0.0233126	0.000999001	9.66449e-06	1.83776e-08
chr10:95839808:95844476:clu_49320_+	ENTPD1	+	3799	-29251	10:95810558_G_A	chr10	95810558	0.959598	298.437	2.98487e-31	0.771588	-0.010291	0.000999001	5.57539e-22	1.0541e-06
chr10:95897679:95904830:clu_62582_-	ENTPD1-AS1	-	3721	0	10:95897948_G_A	chr10	95897948	1.02486	211.02	2.31263e-09	0.322935	-0.0221978	0.000999001	0.000701552	7.50472e-07
chr10:96209907:96215321:clu_62583_-	BLNK	-	3838	-12791	10:96228112_T_G	chr10	96228112	1.04797	297.798	3.738e-08	0.281711	0.01953	0.000999001	0.00352333	1.11857e-06
chr10:96209907:96216653:clu_62583_-	BLNK	-	3843	-11459	10:96228112_T_G	chr10	96228112	1.0617	320.143	2.04456e-09	0.324708	-0.0335648	0.000999001	0.000267223	1.26123e-06
chr10:96527496:96528031:clu_62589_-	TM9SF3	-	3806	5771	10:96521726_G_GA	chr10	96521726	1.05188	294.22	5.93906e-11	0.373806	0.0198189	0.000999001	1.29464e-05	1.36441e-06
chr10:96527545:96528031:clu_62589_-	TM9SF3	-	3805	-90152	10:96618183_A_G	chr10	96618183	1.06567	243.276	9.52631e-12	0.397843	-0.0203644	0.000999001	4.12823e-06	1.14388e-06
chr10:97478389:97480241:clu_62619_-	MMS19	-	3793	-50	10:97480291_T_C	chr10	97480291	1.06033	308.574	1.49975e-16	0.525155	0.0274857	0.000999001	2.65762e-10	1.1554e-06
chr10:97478389:97480942:clu_62619_-	MMS19	-	3799	12409	10:97465981_T_A	chr10	97465981	0.975584	413.034	1.44643e-19	0.591181	-0.0623323	0.000999001	8.13582e-13	1.15396e-06
chr10:97480357:97480942:clu_62619_-	MMS19	-	3789	394	10:97479964_T_C	chr10	97479964	1.0229	383.112	2.28789e-18	0.566088	0.0282955	0.000999001	7.17447e-12	1.11275e-06
chr10:97679913:97686766:clu_62628_-	AVPI1	-	3842	0	10:97679916_C_G	chr10	97679916	0.961081	256.518	1.16488e-15	0.503732	0.369101	0.000999001	4.1934e-08	3.43413e-07
chr10:97679915:97686766:clu_62628_-	AVPI1	-	3842	0	10:97679916_C_G	chr10	97679916	0.937735	230.185	8.57407e-14	0.455688	-0.346901	0.000999001	2.26066e-06	2.24505e-07
chr10:97753182:97754727:clu_49363_+	ZFYVE27	+	3955	3528	10:97758255_G_A	chr10	97758255	0.985608	305.723	4.98811e-07	0.241277	0.0256038	0.001998	0.0377837	7.4266e-07
chr10:97753182:97757265:clu_49363_+	ZFYVE27	+	3962	2075	10:97759340_G_A	chr10	97759340	0.981237	296.524	2.06509e-07	0.255262	-0.0412088	0.000999001	0.0215016	6.83827e-07
chr10:98163397:98186467:clu_49368_+	R3HCC1L	+	4266	0	10:98169903_T_C	chr10	98169903	1.02976	245.019	3.10938e-07	0.248801	-0.0295377	0.002997	0.0300277	6.4678e-07
chr10:98163397:98208101:clu_49368_+	R3HCC1L	+	4309	0	10:98198549_G_GA	chr10	98198549	1.02916	280.777	4.6073e-08	0.278522	0.0462806	0.000999001	0.00405136	1.19285e-06
chr10:98431291:98433940:clu_62644_-	HPS1	-	4271	0	10:98433297_T_A	chr10	98433297	1.05609	224.55	1.29929e-09	0.331195	0.0228531	0.000999001	0.000318143	9.42404e-07
chr10:99713479:99716348:clu_62652_-	COX15	-	4283	0	10:99714742_T_C	chr10	99714742	0.920426	230.645	6.89027e-09	0.307031	0.0418517	0.000999001	0.00141254	9.57745e-07
chr10:99714718:99716348:clu_62652_-	COX15	-	4280	0	10:99714742_T_C	chr10	99714742	1.06359	167.554	4.24626e-08	0.279768	-0.0479534	0.000999001	0.00497998	9.91242e-07
chr10:100498207:100499160:clu_62694_-	SEC31B	-	3686	-36741	10:100535901_T_G	chr10	100535901	1.02596	259.347	2.57204e-09	0.321401	0.0640058	0.000999001	0.000435824	1.12782e-06
chr10:100525659:100525776:clu_49410_+	chr10:100525659:100525776:clu_49410_+	+	3641	-110164	10:100415496_A_T	chr10	100415496	1.04204	197.899	6.15073e-07	0.237921	0.171363	0.000999001	0.043085	7.65283e-07
chr10:100525661:100525776:clu_49410_+	chr10:100525661:100525776:clu_49410_+	+	3641	-39294	10:100486368_T_C	chr10	100486368	0.935544	195.824	2.22163e-09	0.323513	-0.233732	0.000999001	0.00146726	4.19769e-07
chr10:100969904:100983755:clu_62698_-	MRPL43	-	3078	-23062	10:101006817_A_G	chr10	101006817	0.929881	88.0494	6.36421e-09	0.308199	-0.0139467	0.001998	0.0253428	2.51305e-08
chr10:100981536:100983755:clu_62698_-	MRPL43	-	3064	-23062	10:101006817_A_G	chr10	101006817	0.917424	114.579	2.2191e-10	0.355928	-0.00642174	0.001998	0.00235783	5.56118e-08
chr10:100983817:100983948:clu_62699_-	MRPL43	-	3060	-509	10:100984457_T_C	chr10	100984457	1.02124	288.071	9.34271e-18	0.552723	0.0162892	0.000999001	6.71945e-12	2.21337e-06
chr10:100983817:100984034:clu_62699_-	MRPL43	-	3060	21147	10:100962671_G_C	chr10	100962671	1.06313	192.17	1.69159e-10	0.359649	0.00442497	0.000999001	4.10477e-05	1.36489e-06
chr10:100983817:100986749:clu_62699_-	MRPL43	-	3066	0	10:100984457_T_C	chr10	100984457	1.01347	205.435	3.26304e-39	0.846512	0.0765468	0.000999001	2.24141e-28	1.16144e-06
chr10:100983817:100987090:clu_62699_-	MRPL43	-	3066	0	10:100984457_T_C	chr10	100984457	0.943512	147.493	2.23733e-16	0.521047	-0.0058853	0.000999001	4.78283e-08	2.58256e-07
chr10:100984074:100986749:clu_62699_-	MRPL43	-	3066	0	10:100984457_T_C	chr10	100984457	1.03995	287.95	3.35779e-33	0.792758	0.0286219	0.000999001	9.40761e-26	2.1462e-06
chr10:100986572:100986687:clu_62699_-	MRPL43	-	3063	-919	10:100987606_G_T	chr10	100987606	0.932084	146.711	6.81207e-20	0.597772	-0.0116093	0.000999001	3.32051e-10	2.03539e-07
chr10:100986572:100986749:clu_62699_-	MRPL43	-	3063	-18101	10:101004850_T_A	chr10	101004850	1.02964	204.507	7.26806e-16	0.508744	0.00609843	0.000999001	2.42274e-09	1.16637e-06
chr10:100986975:100987090:clu_62699_-	MRPL43	-	3062	-14611	10:101001701_A_G	chr10	101001701	0.99545	193.582	1.57718e-20	0.610279	-0.0526375	0.000999001	1.1623e-12	9.14557e-07
chr10:100987196:100987313:clu_62699_-	MRPL43	-	3062	-293	10:100987606_G_T	chr10	100987606	1.0881	215.939	1.29986e-19	0.592123	-0.0535527	0.000999001	3.16292e-13	1.78875e-06
chr10:102014024:102014655:clu_62721_-	ARMH3	-	3067	9062	10:102004963_G_A	chr10	102004963	0.940982	132.311	4.6518e-10	0.345677	0.0238703	0.000999001	0.000633262	3.78196e-07
chr10:102014024:102023477:clu_62721_-	ARMH3	-	3089	9062	10:102004963_G_A	chr10	102004963	0.941364	143.591	5.88937e-10	0.342378	-0.0239267	0.000999001	0.000885231	3.05877e-07
chr10:102425193:102432526:clu_62739_-	CUEDC2	-	2857	870	10:102424324_G_A	chr10	102424324	0.922148	64.8189	2.82933e-09	0.320023	0.0135283	0.000999001	0.0114213	5.15663e-08
chr10:102425195:102432526:clu_62739_-	CUEDC2	-	2857	0	10:102425196_C_G	chr10	102425196	0.979511	142.187	1.88431e-07	0.256702	-0.00643793	0.000999001	0.0113216	1.5241e-06
chr10:102461450:102468955:clu_49478_+	MFSD13A	+	2838	0	10:102466075_T_C	chr10	102466075	0.98053	132.639	5.11093e-07	0.240888	-0.0270803	0.000999001	0.0320114	9.96771e-07
chr10:102714681:102715223:clu_49493_+	SFXN2	+	2986	21030	10:102736253_C_CT	chr10	102736253	0.915792	104.968	2.11449e-07	0.254891	-0.0372491	0.003996	0.0403732	3.06017e-07
chr10:102727157:102727675:clu_49494_+	SFXN2	+	3001	0	10:102727625_C_T	chr10	102727625	0.949643	166.251	7.67047e-29	0.742408	0.133048	0.000999001	3.93008e-19	1.14521e-06
chr10:102727157:102728431:clu_49494_+	SFXN2	+	3001	0	10:102727625_C_T	chr10	102727625	0.942343	158.975	4.18151e-36	0.820737	-0.307449	0.000999001	4.68483e-24	8.59218e-07
chr10:102727791:102728431:clu_49494_+	SFXN2	+	3000	-167	10:102727625_C_T	chr10	102727625	1.00279	150.192	3.29434e-28	0.734148	0.179193	0.000999001	6.81767e-19	1.22293e-06
chr10:102728529:102729323:clu_49495_+	SFXN2	+	3004	-905	10:102727625_C_T	chr10	102727625	0.96227	109.862	2.57745e-07	0.251769	0.017121	0.002997	0.0394489	3.83132e-07
chr10:102728529:102729723:clu_49495_+	SFXN2	+	3006	-905	10:102727625_C_T	chr10	102727625	0.930522	120.228	7.47716e-11	0.370717	0.0481402	0.000999001	0.000198197	3.7428e-07
chr10:102729394:102729723:clu_49495_+	SFXN2	+	3004	-1770	10:102727625_C_T	chr10	102727625	0.974708	139.413	1.77681e-09	0.326723	-0.0516669	0.000999001	0.000754561	7.35813e-07
chr10:103174982:103181185:clu_62758_-	NT5C2	-	3607	120371	10:103054590_GTGTTTTGTTTTTTTTGTTTTTT_G	chr10	103054590	0.979019	192.335	2.88447e-18	0.563914	-0.0761047	0.000999001	2.50925e-11	1.45285e-06
chr10:103392466:103394199:clu_62763_-	ATP5MK	-	3740	-7822	10:103402021_C_T	chr10	103402021	1.05525	166.689	7.35365e-44	0.87832	0.0478067	0.000999001	6.45904e-32	1.12221e-06
chr10:103392466:103395746:clu_62763_-	ATP5MK	-	3741	5493	10:103386974_T_TA	chr10	103386974	0.974519	211.1	3.61457e-07	0.246412	-0.0111936	0.001998	0.0224215	1.12175e-06
chr10:103392466:103396409:clu_62763_-	ATP5MK	-	3743	-5612	10:103402021_C_T	chr10	103402021	0.989544	195.779	2.3342e-32	0.783862	-0.0638681	0.000999001	1.97922e-22	1.11724e-06
chr10:103394394:103396409:clu_62763_-	ATP5MK	-	3741	-5612	10:103402021_C_T	chr10	103402021	0.924809	215.462	8.82073e-48	0.899979	0.0239177	0.000999001	3.61481e-33	7.33881e-07
chr10:103405063:103405995:clu_49516_+	PDCD11	+	3743	-350454	10:103054610_T_C	chr10	103054610	1.02525	119.188	2.6505e-07	0.251328	0.00949054	0.001998	0.0452142	3.12462e-07
chr10:112375542:112394918:clu_49574_+	ACSL5	+	3997	-39314	10:112336229_A_G	chr10	112336229	1.07732	284.288	5.49801e-07	0.23972	0.0197348	0.001998	0.0369895	8.29803e-07
chr10:112438389:112439506:clu_62825_-	ZDHHC6	-	3836	0	10:112439414_C_T	chr10	112439414	1.04161	299.499	4.00687e-08	0.280653	-0.0110073	0.000999001	0.00481892	8.71151e-07
chr10:112438389:112442192:clu_62825_-	ZDHHC6	-	3849	0	10:112440597_A_G	chr10	112440597	0.929846	262.372	5.73534e-15	0.486421	-0.011376	0.000999001	2.42627e-07	2.59523e-07
chr10:113701044:113721032:clu_49589_+	CASP7	+	4040	0	10:113701726_A_G	chr10	113701726	0.96405	169.361	1.70108e-11	0.390325	0.0072296	0.000999001	0.000319841	7.32533e-08
chr10:117270443:117277115:clu_62856_-	chr10:117270443:117277115:clu_62856_-	-	4406	-80353	10:117357468_T_A	chr10	117357468	0.918375	166.943	2.70623e-19	0.585616	0.0433948	0.000999001	1.91772e-08	3.15847e-08
chr10:117270443:117290186:clu_62856_-	PDZD8	-	4420	4394	10:117266050_A_G	chr10	117266050	0.958309	429.846	8.83394e-09	0.303363	-0.065085	0.001998	0.0025867	5.01831e-07
chr10:117277186:117290186:clu_62856_-	PDZD8	-	4397	8139	10:117269048_A_AC	chr10	117269048	1.00769	387.776	1.47899e-21	0.629702	0.0647866	0.000999001	2.14978e-13	4.50149e-07
chr10:118674460:118685983:clu_62868_-	CACUL1	-	4975	-80191	10:118766174_G_A	chr10	118766174	0.958471	177.603	1.40929e-10	0.36214	0.0103239	0.000999001	0.0031555	2.15143e-08
chr10:119141319:119146236:clu_62880_-	SFXN4	-	5194	-2060	10:119148296_G_A	chr10	119148296	1.05673	388.615	1.03133e-07	0.266111	-0.0336199	0.000999001	0.00774854	1.09517e-06
chr10:119160969:119161055:clu_62882_-	SFXN4	-	5222	-21	10:119161076_T_C	chr10	119161076	0.99681	428.805	6.11448e-18	0.556792	-0.0377553	0.000999001	5.02454e-11	7.21587e-07
chr10:119160969:119162340:clu_62882_-	SFXN4	-	5225	0	10:119161076_T_C	chr10	119161076	1.03919	420.954	2.45532e-33	0.79416	0.0923744	0.000999001	7.46372e-25	9.70547e-07
chr10:119161081:119162340:clu_62882_-	SFXN4	-	5225	6	10:119161076_T_C	chr10	119161076	1.02358	373.371	2.23698e-29	0.749193	-0.0537527	0.000999001	1.17295e-20	7.55719e-07
chr10:119892945:119898244:clu_49632_+	SEC23IP	+	5714	37880	10:119936124_G_T	chr10	119936124	0.97799	450.156	2.28391e-10	0.355532	-0.0130422	0.000999001	0.000117607	5.90226e-07
chr10:120852001:120852524:clu_49637_+	WDR11	+	5976	36274	10:120888798_T_C	chr10	120888798	0.994729	496.871	4.43973e-16	0.513928	0.0216831	0.000999001	2.07646e-09	6.11459e-07
chr10:122849439:122855645:clu_62909_-	FAM24B	-	5652	-128039	10:122983684_G_C	chr10	122983684	0.884681	306.029	2.6656e-10	0.353403	-0.0774507	0.000999001	0.00105373	1.20969e-07
chr10:122998671:123006240:clu_62917_-	IKZF5	-	5792	0	10:123003178_C_T	chr10	123003178	0.912657	206.972	2.29225e-19	0.587098	0.0243631	0.000999001	2.05256e-08	2.39538e-08
chr10:123006347:123007026:clu_62917_-	IKZF5	-	5768	-9256	10:123016282_A_T	chr10	123016282	0.976091	218.703	1.23505e-21	0.631142	0.0269319	0.000999001	8.99156e-11	6.1985e-08
chr10:124765608:124767224:clu_62932_-	EEF1AKMT2	-	5402	-15	10:124767239_C_T	chr10	124767239	0.988946	496.217	3.0641e-17	0.541126	0.0271191	0.000999001	4.26068e-10	4.70868e-07
chr10:124765608:124774675:clu_62932_-	EEF1AKMT2	-	5414	7105	10:124758504_T_TA	chr10	124758504	1.05868	501.5	3.2918e-10	0.350485	0.0400688	0.000999001	8.0331e-05	8.09109e-07
chr10:124767347:124774675:clu_62932_-	EEF1AKMT2	-	5407	0	10:124768428_G_T	chr10	124768428	1.07317	415.471	1.32527e-11	0.393573	-0.0193441	0.000999001	1.21059e-05	4.93634e-07
chr10:125785260:125794880:clu_62939_-	UROS	-	4925	0	10:125785806_T_C	chr10	125785806	0.988901	364.737	2.36714e-07	0.253113	-0.0079894	0.002997	0.0385979	3.48159e-07
chr10:125785839:125794880:clu_62939_-	UROS	-	4922	-31620	10:125826500_C_T	chr10	125826500	0.910794	269.589	2.73034e-08	0.286478	0.00553376	0.000999001	0.0345891	5.2521e-08
chr10:125789005:125794880:clu_62939_-	UROS	-	4917	-143414	10:125938294_T_TA	chr10	125938294	1.0024	413.999	1.28232e-07	0.262723	0.0371318	0.000999001	0.0183018	5.20578e-07
chr10:125789528:125794880:clu_62939_-	UROS	-	4917	3692	10:125785837_G_A	chr10	125785837	1.07558	439.437	7.82388e-12	0.400375	0.0102543	0.000999001	3.70939e-06	7.73806e-07
chr10:125794388:125794880:clu_62939_-	UROS	-	4908	-64173	10:125859053_T_G	chr10	125859053	1.01768	444.745	2.52175e-17	0.543048	0.036485	0.000999001	1.95123e-10	6.07307e-07
chr10:125816525:125823207:clu_62941_-	UROS	-	4981	37108	10:125779418_G_T	chr10	125779418	0.884318	325.234	1.35967e-11	0.393241	0.00525122	0.000999001	0.00026718	6.63715e-08
chr10:128113602:128114928:clu_62956_-	MKI67	-	6285	-768	10:128115696_A_T	chr10	128115696	1.0191	651.115	5.80267e-09	0.309556	-0.0378401	0.000999001	0.0013182	5.75365e-07
chr10:128113602:128116491:clu_62956_-	MKI67	-	6288	0	10:128115696_A_T	chr10	128115696	1.09114	546.682	1.61937e-13	0.448206	0.0800728	0.000999001	1.36754e-07	6.39095e-07
chr10:128116007:128116491:clu_62956_-	MKI67	-	6283	312	10:128115696_A_T	chr10	128115696	1.03424	697.719	4.75283e-10	0.345377	-0.0422068	0.000999001	0.000136354	6.29148e-07
chr10:131953138:131953452:clu_49728_+	PPP2R2D	+	5842	251911	10:132205363_G_A	chr10	132205363	0.957639	217.315	1.47844e-10	0.361487	-0.268641	0.000999001	0.00251925	2.81243e-08
chr10:132192520:132192658:clu_49731_+	DPYSL4	+	5671	952	10:132193610_A_G	chr10	132193610	1.03522	580.101	2.23e-10	0.35586	-0.125264	0.000999001	6.45225e-05	7.34403e-07
chr10:132348356:132351607:clu_49738_+	LRRC27	+	5392	-4641	10:132343716_G_A	chr10	132343716	0.924039	598.47	9.06259e-16	0.506406	-0.132177	0.000999001	6.57851e-09	5.22722e-07
chr10:132349057:132351607:clu_49738_+	LRRC27	+	5388	-5342	10:132343716_G_A	chr10	132343716	1.02587	542.206	1.14764e-10	0.364931	0.0700403	0.000999001	3.25161e-05	8.42898e-07
chr10:132351753:132353038:clu_49739_+	LRRC27	+	5375	-13506	10:132338248_A_G	chr10	132338248	1.05025	337.714	2.19924e-20	0.607471	0.176699	0.000999001	2.3295e-12	4.00142e-07
chr10:132351753:132355790:clu_49739_+	LRRC27	+	5377	-13506	10:132338248_A_G	chr10	132338248	0.988916	393.32	2.02624e-25	0.694498	-0.228214	0.000999001	8.72205e-16	2.86684e-07
chr10:133263233:133267352:clu_62991_-	ADAM8	-	3002	5734	10:133257500_T_C	chr10	133257500	1.11002	259.794	5.41973e-16	0.511837	-0.0257641	0.000999001	2.65762e-10	1.802e-06
chr10:133264778:133264859:clu_63001_-	ADAM8	-	2993	-361942	10:133626801_G_T	chr10	133626801	0.425967	21.0993	1.54908e-20	0.61043	-0.0536087	0.0669331	0.0308651	0
chr10:133264778:133264978:clu_63001_-	ADAM8	-	2993	-361823	10:133626801_G_T	chr10	133626801	0.437935	22.1888	2.45747e-21	0.625618	-0.053646	0.0639361	0.0253026	0
chr10:133291801:133291935:clu_63007_-	TUBGCP2	-	2903	927387	10:132364415_A_G	chr10	132364415	0.406647	72.4496	2.79225e-13	0.441717	-0.529063	0.0669331	0.0376442	8.87068e-13
chr11:205667:205952:clu_1922_-	BET1L	-	2734	-1407	11:207359_CGGCCACAGCCGCCTCAGACGT_C	chr11	207359	1.04141	206.274	6.11877e-11	0.373407	0.0263328	0.000999001	2.54803e-05	1.07528e-06
chr11:206043:207303:clu_1922_-	BET1L	-	2736	-56	11:207359_CGGCCACAGCCGCCTCAGACGT_C	chr11	207359	1.06638	177.389	5.50872e-14	0.460835	-0.030541	0.000999001	1.11782e-07	9.90818e-07
chr11:239076:244161:clu_63033_+	PSMD13	+	2813	0	11:240664_A_T	chr11	240664	1.02793	259.908	9.55874e-15	0.480749	-0.00843883	0.000999001	7.89548e-09	1.54149e-06
chr11:244075:244161:clu_63033_+	PSMD13	+	2813	10	11:244171_C_T	chr11	244171	1.01001	259.955	1.35817e-07	0.261827	0.0104949	0.000999001	0.00750631	1.59138e-06
chr11:294196:294556:clu_63049_+	PGGHG	+	2870	1320	11:295876_C_T	chr11	295876	0.989985	142.181	7.03639e-09	0.306722	-0.0183894	0.000999001	0.00474081	2.79065e-07
chr11:324147:324571:clu_63055_+	ENSG00000251661	+	2916	490430	11:815001_C_G	chr11	815001	0.97214	93.6473	1.02878e-11	0.396851	0.0558739	0.000999001	0.000664752	3.0951e-08
chr11:421198:428088:clu_1941_-	ANO9	-	3250	29749	11:391450_C_G	chr11	391450	0.998712	318.804	9.21275e-07	0.231411	0.0454572	0.000999001	0.0426473	1.14835e-06
chr11:502181:504427:clu_1956_-	RNH1	-	3443	9983	11:492199_T_C	chr11	492199	0.937462	163.505	6.98119e-14	0.458085	0.00974742	0.000999001	5.54936e-06	1.29738e-07
chr11:502181:504824:clu_1956_-	RNH1	-	3444	-14166	11:518990_G_C	chr11	518990	0.987478	232.646	2.64547e-16	0.519316	-0.0321393	0.000999001	4.40604e-09	6.18252e-07
chr11:502181:506609:clu_1956_-	RNH1	-	3448	0	11:502217_C_T	chr11	502217	0.959226	164.221	5.13288e-39	0.844996	0.0615656	0.000999001	2.41138e-23	1.82544e-07
chr11:502181:507113:clu_1956_-	RNH1	-	3449	-14841	11:521954_T_A	chr11	521954	1.02462	197.493	1.163e-45	0.888795	0.130363	0.000999001	4.85416e-31	4.39979e-07
chr11:502249:504824:clu_1956_-	RNH1	-	3444	14110	11:488140_C_T	chr11	488140	1.04667	364.898	2.81645e-23	0.660086	-0.0487355	0.000999001	6.12355e-17	1.77515e-06
chr11:502249:507113:clu_1956_-	RNH1	-	3449	-226225	11:733338_G_C	chr11	733338	1.04198	298.664	3.32482e-07	0.247739	-0.0209116	0.000999001	0.0201258	1.11547e-06
chr11:504996:506609:clu_1956_-	RNH1	-	3448	12798	11:492199_T_C	chr11	492199	1.02489	256.86	5.53107e-28	0.731148	-0.0566245	0.000999001	6.67554e-19	7.61523e-07
chr11:504996:507113:clu_1956_-	RNH1	-	3449	-18620	11:525733_G_A	chr11	525733	1.02492	315.767	1.61867e-23	0.664133	-0.0302171	0.000999001	3.02179e-16	1.22878e-06
chr11:777695:783530:clu_63109_+	ENSG00000255142	+	4203	0	11:780410_G_T	chr11	780410	0.944265	217.443	6.77428e-10	0.340412	-0.173433	0.000999001	0.00104231	2.42467e-07
chr11:827318:828230:clu_63118_+	CRACR2B	+	4329	0	11:827342_C_G	chr11	827342	0.950016	112.333	7.89557e-15	0.482879	0.19215	0.000999001	3.53846e-05	9.82069e-09
chr11:827711:828260:clu_63118_+	CRACR2B	+	4330	0	11:827713_A_T	chr11	827713	0.961083	220.434	3.93988e-19	0.582244	0.319098	0.000999001	7.2713e-10	1.5987e-07
chr11:2299707:2301756:clu_2027_-	C11orf21	-	5175	-4615	11:2306371_C_G	chr11	2306371	1.03673	189.937	4.81534e-10	0.345195	0.143917	0.000999001	0.00497443	2.70471e-08
chr11:3039931:3040896:clu_2044_-	CARS1	-	5437	0	11:3040762_T_C	chr11	3040762	0.926017	200.69	3.7008e-09	0.316128	0.00957485	0.004995	0.019102	2.26539e-08
chr11:3371703:3373577:clu_2046_-	ZNF195	-	5433	11565	11:3360139_G_C	chr11	3360139	1.04911	554.947	7.38496e-07	0.23498	-0.0324882	0.000999001	0.0394997	1.0041e-06
chr11:3371703:3379038:clu_2046_-	ZNF195	-	5442	2023	11:3369681_G_C	chr11	3369681	1.07146	413.194	4.08521e-07	0.244464	0.0448351	0.002997	0.0357856	6.42142e-07
chr11:4390458:4392912:clu_2064_-	TRIM21	-	6441	0	11:4390887_A_T	chr11	4390887	1.06829	384.768	3.56926e-08	0.282414	-0.0178523	0.000999001	0.00423004	8.33449e-07
chr11:4390458:4393633:clu_2064_-	TRIM21	-	6450	0	11:4392730_A_G	chr11	4392730	1.01895	319.133	5.19725e-08	0.276678	0.0226124	0.000999001	0.00868792	5.81082e-07
chr11:5588098:5590957:clu_2069_-	ENSG00000239920	-	6714	12090	11:5576009_C_G	chr11	5576009	0.982827	423.429	2.93442e-08	0.285387	-0.208748	0.000999001	0.00494873	6.46749e-07
chr11:5595350:5596007:clu_2071_-	ENSG00000239920	-	6709	-16363	11:5612370_A_G	chr11	5612370	0.970285	250.717	7.09291e-12	0.401633	-0.0382562	0.000999001	7.99197e-05	1.29282e-07
chr11:5595350:5620687:clu_2071_-	ENSG00000239920	-	6760	0	11:5615580_T_G	chr11	5615580	1.01548	386.893	1.76556e-10	0.359063	0.105595	0.000999001	9.50145e-05	5.89165e-07
chr11:5595350:5624826:clu_2071_-	ENSG00000239920	-	6763	0	11:5615580_T_G	chr11	5615580	0.905229	199.378	2.2601e-08	0.289332	-0.134588	0.00699301	0.0472062	2.52067e-08
chr11:5606712:5618956:clu_2071_-	ENSG00000239920	-	6746	0	11:5617736_T_C	chr11	5617736	0.943714	214.258	6.3751e-10	0.341266	-0.0415777	0.000999001	0.00260451	8.34689e-08
chr11:5618997:5624826:clu_2071_-	ENSG00000239920	-	6745	3410	11:5615588_T_G	chr11	5615588	0.909081	181.286	1.10738e-10	0.365416	-0.080132	0.000999001	0.00218713	3.1326e-08
chr11:5618997:5645685:clu_2071_-	ENSG00000239920	-	6780	0	11:5619776_C_T	chr11	5619776	0.926612	145.816	2.12418e-09	0.324159	-0.0378257	0.001998	0.0156896	2.01978e-08
chr11:5620827:5623887:clu_2071_-	ENSG00000239920	-	6745	32	11:5620796_A_T	chr11	5620796	0.944673	200.336	1.9912e-10	0.357416	-0.0412924	0.000999001	0.00196167	5.0728e-08
chr11:5620827:5624826:clu_2071_-	ENSG00000239920	-	6745	5231	11:5615597_G_GT	chr11	5615597	1.03082	333.964	2.01639e-12	0.417539	0.211439	0.000999001	2.57794e-06	6.25395e-07
chr11:5645007:5645685:clu_2071_-	ENSG00000239920	-	6711	29428	11:5615580_T_G	chr11	5615580	0.956572	235.759	1.15053e-10	0.364897	-0.0457681	0.000999001	0.000636711	1.11812e-07
chr11:5666081:5667689:clu_2073_-	TRIM5	-	6657	0	11:5667453_C_T	chr11	5667453	1.02255	475.413	5.71265e-09	0.309786	0.0108449	0.000999001	0.000783874	9.7822e-07
chr11:5666081:5678204:clu_2073_-	TRIM5	-	6672	2425	11:5663657_A_G	chr11	5663657	1.01264	392.478	9.06839e-13	0.427431	-0.00496889	0.000999001	1.23173e-06	6.32303e-07
chr11:5667711:5678204:clu_2073_-	TRIM5	-	6663	0	11:5669775_A_G	chr11	5669775	1.0536	439.708	6.49959e-09	0.30789	-0.0145675	0.000999001	0.000935608	9.06674e-07
chr11:5668099:5678204:clu_2073_-	TRIM5	-	6661	0	11:5668773_C_T	chr11	5668773	0.943453	191.027	2.03168e-43	0.875606	0.0160591	0.000999001	2.05071e-24	5.89685e-08
chr11:5684139:5684868:clu_2074_-	TRIM5	-	6593	-13130	11:5697998_A_C	chr11	5697998	0.902582	312.959	1.3664e-08	0.29688	0.00418676	0.000999001	0.0111236	1.51918e-07
chr11:6600775:6603404:clu_2101_-	RRP8	-	6201	0	11:6601627_G_A	chr11	6601627	0.986756	312.342	1.18966e-12	0.424089	-0.0117015	0.000999001	5.2303e-06	3.44298e-07
chr11:7508183:7512123:clu_2119_-	SYT9-AS1	-	6165	3254	11:7504930_A_ATT	chr11	7504930	0.961018	413.55	3.7246e-16	0.515763	0.050849	0.000999001	7.56876e-09	3.86462e-07
chr11:7668561:7672451:clu_2121_-	CYB5R2	-	6277	-312279	11:7984730_C_A	chr11	7984730	0.958764	149.878	1.90366e-09	0.325734	0.0143794	0.000999001	0.0250515	7.81422e-09
chr11:8153423:8168866:clu_2127_-	RIC3	-	5532	19607	11:8133817_C_G	chr11	8133817	0.984575	435.619	2.01728e-08	0.291044	0.0927441	0.000999001	0.00426735	5.52801e-07
chr11:8475066:8476687:clu_2132_-	STK33	-	5272	62750	11:8412317_G_A	chr11	8412317	1.07275	342.704	1.34986e-08	0.297062	0.0341941	0.000999001	0.00217278	7.65383e-07
chr11:8475066:8477250:clu_2132_-	STK33	-	5272	-5822	11:8483072_A_G	chr11	8483072	1.0825	250.909	1.02653e-08	0.301137	-0.0221763	0.000999001	0.00252404	5.77973e-07
chr11:8475066:8594083:clu_2132_-	STK33	-	5425	0	11:8482953_G_T	chr11	8482953	0.98604	287.232	1.98548e-11	0.388306	0.032458	0.000999001	9.56345e-05	1.86027e-07
chr11:8476751:8477250:clu_2132_-	STK33	-	5269	-5490	11:8482740_A_T	chr11	8482740	1.00001	298.546	1.59944e-07	0.259271	0.0305945	0.001998	0.0268308	3.98645e-07
chr11:8622876:8623962:clu_2136_-	TRIM66	-	5005	869670	11:7753207_C_A	chr11	7753207	0.89907	97.249	7.74418e-10	0.338528	0.0404241	0.000999001	0.0356348	1.73059e-09
chr11:8830878:8831556:clu_2151_-	DENND2B	-	4711	23258	11:8807621_G_A	chr11	8807621	0.984886	167.755	1.32546e-08	0.297334	0.0629413	0.000999001	0.0137464	1.15549e-07
chr11:8914930:8917287:clu_63252_+	AKIP1	+	4578	0	11:8917272_T_C	chr11	8917272	1.06956	337.548	5.1675e-10	0.344208	-0.0465922	0.000999001	9.38493e-05	1.11241e-06
chr11:8914930:8919337:clu_63252_+	AKIP1	+	4588	0	11:8917272_T_C	chr11	8917272	0.982159	207.912	1.70863e-33	0.795771	0.0684703	0.000999001	6.68269e-21	2.9392e-07
chr11:9694286:9724658:clu_63277_+	SWAP70	+	4280	0	11:9699969_T_C	chr11	9699969	1.07349	270.266	2.64599e-13	0.442361	-0.0103731	0.000999001	1.13733e-07	1.44481e-06
chr11:11297431:11297887:clu_63294_+	chr11:11297431:11297887:clu_63294_+	+	5442	528343	11:11826230_C_T	chr11	11826230	0.934821	277.678	1.99054e-08	0.291244	0.143388	0.002997	0.033454	4.06978e-08
chr11:16855914:16863244:clu_2216_-	PLEKHA7	-	3719	698231	11:16157684_G_A	chr11	16157684	0.890004	65.6737	3.90012e-11	0.37941	0.0626827	0.000999001	0.0331231	1.23811e-10
chr11:16855914:16868589:clu_2216_-	PLEKHA7	-	3728	698231	11:16157684_G_A	chr11	16157684	0.885432	63.7241	6.82624e-11	0.37194	0.0624717	0.000999001	0.0411149	1.19217e-10
chr11:16857596:16871099:clu_2216_-	PLEKHA7	-	3735	699913	11:16157684_G_A	chr11	16157684	0.886732	72.9962	1.55715e-11	0.391477	0.0639131	0.000999001	0.0177644	2.44669e-10
chr11:16871182:16874382:clu_2216_-	PLEKHA7	-	3692	713499	11:16157684_G_A	chr11	16157684	0.860803	66.0396	1.91463e-11	0.388781	0.0638744	0.000999001	0.0260513	1.19571e-10
chr11:16871182:16924834:clu_2216_-	PLEKHA7	-	3798	761026	11:16110157_A_G	chr11	16110157	0.897252	88.7818	2.8552e-10	0.352454	0.0605991	0.000999001	0.036704	6.20958e-10
chr11:16871182:17013989:clu_2216_-	PLEKHA7	-	3944	713499	11:16157684_G_A	chr11	16157684	0.935779	94.5012	3.95774e-10	0.347928	0.0657432	0.000999001	0.0246461	2.02889e-09
chr11:16890683:16925526:clu_2216_-	PLEKHA7	-	3763	733000	11:16157684_G_A	chr11	16157684	0.980998	68.2332	3.71731e-11	0.380046	0.0626924	0.001998	0.0226341	2.89922e-10
chr11:17878244:17959470:clu_2229_-	SERGEF	-	4588	-53575	11:18013045_G_C	chr11	18013045	1.05175	313.784	8.50725e-08	0.269094	-0.0378309	0.000999001	0.00795843	9.46177e-07
chr11:17878244:17988597:clu_2229_-	SERGEF	-	4651	-8731	11:17997328_A_G	chr11	17997328	0.995509	333.059	5.53871e-08	0.275703	0.028462	0.001998	0.00661995	8.32494e-07
chr11:18330961:18333060:clu_63352_+	GTF2H1	+	4676	-76	11:18330886_G_A	chr11	18330886	1.01996	256.9	5.5321e-29	0.744225	0.0469056	0.000999001	8.12699e-19	4.52563e-07
chr11:18412843:18429737:clu_63357_+	LDHC	+	4781	-671	11:18412173_C_G	chr11	18412173	1.04491	284.544	3.76732e-11	0.379869	-0.133687	0.000999001	2.50724e-05	6.93968e-07
chr11:18429910:18434818:clu_63357_+	LDHC	+	4749	-17738	11:18412173_C_G	chr11	18412173	1.05555	318.206	4.24994e-13	0.436662	-0.151919	0.000999001	4.60547e-07	7.958e-07
chr11:18432045:18434740:clu_63357_+	LDHC	+	4742	-19873	11:18412173_C_G	chr11	18412173	0.888976	158.973	1.29857e-08	0.29764	-0.17363	0.000999001	0.0401153	2.0225e-08
chr11:18434309:18434740:clu_63357_+	LDHC	+	4741	-22137	11:18412173_C_G	chr11	18412173	0.928279	226.925	2.88638e-08	0.285637	-0.356393	0.000999001	0.0167469	1.72287e-07
chr11:18532487:18536406:clu_2249_-	UEVLD	-	4787	13286	11:18519202_A_T	chr11	18519202	1.07754	339.358	1.06055e-07	0.265677	0.0289316	0.000999001	0.00740259	1.18644e-06
chr11:18558330:18564892:clu_2250_-	UEVLD	-	4813	0	11:18561711_G_A	chr11	18561711	1.01121	323.265	1.10487e-07	0.265041	-0.032375	0.001998	0.0117194	7.94349e-07
chr11:18564001:18564892:clu_2250_-	UEVLD	-	4805	371	11:18563631_G_A	chr11	18563631	1.02035	297.685	1.01047e-07	0.266428	0.0327223	0.001998	0.0139629	6.00739e-07
chr11:18570377:18578724:clu_2251_-	UEVLD	-	4825	-604844	11:19183568_T_A	chr11	19183568	1.03733	163.661	1.07779e-08	0.300414	0.0317766	0.001998	0.0118649	1.14924e-07
chr11:22668335:22674850:clu_63400_+	GAS2	+	6411	0	11:22668338_A_G	chr11	22668338	0.967058	264.384	1.59955e-11	0.391127	-0.0456816	0.000999001	1.14052e-05	9.19179e-07
chr11:30323202:30332866:clu_63420_+	ARL14EP	+	3626	-73344	11:30249859_T_C	chr11	30249859	1.05709	219.283	1.5744e-08	0.294763	-0.0263394	0.000999001	0.000836763	2.33615e-06
chr11:32583929:32589547:clu_63434_+	EIF3M	+	3576	172500	11:32762047_A_G	chr11	32762047	1.08623	243.566	2.35356e-12	0.415606	-0.0134447	0.000999001	3.89137e-07	2.13599e-06
chr11:32683574:32689734:clu_2302_-	CCDC73	-	3640	-719204	11:33408938_C_T	chr11	33408938	0.931036	135.199	2.21583e-11	0.386868	0.130698	0.000999001	0.000287704	1.1527e-07
chr11:33646036:33656012:clu_63456_+	KIAA1549L	+	4063	0	11:33655063_G_A	chr11	33655063	0.960905	190.629	5.69395e-11	0.37437	-0.269792	0.000999001	0.000279948	1.73487e-07
chr11:33655060:33655188:clu_63456_+	KIAA1549L	+	4049	0	11:33655063_G_A	chr11	33655063	0.989878	216.413	1.97683e-08	0.291348	-0.0600065	0.000999001	0.0106995	2.18573e-07
chr11:33655060:33656012:clu_63456_+	KIAA1549L	+	4052	0	11:33655063_G_A	chr11	33655063	0.985774	265.809	5.61797e-12	0.404612	0.228795	0.000999001	1.055e-05	5.2748e-07
chr11:33655113:33656012:clu_63456_+	KIAA1549L	+	4051	0	11:33655400_G_C	chr11	33655400	0.925833	237.839	1.6107e-07	0.259162	-0.0622863	0.001998	0.0401153	2.31037e-07
chr11:33658898:33660863:clu_63457_+	KIAA1549L	+	4055	-13737	11:33645162_C_T	chr11	33645162	1.01179	310.559	5.1825e-07	0.240666	0.145205	0.001998	0.0362142	8.12133e-07
chr11:33661014:33661115:clu_63458_+	KIAA1549L	+	4050	-5508	11:33655507_A_C	chr11	33655507	0.930291	234.994	4.81011e-09	0.312304	-0.0669111	0.000999001	0.00409388	2.29072e-07
chr11:33667736:33667873:clu_63458_+	KIAA1549L	+	4046	-12230	11:33655507_A_C	chr11	33655507	0.929831	177.015	3.52602e-08	0.282599	-0.0672765	0.000999001	0.0227576	1.34695e-07
chr11:33731468:33736382:clu_2305_-	CD59	-	4115	-79855	11:33816237_G_C	chr11	33816237	1.00739	408.45	2.73944e-07	0.250806	0.0158514	0.000999001	0.0143587	1.35754e-06
chr11:34895110:34911973:clu_2319_-	APIP	-	5297	-26655	11:34938628_T_C	chr11	34938628	0.89053	203.895	4.41848e-20	0.601513	0.0120073	0.000999001	3.18903e-09	4.51476e-08
chr11:34912113:34916228:clu_2319_-	APIP	-	5295	0	11:34912128_C_T	chr11	34912128	0.959108	184.322	3.29212e-14	0.466764	0.0147973	0.000999001	8.19357e-06	5.64321e-08
chr11:36417620:36419255:clu_63484_+	PRR5L	+	4846	799492	11:37218747_A_G	chr11	37218747	1.02036	162.482	2.33045e-08	0.28887	0.401736	0.002997	0.0396914	3.57218e-08
chr11:40140546:40140801:clu_2331_-	LRRC4C	-	4301	989879	11:39150668_C_T	chr11	39150668	0.948565	182.97	3.27134e-07	0.247996	0.0982952	0.001998	0.0491441	3.36709e-07
chr11:43754121:43754873:clu_63505_+	HSD17B12	+	4928	30223	11:43785096_G_GT	chr11	43785096	0.91185	137.572	6.23937e-19	0.57808	0.0180119	0.000999001	7.89982e-08	2.02541e-08
chr11:43754121:43798320:clu_63505_+	HSD17B12	+	5012	0	11:43785096_G_GT	chr11	43785096	0.949104	217.786	5.39056e-12	0.405139	-0.0221213	0.000999001	4.61636e-05	2.00306e-07
chr11:44081320:44083169:clu_63516_+	ACCS	+	4713	0	11:44081529_A_T	chr11	44081529	1.05194	444.744	4.05611e-14	0.464368	0.136413	0.000999001	2.18086e-08	1.12609e-06
chr11:44082184:44083169:clu_63516_+	ACCS	+	4711	-9114	11:44073071_G_A	chr11	44073071	0.939267	253.108	1.15699e-08	0.299359	0.0221145	0.000999001	0.0107899	1.38034e-07
chr11:44082192:44083169:clu_63516_+	ACCS	+	4711	-664	11:44081529_A_T	chr11	44081529	1.0283	378.719	9.45912e-16	0.50595	-0.115289	0.000999001	3.46528e-09	7.02159e-07
chr11:44618723:44619049:clu_63523_+	CD82	+	4475	-6	11:44618718_G_A	chr11	44618718	1.02618	402.582	2.73464e-07	0.250834	0.00910775	0.000999001	0.0217061	8.35022e-07
chr11:45934225:45935636:clu_2340_-	PHF21A	-	2593	216499	11:45717727_C_T	chr11	45717727	0.969791	218.928	1.32783e-06	0.225481	0.0373943	0.000999001	0.0433251	1.62322e-06
chr11:47161190:47161446:clu_63577_+	CSTPP1	+	2051	-46863	11:47114328_C_T	chr11	47114328	1.00741	119.371	2.00491e-06	0.218748	0.0217098	0.000999001	0.039682	2.77038e-06
chr11:47172333:47172710:clu_2368_-	ARFGAP2	-	2054	-25	11:47172735_T_C	chr11	47172735	0.983447	87.3999	1.02929e-29	0.753375	0.0501909	0.000999001	3.93008e-19	1.29129e-06
chr11:47172333:47173426:clu_2368_-	ARFGAP2	-	2054	0	11:47172735_T_C	chr11	47172735	0.943231	99.6348	2.0574e-32	0.784452	-0.105149	0.000999001	1.28436e-21	1.61933e-06
chr11:47172751:47173426:clu_2368_-	ARFGAP2	-	2054	17	11:47172735_T_C	chr11	47172735	0.978314	110.041	5.36311e-32	0.779929	0.055152	0.000999001	3.18335e-22	2.09317e-06
chr11:47289493:47289789:clu_63585_+	MADD	+	2187	45830	11:47335619_G_A	chr11	47335619	0.98228	82.4971	1.56118e-14	0.475245	0.0439701	0.000999001	1.34793e-07	1.11101e-06
chr11:47289493:47289867:clu_63585_+	MADD	+	2187	45752	11:47335619_G_A	chr11	47335619	0.951648	115.679	7.95541e-18	0.55427	-0.0558479	0.000999001	7.07543e-11	2.13382e-06
chr11:47412467:47413597:clu_63593_+	SLC39A13	+	2368	140220	11:47553817_TA_T	chr11	47553817	1.00873	88.5603	1.63592e-06	0.222077	-0.0186134	0.000999001	0.0469882	1.79285e-06
chr11:47489024:47536620:clu_2394_-	ENSG00000270072	-	2672	-170752	11:47707372_C_T	chr11	47707372	0.972489	125.624	1.86274e-07	0.256883	0.00865813	0.001998	0.00684481	2.6979e-06
chr11:47500932:47536620:clu_2394_-	ENSG00000270072	-	2669	81128	11:47419805_G_T	chr11	47419805	1.01476	140.156	2.80338e-06	0.213234	0.00927545	0.001998	0.0367006	4.19736e-06
chr11:47536730:47552992:clu_2394_-	CELF1	-	2735	116926	11:47419805_G_T	chr11	47419805	1.01224	99.8387	5.41372e-17	0.535463	0.0289424	0.000999001	3.30005e-10	2.03622e-06
chr11:57426316:57426588:clu_2432_-	SLC43A3	-	4152	0	11:57426322_C_G	chr11	57426322	0.988191	133.627	3.91465e-52	0.919543	0.0371932	0.000999001	2.13017e-37	1.22243e-06
chr11:57426352:57426588:clu_2432_-	SLC43A3	-	4152	31	11:57426322_C_G	chr11	57426322	0.969953	153.314	3.91269e-20	0.602558	-0.036605	0.000999001	1.13494e-12	1.56937e-06
chr11:57426389:57426588:clu_2432_-	SLC43A3	-	4152	70207	11:57356183_G_A	chr11	57356183	1.06987	144.882	6.9797e-07	0.235889	-0.0154246	0.001998	0.0237401	1.92039e-06
chr11:57530234:57530345:clu_2441_-	TIMM10	-	4134	-12115	11:57542460_T_C	chr11	57542460	0.947664	154.209	1.69861e-14	0.474293	-0.0111758	0.000999001	8.37354e-08	1.05131e-06
chr11:57530234:57530658:clu_2441_-	TIMM10	-	4134	-14947	11:57545605_CA_C	chr11	57545605	1.01052	105.285	8.54782e-08	0.26902	0.0102048	0.000999001	0.0145514	5.78985e-07
chr11:57554623:57557235:clu_2442_-	UBE2L6	-	4095	0	11:57554915_A_AT	chr11	57554915	1.01302	134.87	1.68154e-16	0.523984	-0.00559267	0.000999001	1.33546e-09	1.29098e-06
chr11:57554623:57560337:clu_2442_-	UBE2L6	-	4098	0	11:57554915_A_AT	chr11	57554915	0.999928	128.561	1.2022e-25	0.697929	0.0134047	0.000999001	1.30391e-16	1.21589e-06
chr11:57557485:57560337:clu_2442_-	UBE2L6	-	4086	0	11:57557778_A_C	chr11	57557778	1.04268	147.442	4.90911e-25	0.688592	-0.00720303	0.000999001	4.78177e-17	1.68553e-06
chr11:57659890:57660765:clu_63618_+	CLP1	+	4092	-80490	11:57579401_G_A	chr11	57579401	0.992366	92.8174	8.76129e-08	0.268638	0.0189731	0.001998	0.0211822	3.60659e-07
chr11:58610334:58610950:clu_63632_+	ZFP91-CNTF	+	4715	1	11:58610951_A_G	chr11	58610951	1.00877	145.533	4.96983e-19	0.580146	0.0509461	0.000999001	2.18089e-11	1.01847e-06
chr11:58610334:58610953:clu_63632_+	ZFP91-CNTF	+	4715	-92314	11:58518021_G_T	chr11	58518021	0.928296	161.164	3.93248e-19	0.582261	-0.0510903	0.000999001	5.62438e-11	7.50865e-07
chr11:59135588:59136057:clu_2463_-	FAM111A-DT	-	4662	9301	11:59126288_C_G	chr11	59126288	0.988453	180.282	1.18421e-06	0.227342	-0.226873	0.002997	0.0460908	1.32903e-06
chr11:59143304:59143497:clu_63636_+	FAM111A	+	4660	14	11:59143511_CTAATTTT_C	chr11	59143511	0.979395	100.14	6.98814e-32	0.778663	0.0664429	0.000999001	2.68288e-18	2.55347e-07
chr11:59143304:59145827:clu_63636_+	FAM111A	+	4661	0	11:59143511_CTAATTTT_C	chr11	59143511	1.03342	160.352	6.74591e-20	0.597857	-0.0255482	0.000999001	1.3422e-12	1.37458e-06
chr11:59145856:59148836:clu_63636_+	FAM111A	+	4658	-3967	11:59141890_A_AGAAAG	chr11	59141890	1.12417	139.034	1.16434e-06	0.227617	-0.0195463	0.001998	0.0407296	1.54849e-06
chr11:60383288:60385088:clu_63659_+	MS4A7	+	3990	-10900	11:60372389_C_T	chr11	60372389	1.05232	236.318	1.03413e-07	0.266069	0.0664838	0.000999001	0.00727918	1.29195e-06
chr11:60383288:60386717:clu_63659_+	MS4A7	+	3990	0	11:60385111_G_A	chr11	60385111	0.993183	157.392	2.31106e-11	0.386316	0.0891878	0.000999001	5.32379e-05	4.46386e-07
chr11:60385222:60386717:clu_63659_+	MS4A7	+	3978	11162	11:60397879_A_ATT	chr11	60397879	0.942904	192.166	4.07426e-08	0.280399	0.0526102	0.000999001	0.00990961	4.72298e-07
chr11:60455945:60462185:clu_63661_+	MS4A1	+	3773	60059	11:60522244_A_G	chr11	60522244	0.909809	97.314	2.53787e-09	0.321594	0.0100729	0.000999001	0.0132708	3.39517e-08
chr11:62527785:62529379:clu_2548_-	AHNAK	-	3333	864899	11:61662886_CA_C	chr11	61662886	1.10297	61.7487	6.17938e-10	0.341703	0.136062	0.003996	0.0336676	1.56088e-09
chr11:62615799:62616506:clu_2571_-	B3GAT3	-	3406	-42216	11:62658722_C_CCTCCCGGGTTCACACCATT	chr11	62658722	0.897844	73.2916	6.53496e-23	0.653844	-0.027644	0.000999001	1.19412e-08	4.72594e-09
chr11:62616240:62616506:clu_2571_-	B3GAT3	-	3406	-20438	11:62636944_T_TA	chr11	62636944	0.914607	69.4081	1.37675e-23	0.665306	0.0275309	0.000999001	1.32356e-08	2.49683e-09
chr11:62729086:62735382:clu_63745_+	TTC9C	+	3342	0	11:62729372_T_TTTTTA	chr11	62729372	0.972238	317.057	5.1628e-07	0.240727	0.0229424	0.000999001	0.0197588	1.74345e-06
chr11:62853833:62854519:clu_2607_-	SNHG1	-	3257	75960	11:62777874_T_C	chr11	62777874	1.03305	250.338	5.87753e-08	0.274792	-0.00876359	0.000999001	0.00425959	1.40924e-06
chr11:62854551:62855133:clu_2608_-	SNHG1	-	3260	173167	11:62681385_A_T	chr11	62681385	0.977094	265.468	9.46104e-07	0.230981	-0.0108763	0.000999001	0.0432673	1.16042e-06
chr11:62856381:62870745:clu_63746_+	SLC3A2	+	3276	0	11:62864307_GT_G	chr11	62864307	0.984499	349.635	1.76697e-21	0.628276	-0.111182	0.000999001	4.87011e-15	1.89319e-06
chr11:62856381:62871577:clu_63746_+	SLC3A2	+	3276	0	11:62864307_GT_G	chr11	62864307	1.04175	268.788	9.15649e-25	0.684363	0.149175	0.000999001	2.01188e-17	1.41669e-06
chr11:62856381:62881019:clu_63746_+	SLC3A2	+	3284	0	11:62864307_GT_G	chr11	62864307	0.998864	294.044	1.21505e-11	0.394699	0.0212755	0.000999001	2.91026e-06	1.67651e-06
chr11:62870837:62871577:clu_63746_+	SLC3A2	+	3247	-6530	11:62864307_GT_G	chr11	62864307	1.06581	245.364	5.29291e-23	0.655418	-0.106589	0.000999001	3.56321e-16	1.69409e-06
chr11:62871669:62881019:clu_63746_+	SLC3A2	+	3255	-7362	11:62864307_GT_G	chr11	62864307	1.02146	274.268	8.47659e-09	0.303973	0.0270546	0.000999001	0.000837927	1.46572e-06
chr11:64325331:64327484:clu_2649_-	ENSG00000236935	-	2683	-8678	11:64336162_G_A	chr11	64336162	1.09777	235.608	5.46252e-10	0.343432	-0.0557542	0.000999001	5.78032e-05	1.82427e-06
chr11:64327536:64339900:clu_2649_-	ENSG00000236935	-	2686	0	11:64333304_A_G	chr11	64333304	1.02159	223.095	4.92512e-09	0.311959	0.053246	0.000999001	0.000712397	1.23108e-06
chr11:64339402:64339900:clu_2649_-	ENSG00000236935	-	2666	148	11:64339255_T_C	chr11	64339255	0.990231	178.129	5.91027e-21	0.618453	0.138187	0.000999001	2.15379e-12	5.94196e-07
chr11:64361744:64361893:clu_63845_+	RPS6KA4	+	2658	-905829	11:63455916_T_G	chr11	63455916	0.854568	80.7755	4.74894e-09	0.312492	-0.205428	0.002997	0.0411032	7.43361e-09
chr11:65389528:65394041:clu_63892_+	FRMD8	+	3207	0	11:65390349_A_G	chr11	65390349	1.02857	226.586	3.50052e-07	0.246921	0.0136608	0.001998	0.0189916	1.3015e-06
chr11:65581965:65583592:clu_63922_+	EHBP1L1	+	3192	11	11:65583603_G_A	chr11	65583603	1.06864	153.574	1.41369e-07	0.261201	-0.00422957	0.001998	0.0126348	9.75896e-07
chr11:65713058:65713321:clu_63954_+	KAT5	+	3105	-34857	11:65678202_T_C	chr11	65678202	0.945332	141.539	7.98736e-08	0.270068	0.00532486	0.001998	0.0232904	2.80312e-07
chr11:65870658:65871157:clu_2773_-	EFEMP2	-	2982	-424498	11:66295655_AC_A	chr11	66295655	0.928909	60.5039	2.58052e-09	0.321354	-0.13715	0.001998	0.0388303	4.67904e-09
chr11:65893296:65900241:clu_2780_-	FOSL1	-	2999	939915	11:64953382_C_T	chr11	64953382	0.879482	62.9855	1.22268e-10	0.364072	0.0324254	0.000999001	0.0116383	3.67067e-09
chr11:66250971:66257189:clu_2791_-	ENSG00000255320	-	2854	113949	11:66137022_GC_G	chr11	66137022	0.876007	104.074	4.46441e-08	0.279003	-0.107769	0.003996	0.0454172	5.37998e-08
chr11:66254299:66257152:clu_2791_-	ENSG00000255320	-	2849	32658	11:66221642_C_CAA	chr11	66221642	0.946264	97.6622	1.57059e-09	0.328489	-0.112128	0.000999001	0.00245389	2.29583e-07
chr11:66284966:66285701:clu_2789_-	YIF1A	-	2858	-2970	11:66288671_C_A	chr11	66288671	1.00556	128.456	2.26169e-15	0.496597	0.0365444	0.000999001	5.24173e-08	5.85458e-07
chr11:66438259:66438632:clu_2809_-	MRPL11	-	2978	-66	11:66438698_C_T	chr11	66438698	0.967934	118.93	1.1037e-40	0.857387	-0.0898446	0.000999001	3.84654e-26	5.76265e-07
chr11:66438259:66438710:clu_2809_-	MRPL11	-	2978	0	11:66438698_C_T	chr11	66438698	1.01971	117.256	3.33271e-41	0.861045	0.087594	0.000999001	4.20335e-27	6.28127e-07
chr11:66497477:66504612:clu_64014_+	DPP3	+	2888	-95000	11:66402478_A_T	chr11	66402478	1.03051	185.325	1.911e-06	0.219534	-0.0215481	0.001998	0.0411051	2.48425e-06
chr11:66514678:66515540:clu_64016_+	BBS1	+	2890	557664	11:67073204_C_T	chr11	67073204	0.991183	132.248	4.15245e-07	0.244204	0.0950255	0.000999001	0.0260235	1.08423e-06
chr11:66523576:66523686:clu_64018_+	BBS1	+	2889	-926709	11:65596868_G_A	chr11	65596868	0.896464	65.6571	7.38689e-10	0.339194	0.0331393	0.000999001	0.0115226	1.66193e-08
chr11:67403940:67405085:clu_64085_+	TBC1D10C	+	3105	-80841	11:67323100_C_T	chr11	67323100	0.932144	136.539	1.37708e-11	0.393075	-0.0055657	0.000999001	0.000135974	1.76484e-07
chr11:67611207:67611403:clu_64107_+	NDUFV1	+	3058	0	11:67611367_C_G	chr11	67611367	0.976238	146.375	3.9242e-12	0.40917	-0.00831467	0.000999001	2.29776e-05	3.47712e-07
chr11:67611207:67611522:clu_64107_+	NDUFV1	+	3058	0	11:67611367_C_G	chr11	67611367	0.912333	130.007	1.11411e-15	0.504207	0.00860792	0.000999001	4.88737e-07	1.38445e-07
chr11:67793293:67796684:clu_2872_-	FAM86C2P	-	3293	-50825	11:67847509_C_T	chr11	67847509	1.05473	203.519	3.63211e-15	0.491441	0.204582	0.000999001	9.82556e-09	1.05085e-06
chr11:67793293:67803002:clu_2872_-	FAM86C2P	-	3305	-44507	11:67847509_C_T	chr11	67847509	0.950869	310.413	1.05253e-09	0.334189	-0.150365	0.000999001	0.000159471	1.4915e-06
chr11:67796833:67803002:clu_2872_-	FAM86C2P	-	3300	7177	11:67789657_T_C	chr11	67789657	0.975004	172.395	3.37863e-07	0.247484	0.0738843	0.002997	0.0429915	4.29503e-07
chr11:68043653:68043798:clu_64119_+	TCIRG1	+	3675	0	11:68043795_C_A	chr11	68043795	0.937237	216.28	3.5611e-29	0.746654	-0.0502765	0.000999001	2.0362e-18	5.20131e-07
chr11:68043653:68043814:clu_64119_+	TCIRG1	+	3675	0	11:68043795_C_A	chr11	68043795	0.976623	256.459	3.01594e-24	0.676119	0.0499927	0.000999001	7.80013e-16	8.83085e-07
chr11:68263866:68268054:clu_2891_-	C11orf24	-	4131	0	11:68266788_G_A	chr11	68266788	0.991354	257.987	1.03494e-08	0.301016	-0.034368	0.000999001	0.00192733	8.41795e-07
chr11:68267319:68268054:clu_2891_-	C11orf24	-	4126	16	11:68267304_A_G	chr11	68267304	0.992126	249.145	9.25697e-21	0.614738	0.0139923	0.000999001	1.50209e-12	5.79953e-07
chr11:68267397:68268054:clu_2891_-	C11orf24	-	4126	94	11:68267304_A_G	chr11	68267304	0.98854	262.647	4.90487e-37	0.828879	0.0432297	0.000999001	1.22813e-25	6.61269e-07
chr11:68757730:68759569:clu_2894_-	CPT1A	-	4233	0	11:68758571_G_C	chr11	68758571	0.951946	236.624	4.08413e-10	0.347491	-0.0385336	0.000999001	0.000398071	4.16542e-07
chr11:68758571:68759569:clu_2894_-	CPT1A	-	4226	1	11:68758571_G_C	chr11	68758571	0.969888	127.283	1.95489e-21	0.627464	0.0351085	0.000999001	1.49364e-09	2.70514e-08
chr11:68898012:68900535:clu_2901_-	MRPL21	-	4342	38842	11:68859171_A_T	chr11	68859171	1.08153	335.895	1.18243e-12	0.424164	-0.0119088	0.000999001	5.53788e-07	1.0592e-06
chr11:68900605:68903723:clu_2901_-	MRPL21	-	4353	41435	11:68859171_A_T	chr11	68859171	1.00003	425.723	9.59751e-10	0.335497	0.0205303	0.000999001	0.000182883	1.02233e-06
chr11:68911603:68914823:clu_64144_+	IGHMBP2	+	4380	-51160	11:68860444_G_A	chr11	68860444	0.980017	154.745	1.01787e-17	0.551896	-0.0550217	0.000999001	7.16295e-08	4.89143e-08
chr11:68914350:68914823:clu_64144_+	IGHMBP2	+	4380	-53907	11:68860444_G_A	chr11	68860444	0.958874	174.777	1.88131e-17	0.545924	0.0541692	0.000999001	1.03548e-07	4.74164e-08
chr11:68929357:68933299:clu_64147_+	IGHMBP2	+	4437	-62104	11:68867254_G_A	chr11	68867254	1.10759	307.528	5.1341e-07	0.240816	-0.080665	0.001998	0.0324312	9.146e-07
chr11:69049096:69054033:clu_64150_+	TPCN2	+	4711	0	11:69050638_A_G	chr11	69050638	0.957421	135.213	9.17095e-17	0.530159	0.0198559	0.000999001	3.31407e-06	8.08723e-09
chr11:69076855:69077047:clu_2903_-	chr11:69076855:69077047:clu_2903_-	-	4761	8952	11:69067904_T_A	chr11	69067904	0.953375	162.39	9.19457e-09	0.30277	0.0653933	0.000999001	0.0165252	6.56741e-08
chr11:69077137:69077296:clu_2903_-	chr11:69077137:69077296:clu_2903_-	-	4762	23572	11:69053566_G_T	chr11	69053566	0.964898	214.301	9.69912e-09	0.301979	0.0586905	0.000999001	0.0122877	1.00157e-07
chr11:70272436:70277933:clu_64165_+	PPFIA1	+	4552	25259	11:70303192_G_T	chr11	70303192	0.89739	379.362	8.62338e-08	0.268884	0.0541118	0.002997	0.0323174	1.73584e-07
chr11:70272436:70324402:clu_64165_+	PPFIA1	+	4697	0	11:70303192_G_T	chr11	70303192	1.00655	315.637	1.22662e-07	0.263415	-0.0529702	0.002997	0.0266481	3.12072e-07
chr11:71448885:71451690:clu_64182_+	ENSG00000254682	+	4546	0	11:71449349_G_C	chr11	71449349	1.05427	207.888	6.29203e-12	0.403166	0.0390137	0.000999001	8.57645e-06	6.38004e-07
chr11:71453381:71455110:clu_64182_+	NADSYN1	+	4541	-31295	11:71422087_A_G	chr11	71422087	0.979515	331.842	3.4285e-10	0.349921	-0.0366828	0.000999001	0.000103327	9.55291e-07
chr11:71474526:71478395:clu_64187_+	NADSYN1	+	4604	-21554	11:71452973_T_C	chr11	71452973	0.98196	293.853	2.31494e-19	0.587011	-0.0851823	0.000999001	4.53604e-12	9.07461e-07
chr11:71475622:71476201:clu_64187_+	NADSYN1	+	4591	-22622	11:71453001_C_A	chr11	71453001	0.90741	231.1	1.05766e-15	0.504762	0.0148506	0.000999001	4.94619e-08	3.81866e-07
chr11:71477438:71478395:clu_64187_+	NADSYN1	+	4602	-806	11:71476633_C_T	chr11	71476633	1.04874	266.085	2.92272e-19	0.584928	0.0597302	0.000999001	1.46184e-12	1.2821e-06
chr11:71478304:71478395:clu_64187_+	NADSYN1	+	4602	-164	11:71478140_AG_A	chr11	71478140	0.884637	111.248	1.72607e-19	0.589619	0.0222198	0.000999001	9.73811e-08	1.36863e-08
chr11:71480879:71481923:clu_64189_+	NADSYN1	+	4606	0	11:71481267_G_A	chr11	71481267	0.992912	252.473	5.41911e-07	0.239951	-0.0128076	0.001998	0.040039	7.4909e-07
chr11:71789845:71793380:clu_64195_+	ENSG00000291186	+	4703	-2505	11:71787341_A_G	chr11	71787341	0.900356	174.55	4.94224e-10	0.344831	0.0151498	0.000999001	0.00112065	2.09009e-07
chr11:71791819:71793380:clu_64195_+	ENSG00000291186	+	4702	3462	11:71796842_C_T	chr11	71796842	0.929306	128.599	5.3651e-10	0.343683	0.0258456	0.000999001	0.00437053	4.49664e-08
chr11:71791819:71796017:clu_64195_+	FAM86C1P	+	4708	-4479	11:71787341_A_G	chr11	71787341	1.02215	232.056	9.70841e-10	0.335334	-0.0511353	0.000999001	0.000256332	9.6902e-07
chr11:71793481:71796017:clu_64195_+	FAM86C1P	+	4707	-6117	11:71787365_A_G	chr11	71787365	0.957185	172.996	1.11276e-12	0.424913	0.0344401	0.000999001	1.19604e-05	2.76883e-07
chr11:71919026:71928365:clu_2933_-	XNDC1N	-	4635	292262	11:71626765_G_C	chr11	71626765	0.960101	160.883	1.01059e-07	0.266426	0.0845194	0.000999001	0.0316112	2.166e-07
chr11:72068231:72069842:clu_2924_-	NUMA1	-	4584	375702	11:71692530_T_G	chr11	71692530	1.07762	193.478	8.987e-07	0.231813	0.0206242	0.000999001	0.0491384	9.22166e-07
chr11:72693912:72695002:clu_64225_+	ENSG00000286555	+	3131	-65	11:72693848_C_T	chr11	72693848	0.944662	66.3574	4.8618e-09	0.312148	-0.0687243	0.000999001	0.021134	2.83024e-08
chr11:72696652:72696983:clu_2952_-	ARAP1	-	3125	72749	11:72623904_T_C	chr11	72623904	0.949278	197.254	2.40906e-11	0.38577	0.0184407	0.000999001	1.72232e-05	1.04361e-06
chr11:72696654:72696983:clu_2952_-	ARAP1	-	3125	-11521	11:72708504_A_T	chr11	72708504	1.03344	179.964	6.91954e-12	0.40195	-0.0187939	0.000999001	3.39398e-06	1.39791e-06
chr11:73899244:73900270:clu_64260_+	PAAF1	+	2970	34	11:73900304_G_C	chr11	73900304	0.914131	99.682	6.25559e-25	0.686954	-0.112807	0.000999001	2.06599e-12	1.03008e-07
chr11:73899244:73900311:clu_64260_+	PAAF1	+	2970	0	11:73900304_G_C	chr11	73900304	0.91382	90.9646	1.73056e-25	0.695539	0.114723	0.000999001	8.36897e-13	1.19453e-07
chr11:74049542:74057406:clu_2990_-	C2CD3	-	3102	0	11:74054686_A_C	chr11	74054686	0.987295	120.742	1.7498e-11	0.389957	0.0184261	0.000999001	5.14116e-05	4.57544e-07
chr11:74158694:74161399:clu_2998_-	C2CD3	-	3299	-98959	11:74260358_A_C	chr11	74260358	0.95674	140.328	4.51471e-09	0.313231	0.0409381	0.000999001	0.00204605	5.38686e-07
chr11:74594116:74595147:clu_64275_+	POLD3	+	3767	12109	11:74607256_T_A	chr11	74607256	0.966739	100.453	2.7397e-13	0.441944	0.0202012	0.000999001	2.6193e-05	9.43104e-08
chr11:74843502:74843854:clu_3005_-	XRRA1	-	3697	-143024	11:74986878_G_T	chr11	74986878	1.08462	119.896	8.54377e-09	0.303857	-0.00872683	0.000999001	0.00405136	3.74254e-07
chr11:74844275:74845073:clu_3006_-	XRRA1	-	3697	-190435	11:75035508_C_G	chr11	75035508	0.910242	88.473	1.48736e-13	0.449212	-0.0122071	0.000999001	7.27635e-05	3.11148e-08
chr11:74851203:74906239:clu_3008_-	XRRA1	-	3701	0	11:74897706_T_TAA	chr11	74897706	1.04246	189.385	3.16274e-08	0.284251	0.0242442	0.000999001	0.00378419	1.03059e-06
chr11:74933908:74936884:clu_3009_-	XRRA1	-	3484	-137017	11:75073901_C_A	chr11	75073901	0.960592	93.513	8.91768e-09	0.303223	0.00872123	0.002997	0.0350846	1.84178e-08
chr11:75769112:75773722:clu_64313_+	DGAT2	+	3704	-24024	11:75745089_C_T	chr11	75745089	0.986784	184.41	2.24522e-07	0.253946	0.0102202	0.001998	0.0437052	2.78697e-07
chr11:76463951:76472564:clu_64326_+	EMSY	+	4196	720317	11:77192881_T_TGGA	chr11	77192881	0.806533	83.097	1.0869e-11	0.396141	-0.0372706	0.014985	0.0070375	1.28568e-09
chr11:76920255:76926557:clu_64331_+	ACER3	+	4238	-619318	11:76300938_G_A	chr11	76300938	0.999997	76.3686	9.67416e-10	0.335384	0.0310685	0.025974	0.0320003	2.69474e-09
chr11:77392541:77397027:clu_3041_-	PAK1	-	4734	13753	11:77378789_C_T	chr11	77378789	1.02785	287.802	6.45531e-17	0.533699	-0.0339915	0.000999001	1.0711e-10	1.44091e-06
chr11:77397093:77411774:clu_3041_-	PAK1	-	4739	3	11:77397091_G_A	chr11	77397091	1.08744	237.506	7.88084e-13	0.429152	-0.0213394	0.000999001	3.88241e-07	1.30094e-06
chr11:77879127:77881434:clu_3052_-	INTS4	-	4123	-42	11:77881476_A_G	chr11	77881476	0.768672	61.2479	1.89183e-10	0.358117	0.0113619	0.00999001	0.0222403	1.52241e-09
chr11:77879127:77883832:clu_3052_-	INTS4	-	4127	0	11:77881476_A_G	chr11	77881476	1.02817	152.012	1.92399e-08	0.291755	-0.0231899	0.000999001	0.00347387	8.19883e-07
chr11:77881555:77883832:clu_3052_-	INTS4	-	4122	9126	11:77872430_G_A	chr11	77872430	0.936555	97.3875	4.03351e-11	0.378963	0.0187007	0.000999001	0.000575284	9.45365e-08
chr11:77928547:77938651:clu_3062_-	INTS4	-	4085	0	11:77929074_G_A	chr11	77929074	0.999558	152.585	5.93993e-12	0.403902	-0.0619608	0.000999001	1.03816e-05	7.30495e-07
chr11:77938825:77941180:clu_3062_-	INTS4	-	4052	-33710	11:77974890_G_A	chr11	77974890	1.07309	166.38	4.05476e-09	0.314798	0.0408327	0.000999001	0.000600875	1.30022e-06
chr11:77941251:77955942:clu_3062_-	INTS4	-	4064	0	11:77941374_C_T	chr11	77941374	1.06395	168.088	6.04809e-07	0.238191	0.0315914	0.001998	0.0281809	1.33684e-06
chr11:78101195:78102874:clu_3065_-	ALG8	-	3998	-27002	11:78129876_A_AG	chr11	78129876	1.0119	228.719	8.5288e-30	0.754378	0.0679458	0.000999001	3.64373e-21	1.35849e-06
chr11:78101195:78103980:clu_3065_-	ALG8	-	3999	-25896	11:78129876_A_AG	chr11	78129876	1.03454	186.352	4.50234e-35	0.811255	-0.140922	0.000999001	4.4633e-25	1.24507e-06
chr11:78102948:78103980:clu_3065_-	ALG8	-	3995	-20825	11:78124805_C_T	chr11	78124805	1.09413	217.176	5.61399e-30	0.756593	0.0697487	0.000999001	1.29008e-22	2.03928e-06
chr11:83072702:83073303:clu_64352_+	RAB30-DT	+	4371	0	11:83072772_C_T	chr11	83072772	1.0069	194.019	3.22781e-12	0.411637	0.079092	0.000999001	2.57909e-06	1.15167e-06
chr11:83072804:83073303:clu_64352_+	RAB30-DT	+	4371	-33	11:83072772_C_T	chr11	83072772	1.04334	191.178	5.79786e-09	0.309569	-0.0764518	0.000999001	0.000557373	1.74496e-06
chr11:86306482:86326513:clu_64380_+	HIKESHI	+	4995	0	11:86308617_C_T	chr11	86308617	1.00788	200.644	4.25709e-09	0.314088	-0.00926679	0.000999001	0.000840098	1.02054e-06
chr11:94471759:94476289:clu_3145_-	MRE11	-	4892	27504	11:94444256_G_A	chr11	94444256	1.00375	247.504	1.16026e-14	0.478582	-0.0593706	0.000999001	6.59334e-08	6.34774e-07
chr11:94473461:94476289:clu_3145_-	MRE11	-	4888	29206	11:94444256_G_A	chr11	94444256	0.997252	185.815	1.43682e-11	0.392524	0.0458748	0.000999001	5.77937e-05	2.87232e-07
chr11:94972193:94973305:clu_3153_-	CWC15	-	4556	15755	11:94956439_G_A	chr11	94956439	1.00725	263.035	4.18088e-22	0.639675	0.0109561	0.000999001	5.38754e-14	7.11012e-07
chr11:94972193:94973498:clu_3153_-	CWC15	-	4558	15755	11:94956439_G_A	chr11	94956439	1.07203	282.742	8.66948e-08	0.268801	-0.0131114	0.000999001	0.00627752	1.23285e-06
chr11:95157803:95204809:clu_64440_+	LNCRNA-IUR	+	4743	390415	11:95595224_G_A	chr11	95595224	0.925059	118.157	2.30485e-09	0.322983	0.19454	0.001998	0.029454	7.12742e-09
chr11:95790743:95795516:clu_64443_+	CEP57	+	4334	-23695	11:95767049_T_C	chr11	95767049	0.998001	402.306	5.22182e-19	0.579698	0.0314864	0.000999001	8.86956e-12	6.71008e-07
chr11:95790743:95799232:clu_64443_+	CEP57	+	4355	0	11:95793551_CTT_C	chr11	95793551	1.05659	376.679	9.17956e-25	0.684346	-0.0707597	0.000999001	1.62375e-17	1.0574e-06
chr11:95795559:95799232:clu_64443_+	CEP57	+	4347	-10	11:95795550_C_T	chr11	95795550	1.14663	355.643	4.68344e-26	0.70403	-0.0407959	0.000999001	2.34722e-19	1.21211e-06
chr11:95888261:95914242:clu_3163_-	MTMR2	-	4542	34444	11:95853818_C_T	chr11	95853818	1.01909	293.227	3.13377e-07	0.248677	-0.0367598	0.000999001	0.0409084	4.21827e-07
chr11:95888261:95923875:clu_3163_-	MTMR2	-	4549	218075	11:95670187_G_A	chr11	95670187	0.991676	226.519	4.06096e-10	0.34757	0.118419	0.000999001	0.000702771	2.29804e-07
chr11:95914312:95923875:clu_3163_-	MTMR2	-	4541	244126	11:95670187_G_A	chr11	95670187	0.95874	456.407	2.60227e-07	0.251618	-0.059032	0.001998	0.0272127	6.08277e-07
chr11:105044572:105101408:clu_3200_-	ENSG00000290797	-	4463	10200	11:105034373_T_G	chr11	105034373	1.0158	133.615	1.20709e-08	0.298728	0.02209	0.000999001	0.00281465	7.56326e-07
chr11:107392895:107418194:clu_3209_-	CWF19L2	-	4465	0	11:107413616_T_C	chr11	107413616	1.00622	170.43	2.09222e-17	0.544883	0.032283	0.000999001	1.7562e-09	4.55948e-07
chr11:107505215:107522299:clu_3213_-	ALKBH8	-	4366	0	11:107510807_G_A	chr11	107510807	0.943097	108.53	9.08856e-13	0.427404	0.009589	0.000999001	8.90218e-05	5.88505e-08
chr11:107505215:107525441:clu_3213_-	ALKBH8	-	4370	0	11:107510807_G_A	chr11	107510807	0.942474	124.428	8.80762e-09	0.303407	0.00733657	0.001998	0.0143119	8.25032e-08
chr11:108312498:108314137:clu_64482_+	ATM	+	4100	96403	11:108410540_G_A	chr11	108410540	0.916326	176.366	9.46677e-11	0.367537	0.0160262	0.000999001	0.000277755	2.72801e-07
chr11:108312498:108315823:clu_64482_+	ATM	+	4107	94717	11:108410540_G_A	chr11	108410540	0.918364	206.757	1.25844e-13	0.451185	-0.0225245	0.000999001	1.64696e-06	3.79011e-07
chr11:108706837:108714549:clu_64496_+	DDX10	+	3277	60238	11:108774787_G_A	chr11	108774787	0.907098	103.633	1.49991e-16	0.525154	0.026561	0.000999001	6.76463e-07	5.4611e-08
chr11:108706837:108715879:clu_64496_+	DDX10	+	3280	58908	11:108774787_G_A	chr11	108774787	0.927238	119.889	6.7856e-13	0.43098	-0.0260347	0.000999001	4.85213e-05	8.69281e-08
chr11:111358918:111377774:clu_3252_-	POU2AF1	-	3352	0	11:111368434_C_T	chr11	111368434	1.01332	259.961	1.56892e-13	0.448581	0.00644564	0.000999001	9.16989e-08	1.53556e-06
chr11:111358918:111379162:clu_3252_-	POU2AF1	-	3353	0	11:111368434_C_T	chr11	111368434	1.00286	274.942	4.56429e-12	0.407255	-0.0145035	0.000999001	2.29267e-06	1.21625e-06
chr11:111377852:111379162:clu_3252_-	POU2AF1	-	3328	2363	11:111375490_A_G	chr11	111375490	1.02632	238.946	1.93694e-16	0.522532	0.0074675	0.000999001	3.23392e-10	1.55812e-06
chr11:112045230:112051234:clu_64527_+	DLAT	+	3499	-26320	11:112018911_G_C	chr11	112018911	1.0682	243.06	1.17496e-09	0.332627	-0.010221	0.000999001	0.000177694	1.33102e-06
chr11:113314618:113316243:clu_64540_+	TTC12	+	4422	-5501	11:113309118_T_G	chr11	113309118	1.0173	460.499	3.16356e-08	0.284247	-0.0473021	0.001998	0.0024519	1.29587e-06
chr11:113363927:113364621:clu_64546_+	TTC12	+	4520	76	11:113364697_G_A	chr11	113364697	0.931135	185.963	1.83802e-11	0.389315	0.064975	0.000999001	0.000251482	1.00195e-07
chr11:113363927:113364835:clu_64546_+	TTC12	+	4520	0	11:113364697_G_A	chr11	113364697	0.913699	245.755	1.36062e-13	0.450264	-0.126744	0.000999001	4.20319e-06	1.85231e-07
chr11:113364694:113364835:clu_64546_+	TTC12	+	4520	-6916	11:113357779_T_C	chr11	113357779	0.940267	238.619	1.79543e-13	0.446982	-0.063721	0.000999001	2.84294e-06	2.66884e-07
chr11:113368258:113368370:clu_64548_+	TTC12	+	4528	0	11:113368360_G_A	chr11	113368360	0.927504	166.295	2.084e-15	0.497482	0.475438	0.000999001	2.10409e-06	5.02026e-08
chr11:116863818:116867321:clu_3319_-	SIK3	-	4985	361260	11:116502559_G_A	chr11	116502559	0.947957	81.5152	1.93053e-10	0.35784	0.0130295	0.001998	0.0436266	2.76261e-10
chr11:117136613:117136848:clu_64561_+	ENSG00000254851	+	5612	84045	11:117220893_G_C	chr11	117220893	0.947146	118.5	8.56141e-10	0.337113	0.0216868	0.001998	0.0271777	3.26868e-09
chr11:117136613:117137423:clu_64561_+	ENSG00000254851	+	5612	83470	11:117220893_G_C	chr11	117220893	0.940069	219.112	5.14732e-13	0.434343	-0.054154	0.000999001	6.14132e-05	4.02151e-08
chr11:117136929:117137423:clu_64561_+	ENSG00000254851	+	5610	83470	11:117220893_G_C	chr11	117220893	0.964552	206.163	1.20234e-10	0.3643	0.0301256	0.000999001	0.00214663	2.98852e-08
chr11:117206356:117206681:clu_3326_-	PCSK7	-	5700	-11053	11:117217734_G_A	chr11	117217734	1.03497	383.104	2.2775e-07	0.253721	-0.0218289	0.000999001	0.0325479	4.19473e-07
chr11:117207160:117207654:clu_3327_-	PCSK7	-	5693	-3130	11:117210784_A_C	chr11	117210784	0.962596	486.946	3.8168e-09	0.315679	-0.00948681	0.000999001	0.00155707	4.25957e-07
chr11:117207160:117207970:clu_3327_-	PCSK7	-	5693	5907	11:117201254_C_T	chr11	117201254	1.00098	587.659	6.08294e-07	0.238099	0.0191526	0.000999001	0.0368512	9.07132e-07
chr11:117822480:117822679:clu_3341_-	FXYD2	-	5252	0	11:117822540_T_C	chr11	117822540	0.955836	417.111	1.34275e-14	0.476942	0.0366029	0.000999001	3.52353e-08	7.66474e-07
chr11:117822547:117822679:clu_3341_-	FXYD2	-	5251	8	11:117822540_T_C	chr11	117822540	0.992059	311.803	2.86374e-31	0.771793	-0.0304604	0.000999001	8.28609e-21	4.69902e-07
chr11:117822717:117824162:clu_3342_-	FXYD6-FXYD2	-	5252	-1334	11:117825496_G_A	chr11	117825496	0.944052	100.759	1.10998e-10	0.365384	0.0973864	0.003996	0.00904073	4.41213e-09
chr11:118593698:118597707:clu_64632_+	ARCN1	+	4673	-25966	11:118567733_A_T	chr11	118567733	0.990889	409.02	5.32212e-09	0.310824	-0.0189695	0.000999001	0.000712214	1.10784e-06
chr11:118597911:118600625:clu_64632_+	ARCN1	+	4690	-30179	11:118567733_A_T	chr11	118567733	0.979786	375.976	6.32494e-09	0.30829	0.0189502	0.000999001	0.00138964	7.25674e-07
chr11:120417657:120420753:clu_64700_+	ARHGEF12	+	4692	0	11:120417659_T_C	chr11	120417659	0.997451	209.882	3.79987e-08	0.281461	-0.0130268	0.000999001	0.0133614	2.87691e-07
chr11:124804848:124805267:clu_64778_+	MSANTD2-AS1	+	5676	4445	11:124809712_C_T	chr11	124809712	0.972576	306.569	1.18278e-08	0.299031	0.169923	0.000999001	0.00251029	6.95433e-07
chr11:124804848:124805320:clu_64778_+	MSANTD2-AS1	+	5676	4392	11:124809712_C_T	chr11	124809712	0.990497	205.808	1.22717e-08	0.298483	-0.22455	0.000999001	0.00559148	3.25669e-07
chr11:124988134:124993169:clu_64784_+	CCDC15	+	5428	78244	11:125071413_A_G	chr11	125071413	0.966964	170.997	1.10176e-13	0.452749	0.0224633	0.000999001	6.83144e-06	1.25448e-07
chr11:124991583:124993169:clu_64784_+	CCDC15	+	5420	-4893	11:124986691_T_G	chr11	124986691	0.971908	88.0569	3.02459e-09	0.319057	0.0102558	0.002997	0.0435493	4.13135e-09
chr11:125076838:125077450:clu_64786_+	SLC37A2	+	5172	0	11:125076926_T_G	chr11	125076926	0.99342	143.095	4.77891e-17	0.53671	0.0374066	0.000999001	5.60328e-08	1.1098e-07
chr11:125102317:125102637:clu_3444_-	TMEM218	-	5164	0	11:125102622_G_A	chr11	125102622	0.934129	318.804	8.78902e-08	0.26859	0.0373822	0.000999001	0.0118837	6.7593e-07
chr11:125569573:125570104:clu_64791_+	EI24	+	4492	21040	11:125591144_T_TA	chr11	125591144	0.978835	336.723	2.08608e-08	0.290539	-0.0268204	0.001998	0.00479932	5.35195e-07
chr11:125569573:125572458:clu_64791_+	EI24	+	4494	-1032	11:125568537_GTTTTA_G	chr11	125568537	0.999678	322.944	6.74719e-13	0.43105	0.0631091	0.000999001	1.51778e-06	5.5659e-07
chr11:125570190:125572458:clu_64791_+	EI24	+	4492	-74374	11:125495799_GACACACACACACACACAC_G	chr11	125495799	1.09727	409.926	2.01034e-12	0.417576	-0.0349068	0.000999001	4.95533e-07	1.24216e-06
chr11:125655347:125656206:clu_64799_+	CHEK1	+	4561	102760	11:125758966_A_G	chr11	125758966	1.06588	307.362	7.97906e-08	0.270084	-0.0682719	0.000999001	0.00971608	7.19305e-07
chr11:125655347:125675928:clu_64799_+	CHEK1	+	4594	0	11:125656266_G_A	chr11	125656266	1.03606	334.67	1.05049e-09	0.334217	0.0664815	0.000999001	0.00037065	6.32376e-07
chr11:125896330:125900679:clu_3451_-	PUS3	-	4407	-31	11:125900710_C_G	chr11	125900710	0.919143	204.227	3.87934e-11	0.379481	0.0147511	0.000999001	0.000419027	9.43637e-08
chr11:126211830:126234995:clu_64803_+	FAM118B	+	4397	0	11:126222669_A_C	chr11	126222669	0.924927	229.701	7.722e-24	0.669465	0.047362	0.000999001	9.71435e-13	1.2362e-07
chr11:126229293:126234995:clu_64803_+	FAM118B	+	4358	0	11:126232722_T_A	chr11	126232722	1.08479	360.661	6.81366e-08	0.272519	-0.0321479	0.000999001	0.00556148	1.07412e-06
chr11:126306744:126330194:clu_64814_+	DCPS	+	4419	0	11:126315509_G_A	chr11	126315509	0.915393	192.36	5.10021e-13	0.434454	0.0133328	0.000999001	3.74816e-05	7.27934e-08
chr11:126306744:126331405:clu_64814_+	DCPS	+	4421	6378	11:126337783_G_A	chr11	126337783	0.96755	142.709	1.03434e-19	0.594129	-0.0277454	0.000999001	5.58366e-09	4.6246e-08
chr11:126330436:126331405:clu_64814_+	DCPS	+	4364	6378	11:126337783_G_A	chr11	126337783	0.992893	199.361	3.4731e-20	0.603579	0.0150575	0.000999001	1.12006e-10	1.70452e-07
chr11:130879711:130880622:clu_3504_-	SNX19	-	4794	9754	11:130869958_C_T	chr11	130869958	1.00553	552.086	9.92402e-18	0.552141	-0.0769734	0.000999001	3.35185e-11	8.0512e-07
chr11:130879711:130903255:clu_3504_-	SNX19	-	4850	0	11:130879820_G_A	chr11	130879820	1.02011	286.642	6.68921e-48	0.900578	0.135873	0.000999001	5.77351e-32	2.18433e-07
chr11:130880806:130891350:clu_3504_-	SNX19	-	4823	36712	11:130844095_A_G	chr11	130844095	0.979188	288.819	1.13708e-14	0.478808	0.0110048	0.000999001	4.4711e-07	1.95652e-07
chr11:130880806:130894591:clu_3504_-	SNX19	-	4827	0	11:130892603_T_C	chr11	130892603	0.973738	380.903	2.95043e-09	0.319416	0.0155487	0.000999001	0.0024716	2.3004e-07
chr11:130880806:130894603:clu_3504_-	SNX19	-	4827	-14554	11:130909157_G_A	chr11	130909157	0.97124	209.423	1.25422e-10	0.363726	0.0108589	0.000999001	0.00108273	6.84198e-08
chr11:130880806:130903255:clu_3504_-	SNX19	-	4849	1351	11:130879456_T_TAG	chr11	130879456	1.00847	493.689	1.10738e-11	0.3959	-0.0555228	0.000999001	6.28145e-06	7.36252e-07
chr11:130894669:130903255:clu_3504_-	SNX19	-	4821	-1387	11:130904642_TAAG_T	chr11	130904642	0.989593	231.703	1.71875e-16	0.523759	0.0136277	0.000999001	7.6807e-08	1.06286e-07
chr11:130895156:130903255:clu_3504_-	SNX19	-	4817	-1387	11:130904642_TAAG_T	chr11	130904642	1.01374	309.882	4.29373e-12	0.40803	0.045345	0.000999001	1.73235e-05	2.72789e-07
chr11:130906721:130910018:clu_3507_-	SNX19	-	4813	22009	11:130884713_A_G	chr11	130884713	1.02801	293.801	9.54395e-08	0.267313	0.00872803	0.000999001	0.0253381	2.64373e-07
chr11:130908083:130910270:clu_3507_-	SNX19	-	4811	0	11:130909773_T_C	chr11	130909773	0.979152	412.842	1.82466e-09	0.326342	0.00915148	0.000999001	0.000805759	4.74718e-07
chr11:130911771:130914266:clu_3509_-	SNX19	-	4814	27059	11:130884713_A_G	chr11	130884713	1.04607	383.42	4.99166e-09	0.311763	0.058125	0.000999001	0.00119168	6.36144e-07
chr11:130911771:130916280:clu_3509_-	SNX19	-	4819	27059	11:130884713_A_G	chr11	130884713	1.05372	411.131	3.43054e-09	0.31723	-0.0583892	0.000999001	0.00062309	8.30804e-07
chr12:16880:16969:clu_41305_-	WASH8P	-	2644	2055	12:14826_G_A	chr12	14826	1.03444	206.34	7.42002e-16	0.508525	-0.134707	0.000999001	4.09762e-09	9.03826e-07
chr12:16880:16991:clu_41305_-	WASH8P	-	2644	2055	12:14826_G_A	chr12	14826	0.958855	203.755	3.34021e-15	0.492357	0.130731	0.000999001	5.90288e-08	5.19787e-07
chr12:22032:26801:clu_41307_-	WASH8P	-	2648	0	12:22576_CAAAG_C	chr12	22576	0.999806	155.262	2.21709e-09	0.323542	0.0238746	0.000999001	0.00203511	2.93485e-07
chr12:385974:388927:clu_41324_-	KDM5A	-	3336	146757	12:239218_A_G	chr12	239218	1.07696	272.656	5.09912e-08	0.27697	-0.0423106	0.000999001	0.00362457	1.38226e-06
chr12:632616:640844:clu_16907_+	NINJ2-AS1	+	4085	-1774	12:630843_C_G	chr12	630843	1.00226	388.684	5.78148e-08	0.275045	-0.074906	0.000999001	0.00773918	7.03556e-07
chr12:643717:643959:clu_16907_+	NINJ2-AS1	+	4094	-12875	12:630843_C_G	chr12	630843	1.02543	427.599	8.67056e-18	0.553442	0.281865	0.000999001	2.81933e-11	9.3073e-07
chr12:930144:931220:clu_41334_-	RAD52	-	4765	514698	12:415447_A_G	chr12	415447	0.849312	108.364	4.4842e-11	0.377556	-0.0444678	0.004995	0.0404642	8.11613e-11
chr12:1531587:1532106:clu_41337_-	chr12:1531587:1532106:clu_41337_-	-	4467	-3167	12:1535273_G_A	chr12	1535273	0.902586	171.88	1.03157e-08	0.301064	0.227569	0.00699301	0.0489933	1.07784e-08
chr12:1531771:1532106:clu_41337_-	chr12:1531771:1532106:clu_41337_-	-	4467	-5901	12:1538007_G_A	chr12	1538007	0.862546	190.535	7.38127e-09	0.306017	-0.28159	0.002997	0.0373463	1.33293e-08
chr12:1736236:1754258:clu_16932_+	ADIPOR2	+	4218	0	12:1739811_G_C	chr12	1739811	0.953098	254.314	3.75177e-09	0.315929	-0.0109198	0.001998	0.00361803	2.06738e-07
chr12:1736240:1754258:clu_16932_+	ADIPOR2	+	4218	0	12:1739811_G_C	chr12	1739811	1.00784	294.101	2.37188e-11	0.385974	-0.0249707	0.000999001	3.6707e-05	4.2688e-07
chr12:2824252:2830217:clu_16942_+	ITFG2	+	4679	22992	12:2853209_C_T	chr12	2853209	0.987009	547.277	7.84497e-12	0.400341	-0.0307895	0.000999001	5.26244e-06	6.85061e-07
chr12:3830018:3873212:clu_41369_-	PARP11	-	5196	0	12:3836336_C_CA	chr12	3836336	1.01075	297.74	2.97855e-13	0.440942	0.126742	0.000999001	8.25923e-06	1.14582e-07
chr12:3863957:3873212:clu_41369_-	PARP11	-	5121	1489	12:3862469_A_G	chr12	3862469	1.01544	477.071	4.15389e-12	0.40845	-0.0737738	0.000999001	8.79662e-06	3.44162e-07
chr12:4278919:4288842:clu_16958_+	CCND2	+	4733	554	12:4289396_C_G	chr12	4289396	1.02176	609.308	1.48617e-09	0.329279	0.0407382	0.000999001	0.000407851	6.05883e-07
chr12:4605086:4607327:clu_16965_+	DYRK4	+	4771	0	12:4605391_C_T	chr12	4605391	0.971701	512.215	6.96366e-15	0.484273	0.0429446	0.000999001	3.07591e-08	5.20845e-07
chr12:4605086:4610155:clu_16965_+	DYRK4	+	4780	19005	12:4629160_T_C	chr12	4629160	1.08886	497.008	4.39938e-19	0.581249	-0.0706387	0.000999001	1.34903e-12	7.93647e-07
chr12:4607387:4610155:clu_16965_+	DYRK4	+	4775	32230	12:4642385_A_C	chr12	4642385	1.13679	593.511	7.53243e-11	0.370618	0.0348623	0.000999001	9.40363e-06	1.12562e-06
chr12:4811335:4813556:clu_41380_-	ENSG00000256988	-	4774	408022	12:4403314_G_A	chr12	4403314	0.952987	501.512	2.57831e-07	0.251764	0.324783	0.000999001	0.04042	3.52712e-07
chr12:6330711:6330853:clu_41382_-	TNFRSF1A	-	4639	-6758	12:6337611_G_A	chr12	6337611	0.957665	578.415	1.65166e-08	0.294045	-0.0366572	0.000999001	0.00292614	6.69087e-07
chr12:6330711:6333069:clu_41382_-	TNFRSF1A	-	4649	0	12:6330843_T_C	chr12	6330843	0.948075	239.116	5.08744e-31	0.768933	0.0612917	0.000999001	1.85125e-17	9.50256e-08
chr12:6330926:6333069:clu_41382_-	TNFRSF1A	-	4648	-11276	12:6344345_A_AT	chr12	6344345	1.04637	414.541	2.34423e-07	0.253266	-0.034571	0.000999001	0.0239246	6.36258e-07
chr12:6460938:6461124:clu_16990_+	TAPBPL	+	4650	44722	12:6505846_CAG_C	chr12	6505846	0.913552	253.919	3.22067e-10	0.350788	-0.0257909	0.000999001	0.00205848	6.60741e-08
chr12:6460938:6461159:clu_16990_+	TAPBPL	+	4650	-122	12:6460817_C_T	chr12	6460817	1.00652	328.321	5.47994e-13	0.433582	-0.0325513	0.000999001	2.83955e-06	3.23883e-07
chr12:6460938:6462034:clu_16990_+	TAPBPL	+	4650	0	12:6461373_A_T	chr12	6461373	1.04346	377.541	1.45159e-28	0.738825	0.166132	0.000999001	6.79766e-20	6.64415e-07
chr12:6461390:6462034:clu_16990_+	TAPBPL	+	4649	-18	12:6461373_A_T	chr12	6461373	1.10677	329.321	1.83352e-23	0.663226	-0.109306	0.000999001	8.97695e-16	6.65967e-07
chr12:6462243:6465875:clu_16991_+	TAPBPL	+	4655	0	12:6463421_G_C	chr12	6463421	1.0224	436.516	7.9263e-09	0.304965	0.183616	0.000999001	0.00143283	7.52532e-07
chr12:6462243:6467051:clu_16991_+	TAPBPL	+	4661	0	12:6463421_G_C	chr12	6463421	0.973228	580.704	1.47321e-09	0.329404	-0.19854	0.000999001	0.000343239	7.7186e-07
chr12:6462842:6464890:clu_41386_-	VAMP1	-	4651	-51255	12:6516145_G_A	chr12	6516145	0.880077	193.072	1.51583e-10	0.361147	0.0444626	0.000999001	0.00479078	1.37312e-08
chr12:6492972:6493058:clu_41388_-	MRPL51	-	4652	-46827	12:6539885_G_A	chr12	6539885	0.92235	227.359	1.18736e-13	0.45187	-0.0637051	0.000999001	1.325e-05	7.16181e-08
chr12:6492972:6493459:clu_41388_-	MRPL51	-	4653	-46426	12:6539885_G_A	chr12	6539885	0.943217	167.118	1.6139e-19	0.590213	0.0856602	0.000999001	1.31319e-08	3.01592e-08
chr12:6492972:6493717:clu_41388_-	MRPL51	-	4653	-10517	12:6504234_T_C	chr12	6504234	0.972053	442.502	1.98187e-08	0.29131	0.0181673	0.000999001	0.0048976	4.76497e-07
chr12:6872986:6873215:clu_41444_-	SPSB2	-	5311	-26	12:6873241_C_T	chr12	6873241	0.979621	186.214	4.10596e-22	0.639816	0.225201	0.000999001	1.38537e-10	3.97101e-08
chr12:6872986:6873246:clu_41444_-	SPSB2	-	5311	0	12:6872998_C_T	chr12	6872998	0.953615	391.742	2.26508e-24	0.678118	0.340765	0.000999001	1.91654e-14	2.16553e-07
chr12:6872997:6873246:clu_41444_-	SPSB2	-	5311	0	12:6872998_C_T	chr12	6872998	1.0179	392.952	5.33563e-50	0.91048	-0.538614	0.000999001	1.15007e-36	4.73877e-07
chr12:6883919:6884371:clu_17035_+	LRRC23	+	5363	4623	12:6888994_G_C	chr12	6888994	1.07821	512.948	2.28993e-08	0.289135	-0.0909092	0.000999001	0.00218665	1.01761e-06
chr12:6905759:6906409:clu_17035_+	LRRC23	+	5425	4943	12:6911352_C_T	chr12	6911352	0.999761	564.865	2.20959e-08	0.289673	-0.0645376	0.000999001	0.00328218	7.16674e-07
chr12:7136391:7136494:clu_17072_+	CLSTN3	+	5450	70	12:7136564_A_G	chr12	7136564	0.800645	102.364	5.56832e-15	0.486747	0.033887	0.000999001	0.00198659	4.29948e-11
chr12:7136391:7136829:clu_17072_+	CLSTN3	+	5452	0	12:7136564_A_G	chr12	7136564	0.775343	108.638	5.14826e-22	0.638051	-0.0534184	0.000999001	2.90569e-06	7.05054e-11
chr12:7136670:7136829:clu_17072_+	CLSTN3	+	5450	-107	12:7136564_A_G	chr12	7136564	0.827559	137.417	2.28325e-13	0.444122	0.0186628	0.000999001	0.00291602	2.58734e-10
chr12:7357486:7368933:clu_41460_-	CD163L1	-	5653	0	12:7367230_A_G	chr12	7367230	0.917228	164.993	6.69639e-10	0.340575	0.0825937	0.000999001	0.0132067	9.65374e-09
chr12:7729740:7730797:clu_41461_-	CLEC4C	-	5327	-819222	12:8550019_C_CA	chr12	8550019	0.816838	157.417	6.71282e-10	0.34054	0.201173	0.015984	0.0261785	2.89667e-09
chr12:7827682:7930480:clu_41462_-	SLC2A3	-	5333	0	12:7900602_TG_T	chr12	7900602	1.04019	257.285	3.58743e-20	0.603302	0.128138	0.000999001	5.0381e-11	1.69238e-07
chr12:7925948:7929684:clu_41462_-	SLC2A3	-	5058	28155	12:7897794_G_T	chr12	7897794	1.04594	386.876	1.13725e-13	0.452377	-0.0994606	0.000999001	1.22483e-07	8.13096e-07
chr12:8232607:8234276:clu_41469_-	FAM86FP	-	5107	0	12:8234261_C_G	chr12	8234261	0.916301	170.104	5.18844e-14	0.461528	0.202668	0.000999001	2.16316e-05	3.63654e-08
chr12:8465629:8515236:clu_17094_+	CLEC4D	+	5161	796409	12:9311645_C_A	chr12	9311645	0.79602	125.451	3.21486e-11	0.381968	-0.806367	0.011988	0.00976838	1.51805e-09
chr12:8946387:8949488:clu_41477_-	M6PR	-	4014	0	12:8946399_G_GAAC	chr12	8946399	0.791435	57.483	1.34194e-23	0.665491	0.270437	0.000999001	2.47857e-06	2.97851e-11
chr12:8946405:8949488:clu_41477_-	M6PR	-	4014	7	12:8946399_G_GAAC	chr12	8946399	0.760571	66.4218	2.02859e-23	0.662489	-0.265718	0.000999001	2.61352e-06	3.239e-11
chr12:8989383:8992206:clu_17110_+	KLRG1	+	4058	-482060	12:8507324_C_T	chr12	8507324	0.912585	171.521	1.1729e-08	0.299156	0.0376954	0.000999001	0.0178291	7.36166e-08
chr12:9283774:9288202:clu_17111_+	DDX12B	+	4298	-262	12:9283512_AT_A	chr12	9283512	0.932429	183.224	2.38794e-08	0.288503	0.0813099	0.001998	0.0142366	1.87352e-07
chr12:9293910:9294432:clu_17113_+	DDX12B	+	4243	8314	12:9302746_A_G	chr12	9302746	1.0015	290.318	2.41712e-08	0.288319	-0.031529	0.000999001	0.00349518	8.44657e-07
chr12:9294246:9294432:clu_17113_+	DDX12B	+	4239	163769	12:9458201_A_G	chr12	9458201	0.905179	287.97	3.30048e-07	0.247855	-0.0251302	0.002997	0.0442707	3.97761e-07
chr12:9402556:9407308:clu_41481_-	ENSG00000256673	-	4103	-30747	12:9438055_A_ACTGAGTAAC	chr12	9438055	0.922504	144.761	1.2252e-12	0.423725	-0.108103	0.000999001	0.000126356	4.35113e-08
chr12:9413826:9414292:clu_41486_-	ENSG00000256673	-	4113	-115	12:9414407_G_A	chr12	9414407	0.941759	189.092	2.5363e-08	0.287592	0.0313688	0.000999001	0.0156268	1.71878e-07
chr12:9418929:9419009:clu_41487_-	DDX12P	-	4119	5224	12:9413706_A_G	chr12	9413706	0.945533	126.395	4.79872e-09	0.312339	-0.0178995	0.000999001	0.0171539	3.62989e-08
chr12:9419185:9419489:clu_41487_-	DDX12P	-	4119	57531	12:9361655_T_C	chr12	9361655	1.05651	306.036	2.58106e-07	0.251747	0.0202115	0.000999001	0.0138794	1.3523e-06
chr12:9421965:9424224:clu_41489_-	DDX12P	-	4125	-33977	12:9458201_A_G	chr12	9458201	1.02958	200.214	5.81843e-08	0.274947	0.0242843	0.000999001	0.0144773	3.71753e-07
chr12:9424348:9424528:clu_41489_-	DDX12P	-	4125	10643	12:9413706_A_G	chr12	9413706	0.96254	242.965	5.36703e-09	0.310701	-0.0459337	0.000999001	0.00278958	3.6707e-07
chr12:9437060:9437162:clu_41498_-	DDX12P	-	4147	125416	12:9311645_C_A	chr12	9311645	0.79155	63.2882	6.59949e-15	0.484868	-0.0762468	0.013986	0.00161028	9.67886e-11
chr12:9437891:9438011:clu_41498_-	DDX12P	-	4147	-20190	12:9458201_A_G	chr12	9458201	0.973909	262.931	3.79993e-09	0.315743	-0.0709499	0.000999001	0.00131873	5.91775e-07
chr12:9443682:9447618:clu_41499_-	DDX12P	-	4175	170379	12:9273304_T_C	chr12	9273304	1.02384	239.887	3.21911e-09	0.318153	0.0100778	0.000999001	0.000984057	6.66812e-07
chr12:9443682:9447982:clu_41499_-	DDX12P	-	4177	160226	12:9283457_C_T	chr12	9283457	1.07304	316.702	4.6556e-10	0.345666	0.0588864	0.000999001	5.96179e-05	1.47819e-06
chr12:9655979:9656568:clu_17143_+	ENSG00000256594	+	4592	-6749	12:9649231_C_A	chr12	9649231	1.03939	259.818	4.04559e-09	0.314831	0.0634054	0.000999001	0.000968603	7.57811e-07
chr12:9655979:9656921:clu_17143_+	ENSG00000291107	+	4592	-860	12:9655120_T_A	chr12	9655120	1.00729	337.37	1.61863e-13	0.448212	-0.115617	0.000999001	1.37544e-07	1.08207e-06
chr12:9669795:9680923:clu_17144_+	CLEC2D	+	4666	33753	12:9714676_T_G	chr12	9714676	1.11018	259.664	4.56962e-07	0.242677	0.011774	0.000999001	0.0224589	1.29739e-06
chr12:9669795:9687902:clu_17144_+	CLEC2D	+	4677	0	12:9679363_C_G	chr12	9679363	0.980986	257.897	9.80457e-34	0.798216	0.0125943	0.000999001	3.09627e-22	4.53199e-07
chr12:9681033:9687902:clu_17144_+	CLEC2D	+	4675	26774	12:9714676_T_G	chr12	9714676	1.00897	251.979	1.69315e-13	0.447678	-0.0211031	0.000999001	6.52621e-07	5.47288e-07
chr12:9688161:9692828:clu_17145_+	CLEC2D	+	4682	23847	12:9716675_G_A	chr12	9716675	0.9958	329.937	2.04095e-18	0.567155	-0.0096031	0.000999001	1.7118e-11	9.43739e-07
chr12:9693115:9693831:clu_17145_+	CLEC2D	+	4681	2030	12:9695861_A_C	chr12	9695861	1.02382	304.342	2.21097e-07	0.254188	0.00537071	0.001998	0.0170321	9.50881e-07
chr12:9702440:9722644:clu_41501_-	CLECL1P	-	4753	-2097	12:9724741_TAAGAG_T	chr12	9724741	1.06622	182.176	3.22607e-10	0.350765	-0.0201174	0.000999001	0.000267659	4.72138e-07
chr12:9716776:9722644:clu_41501_-	CLECL1P	-	4752	102	12:9716675_G_A	chr12	9716675	0.998209	407.893	3.26821e-31	0.771138	-0.0466345	0.000999001	2.44515e-23	1.35725e-06
chr12:9722813:9729591:clu_41501_-	CLECL1P	-	4761	-1673	12:9731264_C_G	chr12	9731264	1.00633	283.388	1.20277e-26	0.712612	0.0351513	0.000999001	7.69641e-18	7.51947e-07
chr12:9722813:9732949:clu_41501_-	CLECL1P	-	4772	0	12:9729576_TTAC_T	chr12	9729576	1.00948	393.928	7.14061e-27	0.715837	-0.0828691	0.000999001	2.15135e-19	1.24204e-06
chr12:9729676:9732949:clu_41501_-	CLECL1P	-	4770	0	12:9731264_C_G	chr12	9731264	1.00097	254.415	1.49127e-24	0.681015	0.0324612	0.000999001	1.39418e-15	5.72955e-07
chr12:10848407:11171422:clu_41521_-	ENSG00000256712	-	6233	0	12:10860720_C_T	chr12	10860720	0.898425	198.952	9.98803e-09	0.301543	0.0212595	0.002997	0.0439846	1.29193e-08
chr12:11047188:11171422:clu_41521_-	ENSG00000256712	-	5650	43742	12:11003447_T_G	chr12	11003447	1.07322	414.58	6.49531e-07	0.237045	0.073368	0.001998	0.0418867	8.24173e-07
chr12:11121180:11171422:clu_41521_-	ENSG00000256712	-	5424	-11424	12:11182846_AAAAC_A	chr12	11182846	1.12369	331.376	2.05559e-17	0.545056	-0.0731031	0.000999001	6.32426e-11	8.06517e-07
chr12:12521463:12554536:clu_41546_-	DUSP16	-	5012	-3108	12:12557644_T_C	chr12	12557644	1.06128	593.877	8.19523e-13	0.428673	-0.0510154	0.000999001	4.98506e-07	7.05281e-07
chr12:12521463:12560766:clu_41546_-	DUSP16	-	5025	0	12:12541361_A_G	chr12	12541361	1.05735	582.174	3.7921e-08	0.281492	0.0196753	0.000999001	0.00542087	6.3204e-07
chr12:12521463:12562117:clu_41546_-	DUSP16	-	5028	0	12:12561168_T_C	chr12	12561168	1.03022	687.772	4.88364e-07	0.241616	-0.053365	0.001998	0.0345346	7.89067e-07
chr12:12554659:12561000:clu_41546_-	DUSP16	-	4965	-168	12:12561168_T_C	chr12	12561168	1.05209	481.208	1.21175e-09	0.332188	0.0218149	0.000999001	0.000421664	5.29267e-07
chr12:12554659:12562117:clu_41546_-	DUSP16	-	4967	0	12:12561168_T_C	chr12	12561168	1.00431	478.777	5.14369e-09	0.311323	0.0240416	0.000999001	0.00233212	3.37703e-07
chr12:21456095:21456865:clu_17221_+	PYROXD1	+	4961	0	12:21456389_C_A	chr12	21456389	0.972053	159.928	2.01785e-19	0.588233	0.0679694	0.000999001	5.45704e-10	1.8649e-07
chr12:21456095:21461025:clu_17221_+	PYROXD1	+	4962	0	12:21456389_C_A	chr12	21456389	0.931384	156.867	7.09671e-20	0.597416	-0.0696532	0.000999001	3.6611e-10	1.8586e-07
chr12:25052956:25061592:clu_17242_+	IRAG2	+	5099	0	12:25059269_A_AT	chr12	25059269	1.11617	455.172	8.31432e-09	0.304259	-0.0141951	0.000999001	0.000707883	1.23425e-06
chr12:25052956:25062820:clu_17242_+	IRAG2	+	5106	0	12:25059269_A_AT	chr12	25059269	1.01019	356.161	3.16297e-08	0.28425	0.0179424	0.000999001	0.00641205	5.27221e-07
chr12:25061653:25062820:clu_17242_+	IRAG2	+	5089	0	12:25062257_G_T	chr12	25062257	1.00811	366.676	8.03599e-08	0.269974	-0.0130016	0.000999001	0.0125503	5.45401e-07
chr12:25104462:25106943:clu_17246_+	IRAG2	+	5176	118373	12:25225316_T_A	chr12	25225316	1.06674	342.464	1.37632e-07	0.26162	0.0149184	0.000999001	0.0169937	6.00741e-07
chr12:25195337:25195708:clu_17247_+	ETFRF1	+	5215	35655	12:25231363_A_G	chr12	25231363	1.03144	359.563	4.03404e-07	0.244665	-0.0322278	0.001998	0.0351842	6.573e-07
chr12:26419213:26420926:clu_41622_-	ITPR2	-	4752	615186	12:25804028_T_A	chr12	25804028	0.855218	83.3353	5.03345e-11	0.376016	-0.0559087	0.00699301	0.0109547	1.85438e-09
chr12:26695650:26711173:clu_41630_-	ITPR2	-	4823	0	12:26701191_C_A	chr12	26701191	0.962072	190.198	2.58781e-09	0.321313	0.0762053	0.000999001	0.00333206	1.83251e-07
chr12:26701231:26711173:clu_41630_-	ITPR2	-	4818	0	12:26701241_A_T	chr12	26701241	0.965334	217.728	1.221e-09	0.33208	-0.045964	0.000999001	0.00164611	2.22383e-07
chr12:27244332:27297710:clu_17267_+	STK38L	+	4893	0	12:27286083_G_T	chr12	27286083	1.06173	259.343	2.36888e-09	0.322588	-0.0483083	0.000999001	0.000454591	9.76367e-07
chr12:27283609:27297710:clu_17267_+	STK38L	+	4791	-188	12:27283422_G_A	chr12	27283422	0.99402	199.419	7.37653e-08	0.271296	0.0174671	0.000999001	0.0201212	3.0202e-07
chr12:27293749:27297710:clu_17267_+	STK38L	+	4758	0	12:27295563_A_G	chr12	27295563	0.996197	187.998	2.30096e-28	0.736206	0.0461161	0.000999001	6.59479e-17	2.5826e-07
chr12:27470765:27472776:clu_17279_+	SMCO2	+	4591	51796	12:27524572_G_T	chr12	27524572	1.02322	188.593	8.67224e-08	0.268796	0.167931	0.001998	0.016924	4.40023e-07
chr12:27475731:27494300:clu_17280_+	SMCO2	+	4625	-774716	12:26701016_C_A	chr12	26701016	1.0553	225.637	2.9076e-07	0.249864	0.108894	0.000999001	0.0191282	1.07696e-06
chr12:28226199:28257202:clu_17298_+	CCDC91	+	5135	252553	12:28509755_G_T	chr12	28509755	0.967461	201.95	2.81461e-08	0.286018	0.010795	0.000999001	0.0103049	3.19767e-07
chr12:28255662:28257202:clu_17298_+	CCDC91	+	5091	60514	12:28317716_C_T	chr12	28317716	1.07303	282.506	5.962e-13	0.432557	-0.0383453	0.000999001	2.34728e-07	1.38687e-06
chr12:30684457:30686321:clu_41665_-	IPO8	-	6824	-70101	12:30756422_G_A	chr12	30756422	1.05388	265.458	4.60773e-11	0.377194	0.0109074	0.000999001	7.45974e-05	3.45832e-07
chr12:31074544:31078390:clu_17309_+	DDX11	+	7178	9538	12:31087928_T_A	chr12	31087928	1.04328	414.668	5.02671e-08	0.277189	-0.0234136	0.000999001	0.00646637	7.22639e-07
chr12:31089151:31089403:clu_17318_+	DDX11	+	7148	62	12:31089465_C_T	chr12	31089465	1.03872	475.324	2.43488e-09	0.322192	-0.0335636	0.000999001	0.00040965	8.98937e-07
chr12:31089490:31089886:clu_17318_+	DDX11	+	7149	0	12:31089506_G_A	chr12	31089506	1.07793	315.034	2.59371e-12	0.414388	0.0437771	0.000999001	3.31044e-06	5.59192e-07
chr12:31090094:31091719:clu_17313_+	DDX11	+	7154	-2930	12:31087165_G_T	chr12	31087165	0.988256	354.85	4.65895e-15	0.488711	-0.0256689	0.000999001	6.25925e-08	3.61307e-07
chr12:31091405:31091719:clu_17313_+	DDX11	+	7144	-4241	12:31087165_G_T	chr12	31087165	1.00031	303.221	8.17633e-16	0.507498	0.0262565	0.000999001	3.25405e-08	2.6902e-07
chr12:31103020:31103317:clu_17323_+	DDX11	+	7119	8492	12:31111809_T_C	chr12	31111809	1.05315	399.782	1.1903e-10	0.364436	-0.0282143	0.000999001	4.09396e-05	7.94969e-07
chr12:31103020:31103322:clu_17323_+	DDX11	+	7119	-22418	12:31080603_G_GA	chr12	31080603	0.951861	377.743	9.9597e-18	0.552106	0.0176048	0.000999001	5.80442e-10	3.79398e-07
chr12:38675774:38676033:clu_41718_-	CPNE8	-	4083	138961	12:38536814_C_T	chr12	38536814	0.863567	50.5423	1.21498e-09	0.33215	0.0251487	0.002997	0.0106519	3.17119e-08
chr12:38675774:38677452:clu_41718_-	CPNE8	-	4086	147832	12:38527943_T_C	chr12	38527943	0.907323	76.3569	2.45659e-26	0.708134	-0.0913621	0.000999001	1.14839e-14	4.61326e-07
chr12:38676108:38677452:clu_41718_-	CPNE8	-	4086	148166	12:38527943_T_C	chr12	38527943	0.922789	62.4542	6.24879e-19	0.578066	0.0572468	0.000999001	5.71567e-09	2.12451e-07
chr12:38730358:38760847:clu_41722_-	CPNE8	-	4173	12899	12:38717460_C_T	chr12	38717460	0.989988	132.554	8.55555e-07	0.232607	0.0165167	0.000999001	0.0289432	1.85426e-06
chr12:43783724:43784260:clu_17407_+	IRAK4	+	3787	22422	12:43806682_A_C	chr12	43806682	0.869591	89.0012	2.87616e-15	0.493987	0.0350645	0.000999001	8.2211e-06	3.46361e-08
chr12:43783724:43786399:clu_17407_+	IRAK4	+	3796	0	12:43785776_G_T	chr12	43785776	0.977002	141.849	6.60107e-11	0.37239	-0.0361872	0.000999001	7.34741e-05	6.90984e-07
chr12:45731314:45753629:clu_17420_+	ARID2	+	4639	809131	12:46562760_A_G	chr12	46562760	0.912291	72.8941	3.09519e-12	0.412166	0.0171032	0.000999001	0.0016553	5.08608e-09
chr12:46239893:46243200:clu_41772_-	SLC38A1	-	4642	0	12:46242621_AAC_A	chr12	46242621	0.973987	169.153	8.12469e-08	0.269805	-0.00588172	0.000999001	0.0155689	4.82111e-07
chr12:46243314:46268526:clu_41771_-	SLC38A1	-	4740	0	12:46254215_T_C	chr12	46254215	1.08394	209.696	1.52337e-08	0.295256	-0.016987	0.000999001	0.00143343	1.41095e-06
chr12:46383519:46387747:clu_17432_+	SLC38A4-AS1	+	4742	-821876	12:45561644_T_C	chr12	45561644	0.964032	186.329	5.1909e-09	0.31119	0.122164	0.000999001	0.00307371	3.46083e-07
chr12:46470262:46477121:clu_17433_+	SLC38A4-AS1	+	4735	0	12:46472602_C_T	chr12	46472602	0.942998	98.6539	3.022e-14	0.467744	0.0294105	0.000999001	2.41064e-05	3.31815e-08
chr12:46477340:46484458:clu_17433_+	SLC38A4-AS1	+	4718	0	12:46478152_C_G	chr12	46478152	0.967448	157.325	2.47815e-14	0.470008	0.0255449	0.000999001	1.46006e-06	1.99846e-07
chr12:47206145:47209281:clu_41778_-	PCED1B-AS1	-	4981	0	12:47206752_C_T	chr12	47206752	1.01923	204.676	3.42104e-07	0.247286	0.0149131	0.000999001	0.0366032	5.43416e-07
chr12:47966172:47966683:clu_17442_+	TMEM106C	+	4674	0	12:47966201_C_T	chr12	47966201	1.01612	360.227	1.09107e-17	0.551225	-0.0395274	0.000999001	1.50581e-11	1.49358e-06
chr12:47966229:47966683:clu_17442_+	TMEM106C	+	4674	-29	12:47966201_C_T	chr12	47966201	0.994543	303.178	2.17465e-20	0.607566	0.0465186	0.000999001	3.49297e-13	1.05687e-06
chr12:48681641:48681858:clu_41831_-	KANSL2	-	3099	-4164	12:48686022_G_GA	chr12	48686022	1.00023	233.541	6.13791e-14	0.459581	-0.100113	0.000999001	3.32692e-08	1.90436e-06
chr12:48681641:48682187:clu_41831_-	KANSL2	-	3099	-3835	12:48686022_G_GA	chr12	48686022	1.03853	164.335	1.35975e-19	0.591726	0.177508	0.000999001	3.83702e-12	1.10892e-06
chr12:48682065:48682187:clu_41831_-	KANSL2	-	3099	-58308	12:48740495_T_C	chr12	48740495	1.08743	193.627	1.15702e-07	0.264324	0.0450298	0.000999001	0.00488891	2.1439e-06
chr12:48922201:48923782:clu_41855_-	FKBP11	-	3175	-12130	12:48935912_A_G	chr12	48935912	0.987442	157.6	1.56765e-07	0.259586	-0.0235672	0.000999001	0.0148391	9.14997e-07
chr12:48923145:48923782:clu_41855_-	FKBP11	-	3170	4336	12:48918810_A_G	chr12	48918810	0.938738	161.23	1.47019e-15	0.50124	0.00857955	0.000999001	3.01366e-08	6.74106e-07
chr12:49069106:49069734:clu_41892_-	RHEBL1	-	3081	-6495	12:49076229_GCACACAC_G	chr12	49076229	1.01177	238.312	4.17189e-07	0.244129	0.0422387	0.000999001	0.0192653	1.4998e-06
chr12:49128665:49185718:clu_17467_+	TUBA1B-AS1	+	3144	68411	12:49254129_T_C	chr12	49254129	0.911532	160.284	6.86172e-10	0.340232	0.571038	0.000999001	0.000786324	3.83908e-07
chr12:49129390:49129500:clu_41894_-	TUBA1B	-	3038	-124629	12:49254129_T_C	chr12	49254129	0.935942	115.073	3.29623e-16	0.517035	-0.0202076	0.000999001	3.84447e-07	9.86121e-08
chr12:49129390:49186611:clu_41894_-	TUBA1A	-	3144	-67518	12:49254129_T_C	chr12	49254129	0.929143	84.5595	1.12062e-16	0.528126	0.0150977	0.000999001	3.11322e-06	1.51535e-08
chr12:50112301:50118493:clu_17518_+	COX14	+	3137	0	12:50113460_C_T	chr12	50113460	1.02214	187.393	5.36434e-46	0.890648	-0.0341615	0.000999001	1.3547e-33	1.10215e-06
chr12:50112301:50120036:clu_17518_+	COX14	+	3141	0	12:50113460_C_T	chr12	50113460	1.0575	156.725	2.57126e-42	0.868561	0.0823921	0.000999001	3.78011e-30	9.78153e-07
chr12:50118552:50120036:clu_17518_+	COX14	+	3133	-43	12:50118510_G_A	chr12	50118510	1.07541	203.159	6.35469e-47	0.895597	-0.0507303	0.000999001	7.96575e-37	1.80612e-06
chr12:50130694:50132962:clu_41949_-	CERS5	-	3150	-2246	12:50135208_AGAGG_A	chr12	50135208	0.895717	131.352	2.84087e-08	0.285877	-0.00899283	0.000999001	0.0159377	2.00755e-07
chr12:50420887:50427762:clu_17521_+	LARP4	+	3877	2389	12:50430151_A_AG	chr12	50430151	0.989076	159.854	1.038e-11	0.396736	-0.0110775	0.000999001	4.8278e-05	3.05317e-07
chr12:50429090:50430495:clu_17523_+	LARP4	+	3883	0	12:50429476_G_A	chr12	50429476	0.996835	253.648	3.20242e-35	0.812645	-0.114173	0.000999001	3.07467e-25	1.07972e-06
chr12:50429090:50430498:clu_17523_+	LARP4	+	3883	0	12:50429476_G_A	chr12	50429476	1.02183	217.155	2.03296e-35	0.814482	0.114473	0.000999001	3.6455e-25	1.02747e-06
chr12:50505240:50607525:clu_17528_+	DIP2B	+	4156	0	12:50505848_T_G	chr12	50505848	0.940527	110.787	1.04033e-12	0.425742	0.0131014	0.000999001	0.000176721	3.11638e-08
chr12:50505240:50625976:clu_17528_+	DIP2B	+	4179	-18780	12:50486461_T_G	chr12	50486461	0.962851	130.244	1.08659e-11	0.396145	-0.0123702	0.000999001	0.000351081	5.69557e-08
chr12:51379884:51383461:clu_41994_-	GALNT6	-	4285	-673	12:51384134_T_C	chr12	51384134	1.05882	363.675	8.82787e-07	0.232101	0.0941136	0.000999001	0.0338735	1.45822e-06
chr12:51382509:51383461:clu_41994_-	GALNT6	-	4281	136	12:51382374_C_T	chr12	51382374	1.0792	230.47	7.93707e-08	0.270166	-0.0585923	0.000999001	0.00810914	9.08855e-07
chr12:51985348:51991863:clu_17554_+	ACVR1B	+	5179	21340	12:52013203_G_A	chr12	52013203	0.992411	175.442	8.89609e-09	0.303259	0.184636	0.000999001	0.0170796	5.83939e-08
chr12:53195463:53196041:clu_42010_-	ITGB7	-	4775	0	12:53195727_A_G	chr12	53195727	1.00892	192.891	6.68162e-17	0.533353	0.00852913	0.000999001	2.11939e-08	1.70136e-07
chr12:53200446:53201072:clu_42012_-	ITGB7	-	4785	27192	12:53173254_AG_A	chr12	53173254	1.00669	443.691	2.43908e-10	0.354627	-0.0232143	0.000999001	5.59594e-05	1.02226e-06
chr12:53200446:53201118:clu_42012_-	ITGB7	-	4785	-524	12:53201642_CT_C	chr12	53201642	0.998002	234.432	5.92249e-26	0.702522	0.0227946	0.000999001	1.39084e-15	2.84229e-07
chr12:53200446:53207202:clu_42012_-	ITGB7	-	4800	0	12:53200666_T_G	chr12	53200666	1.03098	399.083	7.59575e-08	0.270844	0.00466052	0.000999001	0.00772586	8.6222e-07
chr12:53665428:53666635:clu_42038_-	ATP5MC2	-	3616	36611	12:53628818_T_C	chr12	53628818	0.966553	225.032	5.28412e-08	0.276424	0.00770947	0.000999001	0.0133035	3.89487e-07
chr12:53665428:53669148:clu_42038_-	ATP5MC2	-	3628	36611	12:53628818_T_C	chr12	53628818	0.998956	273.78	7.07876e-08	0.271931	-0.00764463	0.000999001	0.0129589	4.93603e-07
chr12:54187905:54188951:clu_42050_-	SMUG1	-	3459	-44017	12:54232968_C_T	chr12	54232968	1.05492	265.617	2.54139e-08	0.287562	-0.00883309	0.000999001	0.0025414	1.16786e-06
chr12:54549985:54566974:clu_17642_+	PDE1B	+	3905	0	12:54557704_C_T	chr12	54557704	1.05048	276.514	1.8392e-12	0.418686	0.276024	0.000999001	8.29111e-07	1.26302e-06
chr12:54561637:54566974:clu_17642_+	PDE1B	+	3874	-3810	12:54557828_G_A	chr12	54557828	1.02776	326.311	7.51011e-10	0.338961	0.224633	0.000999001	0.000106075	1.40316e-06
chr12:54974607:54983994:clu_42068_-	TESPA1	-	3686	651	12:54973957_T_C	chr12	54973957	1.06954	340.004	1.75679e-13	0.447241	-0.0457891	0.000999001	2.87152e-08	2.08611e-06
chr12:54974607:54984585:clu_42068_-	TESPA1	-	3686	0	12:54977107_C_A	chr12	54977107	1.0283	263.264	4.63607e-23	0.656403	0.177283	0.000999001	1.24464e-15	1.22405e-06
chr12:54981945:54983994:clu_42068_-	TESPA1	-	3678	0	12:54983993_C_A	chr12	54983993	1.02637	237.98	2.76321e-07	0.25067	-0.0218855	0.001998	0.0182412	1.10075e-06
chr12:54984166:54984585:clu_42068_-	TESPA1	-	3676	-7026	12:54991611_C_T	chr12	54991611	1.05142	287.256	7.71975e-15	0.483129	-0.0594299	0.000999001	4.43791e-09	1.61357e-06
chr12:55698917:55700262:clu_42076_-	ITGA7	-	3434	373267	12:55325651_G_T	chr12	55325651	0.900068	89.4342	1.11622e-08	0.299893	0.234009	0.000999001	0.0443436	1.43803e-08
chr12:56116799:56117189:clu_17661_+	RPL41	+	3222	-7171	12:56109629_C_CAA	chr12	56109629	1.0542	188.774	8.90883e-12	0.398706	0.0197053	0.000999001	2.66813e-06	1.71548e-06
chr12:56116863:56117189:clu_17661_+	RPL41	+	3222	-7235	12:56109629_C_CAA	chr12	56109629	1.05502	227.123	1.1045e-10	0.365451	-0.0188807	0.000999001	1.31125e-05	2.16094e-06
chr12:56286645:56298609:clu_42123_-	CS	-	2970	915521	12:55371125_T_A	chr12	55371125	1.03226	204.569	5.18426e-07	0.24066	0.00680835	0.000999001	0.0217047	1.59751e-06
chr12:56430281:56430881:clu_42104_-	TIMELESS	-	2828	0	12:56430408_T_C	chr12	56430408	1.00903	183.526	7.65288e-10	0.338696	0.0159791	0.000999001	0.000241572	9.83927e-07
chr12:56430411:56430881:clu_42104_-	TIMELESS	-	2828	-5072	12:56435953_C_T	chr12	56435953	1.01479	192.173	2.46715e-10	0.35447	-0.0159304	0.000999001	9.00804e-05	1.03802e-06
chr12:56434231:56436329:clu_42106_-	TIMELESS	-	2828	0	12:56434451_A_G	chr12	56434451	1.00195	151.005	2.35618e-10	0.355103	-0.0170908	0.000999001	0.000151764	7.60128e-07
chr12:56434231:56449310:clu_42106_-	TIMELESS	-	2850	0	12:56434451_A_G	chr12	56434451	1.00885	117.976	3.64003e-10	0.349091	0.0344206	0.000999001	0.000923594	2.06122e-07
chr12:56522089:56539686:clu_17715_+	RBMS2	+	2745	0	12:56522830_T_C	chr12	56522830	0.90137	89.8322	1.83793e-08	0.292443	0.0388051	0.004995	0.0358171	3.58815e-08
chr12:56522089:56561995:clu_17715_+	RBMS2	+	2766	-2458	12:56519631_GA_G	chr12	56519631	0.930864	94.0174	1.85984e-08	0.292265	0.0407513	0.001998	0.0313636	4.62313e-08
chr12:56562135:56562417:clu_17715_+	RBMS2	+	2659	-42504	12:56519631_GA_G	chr12	56519631	0.919721	99.3009	1.73874e-09	0.327033	0.0447956	0.000999001	0.00780134	5.52384e-08
chr12:56571855:56580258:clu_17716_+	RBMS2	+	2625	-35257	12:56536599_G_A	chr12	56536599	0.903241	103.824	6.02969e-08	0.274399	0.0301627	0.000999001	0.0448149	7.41394e-08
chr12:56571855:56580278:clu_17716_+	RBMS2	+	2625	-35571	12:56536285_C_T	chr12	56536285	0.960547	96.3766	7.19386e-10	0.339567	0.0370107	0.000999001	0.00306493	9.56561e-08
chr12:56571855:56581399:clu_17716_+	RBMS2	+	2627	-35257	12:56536599_G_A	chr12	56536599	0.873516	102.518	2.28758e-09	0.323092	0.0315369	0.000999001	0.0122714	3.59153e-08
chr12:56571855:56586849:clu_17716_+	RBMS2	+	2643	-35257	12:56536599_G_A	chr12	56536599	0.913007	90.1396	7.59042e-09	0.305604	0.0318843	0.002997	0.0233193	3.45984e-08
chr12:56578867:56581184:clu_17716_+	RBMS2	+	2604	-59236	12:56519631_GA_G	chr12	56519631	0.882379	104.429	5.28274e-09	0.310933	0.0310007	0.001998	0.0162698	4.6365e-08
chr12:56581879:56586849:clu_17716_+	RBMS2	+	2603	-45281	12:56536599_G_A	chr12	56536599	0.916895	94.947	3.13175e-09	0.318552	0.0314414	0.000999001	0.0125024	4.47576e-08
chr12:56673065:56687998:clu_42172_-	PTGES3	-	2509	0	12:56680781_G_GT	chr12	56680781	1.02279	199.474	1.37704e-09	0.330367	0.0054043	0.000999001	0.000180988	1.69649e-06
chr12:56686917:56687998:clu_42172_-	PTGES3	-	2483	-9335	12:56697333_C_CT	chr12	56697333	1.05271	239.491	4.75027e-11	0.376788	-0.00560939	0.000999001	5.2303e-06	2.36917e-06
chr12:57475615:57475776:clu_42226_-	ARHGAP9	-	3562	0	12:57475664_C_T	chr12	57475664	0.960441	202.317	4.29028e-10	0.346805	0.0310954	0.000999001	0.000170355	9.43912e-07
chr12:57475615:57475833:clu_42226_-	ARHGAP9	-	3562	0	12:57475664_C_T	chr12	57475664	1.06969	207.798	4.58431e-09	0.313007	-0.0285064	0.000999001	0.000394347	1.84342e-06
chr12:57476651:57476871:clu_42225_-	ARHGAP9	-	3561	314	12:57476338_C_A	chr12	57476338	1.07543	206.773	1.73699e-06	0.221097	0.0487637	0.000999001	0.0436788	2.07798e-06
chr12:57532998:57533238:clu_42216_-	DCTN2	-	3652	0	12:57533008_T_G	chr12	57533008	1.01879	179.136	8.08849e-17	0.531428	0.0197659	0.000999001	3.90383e-10	1.34864e-06
chr12:57533022:57533238:clu_42216_-	DCTN2	-	3652	15	12:57533008_T_G	chr12	57533008	1.04497	183.204	6.49026e-17	0.533645	-0.0197662	0.000999001	2.60822e-10	1.35375e-06
chr12:57694926:57695543:clu_17775_+	OS9	+	3786	-67514	12:57627411_TAA_T	chr12	57627411	1.06046	195.572	5.3043e-09	0.310873	0.00763252	0.000999001	0.000591476	1.51551e-06
chr12:57694926:57695780:clu_17775_+	OS9	+	3786	-31267	12:57663659_TA_T	chr12	57663659	0.995101	234.287	8.80871e-11	0.36851	-0.0144006	0.000999001	2.54133e-05	1.35976e-06
chr12:57695677:57695780:clu_17775_+	OS9	+	3786	-32018	12:57663659_TA_T	chr12	57663659	1.02962	200.642	1.62365e-08	0.294302	0.00733031	0.000999001	0.00228698	1.02555e-06
chr12:57718376:57718993:clu_17779_+	OS9	+	3799	0	12:57718406_A_G	chr12	57718406	1.04914	219.452	2.07841e-26	0.709189	-0.0613633	0.000999001	6.26698e-19	1.75488e-06
chr12:57718421:57718993:clu_17779_+	OS9	+	3799	-16	12:57718406_A_G	chr12	57718406	1.01088	185.542	4.82352e-27	0.71824	0.0618843	0.000999001	6.5549e-18	9.37615e-07
chr12:57769678:57771094:clu_42254_-	METTL1	-	3835	0	12:57769921_G_A	chr12	57769921	0.956537	154.161	3.22303e-14	0.467007	0.0288784	0.000999001	5.73658e-07	4.38244e-07
chr12:57783283:57783615:clu_17788_+	ENSG00000257921	+	3841	39	12:57783654_C_T	chr12	57783654	1.05472	181.641	2.03717e-08	0.290896	0.00991342	0.000999001	0.00266331	1.04574e-06
chr12:57783283:57786163:clu_17788_+	TSFM	+	3845	0	12:57783654_C_T	chr12	57783654	1.02135	203.596	1.86859e-10	0.358287	-0.0207781	0.000999001	5.22099e-05	1.27429e-06
chr12:59775475:59787162:clu_17795_+	SLC16A7	+	3784	21	12:59787183_A_G	chr12	59787183	0.956465	48.9388	5.62393e-10	0.343024	0.0331963	0.001998	0.0189017	5.36027e-09
chr12:63600386:63608616:clu_42276_-	DPY19L2	-	4268	-364012	12:63972628_C_T	chr12	63972628	0.988717	297.41	1.61857e-07	0.259085	0.13473	0.000999001	0.0157683	8.04797e-07
chr12:64684894:64691470:clu_17844_+	RASSF3	+	3152	-653	12:64684242_C_T	chr12	64684242	1.00389	292.528	9.09579e-09	0.30293	0.00589781	0.000999001	0.000816408	1.57976e-06
chr12:66130975:66134052:clu_17856_+	LLPH-DT	+	4279	2967	12:66137019_G_C	chr12	66137019	0.876386	172.016	2.09956e-11	0.387574	0.275164	0.000999001	0.000635251	4.7008e-08
chr12:66161172:66169855:clu_42295_-	TMBIM4	-	4296	56835	12:66104338_T_G	chr12	66104338	1.04346	303.002	1.35398e-08	0.297017	-0.00976456	0.000999001	0.00164159	1.07221e-06
chr12:68313753:68314948:clu_42300_-	MDM1	-	4276	9514	12:68304240_C_A	chr12	68304240	0.985496	143.116	1.18868e-09	0.332462	-0.0245894	0.000999001	0.00741391	3.7128e-08
chr12:68313753:68314986:clu_42300_-	MDM1	-	4276	9514	12:68304240_C_A	chr12	68304240	0.988313	135.442	9.72905e-10	0.335304	0.0248688	0.000999001	0.00828937	2.71256e-08
chr12:68432131:68433284:clu_42304_-	LINC02384	-	4266	2039	12:68430093_T_TA	chr12	68430093	0.967819	282.278	4.52806e-10	0.346053	0.0231003	0.000999001	0.000521008	3.1554e-07
chr12:68433853:68434963:clu_42304_-	LINC02384	-	4266	-30	12:68434993_A_G	chr12	68434993	0.895382	171.601	6.15357e-09	0.308694	0.00685141	0.002997	0.0247372	2.39499e-08
chr12:68434007:68434963:clu_42304_-	LINC02384	-	4266	-30	12:68434993_A_G	chr12	68434993	0.946274	196.348	7.91533e-09	0.304986	0.018444	0.000999001	0.0102347	1.12254e-07
chr12:68435144:68442064:clu_42304_-	LINC02384	-	4283	5883	12:68429262_A_G	chr12	68429262	0.957903	186.256	2.48864e-11	0.385343	0.0352014	0.000999001	0.000441381	6.44996e-08
chr12:69936335:69952113:clu_17909_+	MYRFL	+	4883	-118280	12:69818053_TGAA_T	chr12	69818053	0.949375	142.687	2.87357e-08	0.285704	-0.036578	0.002997	0.0317802	6.56594e-08
chr12:75486158:75499813:clu_42337_-	GLIPR1-AS1	-	4310	68373	12:75417786_A_AT	chr12	75417786	0.986815	230.097	3.40972e-09	0.317318	0.138247	0.000999001	0.00103825	7.05096e-07
chr12:80781509:80810611:clu_17957_+	chr12:80781509:80810611:clu_17957_+	+	4012	0	12:80784045_G_A	chr12	80784045	0.86738	98.2552	6.06975e-34	0.800303	0.0500661	0.000999001	6.15239e-16	2.3939e-08
chr12:88111858:88115098:clu_42394_-	CEP290	-	2335	0	12:88114481_T_C	chr12	88114481	0.906374	103.59	1.01358e-08	0.301326	0.0450963	0.000999001	0.00421942	5.06574e-07
chr12:92272616:92337465:clu_42422_-	LINC02391	-	3955	-679	12:92338144_T_C	chr12	92338144	1.01031	315.012	1.45258e-23	0.664918	-0.544121	0.000999001	3.55475e-16	1.2061e-06
chr12:92335113:92337465:clu_42422_-	LINC02391	-	3792	-679	12:92338144_T_C	chr12	92338144	1.0431	377.285	1.20561e-20	0.612533	0.485968	0.000999001	1.74337e-14	1.66011e-06
chr12:92421138:92421570:clu_42426_-	CLLU1-AS1	-	3787	-11114	12:92432684_C_A	chr12	92432684	0.943439	187.142	1.29788e-07	0.262535	-0.0982893	0.000999001	0.0434517	1.64738e-07
chr12:92421173:92421570:clu_42426_-	CLLU1-AS1	-	3787	-11114	12:92432684_C_A	chr12	92432684	0.982876	202.784	3.42255e-08	0.283052	-0.314321	0.000999001	0.0110752	3.40486e-07
chr12:92421173:92433072:clu_42426_-	CLLU1-AS1	-	3792	0	12:92432684_C_A	chr12	92432684	0.960926	165.697	8.89982e-08	0.268396	-0.0994456	0.004995	0.0450103	1.06844e-07
chr12:92422636:92449991:clu_42426_-	CLLU1-AS1	-	3797	0	12:92432684_C_A	chr12	92432684	0.944062	215.305	6.18736e-08	0.274003	-0.103101	0.001998	0.0215494	2.37559e-07
chr12:92456587:92458798:clu_42426_-	chr12:92456587:92458798:clu_42426_-	-	3742	23684	12:92432904_G_A	chr12	92432904	0.88092	190.398	9.64191e-08	0.267155	-0.099514	0.002997	0.0436829	1.22356e-07
chr12:92456587:92464976:clu_42426_-	chr12:92456587:92464976:clu_42426_-	-	3754	23684	12:92432904_G_A	chr12	92432904	0.947578	196.285	1.18539e-07	0.263947	-0.1086	0.003996	0.037603	1.9004e-07
chr12:92465179:92466675:clu_42426_-	chr12:92465179:92466675:clu_42426_-	-	3747	32276	12:92432904_G_A	chr12	92432904	0.964592	196.032	2.38549e-07	0.252991	-0.102864	0.002997	0.0443082	2.88931e-07
chr12:93479472:93487497:clu_18009_+	MRPL42	+	3856	26801	12:93514298_TC_T	chr12	93514298	0.964019	208.927	1.03591e-09	0.334415	-0.00568004	0.000999001	0.0024716	1.26126e-07
chr12:93482471:93487497:clu_18009_+	MRPL42	+	3847	26801	12:93514298_TC_T	chr12	93514298	0.936078	165.346	5.57671e-11	0.374648	0.00596845	0.000999001	0.000880813	5.74144e-08
chr12:93565744:93566744:clu_42451_-	SOCS2-AS1	-	3927	773119	12:92792626_G_A	chr12	92792626	1.06175	303.646	5.34764e-07	0.240164	0.264916	0.000999001	0.0424616	6.73799e-07
chr12:93679072:93738404:clu_18013_+	CRADD	+	4218	0	12:93735793_A_T	chr12	93735793	0.938479	148.374	3.20487e-11	0.382009	0.031116	0.001998	0.00285623	8.81749e-09
chr12:94971620:95002739:clu_42471_-	NDUFA12	-	5706	0	12:95001286_CA_C	chr12	95001286	1.04754	389.739	4.32066e-07	0.243571	0.00450492	0.000999001	0.0371714	6.48236e-07
chr12:98537572:98546359:clu_18064_+	TMPO	+	4161	-25970	12:98511603_C_T	chr12	98511603	1.0481	216.303	1.87271e-07	0.256799	0.00735983	0.000999001	0.0196783	7.01547e-07
chr12:101796762:101798977:clu_42533_-	GNPTAB	-	4351	-60	12:101799037_GAATCATTGTTTTTTAA_G	chr12	101799037	0.971468	168.714	3.10102e-38	0.838828	0.0535792	0.000999001	2.42601e-23	2.25792e-07
chr12:101796762:101830559:clu_42533_-	GNPTAB	-	4385	0	12:101799037_GAATCATTGTTTTTTAA_G	chr12	101799037	1.00711	258.333	2.32688e-27	0.722652	-0.0941097	0.000999001	2.67381e-18	7.5872e-07
chr12:101799032:101830559:clu_42533_-	GNPTAB	-	4382	0	12:101813585_AT_A	chr12	101813585	1.05329	145.896	7.86675e-34	0.799177	0.0422411	0.000999001	1.70842e-20	2.21834e-07
chr12:101932110:102074408:clu_18113_+	ENSG00000257222	+	4500	36437	12:102110845_A_C	chr12	102110845	1.03632	296.311	1.08409e-27	0.727201	-0.448427	0.000999001	2.7148e-19	9.21935e-07
chr12:102046119:102050189:clu_42542_-	WASHC3	-	4224	-96219	12:102146408_T_C	chr12	102146408	0.994284	301.871	2.36069e-07	0.253156	0.0136945	0.001998	0.0186873	9.16957e-07
chr12:102068840:102074408:clu_18113_+	ENSG00000257222	+	4184	-151	12:102068690_A_C	chr12	102068690	0.995525	254.829	2.51059e-25	0.693077	0.381783	0.000999001	8.71934e-17	8.73539e-07
chr12:102182627:102195312:clu_18115_+	PARPBP	+	4183	37775	12:102233087_GT_G	chr12	102233087	1.03916	265.779	2.20002e-07	0.254266	-0.0184109	0.000999001	0.0166588	9.81476e-07
chr12:102182627:102195951:clu_18115_+	PARPBP	+	4185	0	12:102195069_C_CA	chr12	102195069	1.06534	240.399	1.48155e-09	0.329323	0.025317	0.000999001	0.00027947	1.09512e-06
chr12:102195447:102195951:clu_18115_+	PARPBP	+	4164	-56477	12:102138971_G_GC	chr12	102138971	1.12012	242.014	1.78944e-09	0.326621	-0.0235347	0.000999001	0.000247971	1.25089e-06
chr12:103302559:103401607:clu_42555_-	C12orf42	-	4802	-578343	12:103979950_G_GA	chr12	103979950	0.798256	90.6656	2.99372e-16	0.518035	-0.589162	0.000999001	0.00010904	7.29631e-10
chr12:103857243:103861118:clu_42564_-	TTC41P	-	5157	-65977	12:103927095_A_ACAGG	chr12	103927095	1.01161	435.196	1.4014e-06	0.224602	0.15921	0.001998	0.0486642	1.45359e-06
chr12:103889640:103890765:clu_42567_-	TTC41P	-	5154	-559692	12:104450457_C_T	chr12	104450457	0.929702	154.824	4.84169e-11	0.376534	0.0572674	0.000999001	0.00108801	4.21947e-08
chr12:103889640:103930504:clu_42567_-	TTC41P	-	5261	-1177	12:103931681_G_C	chr12	103931681	0.904787	129.093	6.47876e-09	0.307937	0.0226746	0.001998	0.0312763	1.68512e-08
chr12:103897131:103911318:clu_42567_-	TTC41P	-	5195	-20363	12:103931681_G_C	chr12	103931681	0.948043	147.86	1.08441e-09	0.333766	0.021241	0.000999001	0.0111665	1.92286e-08
chr12:103897131:103929882:clu_42567_-	TTC41P	-	5243	-86904	12:104016786_G_A	chr12	104016786	0.896965	108.282	3.87807e-09	0.315447	0.0308203	0.002997	0.0474785	4.35504e-09
chr12:103906307:103928333:clu_42567_-	TTC41P	-	5199	-3348	12:103931681_G_C	chr12	103931681	0.935276	87.9861	2.51456e-11	0.385207	0.0246197	0.001998	0.005622	3.10584e-09
chr12:103951630:103956631:clu_42569_-	UQCC6	-	5217	14894	12:103936737_T_C	chr12	103936737	1.04838	423.319	5.99082e-07	0.238343	-0.0719397	0.000999001	0.0255541	1.40347e-06
chr12:103956748:103957069:clu_42570_-	UQCC6	-	5215	-4	12:103957073_T_A	chr12	103957073	0.997124	302.719	2.07273e-08	0.290636	-0.0511138	0.000999001	0.00506371	5.04876e-07
chr12:103956748:103957140:clu_42570_-	UQCC6	-	5215	-3881	12:103961021_T_C	chr12	103961021	0.993946	234.271	8.50319e-10	0.337209	0.0550316	0.000999001	0.000732952	3.62137e-07
chr12:103966060:103972960:clu_18123_+	TDG	+	5277	77	12:103973037_G_A	chr12	103973037	1.01655	356.761	1.28025e-60	0.947369	0.0925617	0.000999001	5.21918e-48	1.01279e-06
chr12:103966060:103976918:clu_18123_+	TDG	+	5290	0	12:103973037_G_A	chr12	103973037	0.953765	333.073	3.30438e-33	0.79283	-0.114646	0.000999001	2.04579e-22	5.44217e-07
chr12:103966060:103979831:clu_18123_+	TDG	+	5295	-29490	12:103936571_T_C	chr12	103936571	1.04648	309.293	6.94987e-21	0.617116	-0.0188776	0.000999001	1.23422e-13	8.90838e-07
chr12:103973033:103976918:clu_18123_+	TDG	+	5283	0	12:103973037_G_A	chr12	103973037	1.09605	279.948	1.19482e-50	0.913342	0.0722848	0.000999001	1.89275e-39	9.94388e-07
chr12:103977060:103979831:clu_18123_+	TDG	+	5277	-4024	12:103973037_G_A	chr12	103973037	0.991811	386.931	1.65423e-07	0.258744	-0.0319821	0.000999001	0.0123791	1.0459e-06
chr12:103980072:103980893:clu_18124_+	TDG	+	5279	-2626	12:103977447_C_T	chr12	103977447	0.916266	222.136	1.14587e-09	0.332983	-0.014202	0.000999001	0.0021406	1.68489e-07
chr12:103980627:103980893:clu_18124_+	TDG	+	5277	-7591	12:103973037_G_A	chr12	103973037	1.02132	234.125	3.15073e-10	0.351092	0.00877668	0.000999001	0.000336142	3.65939e-07
chr12:104289040:104290993:clu_18143_+	TXNRD1	+	5672	-5873	12:104283168_C_A	chr12	104283168	0.931097	372.178	3.61285e-28	0.733616	0.0108203	0.000999001	6.90037e-19	7.08727e-07
chr12:104291104:104311290:clu_18143_+	TXNRD1	+	5761	-7937	12:104283168_C_A	chr12	104283168	1.06279	266.851	8.28627e-25	0.685045	0.0106069	0.000999001	1.17105e-16	8.01749e-07
chr12:105304460:105308582:clu_42606_-	C12orf75-AS1	-	5381	-899	12:105309481_CTT_C	chr12	105309481	0.980588	229.732	1.91884e-17	0.54573	0.0235653	0.000999001	1.13156e-08	1.41037e-07
chr12:105304460:105308629:clu_42606_-	C12orf75-AS1	-	5381	8565	12:105295887_TCAAATGGTA_T	chr12	105295887	0.985329	456.194	1.15906e-07	0.264297	-0.0451801	0.000999001	0.0117352	7.99636e-07
chr12:106874567:106878987:clu_18184_+	RIC8B	+	3945	-428151	12:106446417_C_CAA	chr12	106446417	0.97249	185.769	1.48969e-08	0.29559	0.0311088	0.001998	0.00547234	4.0689e-07
chr12:106956065:106957082:clu_18185_+	TMEM263	+	3968	0	12:106956389_G_A	chr12	106956389	0.911587	300.094	2.54697e-24	0.6773	-0.0570316	0.000999001	3.50472e-16	1.19209e-06
chr12:106956065:106967111:clu_18185_+	TMEM263	+	3986	0	12:106956389_G_A	chr12	106956389	0.948148	253.416	1.52419e-30	0.763373	0.111801	0.000999001	1.1844e-20	8.57547e-07
chr12:106957149:106967111:clu_18185_+	TMEM263	+	3980	-840	12:106956310_G_C	chr12	106956310	1.07139	219.55	2.15329e-18	0.566655	-0.04651	0.000999001	1.17652e-11	1.20803e-06
chr12:106970705:106971105:clu_18187_+	TMEM263	+	3936	-52447	12:106918259_T_A	chr12	106918259	0.934239	127.734	8.81751e-10	0.336696	0.00595838	0.000999001	0.00291652	1.11468e-07
chr12:108592397:108597970:clu_42633_-	TMEM119	-	5094	5434	12:108586964_A_G	chr12	108586964	1.06887	252.157	8.41549e-08	0.269261	-0.193546	0.000999001	0.00872292	8.74804e-07
chr12:109088512:109092507:clu_42643_-	ALKBH2	-	4320	0	12:109090213_C_A	chr12	109090213	0.993497	277.156	4.37245e-17	0.537596	-0.0602187	0.000999001	3.63047e-10	8.69474e-07
chr12:109477776:109481637:clu_18214_+	UBE3B	+	3432	360405	12:109842042_G_A	chr12	109842042	0.870475	117.848	2.26216e-08	0.289319	0.0335708	0.002997	0.0298933	6.05753e-08
chr12:109477784:109481637:clu_18214_+	UBE3B	+	3432	-235947	12:109241838_C_A	chr12	109241838	0.89798	76.728	3.31308e-09	0.317736	0.00802908	0.002997	0.0491839	3.44956e-09
chr12:109561104:109561243:clu_42647_-	MMAB	-	3219	0	12:109561200_G_A	chr12	109561200	0.94675	174.879	2.12472e-41	0.862396	0.0846033	0.000999001	1.01528e-27	6.57243e-07
chr12:109561104:109561420:clu_42647_-	MMAB	-	3219	0	12:109561200_G_A	chr12	109561200	1.04537	214.598	7.15473e-30	0.755311	-0.119046	0.000999001	1.10284e-21	1.6095e-06
chr12:109561329:109561416:clu_42647_-	MMAB	-	3219	86803	12:109474527_C_T	chr12	109474527	0.948291	115.738	1.88402e-10	0.358174	0.00790606	0.000999001	0.000854354	1.5684e-07
chr12:109561329:109561420:clu_42647_-	MMAB	-	3219	67	12:109561263_G_A	chr12	109561263	1.04393	164.325	3.61899e-46	0.891578	0.0790297	0.000999001	1.22053e-32	7.94384e-07
chr12:109561517:109561780:clu_42647_-	MMAB	-	3218	255	12:109561263_G_A	chr12	109561263	0.981801	208.424	1.78808e-11	0.389674	-0.0484892	0.000999001	9.49286e-06	1.21276e-06
chr12:109904793:109906572:clu_18233_+	TCHP	+	2901	215192	12:110121764_T_C	chr12	110121764	0.889297	57.9494	9.13648e-30	0.754011	-0.149842	0.000999001	2.16905e-11	2.8549e-09
chr12:109904826:109906572:clu_18233_+	TCHP	+	2901	215192	12:110121764_T_C	chr12	110121764	0.899708	55.5968	5.3786e-31	0.768654	0.0443359	0.000999001	9.98e-12	2.10522e-09
chr12:109905014:109906572:clu_18233_+	TCHP	+	2901	215192	12:110121764_T_C	chr12	110121764	0.850284	64.388	7.87655e-25	0.68539	0.0376425	0.000999001	3.43008e-09	3.44734e-09
chr12:109906640:109907526:clu_18233_+	TCHP	+	2897	-545	12:109906096_A_G	chr12	109906096	0.896383	69.2973	4.33982e-18	0.560056	0.0720727	0.000999001	9.62922e-07	1.26332e-08
chr12:109948846:109951167:clu_42658_-	GIT2	-	2865	-24956	12:109976123_A_C	chr12	109976123	1.03438	180.239	1.6627e-06	0.221812	-0.025347	0.000999001	0.0476661	1.77544e-06
chr12:109965574:109967458:clu_42660_-	GIT2	-	2874	723737	12:109241838_C_A	chr12	109241838	1.00503	175.572	3.68377e-07	0.24611	0.0572658	0.003996	0.0210982	1.23997e-06
chr12:109965577:109967458:clu_42660_-	GIT2	-	2874	723740	12:109241838_C_A	chr12	109241838	0.980222	150.579	2.89536e-07	0.249931	-0.0575366	0.001998	0.0214411	1.00117e-06
chr12:110396452:110403527:clu_42670_-	ANAPC7	-	2328	-47	12:110403574_G_A	chr12	110403574	0.979706	123.264	6.00965e-11	0.373648	-0.019093	0.000999001	9.52653e-05	5.645e-07
chr12:110396452:110403574:clu_42670_-	ANAPC7	-	2328	0	12:110403574_G_A	chr12	110403574	0.998766	94.118	5.00324e-11	0.376097	0.0189677	0.000999001	0.000152495	3.73532e-07
chr12:111991889:112005257:clu_42701_-	TMEM116	-	2648	-466279	12:112471536_T_C	chr12	112471536	0.921096	178.887	5.61561e-10	0.343045	0.141704	0.000999001	0.000131856	1.54678e-06
chr12:112003863:112005257:clu_42701_-	TMEM116	-	2643	-172477	12:112177734_A_G	chr12	112177734	1.0323	162.149	1.32545e-07	0.262207	-0.0753931	0.001998	0.0059469	2.13634e-06
chr12:112063052:112068880:clu_42705_-	NAA25	-	2767	170	12:112062883_A_C	chr12	112062883	0.881942	150.016	8.64422e-18	0.553472	0.0104351	0.000999001	1.99967e-09	5.03915e-07
chr12:112125618:112130511:clu_18302_+	TRAFD1	+	2892	-231508	12:111894111_C_T	chr12	111894111	1.07658	174.887	4.35081e-09	0.31377	-0.0409451	0.000999001	0.000335109	2.15468e-06
chr12:112126149:112130511:clu_18302_+	TRAFD1	+	2891	-232039	12:111894111_C_T	chr12	111894111	1.06863	184.396	1.79173e-09	0.326603	0.0418385	0.000999001	0.000112487	2.74703e-06
chr12:112908824:112911051:clu_18310_+	OAS1	+	3815	14	12:112911065_G_A	chr12	112911065	1.01571	309.276	1.06911e-25	0.698695	-0.0212104	0.000999001	3.82546e-18	1.30761e-06
chr12:112908824:112911098:clu_18310_+	OAS1	+	3815	0	12:112911065_G_A	chr12	112911065	1.0249	313.35	2.74091e-27	0.721667	0.0216785	0.000999001	8.91536e-20	1.44888e-06
chr12:112917700:112918597:clu_18311_+	OAS1	+	3814	15944	12:112934541_A_G	chr12	112934541	0.995481	169.2	1.64719e-54	0.928557	-0.632882	0.000999001	4.73468e-36	3.23725e-07
chr12:112917700:112919389:clu_18311_+	OAS1	+	3817	15152	12:112934541_A_G	chr12	112934541	0.88734	213.865	5.98296e-60	0.945577	0.83801	0.000999001	4.56148e-39	2.94422e-07
chr12:112917700:112919487:clu_18311_+	OAS1	+	3817	15054	12:112934541_A_G	chr12	112934541	0.939421	314.02	5.67715e-36	0.819544	-0.206681	0.000999001	2.69952e-25	8.62522e-07
chr12:112964408:112965744:clu_18313_+	OAS3	+	3976	0	12:112965692_G_A	chr12	112965692	1.01793	218.266	6.04059e-12	0.403687	0.0286293	0.000999001	1.05944e-05	5.67586e-07
chr12:112964408:112965897:clu_18313_+	OAS3	+	3978	0	12:112965692_G_A	chr12	112965692	1.05172	278.247	2.25799e-12	0.416125	-0.0285896	0.000999001	1.2821e-06	1.07683e-06
chr12:113818186:113823209:clu_42769_-	RBM19	-	5467	0	12:113818201_G_A	chr12	113818201	1.00518	341.103	1.28224e-15	0.502706	0.17658	0.000999001	2.2681e-08	3.5746e-07
chr12:113822646:113823209:clu_42769_-	RBM19	-	5457	4315	12:113818332_T_C	chr12	113818332	0.943719	280.509	2.57858e-16	0.519581	-0.178411	0.000999001	3.51745e-08	2.02035e-07
chr12:113924757:113927054:clu_42771_-	RBM19	-	5556	0	12:113926374_C_A	chr12	113926374	0.932853	163.984	5.21944e-14	0.461459	-0.0147495	0.000999001	7.61244e-05	1.02986e-08
chr12:116911157:116928023:clu_18364_+	FBXW8	+	4819	-1083	12:116910074_AT_A	chr12	116910074	1.11594	520.865	1.97776e-10	0.357509	-0.0979362	0.000999001	3.40146e-05	9.58375e-07
chr12:116911355:116928023:clu_18364_+	FBXW8	+	4819	56564	12:116984587_T_G	chr12	116984587	1.07326	579.522	1.45408e-09	0.32959	0.0955683	0.000999001	0.000190875	1.01449e-06
chr12:117177641:117189227:clu_42801_-	FBXO21	-	5110	-22848	12:117212075_T_A	chr12	117212075	0.990027	243.269	1.98765e-08	0.291266	0.00777929	0.001998	0.0409651	2.85849e-08
chr12:120197462:120198854:clu_42837_-	RPLP0	-	4354	0	12:120197935_TA_T	chr12	120197935	0.962756	292.76	5.63e-51	0.914747	-0.0103012	0.000999001	3.27029e-37	7.54412e-07
chr12:120198739:120198854:clu_42837_-	RPLP0	-	4353	71356	12:120127384_A_G	chr12	120127384	1.01732	385.469	3.12031e-08	0.284456	0.00878035	0.000999001	0.0020684	1.56796e-06
chr12:120446829:120454933:clu_18401_+	GATC	+	4422	-6103	12:120440727_C_T	chr12	120440727	0.998934	241.89	6.57457e-10	0.340833	0.00989543	0.000999001	0.000180947	1.01896e-06
chr12:120455030:120457076:clu_18401_+	GATC	+	4406	-13556	12:120441475_T_TC	chr12	120441475	0.984987	220.674	2.44053e-09	0.322159	0.010238	0.000999001	0.000932144	6.27261e-07
chr12:120579412:120581115:clu_42866_-	POP5	-	4349	124838	12:120454575_A_AT	chr12	120454575	0.98999	139.733	1.07135e-08	0.300503	0.00430837	0.000999001	0.00707663	2.41534e-07
chr12:120579597:120579774:clu_42866_-	POP5	-	4349	0	12:120579671_GT_G	chr12	120579671	1.03495	284.878	1.31777e-06	0.225604	-0.0144532	0.000999001	0.0428572	1.62053e-06
chr12:120737135:120737356:clu_18414_+	ACADS	+	4490	9731	12:120747087_T_G	chr12	120747087	0.986955	238.421	3.70338e-15	0.491229	-0.0630216	0.000999001	3.62652e-08	5.84984e-07
chr12:120737467:120737837:clu_18414_+	ACADS	+	4490	9250	12:120747087_T_G	chr12	120747087	0.994399	225.928	2.17848e-15	0.497003	0.0619074	0.000999001	1.90432e-08	6.75019e-07
chr12:121165437:121175388:clu_18419_+	P2RX7	+	4739	0	12:121165666_A_C	chr12	121165666	0.902863	101.01	1.76352e-13	0.447195	0.0384774	0.000999001	0.000202194	1.04023e-08
chr12:121433339:121439857:clu_42892_-	KDM2B	-	4655	18251	12:121415089_T_TC	chr12	121415089	0.982836	192.716	7.41984e-08	0.271206	0.00479669	0.000999001	0.0144939	4.75309e-07
chr12:121819895:121822490:clu_18453_+	SETD1B	+	4335	904438	12:122726928_A_T	chr12	122726928	1.03257	246.991	7.52297e-07	0.234682	0.0557125	0.000999001	0.0343696	1.2555e-06
chr12:122813419:122826422:clu_18500_+	CCDC62	+	2931	-574650	12:122238770_T_C	chr12	122238770	0.922786	133.358	2.86775e-08	0.285735	0.143531	0.000999001	0.0118156	3.02141e-07
chr12:122981266:122981571:clu_18516_+	ARL6IP4	+	2854	0	12:122981564_C_T	chr12	122981564	1.031	244.414	1.49439e-22	0.647599	0.0287249	0.000999001	2.74845e-16	2.61708e-06
chr12:122981266:122981595:clu_18516_+	ARL6IP4	+	2854	0	12:122981564_C_T	chr12	122981564	1.01363	206.712	1.1653e-16	0.527729	-0.0449084	0.000999001	1.8039e-10	1.90945e-06
chr12:122981299:122981571:clu_18516_+	ARL6IP4	+	2854	0	12:122981564_C_T	chr12	122981564	1.10803	130.463	4.18979e-28	0.73276	0.0517176	0.000999001	2.18304e-19	1.39765e-06
chr12:122981299:122981595:clu_18516_+	ARL6IP4	+	2854	70314	12:123051909_C_CT	chr12	123051909	1.05875	156.595	2.24714e-10	0.355755	-0.0341629	0.000999001	6.99791e-05	1.21573e-06
chr12:123223127:123226288:clu_42956_-	MPHOSPH9	-	2744	0	12:123226288_C_A	chr12	123226288	1.07402	186.3	3.77936e-21	0.62212	-0.0415971	0.000999001	7.92234e-15	2.50746e-06
chr12:123223127:123227463:clu_42956_-	MPHOSPH9	-	2745	-45188	12:123272651_G_GT	chr12	123272651	1.01679	233.538	1.18227e-10	0.364528	0.0527861	0.000999001	1.02851e-05	2.77761e-06
chr12:123226351:123227463:clu_42956_-	MPHOSPH9	-	2742	64	12:123226288_C_A	chr12	123226288	1.07472	189.59	1.14364e-24	0.682842	-0.0428313	0.000999001	7.4026e-18	2.36092e-06
chr12:123388693:123389433:clu_18521_+	KMT5A	+	3022	11988	12:123401421_T_A	chr12	123401421	1.05778	196.915	4.8676e-10	0.345044	-0.0140825	0.000999001	0.000123939	1.12613e-06
chr12:124354196:124354837:clu_42979_-	NCOR2	-	4498	5175	12:124349022_T_A	chr12	124349022	0.996003	605.903	1.72911e-10	0.359349	-0.0148422	0.000999001	5.11359e-05	7.92114e-07
chr12:124402546:124419957:clu_42990_-	NCOR2	-	4533	2370	12:124400177_A_G	chr12	124400177	0.936648	327.412	1.98351e-32	0.784623	0.0479189	0.000999001	5.11635e-19	1.1081e-07
chr12:124402558:124419957:clu_42990_-	NCOR2	-	4533	516	12:124402043_C_T	chr12	124402043	1.01751	477.782	2.88662e-12	0.413044	0.10892	0.000999001	2.34979e-06	6.73021e-07
chr12:124402561:124419957:clu_42990_-	NCOR2	-	4533	519	12:124402043_C_T	chr12	124402043	0.993666	529.312	6.84129e-11	0.371911	-0.107267	0.000999001	2.6964e-05	7.677e-07
chr12:124495368:124535565:clu_42992_-	NCOR2	-	4781	0	12:124533956_A_C	chr12	124533956	1.01899	466.42	5.22639e-09	0.31109	-0.0444187	0.000999001	0.00117185	6.5282e-07
chr12:124495368:124567308:clu_42992_-	NCOR2	-	4834	0	12:124533885_A_G	chr12	124533885	1.03041	352.806	7.47668e-16	0.508445	0.0925777	0.000999001	1.34301e-08	3.40698e-07
chr12:124535611:124567308:clu_42992_-	NCOR2	-	4797	0	12:124535616_G_A	chr12	124535616	0.984246	604.537	3.3631e-09	0.317518	-0.044295	0.000999001	0.000858347	6.09004e-07
chr12:124911899:124912356:clu_43005_-	UBC	-	5385	30314	12:124881586_C_T	chr12	124881586	0.913462	185.283	7.20581e-11	0.371214	0.0353502	0.000999001	0.00587532	5.38856e-09
chr12:124911899:124912812:clu_43005_-	UBC	-	5385	0	12:124911942_C_T	chr12	124911942	1.00728	555.633	6.65818e-18	0.555977	0.00889222	0.000999001	5.11229e-11	5.8638e-07
chr12:124911899:124913040:clu_43005_-	UBC	-	5386	0	12:124911942_C_T	chr12	124911942	0.950128	386.815	9.3408e-31	0.76587	-0.029503	0.000999001	8.834e-19	1.68013e-07
chr12:124911899:124913496:clu_43005_-	UBC	-	5386	-13938	12:124927434_C_T	chr12	124927434	0.877727	232.864	3.27118e-14	0.466837	-0.023674	0.000999001	4.47688e-05	1.27771e-08
chr12:124911978:124912663:clu_18562_+	chr12:124911978:124912663:clu_18562_+	+	5385	7284	12:124919947_C_T	chr12	124919947	0.991485	656.01	5.46047e-22	0.63759	0.0451588	0.000999001	7.67874e-15	7.15266e-07
chr12:124911978:124913119:clu_18562_+	chr12:124911978:124913119:clu_18562_+	+	5386	6828	12:124919947_C_T	chr12	124919947	0.991496	621.797	4.55726e-12	0.407274	0.03172	0.000999001	3.36347e-06	6.32107e-07
chr12:124912506:124913191:clu_43004_-	UBC	-	5384	-6756	12:124919947_C_T	chr12	124919947	1.07198	483.353	3.89951e-10	0.348134	-0.0133919	0.000999001	0.000112301	6.94766e-07
chr12:124912583:124913268:clu_43005_-	UBC	-	5384	-225	12:124913493_G_C	chr12	124913493	1.05872	398.738	6.48239e-26	0.70194	0.0233968	0.000999001	2.78247e-17	4.62586e-07
chr12:124912583:124913724:clu_43005_-	UBC	-	5384	0	12:124913493_G_C	chr12	124913493	0.972525	575.666	5.70612e-20	0.599307	0.00941369	0.000999001	1.38175e-12	5.65632e-07
chr12:124913092:124913321:clu_43006_-	UBC	-	5384	-172	12:124913493_G_C	chr12	124913493	1.05465	477.617	3.41689e-11	0.381162	0.0139131	0.000999001	1.89858e-05	6.01191e-07
chr12:124913267:124913496:clu_43005_-	UBC	-	5384	0	12:124913493_G_C	chr12	124913493	1.06277	466.352	7.60636e-63	0.952916	0.0626798	0.000999001	6.88045e-49	4.81126e-07
chr12:125134852:125142092:clu_18578_+	AACS	+	5839	5478	12:125147570_G_A	chr12	125147570	0.981999	548.14	7.25532e-12	0.401343	0.0229702	0.000999001	1.26389e-05	3.67874e-07
chr12:126730803:126732343:clu_43033_-	LINC00944	-	5541	1599	12:126729205_G_T	chr12	126729205	0.994131	550.973	1.69503e-09	0.327398	-0.368114	0.000999001	0.000380154	7.64054e-07
chr12:126730803:126732364:clu_43033_-	LINC00944	-	5541	0	12:126732329_G_A	chr12	126732329	0.916951	202.662	9.98295e-16	0.505377	0.396282	0.000999001	1.6691e-06	3.78734e-08
chr12:130801488:130806982:clu_43052_-	STX2	-	6735	0	12:130802262_A_G	chr12	130802262	1.00095	784.565	2.61812e-09	0.321145	0.0813062	0.000999001	0.000623863	6.02247e-07
chr12:130804543:130806982:clu_43052_-	STX2	-	6735	-14787	12:130821769_G_C	chr12	130821769	1.13474	534.031	2.14318e-09	0.32403	-0.0688227	0.000999001	0.000457398	6.21533e-07
chr12:130808704:130812310:clu_43053_-	ENSG00000256299	-	6740	-9459	12:130821769_G_C	chr12	130821769	0.910384	222.024	1.68511e-15	0.499774	0.02903	0.000999001	1.4715e-05	7.02056e-09
chr12:130808704:130812957:clu_43053_-	STX2	-	6744	0	12:130809956_T_C	chr12	130809956	0.951026	292.683	4.50454e-17	0.5373	-0.0962962	0.000999001	1.02031e-07	4.71616e-08
chr12:130812443:130812957:clu_43053_-	STX2	-	6735	0	12:130812693_G_A	chr12	130812693	0.889087	209.192	2.23521e-15	0.496724	0.0449343	0.000999001	3.00526e-05	4.42839e-09
chr12:131728428:131738917:clu_18602_+	SFSWAP	+	6038	22519	12:131761436_G_C	chr12	131761436	1.01747	421.928	2.25155e-16	0.520982	-0.0396894	0.000999001	3.94274e-09	3.6033e-07
chr12:131728428:131753123:clu_18602_+	SFSWAP	+	6083	8313	12:131761436_G_C	chr12	131761436	0.988781	379.097	2.39496e-16	0.520345	0.0397377	0.000999001	1.11212e-08	2.57349e-07
chr12:132141020:132141103:clu_43066_-	DDX51	-	6124	15253	12:132125768_T_G	chr12	132125768	1.04526	408.142	6.63205e-18	0.556015	-0.0907118	0.000999001	6.37312e-11	5.92508e-07
chr12:132141020:132141275:clu_43066_-	DDX51	-	6124	15253	12:132125768_T_G	chr12	132125768	1.00586	623.883	1.50921e-17	0.548075	0.0892285	0.000999001	1.75885e-11	1.08869e-06
chr12:132148895:132151258:clu_18609_+	NOC4L	+	6106	0	12:132150976_C_T	chr12	132150976	0.916857	335.508	2.47762e-10	0.354411	0.00645284	0.000999001	0.000797552	1.40578e-07
chr12:132582266:132582971:clu_18661_+	FBRSL1	+	4849	0	12:132582767_T_G	chr12	132582767	0.938132	270.506	3.42652e-11	0.381125	-0.0349725	0.000999001	0.000138116	2.14339e-07
chr12:132582808:132582971:clu_18661_+	FBRSL1	+	4849	-42	12:132582767_T_G	chr12	132582767	0.946904	202.223	2.22744e-10	0.355876	0.0240893	0.000999001	0.000830991	1.44295e-07
chr12:132624810:132625645:clu_43076_-	POLE	-	4687	0	12:132624866_G_C	chr12	132624866	0.862318	111.335	2.02295e-33	0.795022	0.0274059	0.000999001	1.84903e-14	6.51275e-09
chr12:132676184:132676546:clu_43093_-	POLE	-	4554	-14032	12:132690578_CT_C	chr12	132690578	1.07833	243.087	9.36812e-13	0.427032	-0.0589172	0.000999001	1.47281e-06	6.54384e-07
chr12:132676204:132676546:clu_43093_-	POLE	-	4554	-14032	12:132690578_CT_C	chr12	132690578	0.979173	282.673	1.22779e-12	0.423699	0.0586925	0.000999001	3.24607e-06	5.22149e-07
chr12:132735512:132736183:clu_43104_-	ANKLE2	-	4453	24378	12:132711135_G_A	chr12	132711135	0.929461	112.777	1.2079e-11	0.394775	0.015325	0.000999001	0.00148235	1.2372e-08
chr12:132735512:132736893:clu_43104_-	ANKLE2	-	4453	24378	12:132711135_G_A	chr12	132711135	0.994474	211.426	6.22783e-11	0.373171	-0.0224487	0.000999001	0.000144142	3.00437e-07
chr13:21301618:21330723:clu_13282_+	ENSG00000291046	+	4544	0	13:21330613_C_T	chr13	21330613	1.00229	423.609	4.40193e-11	0.377802	0.261459	0.000999001	1.93371e-05	8.17188e-07
chr13:22903562:22916962:clu_13290_+	ENSG00000262198	+	6899	-664025	13:22239538_G_A	chr13	22239538	0.942086	359.23	1.52235e-08	0.295266	0.0941147	0.001998	0.0189668	7.55713e-08
chr13:24913091:24915181:clu_29480_-	CENPJ	-	6673	154278	13:24758814_C_T	chr13	24758814	0.935715	281.586	7.21286e-13	0.430235	0.0237402	0.000999001	3.78545e-05	6.69967e-08
chr13:26221330:26221782:clu_29494_-	RNF6	-	4450	0	13:26221373_C_A	chr13	26221373	1.0786	399.902	3.83257e-11	0.379642	-0.0521275	0.000999001	5.08858e-06	1.55549e-06
chr13:27427192:27429172:clu_13332_+	GTF3A	+	4798	0	13:27427638_T_C	chr13	27427638	0.97057	382.604	1.35594e-07	0.261852	-0.00479856	0.000999001	0.0180967	5.6894e-07
chr13:27427192:27429870:clu_13332_+	GTF3A	+	4799	0	13:27427638_T_C	chr13	27427638	1.02324	330.428	8.08768e-09	0.304668	0.00882701	0.000999001	0.00253333	4.74539e-07
chr13:27435780:27437116:clu_29501_-	MTIF3	-	4773	0	13:27435783_C_G	chr13	27435783	0.944628	257.336	4.57548e-27	0.718562	0.0137164	0.000999001	1.87479e-15	1.555e-07
chr13:27648453:27650042:clu_13339_+	POLR1D	+	4660	79	13:27650121_A_G	chr13	27650121	1.00355	402.125	3.59849e-08	0.28229	0.0118217	0.000999001	0.00513731	7.26241e-07
chr13:27648453:27665686:clu_13339_+	POLR1D	+	4698	0	13:27650121_A_G	chr13	27650121	1.05408	344.156	6.63746e-07	0.236697	-0.0107551	0.001998	0.0442305	7.83992e-07
chr13:32380145:32383039:clu_13385_+	BRCA2	+	4185	643	13:32383682_G_A	chr13	32383682	1.07428	228.595	2.53888e-11	0.38508	0.035484	0.000999001	2.14237e-05	6.55436e-07
chr13:32380145:32394689:clu_13385_+	BRCA2	+	4194	0	13:32388121_CT_C	chr13	32388121	1.0889	305.65	2.00063e-08	0.291168	-0.0705991	0.000999001	0.0016372	1.36005e-06
chr13:32383129:32394689:clu_13385_+	BRCA2	+	4186	0	13:32383682_G_A	chr13	32383682	0.998754	287.478	9.32462e-14	0.454706	0.0419725	0.000999001	1.89766e-07	8.04812e-07
chr13:36335832:36346225:clu_29570_-	SPART	-	4750	-18784	13:36365009_T_G	chr13	36365009	0.961924	356.988	1.43025e-07	0.26102	0.149261	0.001998	0.016497	6.78274e-07
chr13:38050881:38061396:clu_29584_-	LINC00571	-	5013	253899	13:37796983_G_A	chr13	37796983	0.997212	203.658	3.88939e-08	0.281107	0.300855	0.001998	0.00939246	4.58708e-07
chr13:40749281:40752273:clu_29597_-	MRPS31	-	4708	-17110	13:40769383_T_C	chr13	40769383	1.03473	260.89	2.70374e-07	0.251014	0.00702886	0.002997	0.0379436	4.0677e-07
chr13:41887361:41907586:clu_29621_-	VWA8	-	4672	0	13:41888026_T_G	chr13	41888026	0.957502	173.22	1.12016e-07	0.264828	0.0141957	0.000999001	0.0454368	1.31753e-07
chr13:42888502:42889211:clu_29628_-	EPSTI1	-	4839	-31	13:42889242_C_T	chr13	42889242	1.00406	320.721	1.99816e-14	0.472454	-0.0285299	0.000999001	5.42573e-08	7.46355e-07
chr13:42888502:42895009:clu_29628_-	EPSTI1	-	4861	0	13:42889242_C_T	chr13	42889242	1.08113	334.406	2.49863e-10	0.354295	0.0519149	0.000999001	5.01021e-05	1.10519e-06
chr13:42888502:42900310:clu_29628_-	EPSTI1	-	4896	0	13:42889995_C_T	chr13	42889995	1.01987	300.387	8.15068e-25	0.685157	0.0094209	0.000999001	1.72624e-16	7.46412e-07
chr13:42889242:42895009:clu_29628_-	EPSTI1	-	4861	0	13:42892013_C_T	chr13	42892013	1.02575	316.611	3.4953e-17	0.539822	-0.0264525	0.000999001	1.92812e-10	8.60544e-07
chr13:45028003:45029239:clu_13496_+	GPALPP1	+	3529	-8780	13:45019224_T_C	chr13	45019224	0.988948	236.102	2.66753e-16	0.51923	-0.213544	0.000999001	1.45e-08	3.30707e-07
chr13:45028003:45033236:clu_13496_+	GPALPP1	+	3539	-8780	13:45019224_T_C	chr13	45019224	0.896603	180.954	4.59161e-14	0.462939	0.19549	0.000999001	5.42538e-06	1.11745e-07
chr13:45379069:45382966:clu_13507_+	TPT1-AS1	+	3710	2	13:45382968_TC_T	chr13	45382968	1.02108	272.921	2.60192e-07	0.25162	-0.120854	0.002997	0.0298959	5.47085e-07
chr13:45383169:45383760:clu_13503_+	TPT1-AS1	+	3710	0	13:45383173_AG_A	chr13	45383173	0.909348	150.562	1.98743e-55	0.931765	0.0783735	0.000999001	1.96147e-31	6.83521e-08
chr13:45383169:45389735:clu_13503_+	TPT1-AS1	+	3714	0	13:45383173_AG_A	chr13	45383173	1.00296	110.846	1.26673e-34	0.806974	0.051637	0.000999001	5.40806e-18	4.71462e-08
chr13:45383235:45383760:clu_13503_+	TPT1-AS1	+	3710	-62	13:45383173_AG_A	chr13	45383173	1.11607	323.992	1.86541e-13	0.446528	-0.0702953	0.000999001	4.1203e-08	1.64958e-06
chr13:45383235:45389735:clu_13503_+	TPT1-AS1	+	3714	0	13:45384462_T_C	chr13	45384462	0.973422	370.269	1.48714e-11	0.392076	-0.0483443	0.000999001	6.80592e-06	1.03114e-06
chr13:45496312:45503247:clu_13508_+	COG3	+	3872	150612	13:45653859_C_T	chr13	45653859	0.884233	72.5639	6.20353e-13	0.432074	0.0138304	0.000999001	0.00493441	2.48862e-10
chr13:45681491:45682302:clu_29653_-	LINC01055	-	4288	-116	13:45682418_C_A	chr13	45682418	1.06444	369.922	7.15945e-21	0.61687	0.0630955	0.000999001	1.40548e-14	1.45644e-06
chr13:45681491:45685064:clu_29653_-	LINC01055	-	4296	0	13:45682418_C_A	chr13	45682418	1.14431	279.006	8.71934e-27	0.714606	-0.0599738	0.000999001	9.99388e-20	1.31633e-06
chr13:45682419:45685064:clu_29653_-	LINC01055	-	4295	0	13:45683043_T_G	chr13	45683043	1.01249	256.132	1.01436e-07	0.266368	0.0229518	0.000999001	0.0143333	5.98962e-07
chr13:46045513:46051932:clu_29660_-	ZC3H13	-	4403	105304	13:45940210_C_T	chr13	45940210	1.02585	313.641	3.41537e-09	0.317294	-0.0318504	0.000999001	0.000618441	9.54332e-07
chr13:46045513:46052404:clu_29660_-	ZC3H13	-	4403	28055	13:46017459_G_A	chr13	46017459	1.01277	350.452	5.98867e-08	0.274504	0.0498405	0.000999001	0.00576475	9.9833e-07
chr13:46045516:46051932:clu_29660_-	ZC3H13	-	4403	-12759	13:46064691_G_A	chr13	46064691	1.06697	304.551	3.61036e-13	0.43863	-0.0630763	0.000999001	2.19757e-07	1.10512e-06
chr13:46045516:46052404:clu_29660_-	ZC3H13	-	4403	-12287	13:46064691_G_A	chr13	46064691	1.08549	330.011	6.42846e-11	0.372746	0.0758129	0.000999001	1.3977e-05	1.19404e-06
chr13:46045516:46052698:clu_29660_-	ZC3H13	-	4405	105307	13:45940210_C_T	chr13	45940210	1.0645	365.054	2.87453e-08	0.285699	0.0357061	0.000999001	0.00206239	1.42056e-06
chr13:46051989:46052404:clu_29660_-	ZC3H13	-	4380	111780	13:45940210_C_T	chr13	45940210	0.984391	361.048	3.98363e-12	0.40898	-0.051889	0.000999001	1.8126e-06	1.17538e-06
chr13:48427605:48427659:clu_29687_-	LPAR6	-	3918	381887	13:48045719_C_T	chr13	48045719	1.06659	190.881	3.59253e-07	0.246509	0.188766	0.001998	0.0251088	9.42919e-07
chr13:49461162:49464021:clu_13538_+	SETDB2	+	3701	7592	13:49471613_C_T	chr13	49471613	1.00637	229.93	4.10522e-09	0.314618	-0.060548	0.000999001	0.000512401	1.45787e-06
chr13:49461162:49467864:clu_13538_+	SETDB2	+	3708	3749	13:49471613_C_T	chr13	49471613	1.04018	227.143	2.99715e-10	0.351784	0.112279	0.000999001	6.71893e-05	1.28528e-06
chr13:49464056:49467864:clu_13538_+	SETDB2	+	3703	-19352	13:49444704_CA_C	chr13	49444704	1.01929	254.071	2.84142e-08	0.285874	-0.0517066	0.000999001	0.00173794	1.9136e-06
chr13:49496095:49513059:clu_13539_+	PHF11	+	3798	0	13:49500616_G_A	chr13	49500616	1.02008	196.596	2.09951e-11	0.387574	0.0159859	0.000999001	1.31522e-05	1.00889e-06
chr13:49668358:49692215:clu_13558_+	chr13:49668358:49692215:clu_13558_+	+	3833	84976	13:49777191_C_A	chr13	49777191	0.92512	182.115	6.94269e-11	0.371713	0.221136	0.000999001	0.00017026	3.40394e-07
chr13:49668358:49796536:clu_13558_+	chr13:49668358:49796536:clu_13558_+	+	4093	0	13:49777191_C_A	chr13	49777191	1.01663	145.231	2.87782e-11	0.38343	-0.259713	0.000999001	0.000145951	2.13475e-07
chr13:50075653:50080658:clu_29718_-	DLEU2	-	3895	-911379	13:50992037_C_G	chr13	50992037	0.914941	139.517	8.01654e-09	0.304798	0.00644756	0.001998	0.0146978	7.27578e-08
chr13:51751415:51755358:clu_13575_+	WDFY2	+	2809	-5612	13:51745804_T_C	chr13	51745804	1.01578	185.066	8.43861e-08	0.269219	-0.0557906	0.000999001	0.00829683	1.02024e-06
chr13:52023779:52024006:clu_13580_+	ALG11	+	2877	136010	13:52160016_T_A	chr13	52160016	1.02814	191.532	1.91082e-09	0.32568	-0.0137221	0.000999001	0.000457549	9.9256e-07
chr13:52136902:52141020:clu_29733_-	NEK3	-	2860	-18996	13:52160016_T_A	chr13	52160016	0.972648	156.68	1.65169e-15	0.499989	0.0948882	0.000999001	5.60328e-08	4.66134e-07
chr13:52136902:52143916:clu_29733_-	NEK3	-	2864	0	13:52140701_C_A	chr13	52140701	0.95104	177.008	5.07746e-24	0.672449	-0.212901	0.000999001	2.58905e-14	4.9496e-07
chr13:52141069:52143915:clu_29733_-	NEK3	-	2848	-15156	13:52159071_C_G	chr13	52159071	1.1067	191.856	1.26231e-38	0.84194	0.22551	0.000999001	2.04822e-29	1.61734e-06
chr13:52141069:52143916:clu_29733_-	NEK3	-	2848	-15155	13:52159071_C_G	chr13	52159071	0.968204	142.008	4.86203e-20	0.600689	-0.106949	0.000999001	1.09568e-10	2.82165e-07
chr13:75549670:75549976:clu_13616_+	UCHL3	+	4447	39	13:75550015_C_T	chr13	75550015	1.06564	249.599	2.04885e-14	0.47217	0.0243311	0.000999001	3.18386e-08	9.95053e-07
chr13:79412907:79415262:clu_13640_+	RBM26-AS1	+	3800	94428	13:79509690_T_G	chr13	79509690	1.04699	174.897	8.61137e-08	0.268905	-0.0188741	0.000999001	0.0138775	5.60808e-07
chr13:95895304:95898441:clu_29844_-	UGGT2	-	4542	-92250	13:95990691_A_T	chr13	95990691	0.927011	83.7588	3.03889e-12	0.412397	0.0388092	0.000999001	0.00183523	3.92738e-09
chr13:95929160:95936924:clu_29847_-	UGGT2	-	4462	489063	13:95440098_G_C	chr13	95440098	0.922279	75.7796	7.88795e-10	0.338269	0.0782571	0.000999001	0.0328061	2.14705e-09
chr13:99606757:99657893:clu_13686_+	CLYBL	+	4893	0	13:99657855_A_C	chr13	99657855	0.955078	193.161	1.53595e-10	0.360967	0.134534	0.000999001	0.00106253	8.54896e-08
chr13:100543009:100583825:clu_29880_-	ENSG00000224356	-	5081	0	13:100544596_C_T	chr13	100544596	0.946843	204.749	3.45036e-09	0.317146	-0.00942923	0.000999001	0.00763436	8.17109e-08
chr13:100583997:100586685:clu_29881_-	GGACT	-	5004	0	13:100586468_G_T	chr13	100586468	0.980782	249.249	3.14666e-11	0.382252	0.0964201	0.000999001	0.000110423	2.36086e-07
chr13:100583997:100588600:clu_29881_-	GGACT	-	5007	0	13:100587338_T_C	chr13	100587338	0.918304	416.903	1.31038e-09	0.331074	-0.239651	0.000999001	0.000726199	4.5473e-07
chr13:102838739:102839551:clu_13710_+	BIVM	+	5182	0	13:102839526_A_G	chr13	102839526	0.974386	280.303	9.88635e-08	0.266767	-0.0294774	0.001998	0.0219231	3.42079e-07
chr13:102846354:102852125:clu_13705_+	ERCC5	+	5183	871439	13:103723564_G_A	chr13	103723564	0.917125	120.97	1.09468e-08	0.300183	0.0137758	0.000999001	0.0496216	1.11298e-08
chr13:110894202:110894285:clu_29917_-	ANKRD10	-	5491	9807	13:110884396_T_C	chr13	110884396	1.05615	616.667	5.98706e-15	0.485946	-0.0221614	0.000999001	3.76132e-09	9.25765e-07
chr13:110894393:110906033:clu_29917_-	ANKRD10	-	5525	5286	13:110889108_C_CTT	chr13	110889108	0.99811	517.978	6.82737e-08	0.272488	-0.00585367	0.001998	0.0105057	5.5751e-07
chr13:110905233:110906033:clu_29917_-	ANKRD10	-	5486	27208	13:110878026_G_A	chr13	110878026	1.0804	321.838	8.54504e-09	0.303855	0.00514954	0.000999001	0.0054388	2.06047e-07
chr13:112875941:112881816:clu_13753_+	ATP11A	+	5710	0	13:112880593_T_C	chr13	112880593	1.01184	327.171	1.6379e-07	0.258899	0.0842428	0.001998	0.0452965	1.90748e-07
chr13:112875941:112881876:clu_13753_+	ATP11A	+	5710	0	13:112881635_G_C	chr13	112881635	1.06397	479.277	1.06616e-09	0.334007	0.075561	0.000999001	0.000275461	6.8023e-07
chr13:113636700:113640120:clu_13776_+	TFDP1	+	5243	-54092	13:113582609_C_T	chr13	113582609	1.13028	297.28	1.00302e-08	0.301481	-0.0109795	0.000999001	0.00188671	6.82224e-07
chr13:113815989:113826191:clu_13790_+	GAS6-AS1	+	4858	0	13:113816264_G_A	chr13	113816264	0.983462	158.397	4.715e-10	0.345489	-0.0191569	0.000999001	0.00332052	5.10468e-08
chr13:113815989:113833492:clu_13790_+	GAS6-AS1	+	4858	-1934	13:113814056_A_G	chr13	113814056	0.960389	114.513	2.25264e-09	0.323313	0.0187506	0.001998	0.0163283	2.03299e-08
chr13:113833549:113834390:clu_13790_+	GAS6-AS1	+	4813	-13928	13:113819622_C_T	chr13	113819622	0.949673	128.033	2.12039e-09	0.324184	0.0186177	0.001998	0.0143333	2.35008e-08
chr13:113833549:113838077:clu_13790_+	GAS6-AS1	+	4813	-13928	13:113819622_C_T	chr13	113819622	1.00166	153.161	2.11503e-10	0.356588	0.0195062	0.000999001	0.00181002	5.95574e-08
chr13:113833579:113833830:clu_13790_+	GAS6-AS1	+	4813	-13958	13:113819622_C_T	chr13	113819622	0.926262	154.246	4.4532e-09	0.313431	0.0182795	0.002997	0.0170548	3.36166e-08
chr13:113833579:113834558:clu_13790_+	GAS6-AS1	+	4813	-13958	13:113819622_C_T	chr13	113819622	0.916833	138.293	8.70491e-09	0.30358	0.0179143	0.000999001	0.0301161	2.3637e-08
chr13:113833579:113851928:clu_13790_+	GAS6-AS1	+	4813	-13958	13:113819622_C_T	chr13	113819622	0.907938	171.075	9.30849e-09	0.302588	0.0180655	0.001998	0.0192504	5.29946e-08
chr13:113833620:113833733:clu_13790_+	GAS6-AS1	+	4813	-13999	13:113819622_C_T	chr13	113819622	0.917306	161.221	2.88599e-09	0.319736	0.0188561	0.000999001	0.012961	3.53931e-08
chr13:113833732:113833830:clu_13790_+	GAS6-AS1	+	4813	-17917	13:113815816_A_G	chr13	113815816	0.916375	153.131	2.63448e-08	0.287019	0.0186125	0.001998	0.0432164	3.49312e-08
chr13:113833745:113833897:clu_13790_+	GAS6-AS1	+	4813	-14124	13:113819622_C_T	chr13	113819622	0.970181	163.068	5.71989e-09	0.309767	0.018141	0.000999001	0.0141184	5.39782e-08
chr13:113838247:113839271:clu_13790_+	GAS6-AS1	+	4802	-18626	13:113819622_C_T	chr13	113819622	0.927349	131.63	1.52312e-09	0.328928	0.0240596	0.001998	0.0131985	2.04522e-08
chr13:113838247:113839533:clu_13790_+	GAS6-AS1	+	4802	-18626	13:113819622_C_T	chr13	113819622	0.913414	192.636	2.75827e-08	0.286324	0.0174175	0.001998	0.0362171	4.97562e-08
chr13:113838247:113841298:clu_13790_+	GAS6-AS1	+	4802	-18626	13:113819622_C_T	chr13	113819622	0.953564	143.214	2.26593e-08	0.289294	0.0176864	0.001998	0.0395217	3.55885e-08
chr13:113838344:113839084:clu_13790_+	GAS6-AS1	+	4802	-18723	13:113819622_C_T	chr13	113819622	0.930591	184.884	3.84677e-10	0.348323	0.0201265	0.000999001	0.00232537	7.04473e-08
chr13:113839290:113839439:clu_13790_+	chr13:113839290:113839439:clu_13790_+	+	4800	-19669	13:113819622_C_T	chr13	113819622	0.965377	143.98	3.19989e-08	0.284073	0.0176391	0.001998	0.0467961	3.62374e-08
chr13:113839364:113839439:clu_13790_+	chr13:113839364:113839439:clu_13790_+	+	4799	5008	13:113844447_T_C	chr13	113844447	0.964894	227.543	1.52718e-20	0.61055	0.123052	0.000999001	3.20855e-11	2.28506e-07
chr13:113839364:113839533:clu_13790_+	chr13:113839364:113839533:clu_13790_+	+	4799	-19743	13:113819622_C_T	chr13	113819622	0.902898	184.98	9.60627e-09	0.302121	0.0181536	0.000999001	0.0189446	5.57336e-08
chr13:113839388:113841298:clu_13790_+	chr13:113839388:113841298:clu_13790_+	+	4799	-19767	13:113819622_C_T	chr13	113819622	0.934098	134.094	6.26662e-10	0.341507	0.0191273	0.000999001	0.00696531	2.5812e-08
chr13:113839388:113842369:clu_13790_+	chr13:113839388:113842369:clu_13790_+	+	4799	-14449	13:113824940_C_T	chr13	113824940	0.975614	130.083	3.03476e-08	0.284877	-0.0167288	0.001998	0.0439879	3.86812e-08
chr13:113839438:113839533:clu_13790_+	chr13:113839438:113839533:clu_13790_+	+	4799	-19817	13:113819622_C_T	chr13	113819622	0.919952	142.997	2.53666e-08	0.28759	0.0183272	0.000999001	0.0442305	3.2092e-08
chr13:113841421:113842341:clu_13790_+	chr13:113841421:113842341:clu_13790_+	+	4793	-21800	13:113819622_C_T	chr13	113819622	0.891557	165.031	1.99599e-09	0.325053	0.018532	0.000999001	0.0115702	3.13717e-08
chr13:113841421:113842369:clu_13790_+	chr13:113841421:113842369:clu_13790_+	+	4793	-27247	13:113814175_G_A	chr13	113814175	0.985377	138.189	1.40774e-08	0.296435	0.0226637	0.003996	0.0253026	4.88371e-08
chr13:114263014:114265150:clu_13811_+	CDC16	+	3515	0	13:114263687_G_A	chr13	114263687	1.06697	170.227	1.28857e-13	0.450906	0.0308118	0.000999001	1.76794e-07	1.15072e-06
chr13:114265240:114272184:clu_13811_+	CDC16	+	3513	-23627	13:114241614_A_G	chr13	114241614	1.10272	194.838	5.8307e-10	0.342518	-0.0265796	0.000999001	6.65479e-05	1.86236e-06
chr13:114291792:114301731:clu_13814_+	UPF3A	+	3454	0	13:114298948_G_A	chr13	114298948	0.938301	155.401	1.65866e-18	0.569087	0.0623429	0.000999001	4.83902e-10	4.61497e-07
chr13:114299000:114301731:clu_13814_+	UPF3A	+	3428	-53	13:114298948_G_A	chr13	114298948	1.00909	169.653	2.90185e-08	0.285556	-0.0457883	0.000999001	0.00365512	1.0596e-06
chr14:20345087:20345394:clu_54988_+	PARP2	+	5367	0	14:20345130_G_A	chr14	20345130	0.946521	498.815	2.14261e-79	0.979431	-0.486451	0.000999001	6.47215e-56	1.73251e-07
chr14:20345126:20345394:clu_54988_+	PARP2	+	5367	0	14:20345130_G_A	chr14	20345130	0.951354	435.467	1.06191e-79	0.979743	0.486378	0.000999001	1.41478e-55	1.70334e-07
chr14:20408463:20413371:clu_26518_-	TEP1	-	5426	0	14:20413368_T_C	chr14	20413368	0.974598	411.789	9.10231e-25	0.684404	-0.27644	0.000999001	4.45524e-14	1.09039e-07
chr14:20408463:20413405:clu_26518_-	TEP1	-	5426	0	14:20413368_T_C	chr14	20413368	0.985337	375.643	1.11445e-24	0.683019	0.271004	0.000999001	7.35023e-14	9.87834e-08
chr14:20449301:20451974:clu_26522_-	OSGEP	-	5439	8801	14:20440501_G_C	chr14	20440501	0.972342	361.55	3.02417e-11	0.382776	-0.0101591	0.000999001	0.00022644	1.02835e-07
chr14:21230366:21230958:clu_26535_-	HNRNPC	-	6198	-28449	14:21259407_A_T	chr14	21259407	1.02678	778.186	1.8887e-07	0.256665	-0.0153278	0.000999001	0.0186353	6.71973e-07
chr14:21230366:21230997:clu_26535_-	HNRNPC	-	6199	-28410	14:21259407_A_T	chr14	21259407	0.981213	651.913	1.51628e-07	0.260107	0.0153438	0.000999001	0.0218478	4.701e-07
chr14:22775519:22775833:clu_26575_-	SLC7A7	-	5176	-37998	14:22813831_C_A	chr14	22813831	1.0053	270.266	1.66668e-09	0.327639	0.0140131	0.000999001	0.00211713	1.87713e-07
chr14:22829948:22830050:clu_55037_+	MRPL52	+	5145	-23	14:22829926_T_G	chr14	22829926	1.09684	446.477	2.25796e-07	0.253857	-0.00679127	0.001998	0.0133707	1.16417e-06
chr14:22905221:22905336:clu_26582_-	RBM23	-	4855	-60788	14:22966124_T_C	chr14	22966124	1.00679	425.466	1.27905e-07	0.262763	-0.00857892	0.000999001	0.0146964	6.69074e-07
chr14:22905246:22905336:clu_26582_-	RBM23	-	4855	-60788	14:22966124_T_C	chr14	22966124	1.00555	553.259	7.96412e-08	0.270113	0.00881498	0.000999001	0.00771152	8.67114e-07
chr14:22905453:22905606:clu_26583_-	RBM23	-	4854	-47	14:22905653_T_C	chr14	22905653	1.06	433.386	2.92887e-13	0.441144	0.0380248	0.000999001	2.0751e-07	8.469e-07
chr14:22905453:22906195:clu_26583_-	RBM23	-	4854	-12181	14:22918376_G_A	chr14	22918376	1.01819	402.302	9.54755e-23	0.650995	-0.0765536	0.000999001	6.18108e-15	6.47511e-07
chr14:22905659:22906195:clu_26583_-	RBM23	-	4854	-12181	14:22918376_G_A	chr14	22918376	1.03159	418.952	3.5119e-13	0.438963	0.0389986	0.000999001	3.64666e-07	7.45369e-07
chr14:23470977:23475171:clu_55070_+	NGDN	+	4368	-99	14:23470879_C_CA	chr14	23470879	1.00578	167.644	6.31274e-12	0.403124	-0.0122497	0.000999001	0.000243192	4.76824e-08
chr14:23471143:23475171:clu_55070_+	NGDN	+	4368	-265	14:23470879_C_CA	chr14	23470879	0.961896	164.315	9.70363e-13	0.426599	0.00915845	0.000999001	0.000124229	3.27683e-08
chr14:23567319:23567597:clu_26639_-	AP1G2	-	4430	4438	14:23562882_G_C	chr14	23562882	0.997016	375.706	4.56287e-11	0.377324	0.0427176	0.000999001	3.67709e-05	5.66291e-07
chr14:23953916:23955035:clu_55079_+	DHRS4	+	4423	79091	14:24034126_C_A	chr14	24034126	1.06643	482.247	1.40826e-13	0.449858	-0.120595	0.000999001	3.37024e-08	1.42147e-06
chr14:23960003:23965762:clu_55080_+	DHRS4	+	4469	42971	14:24008733_A_G	chr14	24008733	1.0626	603.81	2.22007e-10	0.355922	-0.0316495	0.000999001	1.51384e-05	1.80445e-06
chr14:23960003:23966283:clu_55080_+	DHRS4	+	4471	42450	14:24008733_A_G	chr14	24008733	0.950888	189.358	3.7956e-32	0.781572	0.0154234	0.000999001	5.1384e-17	4.8647e-08
chr14:23960003:23967211:clu_55080_+	DHRS4	+	4472	41522	14:24008733_A_G	chr14	24008733	0.950896	241.024	6.70694e-10	0.340553	0.0192874	0.000999001	0.00190116	1.20273e-07
chr14:23965983:23966283:clu_55080_+	DHRS4	+	4468	42450	14:24008733_A_G	chr14	24008733	1.0455	425.376	3.41082e-08	0.283104	-0.0332559	0.000999001	0.00332037	1.01558e-06
chr14:23967455:24004582:clu_55084_+	DHRS4L2	+	4532	0	14:23989002_A_T	chr14	23989002	1.04432	400.192	2.89515e-13	0.441283	0.0192943	0.000999001	1.51668e-07	1.08788e-06
chr14:23967455:24049530:clu_55084_+	ENSG00000291039	+	4610	0	14:23969942_C_T	chr14	23969942	0.966098	401.126	3.94026e-07	0.245039	0.015137	0.000999001	0.0357386	6.33927e-07
chr14:23989075:23990182:clu_55079_+	DHRS4L2	+	4489	43944	14:24034126_C_A	chr14	24034126	1.08272	424.603	3.69951e-13	0.438336	0.118475	0.000999001	8.0294e-08	1.47565e-06
chr14:23990359:23995032:clu_55080_+	DHRS4L2	+	4493	39094	14:24034126_C_A	chr14	24034126	1.03322	395.905	7.2108e-19	0.576761	0.0432838	0.000999001	3.15253e-12	9.81773e-07
chr14:23995133:24000863:clu_55080_+	DHRS4L2	+	4500	0	14:23995305_T_A	chr14	23995305	1.03772	397.952	3.20626e-18	0.562918	-0.0230088	0.000999001	1.14238e-11	9.62373e-07
chr14:23995133:24001384:clu_55080_+	DHRS4L2	+	4500	22561	14:24023945_G_C	chr14	24023945	1.00625	294.048	6.81092e-23	0.653534	0.00996865	0.000999001	5.37136e-14	3.96317e-07
chr14:23995133:24004337:clu_55080_+	DHRS4L2	+	4503	-1450	14:23993684_G_A	chr14	23993684	1.02065	328.364	2.31527e-31	0.772842	0.0536446	0.000999001	7.86848e-22	6.70243e-07
chr14:24000933:24001033:clu_55080_+	DHRS4L2	+	4497	0	14:24000971_C_A	chr14	24000971	1.11766	324.533	7.50951e-20	0.596925	-0.0262266	0.000999001	2.6806e-13	1.04105e-06
chr14:24001084:24001384:clu_55080_+	DHRS4L2	+	4497	-5578	14:23995507_C_G	chr14	23995507	1.08316	352.224	7.01132e-28	0.729764	-0.032526	0.000999001	2.64676e-20	1.05796e-06
chr14:24001517:24004337:clu_55080_+	DHRS4L2	+	4500	-6011	14:23995507_C_G	chr14	23995507	1.03615	293.682	1.03908e-23	0.667337	-0.0278135	0.000999001	2.42147e-15	6.06733e-07
chr14:24048811:24049285:clu_55080_+	DHRS4L1	+	4540	-11945	14:24036867_T_C	chr14	24036867	1.04693	243.13	4.99537e-20	0.600456	0.0110364	0.000999001	1.63973e-11	3.17547e-07
chr14:24099720:24099995:clu_55106_+	PCK2	+	4581	214	14:24100209_A_G	chr14	24100209	0.983575	331.133	6.90978e-17	0.533015	-0.0301606	0.000999001	1.39174e-09	5.0655e-07
chr14:24099720:24102753:clu_55106_+	PCK2	+	4585	0	14:24100209_A_G	chr14	24100209	0.997534	243.549	7.37213e-41	0.85863	0.0392494	0.000999001	1.75258e-26	2.60411e-07
chr14:24100213:24102753:clu_55106_+	PCK2	+	4584	-5	14:24100209_A_G	chr14	24100209	0.990154	331.255	8.92505e-17	0.530434	-0.0385979	0.000999001	1.20129e-09	5.83889e-07
chr14:24182403:24182792:clu_26661_-	IPO4	-	4626	0	14:24182418_CAG_C	chr14	24182418	0.956999	216.172	3.13492e-22	0.64191	-0.0717039	0.000999001	4.79579e-12	1.71329e-07
chr14:24182423:24182792:clu_26661_-	IPO4	-	4626	4	14:24182418_CAG_C	chr14	24182418	0.968489	115.086	3.05402e-13	0.440642	0.0494329	0.000999001	0.000222546	1.04476e-08
chr14:24185312:24185459:clu_26669_-	IPO4	-	4640	14823	14:24170490_C_T	chr14	24170490	0.948146	252.693	7.27316e-09	0.306234	-0.00558602	0.000999001	0.00450346	2.7362e-07
chr14:24185350:24185459:clu_26669_-	IPO4	-	4640	14861	14:24170490_C_T	chr14	24170490	1.00804	244.062	2.01873e-09	0.324891	0.00449915	0.000999001	0.00157772	3.05366e-07
chr14:24233340:24235737:clu_55138_+	GMPR2	+	4647	0	14:24233583_C_T	chr14	24233583	0.9409	206.677	1.02816e-15	0.505063	0.0128277	0.000999001	2.3721e-07	1.41038e-07
chr14:24270947:24271113:clu_26697_-	RABGGTA	-	4686	0	14:24270961_C_A	chr14	24270961	0.939045	259.754	1.66314e-18	0.569062	0.0213956	0.000999001	6.3074e-10	2.6879e-07
chr14:24270998:24271113:clu_26697_-	RABGGTA	-	4686	38	14:24270961_C_A	chr14	24270961	0.955952	231.796	1.54318e-18	0.569757	-0.0214246	0.000999001	1.66301e-09	1.66597e-07
chr14:24271310:24298614:clu_55142_+	ENSG00000286825	+	4821	0	14:24292599_A_C	chr14	24292599	0.989402	410.864	1.6699e-08	0.293881	0.0559869	0.000999001	0.00279695	7.38468e-07
chr14:24430119:24430714:clu_55157_+	KHNYN	+	5043	4234	14:24434948_A_G	chr14	24434948	1.0136	431.782	5.31914e-09	0.310832	-0.0427602	0.000999001	0.000646057	1.1459e-06
chr14:24430167:24430714:clu_55157_+	KHNYN	+	5043	-7521	14:24422647_G_A	chr14	24422647	0.968076	251.17	3.48261e-19	0.583355	0.031678	0.000999001	9.22025e-11	3.57731e-07
chr14:24433032:24434100:clu_55158_+	KHNYN	+	5043	0	14:24434078_G_A	chr14	24434078	0.917737	184.598	1.85553e-20	0.608909	0.0161841	0.000999001	3.95031e-10	1.03795e-07
chr14:24433032:24436072:clu_55158_+	KHNYN	+	5047	-395	14:24432638_G_A	chr14	24432638	0.968321	302.1	1.62073e-12	0.420259	-0.0313575	0.000999001	4.25897e-06	4.97974e-07
chr14:24440926:24441009:clu_26718_-	SDR39U1	-	5034	0	14:24441004_A_C	chr14	24441004	1.04395	223.504	3.09039e-48	0.902231	0.0247196	0.000999001	1.33011e-33	4.4746e-07
chr14:24440926:24441674:clu_26718_-	SDR39U1	-	5034	0	14:24441004_A_C	chr14	24441004	0.96992	331.02	1.93404e-16	0.522547	-0.0551402	0.000999001	2.20435e-09	6.24463e-07
chr14:24440926:24441678:clu_26718_-	SDR39U1	-	5034	0	14:24441004_A_C	chr14	24441004	1.02512	519.483	1.8311e-08	0.292499	-0.00792355	0.000999001	0.00105808	1.7142e-06
chr14:24440926:24442178:clu_26718_-	SDR39U1	-	5034	0	14:24441004_A_C	chr14	24441004	1.05493	374.376	2.04992e-18	0.567114	0.0324356	0.000999001	2.882e-12	1.36586e-06
chr14:24441138:24441771:clu_26718_-	SDR39U1	-	5034	4797	14:24436342_A_G	chr14	24436342	0.951187	127.83	1.19269e-14	0.478273	0.00663683	0.000999001	8.70186e-06	4.1771e-08
chr14:24442260:24442346:clu_26718_-	SDR39U1	-	5034	15	14:24442246_T_C	chr14	24442246	1.06629	413.391	5.82426e-08	0.274932	0.0309694	0.000999001	0.00347268	1.46471e-06
chr14:24506607:24507356:clu_26722_-	CMA1	-	4985	0	14:24506608_T_C	chr14	24506608	0.914343	202.382	2.31621e-12	0.415806	0.160546	0.000999001	8.71321e-05	7.78497e-08
chr14:31389002:31394052:clu_26760_-	HEATR5A	-	3825	0	14:31389003_C_T	chr14	31389003	1.05373	250.416	5.33133e-14	0.461214	-0.0618623	0.000999001	5.9303e-08	1.11598e-06
chr14:31389005:31394052:clu_26760_-	HEATR5A	-	3825	0	14:31392728_C_G	chr14	31392728	0.985481	266.295	1.15535e-08	0.29938	0.0559904	0.000999001	0.00238515	7.37524e-07
chr14:34581600:34586230:clu_26775_-	SNX6	-	4681	938202	14:33643399_C_A	chr14	33643399	1.05819	383.149	1.34415e-07	0.261989	0.0146584	0.001998	0.0137822	7.42238e-07
chr14:35019074:35028088:clu_55195_+	SRP54	+	4472	-4789	14:35014286_T_TTG	chr14	35014286	1.07591	258.359	1.75982e-13	0.44722	0.00464956	0.000999001	2.87692e-07	7.47129e-07
chr14:35046130:35046505:clu_55199_+	FAM177A1	+	4442	-14694	14:35031437_A_AT	chr14	35031437	0.966178	294.42	8.7468e-13	0.427874	-0.385182	0.000999001	1.78608e-06	6.56653e-07
chr14:35046406:35046505:clu_55199_+	FAM177A1	+	4441	-14970	14:35031437_A_AT	chr14	35031437	0.97841	330.849	2.4473e-15	0.495742	0.337279	0.000999001	1.0369e-08	7.70289e-07
chr14:35122635:35122952:clu_55201_+	PRORP	+	4578	12827	14:35135779_A_G	chr14	35135779	1.02944	356.462	8.71325e-07	0.232312	-0.0488589	0.001998	0.0306977	1.64004e-06
chr14:35659196:35661966:clu_26796_-	RALGAPA1	-	4299	-972	14:35662938_G_T	chr14	35662938	0.836943	112.78	1.76714e-27	0.7243	0.146111	0.000999001	1.5021e-12	2.89459e-08
chr14:35659196:35664642:clu_26796_-	RALGAPA1	-	4304	-54041	14:35718683_G_A	chr14	35718683	0.89706	82.8635	1.86222e-35	0.814835	-0.226064	0.000999001	3.18046e-16	1.5899e-08
chr14:35664547:35664642:clu_26796_-	RALGAPA1	-	4292	-54041	14:35718683_G_A	chr14	35718683	0.867821	75.9119	7.55589e-36	0.818422	0.0723472	0.000999001	6.00267e-15	4.71406e-09
chr14:39175312:39175779:clu_26815_-	PNN-AS1	-	4859	-40347	14:39216126_C_T	chr14	39216126	1.00583	124.334	2.48751e-09	0.321883	-0.290086	0.000999001	0.00164159	4.32268e-07
chr14:39175637:39175779:clu_26815_-	PNN-AS1	-	4857	83	14:39175555_C_T	chr14	39175555	0.985342	119.387	5.22387e-08	0.2766	0.284376	0.001998	0.0151176	3.55264e-07
chr14:39321056:39324269:clu_55221_+	MIA2	+	4767	66743	14:39391012_G_A	chr14	39391012	1.02978	126.674	1.54322e-09	0.32874	-0.0123678	0.000999001	0.000839295	5.81645e-07
chr14:49602468:49614256:clu_55264_+	LRR1	+	3663	-32363	14:49570106_C_T	chr14	49570106	0.915191	379.374	4.52632e-07	0.242829	0.0283046	0.001998	0.019805	1.55517e-06
chr14:50330181:50334565:clu_26881_-	CDKL1	-	3933	0	14:50330809_G_A	chr14	50330809	0.951598	291.786	1.34283e-10	0.362798	0.0495681	0.000999001	7.32323e-05	7.86069e-07
chr14:50332432:50334565:clu_26881_-	CDKL1	-	3932	232022	14:50100411_T_C	chr14	50100411	1.09363	264.885	1.33115e-07	0.26214	-0.0420224	0.000999001	0.00765031	1.43665e-06
chr14:50435065:50437476:clu_26887_-	MAP4K5	-	4048	-959991	14:51397467_A_G	chr14	51397467	0.910716	80.2622	1.39693e-09	0.330162	-0.0391192	0.002997	0.0418928	2.14052e-09
chr14:50748105:50754563:clu_26903_-	NIN	-	4475	0	14:50752631_G_A	chr14	50752631	0.961643	151.329	1.1303e-13	0.452449	0.00593754	0.000999001	1.99392e-05	5.7305e-08
chr14:52470680:52472886:clu_26923_-	TXNDC16	-	4948	599349	14:51871331_CA_C	chr14	51871331	1.02684	316.631	6.65022e-07	0.236666	0.0634787	0.001998	0.0413675	8.6525e-07
chr14:52470680:52482230:clu_26923_-	TXNDC16	-	4968	574050	14:51896631_C_G	chr14	51896631	1.00554	284.274	8.31594e-07	0.233066	-0.105502	0.002997	0.0484112	8.71167e-07
chr14:52730531:52744852:clu_55303_+	STYX	+	4831	65381	14:52810233_C_A	chr14	52810233	0.914323	211.59	2.49279e-12	0.414886	-0.0192745	0.000999001	2.5926e-05	2.29741e-07
chr14:52734878:52744852:clu_55303_+	STYX	+	4825	0	14:52736819_TCTTA_T	chr14	52736819	0.933702	135.973	6.74995e-10	0.340463	0.0116869	0.000999001	0.0029219	8.89962e-08
chr14:52768933:52771037:clu_55306_+	STYX	+	4785	-394841	14:52374093_T_G	chr14	52374093	0.97516	117.604	7.37744e-08	0.271294	0.0169291	0.004995	0.0467097	8.3483e-08
chr14:52784664:52787833:clu_26932_-	GNPNAT1	-	4758	43436	14:52741229_T_TA	chr14	52741229	0.966545	225.014	6.87575e-11	0.371843	0.032583	0.000999001	5.88939e-05	6.84957e-07
chr14:52784664:52791428:clu_26932_-	GNPNAT1	-	4760	43436	14:52741229_T_TA	chr14	52741229	1.03507	282.973	2.66897e-09	0.320867	-0.0487314	0.000999001	0.000404427	1.17571e-06
chr14:52787871:52791428:clu_26932_-	GNPNAT1	-	4748	46643	14:52741229_T_TA	chr14	52741229	1.05539	230.574	7.50306e-08	0.271034	0.0184031	0.000999001	0.00915578	7.72485e-07
chr14:53046949:53051844:clu_26937_-	DDHD1	-	4543	-25314	14:53077158_T_C	chr14	53077158	1.11312	246.802	6.01877e-12	0.403733	-0.0359328	0.000999001	1.78554e-06	1.34759e-06
chr14:53046949:53054438:clu_26937_-	DDHD1	-	4549	-22720	14:53077158_T_C	chr14	53077158	1.04663	198.148	5.18602e-21	0.619529	0.0763953	0.000999001	8.75724e-13	6.11472e-07
chr14:53051927:53054438:clu_26937_-	DDHD1	-	4522	24524	14:53027404_T_C	chr14	53027404	0.9384	237.936	1.7185e-12	0.419531	-0.0388981	0.000999001	5.49104e-06	5.30544e-07
chr14:54843054:54843782:clu_26952_-	GCH1	-	4503	-10285	14:54854067_G_A	chr14	54854067	0.992382	239.497	1.35543e-19	0.591754	0.0249938	0.000999001	1.59811e-11	5.35203e-07
chr14:54843869:54845768:clu_26952_-	GCH1	-	4505	0	14:54844851_C_T	chr14	54844851	1.00835	259.729	2.58919e-25	0.692873	0.0198085	0.000999001	1.67308e-16	6.83784e-07
chr14:54865436:54901908:clu_26953_-	FDPSP3	-	4651	0	14:54898613_T_A	chr14	54898613	0.914232	127.478	2.72796e-19	0.585545	0.0171033	0.000999001	2.23394e-08	3.69115e-08
chr14:54962223:54962498:clu_26955_-	WDHD1	-	4528	-3842	14:54966340_A_AAAC	chr14	54966340	1.0019	184.636	2.17487e-10	0.356204	0.00517602	0.000999001	0.000483863	2.31946e-07
chr14:55013596:55027028:clu_26959_-	WDHD1	-	4590	198955	14:54814642_T_C	chr14	54814642	0.993411	245.443	4.53224e-07	0.242808	0.00940234	0.000999001	0.0432413	5.63007e-07
chr14:55385764:55385859:clu_26968_-	ATG14	-	4862	-449943	14:55835802_G_A	chr14	55835802	0.953143	140.702	4.16974e-08	0.280046	0.0126581	0.002997	0.0473817	4.60864e-08
chr14:55390992:55394649:clu_26969_-	ATG14	-	4870	2704	14:55388289_G_A	chr14	55388289	0.954773	142.919	1.35701e-08	0.296983	0.0738012	0.001998	0.0231566	5.52677e-08
chr14:55499796:55561089:clu_26970_-	KTN1-AS1	-	5134	0	14:55504762_G_A	chr14	55504762	1.0293	256.493	1.86194e-07	0.256889	0.107396	0.000999001	0.0272302	4.51707e-07
chr14:55661612:55670729:clu_55349_+	KTN1	+	5140	0	14:55667905_CT_C	chr14	55667905	1.05993	316.645	6.58686e-11	0.372419	-0.00539984	0.000999001	1.97858e-05	1.0323e-06
chr14:57594124:57602398:clu_26985_-	SLC35F4	-	3715	-199474	14:57801872_C_T	chr14	57801872	0.949406	78.171	3.04522e-09	0.318958	0.173841	0.003996	0.0308542	8.74684e-09
chr14:58274135:58291635:clu_26986_-	PSMA3-AS1	-	3744	43371	14:58230764_CT_C	chr14	58230764	1.12163	237.769	4.01524e-07	0.244739	0.0301738	0.000999001	0.0131456	2.11879e-06
chr14:58285756:58291635:clu_26986_-	PSMA3-AS1	-	3744	16847	14:58268910_C_T	chr14	58268910	1.09185	199.433	1.26809e-07	0.262897	0.0301268	0.000999001	0.00832089	1.33719e-06
chr14:58288813:58291635:clu_26986_-	PSMA3-AS1	-	3744	41973	14:58246841_A_G	chr14	58246841	1.0686	192.844	4.21147e-14	0.463936	0.0386818	0.000999001	7.19451e-08	1.05154e-06
chr14:58295811:58297955:clu_26987_-	PSMA3-AS1	-	3755	-20108	14:58318063_C_T	chr14	58318063	0.978377	206.74	7.11835e-25	0.686078	-0.0432731	0.000999001	1.1549e-15	6.66394e-07
chr14:58295813:58297955:clu_26987_-	PSMA3-AS1	-	3755	40628	14:58255186_G_GT	chr14	58255186	1.05831	225.305	2.29713e-19	0.587079	0.0441567	0.000999001	1.23459e-12	1.41248e-06
chr14:58427857:58429363:clu_55384_+	KIAA0586	+	3914	0	14:58427859_C_T	chr14	58427859	0.993903	196.6	5.7456e-16	0.511223	0.0632902	0.000999001	4.27143e-09	9.34413e-07
chr14:58453473:58456678:clu_55389_+	KIAA0586	+	3968	50487	14:58507165_GTA_G	chr14	58507165	0.896189	80.3394	4.20407e-14	0.463956	0.252048	0.000999001	0.000157198	6.93594e-09
chr14:58453473:58456702:clu_55389_+	KIAA0586	+	3968	50463	14:58507165_GTA_G	chr14	58507165	0.923781	63.5489	1.28109e-14	0.47747	-0.255063	0.000999001	0.000168349	3.48189e-09
chr14:58540136:58543883:clu_55393_+	KIAA0586	+	4055	48	14:58543931_T_C	chr14	58543931	0.986295	235.119	5.28456e-13	0.434023	0.0483158	0.000999001	7.54057e-07	9.4949e-07
chr14:58540136:58547781:clu_55393_+	KIAA0586	+	4062	18976	14:58566757_T_C	chr14	58566757	1.01812	230.662	1.63758e-10	0.360092	-0.0630519	0.000999001	5.18251e-05	1.12342e-06
chr14:58543967:58547781:clu_55393_+	KIAA0586	+	4057	6167	14:58553948_A_G	chr14	58553948	0.991167	153.787	5.24324e-10	0.344005	0.042623	0.000999001	0.000548753	4.08159e-07
chr14:59455760:59456438:clu_26993_-	GPR135	-	3941	29215	14:59426546_A_G	chr14	59426546	1.0535	189.166	2.90733e-16	0.518338	0.184339	0.000999001	2.82384e-10	2.0934e-06
chr14:59456210:59456438:clu_26993_-	GPR135	-	3941	-60465	14:59516903_T_C	chr14	59516903	0.976082	100.865	2.03592e-16	0.522019	-0.138797	0.000999001	6.50574e-08	2.54901e-07
chr14:59476006:59479182:clu_26996_-	L3HYPDH	-	3979	-27607	14:59506789_A_C	chr14	59506789	0.956942	119.215	1.11488e-07	0.264901	0.00668467	0.000999001	0.0237401	3.75304e-07
chr14:60125251:60125637:clu_55413_+	PCNX4	+	3647	-340851	14:59784401_A_G	chr14	59784401	1.12675	117.07	1.67086e-06	0.221732	-0.0289401	0.000999001	0.0335731	2.83635e-06
chr14:63539689:63542779:clu_27020_-	PPP2R5E	-	4526	1062	14:63538628_T_A	chr14	63538628	1.02869	270.965	4.53249e-18	0.559644	-0.0662664	0.000999001	1.32578e-11	1.40858e-06
chr14:63539692:63542779:clu_27020_-	PPP2R5E	-	4526	1065	14:63538628_T_A	chr14	63538628	1.00084	270.241	6.58011e-18	0.55609	0.0657878	0.000999001	3.20455e-11	1.23744e-06
chr14:64175138:64177358:clu_55462_+	SYNE2	+	4491	0	14:64176504_G_A	chr14	64176504	0.93262	128.834	4.54883e-09	0.313121	-0.0120707	0.000999001	0.00771152	1.14413e-07
chr14:64176609:64177358:clu_55462_+	SYNE2	+	4488	-106	14:64176504_G_A	chr14	64176504	0.953905	102.848	1.8217e-08	0.292576	0.00653657	0.001998	0.0327501	4.12157e-08
chr14:64504946:64521487:clu_55470_+	ZBTB1	+	4359	0	14:64505031_G_A	chr14	64505031	1.02634	196.209	8.19787e-25	0.685118	-0.11261	0.000999001	8.15001e-16	6.81134e-07
chr14:64516751:64521487:clu_55470_+	ZBTB1	+	4326	0	14:64516759_G_A	chr14	64516759	0.996877	185.017	8.46357e-25	0.6849	0.112618	0.000999001	4.72458e-15	4.60024e-07
chr14:64565454:64565626:clu_55472_+	PPP1R36	+	4282	-620938	14:63944516_TC_T	chr14	63944516	1.02507	193.793	1.16817e-07	0.264175	0.302924	0.000999001	0.0140728	7.17295e-07
chr14:64926080:64943299:clu_55478_+	CHURC1-FNTB	+	4713	-23130	14:64902951_C_CAT	chr14	64902951	0.984333	227.758	1.08236e-20	0.613435	-0.00548921	0.000999001	2.03062e-12	5.98681e-07
chr14:67254310:67269701:clu_55491_+	PALS1	+	3565	105828	14:67375529_C_CA	chr14	67375529	1.00345	95.3796	4.05164e-08	0.280484	-0.0146775	0.000999001	0.00669964	8.28942e-07
chr14:67784436:67785858:clu_27076_-	ZFYVE26	-	3524	0	14:67785217_G_A	chr14	67785217	0.966962	65.187	3.66544e-32	0.781737	0.027203	0.000999001	2.30126e-14	1.48614e-08
chr14:69658713:69670316:clu_55524_+	SUSD6	+	3950	118	14:69670434_G_C	chr14	69670434	0.966156	190.657	2.47443e-15	0.495622	0.021584	0.000999001	1.09416e-07	3.28356e-07
chr14:69658713:69703395:clu_55524_+	SUSD6	+	4025	0	14:69670434_G_C	chr14	69670434	1.01773	325.236	3.99386e-09	0.315018	-0.0423712	0.000999001	0.000405213	1.50395e-06
chr14:69670507:69703395:clu_55524_+	SUSD6	+	4003	0	14:69702398_G_A	chr14	69702398	0.892488	160.284	7.53846e-19	0.576355	0.0189324	0.000999001	1.24129e-08	6.94299e-08
chr14:70326449:70328166:clu_27106_-	SYNJ2BP-COX16	-	4323	-46	14:70328212_T_C	chr14	70328212	1.01045	185.42	6.1287e-18	0.55677	0.00936417	0.000999001	5.99376e-10	4.52716e-07
chr14:70326449:70329174:clu_27106_-	SYNJ2BP-COX16	-	4323	28297	14:70298153_C_T	chr14	70298153	1.05601	226.156	1.9823e-21	0.627352	-0.0163816	0.000999001	6.3395e-14	9.94121e-07
chr14:70328283:70329174:clu_27106_-	SYNJ2BP-COX16	-	4319	0	14:70328603_CAT_C	chr14	70328603	0.940528	296.216	7.81617e-19	0.576024	0.00737655	0.000999001	1.44386e-11	9.72461e-07
chr14:70329236:70342658:clu_27107_-	COX16	-	4323	-4145	14:70346803_C_T	chr14	70346803	1.00228	246.056	3.59906e-09	0.316533	-0.0141524	0.000999001	0.000842738	8.4884e-07
chr14:70342729:70353136:clu_27107_-	SYNJ2BP-COX16	-	4297	0	14:70346803_C_T	chr14	70346803	1.03209	214.075	3.11591e-39	0.846666	0.0173506	0.000999001	3.95579e-28	9.33752e-07
chr14:70342729:70359519:clu_27107_-	COX16	-	4305	0	14:70346803_C_T	chr14	70346803	1.07769	285.863	2.28966e-19	0.587108	-0.0259827	0.000999001	3.39681e-13	1.68484e-06
chr14:70353252:70359519:clu_27107_-	COX16	-	4280	0	14:70357215_A_G	chr14	70357215	1.02475	266.854	2.54307e-44	0.881093	0.0238019	0.000999001	1.62954e-33	1.18598e-06
chr14:70597777:70603022:clu_27112_-	MED6	-	4163	0	14:70599816_AAAT_A	chr14	70599816	1.01627	236.874	5.27384e-07	0.240386	0.00598865	0.001998	0.0355503	8.55981e-07
chr14:72951877:72955523:clu_55575_+	DCAF4	+	4690	-24464	14:72927414_T_C	chr14	72927414	0.92477	99.3663	5.88871e-10	0.342379	0.0063575	0.000999001	0.019928	4.45676e-09
chr14:73058705:73064972:clu_55578_+	RBM25	+	4749	0	14:73061937_G_A	chr14	73061937	0.97955	296.273	2.83342e-19	0.585206	-0.0262029	0.000999001	1.73389e-11	5.73236e-07
chr14:73058705:73071627:clu_55578_+	RBM25	+	4765	-12854	14:73045852_A_G	chr14	73045852	1.02484	324.15	7.13526e-22	0.635489	0.0551309	0.000999001	2.79278e-14	8.0061e-07
chr14:73065093:73071627:clu_55578_+	RBM25	+	4750	-19242	14:73045852_A_G	chr14	73045852	1.00433	283.393	8.12992e-21	0.615816	-0.0290814	0.000999001	5.8103e-13	6.82901e-07
chr14:73729985:73736998:clu_27146_-	MIDEAS	-	4424	0	14:73732737_G_C	chr14	73732737	0.992928	176.997	3.30907e-08	0.283564	-0.0210945	0.000999001	0.00810914	4.9164e-07
chr14:73921105:73922066:clu_55615_+	ZNF410	+	4225	-32697	14:73888409_A_G	chr14	73888409	1.09817	179.847	9.1126e-08	0.26803	0.0740202	0.000999001	0.00691612	1.25357e-06
chr14:73921105:73923395:clu_55615_+	ENSG00000258653	+	4229	281158	14:74204553_G_A	chr14	74204553	1.03018	228.544	2.67477e-10	0.353356	-0.0909254	0.000999001	5.10617e-05	1.48983e-06
chr14:73988172:74011091:clu_27155_-	ENTPD5	-	4144	37267	14:73950906_T_C	chr14	73950906	0.976059	239.45	9.12223e-08	0.268014	0.126097	0.000999001	0.00870747	1.0145e-06
chr14:74007812:74011091:clu_27155_-	ENTPD5	-	4080	-36326	14:74047417_T_G	chr14	74047417	0.961472	158.703	5.53654e-08	0.275709	-0.0533775	0.000999001	0.0136237	4.1737e-07
chr14:74298069:74300150:clu_27167_-	ABCD4	-	4108	18988	14:74279082_G_T	chr14	74279082	1.10942	236.183	9.18137e-07	0.231467	-0.0309241	0.000999001	0.0263714	2.06766e-06
chr14:74946408:74946733:clu_27188_-	PGF	-	3971	-754770	14:75701503_G_A	chr14	75701503	1.03758	262.084	1.15204e-06	0.227789	-0.0550773	0.001998	0.047017	1.25192e-06
chr14:75335978:75352084:clu_55653_+	ENSG00000289844	+	3685	5701	14:75357785_G_A	chr14	75357785	0.890996	109.81	2.64432e-14	0.469269	0.0266496	0.000999001	0.000110409	6.60504e-09
chr14:76959753:76969902:clu_55689_+	LINC01629	+	5179	-20	14:76959734_G_T	chr14	76959734	0.945907	208.089	1.00069e-09	0.334905	0.0827459	0.000999001	0.00435605	6.24844e-08
chr14:76960297:76962331:clu_55689_+	LINC01629	+	5157	-564	14:76959734_G_T	chr14	76959734	0.894556	180.057	1.95502e-08	0.291515	0.0895093	0.002997	0.046805	2.22249e-08
chr14:76960297:76965172:clu_55689_+	LINC01629	+	5166	-564	14:76959734_G_T	chr14	76959734	0.923332	239.544	2.77082e-09	0.320325	0.0820673	0.000999001	0.00663439	8.12215e-08
chr14:76962607:76964187:clu_55689_+	LINC01629	+	5158	-2874	14:76959734_G_T	chr14	76959734	0.945478	221.104	2.07293e-08	0.290634	0.0784943	0.000999001	0.0225031	8.1496e-08
chr14:76962607:76965172:clu_55689_+	LINC01629	+	5164	-2874	14:76959734_G_T	chr14	76959734	0.916931	198.464	9.56603e-09	0.302184	0.0794788	0.001998	0.0189901	5.42532e-08
chr14:76962607:76965615:clu_55689_+	LINC01629	+	5164	-2874	14:76959734_G_T	chr14	76959734	0.941641	210.963	3.44613e-09	0.317164	0.0827734	0.000999001	0.00841044	7.16086e-08
chr14:76965424:76969902:clu_55689_+	LINC01629	+	5171	-5691	14:76959734_G_T	chr14	76959734	0.916917	190.133	2.22971e-09	0.323461	0.0893482	0.001998	0.0104948	3.81231e-08
chr14:77181894:77196071:clu_55693_+	TMEM63C	+	5368	10927	14:77206998_C_G	chr14	77206998	0.982358	391.204	2.16547e-07	0.254516	0.180274	0.001998	0.0283062	4.87308e-07
chr14:80906081:80914322:clu_27249_-	CEP128	-	4302	-16	14:80914338_G_A	chr14	80914338	0.973022	84.616	2.79399e-39	0.847028	-0.3976	0.000999001	6.50698e-20	3.96983e-08
chr14:80906081:80914340:clu_27249_-	CEP128	-	4302	0	14:80914338_G_A	chr14	80914338	0.912238	83.4761	3.83028e-42	0.867419	0.401852	0.000999001	4.74653e-20	1.76201e-08
chr14:89350808:89385910:clu_27275_-	FOXN3	-	4196	-11236	14:89397146_G_C	chr14	89397146	1.01993	198.153	2.69854e-08	0.286655	0.0402675	0.000999001	0.0132065	2.156e-07
chr14:89924677:89931541:clu_27278_-	EFCAB11	-	4616	-130170	14:90061711_GC_G	chr14	90061711	0.999014	327.58	1.29238e-11	0.393899	-0.0878572	0.000999001	2.53477e-05	3.83812e-07
chr14:89926909:89931541:clu_27278_-	EFCAB11	-	4607	-24512	14:89956053_A_G	chr14	89956053	1.00495	397.91	1.58648e-27	0.724943	0.12109	0.000999001	3.59364e-19	8.02424e-07
chr14:89955970:89956578:clu_55734_+	TDP1	+	4567	-33344	14:89922626_TG_T	chr14	89922626	1.06481	383.281	1.37564e-07	0.261627	-0.010527	0.000999001	0.010607	1.01036e-06
chr14:90399087:90400065:clu_55745_+	CALM1	+	4224	-50400	14:90348688_G_A	chr14	90348688	0.98252	377.27	4.91151e-07	0.241525	-0.00455154	0.002997	0.041492	6.40526e-07
chr14:91170186:91173289:clu_55748_+	DGLUCY	+	4388	0	14:91170188_C_T	chr14	91170188	0.913318	120.181	9.84844e-80	0.979776	0.286637	0.000999001	3.7051e-42	1.90618e-08
chr14:91170201:91173289:clu_55748_+	DGLUCY	+	4388	-14	14:91170188_C_T	chr14	91170188	1.00292	144.731	2.48586e-38	0.839599	-0.278896	0.000999001	5.01742e-22	1.06492e-07
chr14:91244499:91247490:clu_55757_+	ENSG00000258875	+	4511	172	14:91247662_C_A	chr14	91247662	0.958166	284.323	1.8202e-14	0.473511	0.265426	0.000999001	1.39599e-07	5.22739e-07
chr14:91244499:91250765:clu_55757_+	ENSG00000258875	+	4529	0	14:91247662_C_A	chr14	91247662	1.00502	258.683	1.57972e-21	0.629175	-0.531536	0.000999001	5.25405e-13	4.76857e-07
chr14:91247659:91250765:clu_55757_+	ENSG00000258875	+	4520	0	14:91247662_C_A	chr14	91247662	0.967709	188.112	1.06092e-07	0.265672	0.217399	0.000999001	0.0467097	1.19112e-07
chr14:92050536:92058319:clu_27333_-	ATXN3	-	5016	0	14:92053306_A_ATCTG	chr14	92053306	0.931083	342.928	7.24974e-08	0.271563	0.0225727	0.000999001	0.018814	3.18085e-07
chr14:92064414:92070935:clu_27333_-	ATXN3	-	5005	-1820	14:92072755_T_TA	chr14	92072755	1.00427	271.84	1.51617e-13	0.448986	-0.0499987	0.000999001	1.16409e-06	3.49377e-07
chr14:92117642:92118849:clu_27336_-	NDUFB1	-	5010	3462	14:92114181_A_G	chr14	92114181	1.07059	364.567	1.08156e-07	0.265373	0.0106361	0.000999001	0.00810914	1.09059e-06
chr14:92117642:92121642:clu_27336_-	NDUFB1	-	5013	3462	14:92114181_A_G	chr14	92114181	1.05524	361.648	1.17505e-09	0.332626	-0.0172844	0.000999001	0.000269303	8.36515e-07
chr14:92118966:92121642:clu_27336_-	NDUFB1	-	5011	0	14:92120223_C_T	chr14	92120223	0.996229	390.445	2.58397e-09	0.321334	-0.00420504	0.000999001	0.000947963	5.20579e-07
chr14:92704361:92706483:clu_27337_-	LGMN	-	4766	17169	14:92687193_A_G	chr14	92687193	1.07802	260.724	2.38778e-07	0.252976	0.00649493	0.000999001	0.0195514	8.53835e-07
chr14:92732815:92741062:clu_27340_-	LGMN	-	4786	0	14:92740956_A_G	chr14	92740956	1.01477	262.872	4.55089e-18	0.559605	0.0309133	0.000999001	2.20231e-10	4.79131e-07
chr14:92732815:92748489:clu_27340_-	LGMN	-	4800	0	14:92736613_A_G	chr14	92736613	0.953107	300.938	2.18165e-15	0.496987	-0.0584154	0.000999001	3.84766e-08	4.27916e-07
chr14:92741179:92748489:clu_27340_-	LGMN	-	4776	207	14:92740973_C_T	chr14	92740973	0.959629	182.417	4.08496e-15	0.490155	0.0251951	0.000999001	7.28072e-07	1.28514e-07
chr14:94096965:94097495:clu_55791_+	IFI27L1	+	4971	198	14:94097693_G_A	chr14	94097693	0.936626	311.356	1.31079e-17	0.549446	-0.0171189	0.000999001	6.42934e-09	1.52835e-07
chr14:94096965:94100739:clu_55791_+	IFI27L1	+	4974	0	14:94097693_G_A	chr14	94097693	0.997883	405.914	8.15795e-12	0.399838	0.0223786	0.000999001	6.65125e-06	6.82991e-07
chr14:94096965:94101814:clu_55791_+	IFI27L1	+	4975	-119	14:94096847_C_T	chr14	94096847	0.962089	227.761	4.09728e-20	0.602162	0.0147945	0.000999001	1.30234e-09	5.10664e-08
chr14:94097678:94100739:clu_55791_+	IFI27L1	+	4970	0	14:94097693_G_A	chr14	94097693	0.933256	350.668	1.89002e-30	0.762267	-0.0200497	0.000999001	1.13955e-18	2.14097e-07
chr14:94100771:94102477:clu_55791_+	IFI27L1	+	4961	-7134	14:94093638_A_G	chr14	94093638	1.023	350.593	6.08718e-08	0.274253	0.00553538	0.001998	0.0107053	5.15468e-07
chr14:94110797:94111625:clu_55792_+	IFI27	+	4941	10308	14:94121933_C_T	chr14	94121933	0.961835	528.592	5.94822e-10	0.342238	0.0129624	0.000999001	0.00017766	7.58958e-07
chr14:94110797:94111659:clu_55792_+	IFI27	+	4941	10274	14:94121933_C_T	chr14	94121933	0.980537	453.632	4.24093e-11	0.378297	0.0133557	0.000999001	3.541e-05	5.28875e-07
chr14:94110797:94114851:clu_55792_+	IFI27	+	4943	0	14:94111816_G_T	chr14	94111816	1.05077	332.096	3.47632e-15	0.491921	0.0192077	0.000999001	2.97494e-08	4.16996e-07
chr14:94111773:94114851:clu_55792_+	IFI27	+	4943	7082	14:94121933_C_T	chr14	94121933	0.978275	384.822	5.73463e-40	0.852195	0.0692016	0.000999001	9.94669e-28	4.2238e-07
chr14:94114880:94115781:clu_55792_+	IFI27	+	4942	6152	14:94121933_C_T	chr14	94121933	0.987641	379.387	1.03276e-46	0.89449	-0.105448	0.000999001	1.60908e-32	3.31667e-07
chr14:95436966:95439033:clu_27389_-	SYNE3	-	6701	0	14:95436968_TGTA_T	chr14	95436968	1.06431	558.682	1.41522e-33	0.796604	-0.292948	0.000999001	1.84394e-24	5.02323e-07
chr14:95436981:95439033:clu_27389_-	SYNE3	-	6700	11	14:95436968_TGTA_T	chr14	95436968	0.934935	914.704	9.43514e-34	0.798384	0.292732	0.000999001	1.5811e-24	5.54254e-07
chr14:95446091:95449931:clu_27392_-	SYNE3	-	6685	0	14:95447197_G_A	chr14	95447197	0.924758	263.494	1.09997e-10	0.365506	-0.0419259	0.000999001	0.00329273	1.53842e-08
chr14:95449616:95449931:clu_27392_-	SYNE3	-	6664	325	14:95449291_GC_G	chr14	95449291	0.920989	313.619	1.58527e-10	0.360535	0.0417502	0.000999001	0.00315706	2.05862e-08
chr14:95665076:95668126:clu_55805_+	TCL6	+	6336	2312	14:95670438_C_A	chr14	95670438	1.09466	632.871	5.0527e-16	0.512573	-0.190354	0.000999001	5.53307e-10	7.07181e-07
chr14:95670577:95671331:clu_55805_+	TCL6	+	6284	-140	14:95670438_C_A	chr14	95670438	1.01989	671.657	2.33732e-14	0.470674	0.171961	0.000999001	4.2689e-08	5.35288e-07
chr14:95671487:95690736:clu_55806_+	TCL1B	+	6342	-1050	14:95670438_C_A	chr14	95670438	1.01474	462.105	2.04207e-15	0.497702	0.189217	0.000999001	3.19994e-08	2.82781e-07
chr14:95715707:95717471:clu_55806_+	ENSG00000257275	+	6219	-45270	14:95670438_C_A	chr14	95670438	0.948025	436.217	3.11522e-08	0.28448	-0.147355	0.000999001	0.024294	9.87612e-08
chr14:96379755:96382247:clu_55808_+	GSKIP	+	5660	-1	14:96379755_A_G	chr14	96379755	0.996959	538.892	5.92482e-76	0.975565	0.308967	0.000999001	1.0885e-59	5.63028e-07
chr14:96379788:96382247:clu_55808_+	GSKIP	+	5659	-34	14:96379755_A_G	chr14	96379755	0.981862	661.33	4.99192e-71	0.968735	-0.323516	0.000999001	5.19883e-58	8.01524e-07
chr14:96855350:96856130:clu_55817_+	VRK1	+	4590	40025	14:96896155_C_T	chr14	96896155	0.987535	536.769	2.99649e-08	0.285069	0.0067531	0.000999001	0.00291955	1.04961e-06
chr14:96855356:96856130:clu_55817_+	VRK1	+	4590	6381	14:96862511_CT_C	chr14	96862511	0.947039	388.268	7.86993e-11	0.370028	0.0291753	0.000999001	9.04532e-05	4.27597e-07
chr14:96855356:96856528:clu_55817_+	VRK1	+	4591	-44689	14:96810668_C_G	chr14	96810668	1.04036	442.678	6.46919e-07	0.23711	-0.00602657	0.001998	0.0407296	8.5224e-07
chr14:96856250:96856528:clu_55817_+	VRK1	+	4589	5983	14:96862511_CT_C	chr14	96862511	0.959667	572.596	5.23753e-09	0.311059	-0.0254968	0.000999001	0.000750625	9.90833e-07
chr14:100361921:100369087:clu_27438_-	WARS1	-	4321	0	14:100362847_C_T	chr14	100362847	0.90806	339.423	6.41032e-34	0.800067	-0.0487321	0.000999001	3.74089e-21	2.39044e-07
chr14:100369258:100374136:clu_27438_-	WARS1	-	4325	0	14:100372924_G_T	chr14	100372924	0.943313	207.168	1.88734e-94	0.990318	0.110902	0.000999001	2.82791e-58	6.74957e-08
chr14:100369258:100375283:clu_27438_-	WARS1	-	4327	0	14:100372924_G_T	chr14	100372924	1.02808	389.662	1.00397e-33	0.798112	-0.0798102	0.000999001	2.23177e-23	4.57047e-07
chr14:100374244:100375283:clu_27438_-	WARS1	-	4316	0	14:100374259_C_G	chr14	100374259	0.970033	200.436	1.40188e-71	0.969586	0.0430278	0.000999001	4.27794e-44	7.99575e-08
chr14:100376495:100397186:clu_55838_+	WDR25	+	4360	0	14:100384748_C_G	chr14	100384748	0.909782	100.745	9.46553e-10	0.335693	0.0269858	0.003996	0.0490739	9.92725e-10
chr14:100397259:100468021:clu_55838_+	ENSG00000258620	+	4424	0	14:100400974_T_G	chr14	100400974	0.966928	167.034	6.12365e-27	0.716781	0.105283	0.000999001	5.20062e-13	2.58424e-08
chr14:102370962:102376650:clu_55859_+	TECPR2	+	4106	29670	14:102406320_G_A	chr14	102406320	0.871505	92.0455	1.18762e-10	0.364467	0.0721179	0.001998	0.0108093	3.74931e-09
chr14:103123951:103124375:clu_55893_+	TNFAIP2	+	4030	60	14:103124435_A_G	chr14	103124435	0.957212	220.419	1.26056e-14	0.477652	0.0442498	0.000999001	1.02031e-07	6.34746e-07
chr14:103123951:103126310:clu_55893_+	TNFAIP2	+	4031	0	14:103124435_A_G	chr14	103124435	1.1005	185.126	7.78638e-07	0.234127	-0.0517986	0.000999001	0.0400017	1.06602e-06
chr14:103124506:103126310:clu_55893_+	TNFAIP2	+	4031	-72	14:103124435_A_G	chr14	103124435	1.00859	182.114	9.87799e-14	0.454031	0.0471884	0.000999001	4.59478e-07	6.54251e-07
chr14:103334260:103335653:clu_55899_+	EIF5	+	4612	0	14:103334506_C_CCTCGGA	chr14	103334506	0.990228	336.369	1.17159e-10	0.364651	-0.00725868	0.000999001	4.52551e-05	9.03115e-07
chr14:103531232:103532582:clu_55908_+	TRMT61A	+	4742	-48715	14:103482518_T_TA	chr14	103482518	0.953969	201.555	8.88755e-08	0.268417	0.00536472	0.001998	0.0317799	1.87407e-07
chr14:103563124:103587274:clu_55910_+	COA8	+	4860	0	14:103584546_G_A	chr14	103584546	1.04102	358.656	4.76625e-11	0.376744	-0.0151456	0.000999001	1.35398e-05	1.08561e-06
chr14:103571820:103587274:clu_55910_+	COA8	+	4851	8755	14:103596029_G_A	chr14	103596029	1.03255	240.962	5.83683e-11	0.374038	0.00857966	0.000999001	6.32738e-05	4.98263e-07
chr14:103711567:103712875:clu_27493_-	XRCC3	-	4973	9527	14:103702041_C_T	chr14	103702041	1.01092	344.494	4.4027e-09	0.313597	-0.0454978	0.000999001	0.000975573	7.57931e-07
chr14:103711567:103715424:clu_27493_-	XRCC3	-	4975	0	14:103712930_T_C	chr14	103712930	1.05398	310.288	7.51306e-11	0.370653	0.036639	0.000999001	3.87722e-05	7.10126e-07
chr14:103711661:103715424:clu_27493_-	XRCC3	-	4975	9621	14:103702041_C_T	chr14	103702041	0.992235	231.447	1.41116e-12	0.421977	0.0261821	0.000999001	1.64569e-05	1.90383e-07
chr14:103735079:103736003:clu_27495_-	PPP1R13B	-	5004	-160707	14:103896710_T_TC	chr14	103896710	0.528205	55.306	1.37189e-25	0.697065	-0.0817637	0.015984	5.70773e-05	7.63833e-14
chr14:104713606:104714284:clu_55933_+	INF2	+	4915	855148	14:105569432_ACAAT_A	chr14	105569432	0.71262	54.8319	2.85737e-13	0.44144	-0.0491289	0.028971	0.0345546	1.11144e-12
chr14:104756760:104759219:clu_55938_+	SIVA1	+	4956	4680	14:104763899_ATTT_A	chr14	104763899	1.07335	458.989	8.0976e-07	0.233495	-0.00964418	0.000999001	0.0406985	1.05907e-06
chr14:105020420:105020999:clu_27514_-	CDCA4	-	5327	-13217	14:105034216_G_A	chr14	105034216	0.927119	217.585	4.55753e-10	0.345963	0.0143978	0.000999001	0.00276112	6.13788e-08
chr14:105157763:105181129:clu_27522_-	NUDT14	-	5578	-388303	14:105569432_ACAAT_A	chr14	105569432	0.784503	60.4633	3.03524e-14	0.467694	-0.166778	0.014985	0.0234155	4.82836e-13
chr14:105173261:105176534:clu_27523_-	NUDT14	-	5517	0	14:105173326_ACCACCCTCCAAC_A	chr14	105173326	0.963789	219.364	1.64327e-08	0.294122	-0.159702	0.001998	0.0213435	7.09763e-08
chr14:105175987:105176534:clu_27523_-	NUDT14	-	5510	-8784	14:105185318_TCATCCGGGGC_T	chr14	105185318	0.905863	138.919	5.25335e-11	0.375446	0.153707	0.000999001	0.00515576	5.67901e-09
chr14:105249478:105249640:clu_55957_+	BTBD6	+	5317	-36685	14:105212794_G_A	chr14	105212794	0.919468	103.345	1.55392e-10	0.360808	-0.00899823	0.001998	0.0233095	9.66948e-10
chr14:105621498:105640551:clu_27596_-	IGHG4	-	5542	-96854	14:105737405_G_A	chr14	105737405	1.12656	245.655	2.69341e-12	0.413914	0.353531	0.000999001	3.02894e-06	6.28649e-07
chr14:105621498:105664211:clu_27596_-	COPDA1	-	5695	-73194	14:105737405_G_A	chr14	105737405	0.997098	403.895	2.57635e-12	0.414472	-0.352532	0.000999001	2.38526e-06	7.26979e-07
chr14:105624404:105643132:clu_27612_-	IGHG2	-	5551	-94273	14:105737405_G_A	chr14	105737405	0.956592	159.251	1.5324e-11	0.391686	0.330329	0.000999001	0.000687889	3.07283e-08
chr14:105624404:105668174:clu_27612_-	IGHGP	-	5699	-69231	14:105737405_G_A	chr14	105737405	0.92008	133.763	1.26436e-13	0.45113	-0.332164	0.000999001	0.00014751	9.86852e-09
chr14:105640636:105737425:clu_56044_+	chr14:105640636:105737425:clu_56044_+	+	5838	0	14:105737405_G_A	chr14	105737405	1.02755	261.752	1.70533e-07	0.258267	0.264209	0.000999001	0.0321436	3.31387e-07
chr14:105663885:105765174:clu_56039_+	chr14:105663885:105765174:clu_56039_+	+	5790	0	14:105710967_A_C	chr14	105710967	0.936421	245.276	7.83029e-12	0.400365	0.356806	0.000999001	5.22099e-05	2.16296e-07
chr14:105668909:105769904:clu_27540_-	IGHG3	-	5779	106192	14:105562716_TGA_T	chr14	105562716	0.917878	140.635	2.81333e-09	0.320105	0.338763	0.000999001	0.0399448	4.60553e-09
chr14:105742385:105771112:clu_27542_-	IGHG3	-	5621	41428	14:105700958_C_T	chr14	105700958	0.882722	74.5732	1.79588e-15	0.499088	0.120486	0.000999001	0.000332477	4.08473e-10
chr14:105770149:105770293:clu_27543_-	IGHG3	-	5569	39555	14:105730595_G_A	chr14	105730595	0.914396	211.769	2.99147e-12	0.412595	-0.104897	0.000999001	7.21439e-05	1.05418e-07
chr14:105770149:105770481:clu_27543_-	IGHG3	-	5569	31282	14:105738868_G_A	chr14	105738868	0.924701	140.88	1.56612e-18	0.56962	0.150555	0.000999001	4.68492e-08	3.95615e-08
chr14:105770337:105770481:clu_27543_-	IGHG3	-	5569	31470	14:105738868_G_A	chr14	105738868	0.952322	213.08	1.51521e-14	0.475582	-0.0944178	0.000999001	1.20434e-06	1.53231e-07
chr14:105770525:105770669:clu_27543_-	IGHG3	-	5569	-6457	14:105777126_C_A	chr14	105777126	0.996458	344.581	1.13484e-07	0.264625	0.05196	0.000999001	0.0140732	6.55375e-07
chr14:105864262:105937907:clu_27794_-	chr14:105864262:105937907:clu_27794_-	-	5675	294827	14:105569432_ACAAT_A	chr14	105569432	0.757474	20.1778	2.35398e-43	0.875208	-0.853346	0.00999001	5.86021e-07	0
chr14:106627552:106627635:clu_27544_-	IGHV4-59	-	4042	333584	14:106293969_C_T	chr14	106293969	0.978943	185.175	1.72546e-07	0.258084	0.234078	0.000999001	0.0152797	9.45001e-07
chr14:106627552:106639511:clu_27544_-	IGHV4-61	-	4042	337249	14:106290303_AT_A	chr14	106290303	0.946615	187.573	5.77019e-07	0.238945	0.097189	0.001998	0.0496216	5.83986e-07
chr15:22495672:22516876:clu_49777_+	HERC2P2	+	2180	0	15:22502204_T_G	chr15	22502204	0.926425	151.989	7.59075e-14	0.45711	0.103799	0.000999001	3.47173e-06	2.08572e-07
chr15:22534243:22537438:clu_49777_+	HERC2P2	+	2238	-22227	15:22512017_G_A	chr15	22512017	0.99375	247.145	1.49853e-09	0.32916	-0.0807302	0.000999001	0.000408445	8.87013e-07
chr15:22542209:22542483:clu_49779_+	ENSG00000291003	+	2242	47472	15:22589955_G_T	chr15	22589955	0.922922	244.527	1.95016e-10	0.357701	0.0843576	0.000999001	0.000222948	4.52705e-07
chr15:22542209:22542723:clu_49779_+	ENSG00000291003	+	2242	47232	15:22589955_G_T	chr15	22589955	0.910872	63.0104	7.71809e-13	0.429407	0.0202115	0.002997	0.00127881	3.0583e-09
chr15:22542615:22542723:clu_49779_+	ENSG00000291003	+	2242	47232	15:22589955_G_T	chr15	22589955	0.90122	135.942	1.45242e-13	0.449493	-0.0989345	0.000999001	1.80866e-05	8.90004e-08
chr15:22547089:22547852:clu_49782_+	ENSG00000291003	+	2254	42103	15:22589955_G_T	chr15	22589955	0.926542	116.227	3.45332e-16	0.516551	0.0432872	0.000999001	6.05364e-07	7.40823e-08
chr15:22573151:22573279:clu_49790_+	ENSG00000291003	+	2303	16676	15:22589955_G_T	chr15	22589955	0.867581	95.0326	1.01464e-37	0.834629	0.0810394	0.000999001	1.45233e-17	1.68272e-08
chr15:22573181:22573279:clu_49790_+	ENSG00000291003	+	2303	16676	15:22589955_G_T	chr15	22589955	0.834793	113.274	4.33945e-38	0.837648	-0.0812553	0.000999001	3.58161e-18	2.20949e-08
chr15:22838921:22839062:clu_49802_+	NIPA2	+	2944	8008	15:22847070_A_G	chr15	22847070	1.05453	349.356	4.46265e-14	0.463268	0.00580084	0.000999001	2.37537e-08	1.30726e-06
chr15:23032778:23036897:clu_3577_-	TUBGCP5	-	3888	9737	15:23023040_CAT_C	chr15	23023040	0.980203	294.319	1.07263e-08	0.300485	0.0156684	0.000999001	0.00576083	2.62116e-07
chr15:23032824:23036897:clu_3577_-	TUBGCP5	-	3888	9783	15:23023040_CAT_C	chr15	23023040	0.945166	258.513	5.23519e-08	0.276567	-0.0150145	0.002997	0.0239833	1.71137e-07
chr15:23309735:23310152:clu_49808_+	ENSG00000274471	+	5108	33	15:23310185_G_C	chr15	23310185	0.977272	292.478	2.86209e-42	0.868255	-0.552924	0.000999001	2.81981e-28	3.25727e-07
chr15:23309735:23310188:clu_49808_+	ENSG00000274471	+	5108	0	15:23310185_G_C	chr15	23310185	0.960774	319.393	2.68527e-41	0.861695	0.542385	0.000999001	8.64133e-28	3.58733e-07
chr15:28233561:28234070:clu_3604_-	HERC2	-	3490	28316	15:28205246_G_A	chr15	28205246	0.926646	115.999	6.38056e-31	0.767796	0.10732	0.000999001	4.50043e-15	3.36369e-08
chr15:28233796:28234070:clu_3604_-	HERC2	-	3490	28551	15:28205246_G_A	chr15	28205246	1.03221	318.492	1.2507e-07	0.263112	-0.0999893	0.000999001	0.00645688	1.63809e-06
chr15:28260970:28262918:clu_3610_-	HERC2	-	3483	-524517	15:28787435_G_C	chr15	28787435	0.895977	129.917	2.38871e-08	0.288498	-0.024975	0.003996	0.037304	4.202e-08
chr15:28261018:28262918:clu_3610_-	HERC2	-	3483	-524517	15:28787435_G_C	chr15	28787435	0.969006	99.6843	1.91963e-08	0.29179	0.0254696	0.004995	0.042509	2.66313e-08
chr15:28612173:28629266:clu_49835_+	ENSG00000291259	+	3582	60584	15:28689850_T_C	chr15	28689850	1.03434	209.994	1.38898e-07	0.261477	-0.0210624	0.001998	0.0154968	7.31727e-07
chr15:28618655:28629266:clu_49835_+	ENSG00000291259	+	3552	60584	15:28689850_T_C	chr15	28689850	0.997455	186.372	1.27348e-07	0.262831	-0.011464	0.002997	0.0195608	5.18434e-07
chr15:28629441:28632637:clu_49835_+	HERC2P9	+	3509	-424515	15:28204927_A_G	chr15	28204927	0.958239	238.546	9.79146e-08	0.266916	0.110233	0.000999001	0.0122091	7.39515e-07
chr15:28636701:28636975:clu_49838_+	ENSG00000291259	+	3501	-431456	15:28205246_G_A	chr15	28205246	0.971147	248.003	3.74598e-14	0.465283	-0.127597	0.000999001	1.31691e-07	7.81331e-07
chr15:28636701:28637215:clu_49838_+	ENSG00000291259	+	3501	-431456	15:28205246_G_A	chr15	28205246	0.895254	106.775	1.2902e-24	0.682013	0.0669436	0.000999001	5.89727e-11	2.44531e-08
chr15:28651555:28654274:clu_49844_+	HERC2P9	+	3533	35576	15:28689850_T_C	chr15	28689850	0.973077	282.085	1.88916e-08	0.29203	-0.210672	0.000999001	0.00236891	1.078e-06
chr15:28651555:28654287:clu_49844_+	HERC2P9	+	3533	35563	15:28689850_T_C	chr15	28689850	0.936444	157.369	1.11068e-07	0.26496	0.229294	0.001998	0.0305448	2.51877e-07
chr15:28655420:28655796:clu_49845_+	HERC2P9	+	3502	98186	15:28753982_T_C	chr15	28753982	0.952143	378.613	1.33992e-06	0.225333	-0.0523482	0.001998	0.0452722	1.53009e-06
chr15:28657325:28658623:clu_49846_+	HERC2P9	+	3481	31227	15:28689850_T_C	chr15	28689850	1.02658	323.467	4.88572e-16	0.512926	0.170432	0.000999001	3.00063e-10	1.78689e-06
chr15:28658766:28663378:clu_49846_+	HERC2P9	+	3491	26472	15:28689850_T_C	chr15	28689850	1.01948	326.636	1.06074e-15	0.504731	-0.167929	0.000999001	7.01531e-10	1.69131e-06
chr15:30404611:30409973:clu_49860_+	chr15:30404611:30409973:clu_49860_+	+	2947	966946	15:31376919_G_A	chr15	31376919	0.900273	94.3831	1.08542e-08	0.300309	0.126777	0.002997	0.0306977	2.92207e-08
chr15:30716342:30720999:clu_49875_+	ENSG00000187951	+	2749	46913	15:30767912_T_C	chr15	30767912	0.886652	98.769	1.84606e-12	0.418639	0.0680754	0.000999001	0.00016693	5.60308e-08
chr15:30750556:30767858:clu_49876_+	ENSG00000284906	+	2775	0	15:30759360_T_C	chr15	30759360	0.902698	199.58	1.98636e-08	0.291276	-0.0817952	0.001998	0.00420343	7.28756e-07
chr15:30756067:30767858:clu_49876_+	ENSG00000284906	+	2770	0	15:30759360_T_C	chr15	30759360	1.03487	163.39	1.90688e-07	0.256515	0.0740851	0.001998	0.0159729	9.67425e-07
chr15:30836319:30836755:clu_49888_+	HERC2P10	+	2751	-10681	15:30825639_T_C	chr15	30825639	0.981423	228.309	5.28546e-09	0.310925	-0.400002	0.000999001	0.000526667	1.75602e-06
chr15:30899636:30904512:clu_49889_+	FAN1	+	2770	37349	15:30941861_C_T	chr15	30941861	0.954067	76.6229	2.87028e-25	0.692187	0.212753	0.000999001	2.84478e-11	2.68248e-08
chr15:30904011:30904512:clu_49889_+	FAN1	+	2765	-85936	15:30818076_G_A	chr15	30818076	1.04453	202.868	3.38594e-08	0.283215	-0.0997689	0.000999001	0.00217601	1.83715e-06
chr15:30904024:30904512:clu_49889_+	FAN1	+	2765	37349	15:30941861_C_T	chr15	30941861	1.06134	243.265	3.16318e-08	0.284249	-0.123297	0.000999001	0.00129221	2.5826e-06
chr15:31223336:31223471:clu_3638_-	LINC03034	-	2877	-14084	15:31237555_T_C	chr15	31237555	1.00734	131.554	1.79377e-08	0.292808	0.0553097	0.000999001	0.00533542	5.13325e-07
chr15:31223336:31229272:clu_3638_-	LINC03034	-	2882	-261858	15:31491130_T_TA	chr15	31491130	0.923996	138.213	1.81555e-10	0.358681	0.0255195	0.000999001	0.000482769	2.66371e-07
chr15:31223712:31229272:clu_3638_-	LINC03034	-	2882	0	15:31224267_C_A	chr15	31224267	1.01147	234.242	2.40765e-09	0.322354	-0.044871	0.000999001	0.000262086	1.74271e-06
chr15:34381613:34381701:clu_3693_-	GOLGA8A	-	5234	-144368	15:34526069_G_A	chr15	34526069	0.987397	256.342	1.82223e-10	0.358631	-0.0057541	0.000999001	0.000404704	2.17891e-07
chr15:34381637:34381701:clu_3693_-	GOLGA8A	-	5234	-144368	15:34526069_G_A	chr15	34526069	0.947706	252.837	4.6269e-11	0.377139	0.00594631	0.000999001	0.000248582	1.53121e-07
chr15:34407735:34435383:clu_3696_-	GOLGA8A	-	5293	-176909	15:34612292_G_A	chr15	34612292	0.99323	446.23	3.95446e-20	0.602467	0.143169	0.000999001	7.04381e-13	7.30022e-07
chr15:34407735:34437398:clu_3696_-	GOLGA8A	-	5302	-174894	15:34612292_G_A	chr15	34612292	1.05742	415.495	1.77213e-21	0.628253	-0.246643	0.000999001	7.1986e-15	1.13612e-06
chr15:34435471:34437398:clu_3696_-	GOLGA8A	-	5264	-174894	15:34612292_G_A	chr15	34612292	1.05814	368.556	2.45103e-17	0.543328	0.104828	0.000999001	9.07559e-11	8.35827e-07
chr15:34553956:34581466:clu_3699_-	GOLGA8B	-	5319	-15050	15:34596516_C_T	chr15	34596516	1.05356	217.618	1.23522e-07	0.263306	0.068567	0.000999001	0.0289342	2.8427e-07
chr15:34553956:34582750:clu_3699_-	GOLGA8B	-	5319	-29542	15:34612292_G_A	chr15	34612292	0.940269	214.362	1.00571e-16	0.529224	-0.114379	0.000999001	5.56122e-08	1.29213e-07
chr15:34553956:34583516:clu_3699_-	GOLGA8B	-	5321	-28776	15:34612292_G_A	chr15	34612292	0.946478	255.812	1.47279e-23	0.664818	0.166329	0.000999001	2.23178e-13	2.20271e-07
chr15:35331077:35373521:clu_3722_-	DPH6	-	4714	512949	15:34818129_G_A	chr15	34818129	0.934061	159.953	1.37892e-08	0.296744	0.0496582	0.002997	0.0208413	6.6169e-08
chr15:39949268:39953904:clu_49955_+	EIF2AK4	+	4290	0	15:39953725_G_A	chr15	39953725	0.907431	81.3789	3.99412e-16	0.515034	-0.0285171	0.000999001	4.62455e-05	2.01485e-09
chr15:39951384:39953904:clu_49955_+	EIF2AK4	+	4281	0	15:39953725_G_A	chr15	39953725	0.826351	88.8771	8.52318e-18	0.553607	0.0295325	0.000999001	1.6382e-05	1.04016e-09
chr15:40030456:40032757:clu_49964_+	EIF2AK4	+	4163	4518	15:40037275_T_TG	chr15	40037275	1.04066	233.872	2.32879e-12	0.415738	0.0122212	0.000999001	4.61571e-06	5.54176e-07
chr15:40037018:40038282:clu_3744_-	SRP14	-	4157	0	15:40037275_T_TG	chr15	40037275	1.00416	344.956	1.11121e-13	0.452649	-0.00819999	0.000999001	1.04347e-07	1.05579e-06
chr15:40557372:40562772:clu_3766_-	CCDC32	-	3778	12981	15:40544392_G_T	chr15	40544392	1.0102	267.754	9.19736e-11	0.367927	0.0169236	0.000999001	3.03237e-05	1.119e-06
chr15:40562007:40562772:clu_3766_-	CCDC32	-	3778	515	15:40561493_T_C	chr15	40561493	1.01093	228.528	2.04799e-16	0.521959	-0.0199867	0.000999001	1.74009e-09	8.25658e-07
chr15:40563027:40564791:clu_3767_-	CCDC32	-	3778	0	15:40563966_G_A	chr15	40563966	1.04249	147.175	2.56446e-76	0.976006	0.477822	0.000999001	1.78541e-52	3.4171e-07
chr15:40563027:40564976:clu_3767_-	CCDC32	-	3779	0	15:40563966_G_A	chr15	40563966	0.938502	185.21	3.98031e-67	0.961995	-0.464741	0.000999001	1.05064e-45	4.11982e-07
chr15:40564872:40564976:clu_3767_-	CCDC32	-	3778	83	15:40564790_T_C	chr15	40564790	0.900887	97.4263	1.36681e-13	0.450211	0.0114688	0.000999001	8.33094e-05	2.46719e-08
chr15:40754790:40755083:clu_3771_-	RMDN3	-	3586	-87699	15:40842782_A_T	chr15	40842782	1.03378	202.704	8.86757e-07	0.232029	-0.0463317	0.000999001	0.045555	1.01046e-06
chr15:40779997:40806954:clu_3775_-	DNAJC17	-	3564	0	15:40806913_AG_A	chr15	40806913	0.936452	148.213	1.27819e-07	0.262773	0.0212079	0.003996	0.0366514	2.15485e-07
chr15:40810757:40813338:clu_50011_+	ZFYVE19	+	3542	0	15:40811095_A_G	chr15	40811095	1.03291	247.923	9.8285e-18	0.552234	-0.0522886	0.000999001	3.28598e-11	1.35099e-06
chr15:41313354:41331915:clu_3792_-	OIP5	-	3910	0	15:41319676_G_A	chr15	41319676	0.936285	249.2	2.67557e-11	0.38439	0.0174036	0.000999001	2.23576e-05	8.37203e-07
chr15:41843223:41843676:clu_50078_+	JMJD7-PLA2G4B	+	3623	10315	15:41853991_C_T	chr15	41853991	1.10902	180.262	1.15022e-07	0.264416	0.0729044	0.001998	0.00782367	1.32332e-06
chr15:42322020:42322803:clu_50094_+	GANC	+	3102	0	15:42322678_G_A	chr15	42322678	0.891507	55.4005	6.61951e-10	0.340737	0.00835888	0.000999001	0.0250934	3.45592e-09
chr15:42322020:42326298:clu_50094_+	GANC	+	3105	0	15:42323212_T_C	chr15	42323212	0.840534	70.0108	4.91428e-10	0.344911	-0.0212027	0.000999001	0.010766	1.37355e-08
chr15:42403777:42409303:clu_50104_+	CAPN3	+	3171	0	15:42404408_G_T	chr15	42404408	1.02818	174.098	6.68383e-08	0.272815	0.112488	0.000999001	0.00459215	1.58333e-06
chr15:42411345:42412086:clu_50112_+	CAPN3	+	3167	-508508	15:41902838_T_C	chr15	41902838	0.925081	150.04	2.83781e-07	0.250248	0.119603	0.002997	0.0417631	3.81513e-07
chr15:42717795:42718435:clu_50128_+	STARD9	+	3039	0	15:42718166_C_T	chr15	42718166	0.980742	93.8075	7.2391e-32	0.778494	0.211707	0.000999001	4.75382e-18	2.32593e-07
chr15:42728267:42729023:clu_3873_-	CDAN1	-	3046	-697650	15:43426673_G_A	chr15	43426673	0.880133	75.405	1.88583e-09	0.325869	0.0266318	0.000999001	0.0107645	4.02542e-08
chr15:43002704:43003837:clu_3887_-	UBR1	-	2977	479968	15:42522736_AG_A	chr15	42522736	1.03466	129.063	2.02016e-07	0.255608	0.0510063	0.000999001	0.0124401	1.42325e-06
chr15:43330859:43331900:clu_50141_+	ADAL	+	2311	-410240	15:42920620_G_C	chr15	42920620	0.99869	120.352	8.35813e-07	0.232984	-0.0390841	0.001998	0.027264	1.96689e-06
chr15:43330859:43333311:clu_50141_+	ADAL	+	2315	44300	15:43377611_C_CAA	chr15	43377611	0.875118	77.911	1.30754e-16	0.526556	0.022634	0.000999001	1.15481e-07	2.39837e-07
chr15:43332000:43333311:clu_50141_+	ADAL	+	2315	-19768	15:43312232_AT_A	chr15	43312232	1.09929	135.41	1.72154e-15	0.499544	-0.0350308	0.000999001	4.33382e-10	3.74725e-06
chr15:43407570:43407943:clu_3910_-	TP53BP1	-	2278	-925289	15:44333232_A_G	chr15	44333232	0.7416	44.5966	4.81413e-10	0.345198	-0.0110497	0.000999001	0.0421758	7.78463e-10
chr15:43428168:43438324:clu_3915_-	TP53BP1	-	2296	606472	15:42821697_G_T	chr15	42821697	0.944941	97.8619	6.26149e-07	0.237634	0.0112268	0.001998	0.0333972	1.16596e-06
chr15:43584532:43590172:clu_3935_-	PPIP5K1	-	2422	74071	15:43510462_C_A	chr15	43510462	0.898035	48.0118	2.66073e-11	0.384464	0.128686	0.000999001	0.00118301	4.52568e-08
chr15:43584892:43589882:clu_3935_-	PPIP5K1	-	2420	-314200	15:43904082_C_G	chr15	43904082	0.882802	55.0071	2.91087e-08	0.285509	0.0500946	0.001998	0.0360699	5.6849e-08
chr15:43632363:43632717:clu_3942_-	CATSPER2	-	2439	28919	15:43603445_C_T	chr15	43603445	0.882978	72.7102	2.40959e-07	0.252832	0.157913	0.003996	0.0473275	2.6604e-07
chr15:43632928:43635360:clu_3942_-	CATSPER2	-	2440	-233992	15:43869352_G_A	chr15	43869352	0.893587	68.4602	3.43771e-11	0.381082	0.0686625	0.000999001	0.000214319	3.06253e-07
chr15:43664543:43668028:clu_3943_-	CATSPER2	-	2442	-75137	15:43743165_C_A	chr15	43743165	1.03284	112.137	4.75519e-08	0.278039	0.0924688	0.000999001	0.00246187	2.5307e-06
chr15:43796227:43796616:clu_3960_-	SERINC4	-	2433	-436069	15:44232685_C_CAAAAA	chr15	44232685	0.966359	64.9295	2.95505e-10	0.351979	0.271958	0.000999001	0.000652934	3.55713e-07
chr15:44596943:44598265:clu_3974_-	SPG11	-	2820	0	15:44597417_C_A	chr15	44597417	0.969803	43.764	5.85992e-18	0.557198	-0.0472251	0.000999001	5.50294e-06	3.57574e-09
chr15:44597405:44598265:clu_3974_-	SPG11	-	2819	0	15:44597417_C_A	chr15	44597417	0.88346	48.4323	2.39878e-20	0.606734	0.0489993	0.000999001	8.9249e-07	2.10818e-09
chr15:44695182:44710096:clu_3983_-	PATL2	-	3091	-65083	15:44775179_C_T	chr15	44775179	0.947067	76.6809	2.50486e-09	0.321783	0.020444	0.000999001	0.00891581	6.42336e-08
chr15:44835300:44835465:clu_3988_-	SORD2P	-	3204	7082	15:44828219_T_C	chr15	44828219	1.0362	136.953	6.99626e-07	0.235851	-0.0740297	0.000999001	0.0482501	7.39508e-07
chr15:44835300:44839371:clu_3988_-	SORD2P	-	3238	7082	15:44828219_T_C	chr15	44828219	0.996282	163.286	3.07481e-08	0.284678	0.106783	0.000999001	0.00429216	9.59573e-07
chr15:44850387:44881495:clu_3991_-	SORD2P	-	3231	-12638	15:44894133_T_A	chr15	44894133	0.943534	177.079	1.37111e-15	0.501988	-0.0621613	0.000999001	9.92945e-09	1.07299e-06
chr15:44862311:44881495:clu_3991_-	SORD2P	-	3214	0	15:44866136_G_A	chr15	44866136	0.999394	181.323	5.53788e-14	0.460774	0.0620051	0.000999001	8.0201e-08	1.38478e-06
chr15:45069052:45069859:clu_50185_+	SORD	+	3119	-91381	15:44977672_A_T	chr15	44977672	0.991651	119.294	2.52159e-08	0.28768	0.0195623	0.000999001	0.00727165	4.88835e-07
chr15:48769081:48771220:clu_4030_-	CEP152	-	4141	-11285	15:48782505_C_G	chr15	48782505	0.984258	149.092	7.8849e-10	0.338274	0.0248961	0.000999001	0.00124021	2.44535e-07
chr15:48769081:48772487:clu_4030_-	CEP152	-	4141	5944	15:48763138_G_A	chr15	48763138	1.01163	246.124	2.39831e-11	0.385829	-0.0948627	0.000999001	1.20557e-05	1.03858e-06
chr15:48771308:48772487:clu_4030_-	CEP152	-	4137	0	15:48772175_T_C	chr15	48772175	1.01239	209.794	2.05322e-15	0.497643	0.0552921	0.000999001	1.7783e-08	6.84394e-07
chr15:50586488:50589592:clu_4067_-	TRPM7	-	3831	-967457	15:51557049_T_TA	chr15	51557049	1.04907	205.944	1.27892e-06	0.226091	-0.0360875	0.002997	0.0457984	1.44131e-06
chr15:50663046:50666544:clu_4073_-	TRPM7	-	3925	31395	15:50631652_T_A	chr15	50631652	0.947419	135.893	6.64615e-18	0.555995	0.0319383	0.000999001	4.45485e-09	2.68724e-07
chr15:50663046:50686531:clu_4073_-	TRPM7	-	3995	31395	15:50631652_T_A	chr15	50631652	1.03974	159.359	4.48536e-27	0.718683	-0.063562	0.000999001	9.9891e-18	8.65699e-07
chr15:50666798:50686531:clu_4073_-	TRPM7	-	3984	31107	15:50635692_G_A	chr15	50635692	1.05023	151.254	1.21364e-20	0.612478	0.0312222	0.000999001	1.7481e-12	7.59836e-07
chr15:51496904:51498552:clu_4093_-	DMXL2	-	4810	-216946	15:51715498_C_T	chr15	51715498	0.86148	67.5069	3.49975e-11	0.380845	0.00986199	0.001998	0.0045186	6.99882e-09
chr15:51829836:51834994:clu_50236_+	TMOD3	+	4713	107654	15:51942648_G_A	chr15	51942648	0.992813	154.959	5.50431e-15	0.486874	0.0125536	0.000999001	2.10604e-07	3.37326e-07
chr15:51829836:51862811:clu_50236_+	TMOD3	+	4773	0	15:51831619_G_A	chr15	51831619	0.996509	120.712	3.28162e-17	0.540447	-0.0257171	0.000999001	2.36912e-08	1.84139e-07
chr15:51835058:51862811:clu_50236_+	TMOD3	+	4763	0	15:51838034_G_A	chr15	51838034	0.956461	97.3178	1.29825e-13	0.450818	0.0123955	0.000999001	2.15089e-05	7.85513e-08
chr15:51919143:51922716:clu_4101_-	ENSG00000259556	-	4789	-35578	15:51958294_G_GA	chr15	51958294	0.964744	214.147	2.68196e-14	0.469107	-0.334542	0.000999001	1.38394e-07	7.36074e-07
chr15:51919143:51922725:clu_4101_-	ENSG00000259556	-	4789	-35569	15:51958294_G_GA	chr15	51958294	1.04727	193.926	2.46706e-13	0.443198	0.327336	0.000999001	3.89445e-07	9.53019e-07
chr15:52658797:52678006:clu_4140_-	ATOSA	-	5247	226	15:52658572_T_TA	chr15	52658572	0.997268	221.751	5.65139e-19	0.57898	0.0370397	0.000999001	6.74405e-11	4.83764e-07
chr15:55314154:55318907:clu_4143_-	PIGBOS1	-	5157	-34556	15:55353463_A_C	chr15	55353463	1.03128	125.049	1.78094e-11	0.389727	0.0286725	0.000999001	0.000180947	1.36737e-07
chr15:55317867:55318907:clu_4143_-	PIGBOS1	-	5145	-21	15:55318928_C_T	chr15	55318928	1.11619	276.893	3.07363e-20	0.604623	-0.146596	0.000999001	3.09592e-14	1.83584e-06
chr15:55317867:55318931:clu_4143_-	PIGBOS1	-	5145	0	15:55318928_C_T	chr15	55318928	1.02834	226.859	1.73997e-42	0.86967	0.224404	0.000999001	8.68017e-31	8.89323e-07
chr15:56412436:56419763:clu_50254_+	TEX9	+	4366	0	15:56415990_G_T	chr15	56415990	1.0333	199.672	6.48073e-07	0.237081	0.00382941	0.002997	0.0433356	7.98552e-07
chr15:56419839:56427605:clu_50254_+	TEX9	+	4366	-18303	15:56401537_A_T	chr15	56401537	1.0951	192.201	1.58467e-07	0.259417	0.00367107	0.000999001	0.0118458	1.10512e-06
chr15:56427739:56428367:clu_50254_+	TEX9	+	4364	-311770	15:56115970_T_G	chr15	56115970	1.01095	236.984	1.86103e-09	0.326059	-0.0335297	0.000999001	0.000388946	1.05819e-06
chr15:59402358:59406726:clu_50288_+	FAM81A	+	4802	353072	15:59759798_A_G	chr15	59759798	0.871321	141.103	2.90187e-10	0.35223	0.0304073	0.001998	0.0122185	5.79266e-09
chr15:59438917:59439024:clu_50288_+	FAM81A	+	4698	320774	15:59759798_A_G	chr15	59759798	0.952787	117.252	7.79649e-09	0.305209	0.0235048	0.002997	0.0482378	8.4316e-09
chr15:59440123:59443995:clu_50288_+	FAM81A	+	4697	315803	15:59759798_A_G	chr15	59759798	0.911817	128.111	2.00106e-09	0.325017	0.0271622	0.004995	0.0368382	3.91751e-09
chr15:59440123:59444224:clu_50288_+	FAM81A	+	4697	315574	15:59759798_A_G	chr15	59759798	0.923421	213.538	4.18525e-08	0.279989	0.0205682	0.001998	0.0471567	4.65448e-08
chr15:59682514:59688732:clu_4203_-	BNIP2	-	4436	0	15:59682883_T_C	chr15	59682883	0.949939	232.979	3.30721e-08	0.283573	0.0117353	0.000999001	0.0158855	2.05258e-07
chr15:59682514:59689135:clu_4203_-	BNIP2	-	4436	0	15:59682883_T_C	chr15	59682883	0.93856	245.612	3.54424e-08	0.282521	-0.0117441	0.000999001	0.0140485	2.56753e-07
chr15:60476167:60477937:clu_4209_-	ICE2	-	4641	-652872	15:61130809_C_T	chr15	61130809	1.00742	469.079	2.30979e-08	0.289004	0.0302049	0.000999001	0.00344163	7.33142e-07
chr15:60603533:60649835:clu_4214_-	RORA	-	4846	-273864	15:60923699_A_G	chr15	60923699	0.897366	202.613	2.12076e-08	0.290291	0.0930567	0.002997	0.0499134	2.12982e-08
chr15:63911212:63911908:clu_4286_-	DAPK2	-	2788	-287969	15:64199877_T_A	chr15	64199877	0.833388	94.9463	1.17847e-09	0.332584	0.180387	0.000999001	0.013749	1.76151e-08
chr15:64815948:64816574:clu_4299_-	PIF1	-	2426	0	15:64816280_T_C	chr15	64816280	1.03386	261.299	2.81477e-15	0.494222	0.10216	0.000999001	7.16485e-10	2.68104e-06
chr15:64816357:64816574:clu_4299_-	PIF1	-	2426	78	15:64816280_T_C	chr15	64816280	1.01704	224.43	5.12764e-15	0.487656	-0.100639	0.000999001	4.50633e-09	1.78165e-06
chr15:64952579:64955016:clu_4307_-	chr15:64952579:64955016:clu_4307_-	-	2397	6972	15:64945608_A_T	chr15	64945608	0.876007	132.112	9.80182e-19	0.573949	0.374843	0.000999001	2.45476e-09	2.3803e-07
chr15:64954909:64955016:clu_4307_-	chr15:64954909:64955016:clu_4307_-	-	2396	9302	15:64945608_A_T	chr15	64945608	0.901501	129.479	1.08588e-14	0.479324	-0.480352	0.000999001	1.13467e-06	2.21754e-07
chr15:65582019:65584495:clu_4344_-	INTS14	-	3108	-136	15:65584631_C_A	chr15	65584631	0.995048	190.963	1.15253e-17	0.550694	0.0184175	0.000999001	8.28497e-10	4.97264e-07
chr15:65582019:65584770:clu_4344_-	INTS14	-	3108	0	15:65584631_C_A	chr15	65584631	0.986337	257.712	4.47097e-24	0.673349	-0.0409976	0.000999001	7.64318e-16	9.4114e-07
chr15:65584571:65584770:clu_4344_-	INTS14	-	3104	0	15:65584631_C_A	chr15	65584631	0.962616	172.354	9.12055e-09	0.30289	0.00546219	0.000999001	0.00529914	2.93152e-07
chr15:65584632:65584770:clu_4344_-	INTS14	-	3104	2	15:65584631_C_A	chr15	65584631	0.989549	223.7	4.81804e-20	0.600768	0.0181169	0.000999001	6.93447e-12	5.81598e-07
chr15:65611717:65612430:clu_50355_+	SLC24A1	+	3181	-659064	15:64952648_TCTCCTC_T	chr15	64952648	0.908748	74.4742	1.05811e-11	0.396488	-0.0842372	0.001998	0.00739692	1.04794e-09
chr15:66329399:66331875:clu_50366_+	DIS3L	+	4615	123108	15:66454983_T_C	chr15	66454983	1.05182	201.059	1.7364e-07	0.257984	-0.0432432	0.000999001	0.0401263	2.45709e-07
chr15:67261394:67357345:clu_50379_+	IQCH	+	5064	-602558	15:66658831_GTGTGAA_G	chr15	66658831	0.949452	111.175	3.7911e-10	0.348526	-0.542051	0.000999001	0.0112398	8.29566e-09
chr15:68197628:68199541:clu_4386_-	CALML4	-	3851	-149	15:68199690_G_A	chr15	68199690	0.939238	144.779	1.31691e-13	0.45065	0.00837885	0.000999001	1.3977e-05	9.21267e-08
chr15:69452984:69453677:clu_50407_+	RPLP1	+	4441	177588	15:69631265_ATGCATG_A	chr15	69631265	0.661774	106.027	5.07459e-21	0.619707	0.487211	0.00999001	5.44412e-06	1.59866e-10
chr15:74837435:74837751:clu_4495_-	ULK3	-	3383	-1	15:74837752_T_C	chr15	74837752	1.08066	192.547	7.24777e-68	0.963376	-0.488681	0.000999001	1.41106e-53	1.29431e-06
chr15:74837435:74837757:clu_4495_-	ULK3	-	3383	0	15:74837752_T_C	chr15	74837752	1.00699	208.042	5.82484e-68	0.963549	0.489562	0.000999001	6.91453e-52	1.07095e-06
chr15:75012805:75017797:clu_50478_+	SCAMP5	+	3075	29437	15:75047234_G_A	chr15	75047234	0.902877	100.342	4.02463e-08	0.280586	-0.0212641	0.002997	0.0365337	7.30416e-08
chr15:75012805:75017870:clu_50478_+	SCAMP5	+	3076	25962	15:75043832_T_A	chr15	75043832	1.05633	218.194	1.76643e-08	0.293038	-0.152202	0.000999001	0.00137088	1.6699e-06
chr15:75358344:75358462:clu_4515_-	MAN2C1	-	3123	-96416	15:75454878_C_T	chr15	75454878	0.974014	173.001	3.22462e-12	0.41165	-0.0187875	0.000999001	6.41017e-06	7.29667e-07
chr15:75358344:75358507:clu_4515_-	MAN2C1	-	3123	-96371	15:75454878_C_T	chr15	75454878	0.996169	148.131	4.8767e-12	0.406414	0.018621	0.000999001	1.01297e-05	6.86768e-07
chr15:75362748:75363999:clu_4519_-	MAN2C1	-	3124	18953	15:75343796_G_A	chr15	75343796	1.0989	157.371	1.92093e-09	0.325604	-0.0717897	0.000999001	0.00031912	1.32359e-06
chr15:75448173:75451423:clu_4526_-	SIN3A	-	3053	-87892	15:75539315_A_AT	chr15	75539315	1.03847	138.419	6.75977e-07	0.236404	0.0104156	0.000999001	0.0439879	8.18404e-07
chr15:75523245:75527118:clu_4529_-	PTPN9	-	3020	0	15:75524308_A_C	chr15	75524308	0.911539	109.561	9.87171e-12	0.397384	0.0076612	0.000999001	0.000169981	1.36229e-07
chr15:75598681:75600637:clu_4531_-	ENSG00000260269	-	3005	-32614	15:75633251_G_A	chr15	75633251	1.09193	153.38	2.42663e-09	0.322241	-0.0148317	0.000999001	0.000360794	1.42526e-06
chr15:75598681:75601138:clu_4531_-	ENSG00000260269	-	3005	-36821	15:75637959_ATAATAAG_A	chr15	75637959	1.0265	196.703	9.56744e-12	0.397787	0.0258171	0.000999001	2.74929e-06	1.80723e-06
chr15:76292700:76311350:clu_4542_-	ETFA	-	2709	164934	15:76127767_T_G	chr15	76127767	1.02401	165.995	1.41425e-06	0.224454	-0.0079092	0.000999001	0.0357529	2.22918e-06
chr15:78540463:78541905:clu_50533_+	PSMA4	+	5997	10863	15:78552768_A_G	chr15	78552768	1.00631	319.05	2.9043e-16	0.518349	0.0057909	0.000999001	9.94892e-09	3.16642e-07
chr15:78540539:78541905:clu_50533_+	PSMA4	+	5997	1667	15:78543572_T_TTG	chr15	78543572	1.03015	489.004	5.25016e-20	0.600027	-0.0196088	0.000999001	3.29961e-13	8.40536e-07
chr15:78540835:78541905:clu_50533_+	PSMA4	+	5995	-142	15:78540694_C_A	chr15	78540694	1.0119	422.423	6.42085e-11	0.372762	0.00490056	0.000999001	3.77058e-05	6.21428e-07
chr15:78540950:78541905:clu_50533_+	PSMA4	+	5995	1667	15:78543572_T_TTG	chr15	78543572	0.998879	374.666	3.85769e-13	0.437831	0.00947003	0.000999001	1.40055e-06	4.07188e-07
chr15:78937423:78937686:clu_4593_-	CTSH	-	6075	-64	15:78937750_A_G	chr15	78937750	0.966346	383.744	6.46523e-23	0.653924	0.016133	0.000999001	6.6577e-14	3.33227e-07
chr15:78937423:78939140:clu_4593_-	CTSH	-	6076	0	15:78937750_A_G	chr15	78937750	1.0098	298.209	1.98931e-28	0.737036	-0.0298713	0.000999001	1.9571e-17	2.16332e-07
chr15:78937823:78939140:clu_4593_-	CTSH	-	6076	0	15:78938717_C_T	chr15	78938717	0.943559	253.629	3.61399e-27	0.719996	0.0142816	0.000999001	6.14317e-15	9.7529e-08
chr15:78939171:78944778:clu_4594_-	CTSH	-	6089	0	15:78944772_TC_T	chr15	78944772	1.06207	384.369	3.49264e-15	0.491869	-0.0130174	0.000999001	8.78912e-09	6.77326e-07
chr15:78939171:78944891:clu_4594_-	CTSH	-	6090	0	15:78944772_TC_T	chr15	78944772	1.11253	345.972	2.97522e-11	0.382991	0.0118946	0.000999001	1.74055e-05	6.14624e-07
chr15:79907684:79914588:clu_4601_-	ST20-MTHFS	-	5828	-28	15:79914616_C_G	chr15	79914616	1.01547	428.897	7.84789e-10	0.338341	-0.0117366	0.000999001	0.000279608	6.20623e-07
chr15:79907684:79923452:clu_4601_-	ST20-MTHFS	-	5857	0	15:79911868_T_C	chr15	79911868	1.029	456.235	3.38907e-10	0.350082	0.0208846	0.000999001	0.000111113	7.12326e-07
chr15:79961174:79967637:clu_4602_-	BCL2A1	-	5670	0	15:79967622_C_T	chr15	79967622	1.07247	452.429	4.74537e-29	0.745074	0.0900907	0.000999001	2.36032e-21	8.80846e-07
chr15:79961174:79970700:clu_4602_-	BCL2A1	-	5672	0	15:79967622_C_T	chr15	79967622	0.989267	504.16	3.34316e-31	0.771026	-0.176325	0.000999001	2.21146e-22	7.32412e-07
chr15:79967692:79970700:clu_4602_-	BCL2A1	-	5664	0	15:79968212_G_A	chr15	79968212	1.04155	555.808	7.86427e-31	0.766742	0.0859527	0.000999001	2.89358e-23	9.81436e-07
chr15:80152841:80153026:clu_50551_+	FAH	+	5750	0	15:80152846_G_C	chr15	80152846	0.983407	540.274	1.14987e-11	0.395413	-0.178436	0.000999001	6.31653e-06	7.60449e-07
chr15:80152905:80153026:clu_50551_+	FAH	+	5750	0	15:80152950_G_C	chr15	80152950	1.04387	370.712	1.05291e-11	0.396552	0.17938	0.000999001	7.15527e-06	7.03667e-07
chr15:81322540:81322899:clu_4608_-	STARD5	-	4184	2765	15:81319776_T_C	chr15	81319776	1.07935	369.092	3.45065e-07	0.247149	-0.120276	0.000999001	0.018223	1.25378e-06
chr15:81322540:81323802:clu_4608_-	STARD5	-	4184	-34	15:81323836_C_CT	chr15	81323836	1.06825	271.139	2.18834e-14	0.471423	0.304677	0.000999001	8.64824e-08	5.65273e-07
chr15:81322948:81324001:clu_4608_-	STARD5	-	4184	0	15:81323836_C_CT	chr15	81323836	1.00251	449.667	6.5403e-07	0.236934	-0.152852	0.000999001	0.0357729	1.02146e-06
chr15:82355374:82395233:clu_50566_+	UBE2Q2P2	+	2979	-148070	15:82207305_T_C	chr15	82207305	0.947696	112.615	1.93651e-21	0.62754	0.104041	0.000999001	1.48605e-10	1.15155e-07
chr15:82395301:82400660:clu_50566_+	UBE2Q2P2	+	2893	0	15:82395306_A_G	chr15	82395306	0.938513	113.954	6.89649e-26	0.70154	0.101039	0.000999001	6.41792e-14	1.91456e-07
chr15:82420075:82431830:clu_50569_+	GOLGA6L9	+	2930	181019	15:82612849_C_A	chr15	82612849	0.990073	260.318	5.62044e-11	0.374544	0.222499	0.000999001	7.07394e-06	2.35032e-06
chr15:82420075:82521404:clu_50569_+	GOLGA6L17P	+	3056	91445	15:82612849_C_A	chr15	82612849	0.929249	126.413	3.21508e-09	0.318171	-0.164566	0.000999001	0.0050175	1.53717e-07
chr15:82434929:82435954:clu_50574_+	GOLGA6L9	+	2922	-143067	15:82291859_TTCTC_T	chr15	82291859	0.913322	87.0723	7.67342e-09	0.305444	0.0277584	0.001998	0.0280646	2.49091e-08
chr15:82473813:82475478:clu_4627_-	ENSG00000290948	-	2910	241611	15:82232203_T_C	chr15	82232203	1.0045	218.397	7.65205e-08	0.27073	0.119349	0.000999001	0.00535031	1.46259e-06
chr15:82475637:82476786:clu_4628_-	GOLGA2P10	-	2910	99242	15:82376396_A_C	chr15	82376396	0.922266	144.876	2.72554e-08	0.286505	-0.0181681	0.001998	0.0116215	2.91687e-07
chr15:82477582:82477838:clu_4629_-	ENSG00000290948	-	2908	62363	15:82415220_A_G	chr15	82415220	1.00347	237.609	3.33769e-07	0.247677	-0.0394485	0.000999001	0.0150115	1.65127e-06
chr15:82988828:82991932:clu_4646_-	C15orf40	-	2889	59445	15:82929384_G_A	chr15	82929384	1.02403	171.291	2.9284e-18	0.563772	0.0161774	0.000999001	1.05549e-10	7.80832e-07
chr15:82988828:83008548:clu_4646_-	C15orf40	-	2905	0	15:82992049_C_G	chr15	82992049	0.998294	183.79	3.00239e-09	0.319164	-0.00798245	0.000999001	0.000884785	7.97085e-07
chr15:82989157:82991932:clu_4646_-	C15orf40	-	2889	-90082	15:83082014_G_A	chr15	83082014	1.00826	160.914	2.29457e-11	0.38641	0.00565061	0.000999001	2.35167e-05	8.01295e-07
chr15:82990655:82991932:clu_4646_-	C15orf40	-	2888	-117	15:82992049_C_G	chr15	82992049	0.974883	169.638	1.34283e-15	0.502211	0.0125242	0.000999001	3.34351e-08	5.35039e-07
chr15:82992046:83008548:clu_4646_-	C15orf40	-	2902	0	15:82992049_C_G	chr15	82992049	1.0904	198.896	1.12967e-32	0.787235	0.0388128	0.000999001	2.31184e-24	1.70953e-06
chr15:82992046:83010237:clu_4646_-	C15orf40	-	2902	-71777	15:83082014_G_A	chr15	83082014	1.04266	177.131	9.02759e-13	0.427486	0.0104143	0.000999001	7.50584e-07	1.27732e-06
chr15:83005692:83008548:clu_4646_-	C15orf40	-	2879	76309	15:82929384_G_A	chr15	82929384	1.01258	189.931	2.39485e-12	0.415388	-0.0427851	0.000999001	2.04348e-06	1.14762e-06
chr15:83008675:83010237:clu_4646_-	C15orf40	-	2875	92026	15:82916650_C_T	chr15	82916650	1.0678	204.829	4.53352e-08	0.278769	-0.0269705	0.000999001	0.00304457	1.62425e-06
chr15:85207605:85208775:clu_4686_-	ENSG00000229212	-	3696	803937	15:84403669_C_T	chr15	84403669	0.925813	144.785	1.0287e-10	0.366414	0.0183281	0.000999001	0.000528993	1.62655e-07
chr15:85662453:85664563:clu_50647_+	AKAP13	+	4672	-72860	15:85589594_A_G	chr15	85589594	1.07024	340.64	5.07859e-07	0.24099	0.0298358	0.000999001	0.023783	1.32608e-06
chr15:88621663:88626146:clu_50663_+	AEN	+	4324	999	15:88627145_G_T	chr15	88627145	0.986075	556.992	3.5295e-15	0.491755	0.0775713	0.000999001	2.66198e-09	1.16222e-06
chr15:88621797:88626146:clu_50663_+	AEN	+	4323	999	15:88627145_G_T	chr15	88627145	1.06284	424.636	8.68787e-26	0.700045	-0.119016	0.000999001	1.30172e-18	1.04547e-06
chr15:88621807:88626146:clu_50663_+	AEN	+	4322	3759	15:88629905_C_A	chr15	88629905	1.03534	256.086	3.0309e-08	0.284896	0.0202092	0.001998	0.0105779	3.00202e-07
chr15:88879269:88881357:clu_4712_-	HAPLN3	-	4457	0	15:88880518_G_A	chr15	88880518	0.990709	408.769	9.3431e-08	0.267643	0.0760505	0.000999001	0.0103049	7.78505e-07
chr15:88880610:88881357:clu_4712_-	HAPLN3	-	4456	93	15:88880518_G_A	chr15	88880518	1.01949	239.015	1.12736e-11	0.395669	-0.0332146	0.000999001	4.0639e-05	2.77709e-07
chr15:88887345:88887426:clu_4713_-	HAPLN3	-	4453	-7438	15:88894864_C_A	chr15	88894864	0.947287	165.682	8.36641e-09	0.304167	0.0103072	0.003996	0.0196876	4.54807e-08
chr15:88887345:88892974:clu_4713_-	HAPLN3	-	4472	0	15:88890901_G_T	chr15	88890901	1.00793	497.205	7.62348e-35	0.809088	0.0996941	0.000999001	2.6289e-26	1.00307e-06
chr15:88887345:88893028:clu_4713_-	HAPLN3	-	4472	-919	15:88893947_GGGGT_G	chr15	88893947	1.02621	358.851	1.37827e-11	0.393064	-0.0189184	0.000999001	1.11805e-05	6.4017e-07
chr15:88887345:88895459:clu_4713_-	HAPLN3	-	4482	0	15:88890901_G_T	chr15	88890901	1.01065	354.662	7.86496e-37	0.827117	-0.17282	0.000999001	1.75258e-26	7.0619e-07
chr15:88893112:88895459:clu_4713_-	HAPLN3	-	4476	0	15:88893788_C_T	chr15	88893788	1.0278	500.706	4.94169e-28	0.731803	0.052676	0.000999001	6.23637e-21	1.23436e-06
chr15:89245839:89247629:clu_50669_+	FANCI	+	4893	0	15:89245936_A_G	chr15	89245936	1.0301	433.323	6.45906e-12	0.402831	0.0320634	0.000999001	2.46659e-06	1.01155e-06
chr15:89293997:89299800:clu_50674_+	FANCI	+	4940	1657	15:89301457_A_C	chr15	89301457	0.960847	374.391	5.18979e-09	0.311193	0.00587004	0.001998	0.00262083	3.39376e-07
chr15:89877424:89888521:clu_4742_-	AP3S2	-	5487	50903	15:89826522_T_C	chr15	89826522	1.07398	322.789	1.19905e-10	0.364337	-0.024455	0.000999001	3.21803e-05	1.00733e-06
chr15:90074290:90079660:clu_50701_+	ZNF710	+	5041	0	15:90075849_C_T	chr15	90075849	1.01216	360.196	1.06764e-13	0.453119	-0.0771345	0.000999001	8.38167e-08	1.11141e-06
chr15:90076246:90079660:clu_50701_+	ZNF710	+	5033	-325	15:90075922_A_G	chr15	90075922	1.03482	316.979	1.79946e-09	0.326541	0.0269956	0.000999001	0.000376358	9.18628e-07
chr15:90232447:90233669:clu_4747_-	CIB1	-	4996	0	15:90232806_TGAGGCAGGAGAATCACTTGAACCCG_T	chr15	90232806	1.01896	296.204	4.78933e-09	0.312368	-0.00540207	0.000999001	0.00102591	7.99052e-07
chr15:90358957:90359640:clu_50712_+	ZNF774	+	4974	-706023	15:89652935_A_C	chr15	89652935	0.94664	271.061	9.64171e-08	0.267155	0.144942	0.001998	0.0283543	2.35252e-07
chr15:90599114:90600308:clu_50716_+	CRTC3	+	5110	-330	15:90598785_A_C	chr15	90598785	0.950318	244.398	3.30137e-16	0.517019	0.0147961	0.000999001	6.90855e-08	1.62333e-07
chr15:90811406:90811678:clu_50726_+	BLM	+	5194	0	15:90811552_A_G	chr15	90811552	0.863388	175.339	6.86747e-31	0.767426	0.0317367	0.000999001	1.52778e-14	1.71569e-08
chr15:90811406:90815102:clu_50726_+	BLM	+	5200	0	15:90811552_A_G	chr15	90811552	0.918286	133.086	7.35278e-40	0.851396	-0.0680149	0.000999001	2.18304e-19	1.49459e-08
chr15:90811800:90815102:clu_50726_+	BLM	+	5199	0	15:90811800_GGT_G	chr15	90811800	0.885515	156.567	7.86062e-38	0.835542	0.0352952	0.000999001	1.93384e-18	1.66812e-08
chr15:90961774:90961924:clu_50764_+	RCCD1	+	5135	8003	15:90969927_T_A	chr15	90969927	1.01377	427.801	4.1156e-08	0.280245	0.2021	0.000999001	0.00505562	8.05129e-07
chr15:90967202:90969524:clu_4757_-	ENSG00000284946	-	5151	2938	15:90964265_G_A	chr15	90964265	1.04712	307.809	6.44824e-09	0.308007	0.0403916	0.000999001	0.00197813	5.09473e-07
chr15:90969120:90969447:clu_4757_-	ENSG00000284946	-	5151	4006	15:90965115_C_CA	chr15	90965115	1.00274	489.595	1.41205e-08	0.29639	0.0220795	0.000999001	0.00150904	1.09684e-06
chr15:90984140:90994407:clu_4760_-	PRC1	-	5203	48302	15:90935839_G_A	chr15	90935839	1.00573	395.444	1.62481e-07	0.259025	0.00478386	0.000999001	0.0157286	7.74818e-07
chr15:94278263:94298201:clu_50788_+	MCTP2	+	5954	0	15:94298201_G_A	chr15	94298201	0.931286	358.441	4.23622e-08	0.279804	-0.0626215	0.003996	0.0435522	5.38292e-08
chr15:99245510:99249622:clu_4781_-	TTC23	-	5955	-1512	15:99251134_A_C	chr15	99251134	1.03701	398.041	2.54134e-07	0.251992	-0.0382659	0.000999001	0.0316209	4.83966e-07
chr15:99675458:99706729:clu_50814_+	MEF2A	+	6394	551843	15:100258572_A_G	chr15	100258572	0.981371	272.639	4.87425e-08	0.277661	0.00564783	0.000999001	0.0352935	8.72426e-08
chr15:99717822:99720784:clu_4783_-	LYSMD4	-	6362	0	15:99720455_C_A	chr15	99720455	0.940683	194.212	2.6405e-09	0.321022	-0.206256	0.001998	0.0175274	1.92361e-08
chr15:99720452:99720784:clu_4783_-	LYSMD4	-	6356	-316	15:99721100_C_CG	chr15	99721100	1.01867	284.619	1.01635e-07	0.266338	-0.167898	0.001998	0.0345499	1.81091e-07
chr15:99813086:99876953:clu_50820_+	ENSG00000259363	+	6522	7809	15:99884762_CTGTTTAG_C	chr15	99884762	1.03766	493.646	1.33341e-09	0.330826	-0.0967038	0.000999001	0.000576853	4.39537e-07
chr15:100570117:100570361:clu_4793_-	LINS1	-	6883	0	15:100570360_T_C	chr15	100570360	1.05811	564.67	3.51941e-25	0.690826	0.122419	0.000999001	1.61448e-17	5.88707e-07
chr15:100570117:100571894:clu_4793_-	LINS1	-	6885	3559	15:100566559_G_T	chr15	100566559	1.02077	668.172	9.34341e-23	0.651158	-0.208673	0.000999001	2.10412e-15	5.85798e-07
chr15:100570660:100571894:clu_4793_-	LINS1	-	6885	4102	15:100566559_G_T	chr15	100566559	1.13375	457.725	4.38235e-16	0.514065	0.0995173	0.000999001	1.21946e-09	5.31325e-07
chr15:100573300:100573651:clu_4792_-	LINS1	-	6884	0	15:100573543_C_T	chr15	100573543	1.0742	556.94	2.37389e-12	0.415498	-0.122257	0.000999001	1.87679e-06	5.54841e-07
chr15:101271641:101272764:clu_4801_-	SELENOS	-	5096	322654	15:100948988_C_T	chr15	100948988	1.04229	288.865	1.2179e-07	0.263526	0.0207571	0.001998	0.0291281	2.73365e-07
chr15:101271645:101272764:clu_4801_-	SELENOS	-	5096	302972	15:100968670_TTTTC_T	chr15	100968670	0.997663	374.254	7.86195e-08	0.270313	-0.0302673	0.000999001	0.019102	3.19729e-07
chr15:101965743:101966070:clu_50848_+	ENSG00000290823	+	2667	-75172	15:101890572_A_G	chr15	101890572	0.951464	141.117	7.37358e-36	0.818518	0.0211593	0.000999001	1.29626e-20	1.54718e-07
chr15:101973047:101973220:clu_50849_+	ENSG00000290823	+	2629	-103531	15:101869517_A_G	chr15	101869517	1.01237	251.368	5.90262e-07	0.238581	-0.0582213	0.000999001	0.0308191	1.15418e-06
chr16:119255:138150:clu_39784_-	NPRL3	-	3258	0	16:130530_G_A	chr16	130530	0.989541	195.225	8.37045e-18	0.553781	0.0265704	0.000999001	5.44318e-09	1.71093e-07
chr16:138334:138642:clu_39785_-	NPRL3	-	3258	0	16:138607_G_T	chr16	138607	0.950502	289.989	1.5989e-22	0.647083	0.278773	0.000999001	3.67052e-14	7.03942e-07
chr16:138366:138642:clu_39785_-	NPRL3	-	3258	0	16:138607_G_T	chr16	138607	0.981891	370.143	8.65644e-23	0.651733	-0.280733	0.000999001	1.78043e-15	1.13645e-06
chr16:304456:309973:clu_39796_-	AXIN1	-	3589	-2486	16:312459_G_A	chr16	312459	0.920539	202.978	2.86898e-09	0.319822	0.014494	0.000999001	0.00656739	8.83529e-08
chr16:398179:398990:clu_7275_+	NME4	+	3684	0	16:398561_A_T	chr16	398561	0.999023	241.641	7.6035e-14	0.45709	0.0221816	0.000999001	1.36587e-06	2.45997e-07
chr16:406397:407425:clu_7281_+	DECR2	+	3687	88571	16:495996_C_T	chr16	495996	1.0802	269.289	5.52261e-08	0.275748	0.0763099	0.000999001	0.0114393	4.40006e-07
chr16:533998:536029:clu_7300_+	CAPN15	+	4073	656	16:536685_C_A	chr16	536685	1.04926	385.562	1.21604e-08	0.298619	-0.0639364	0.000999001	0.00227334	6.73119e-07
chr16:533998:540093:clu_7300_+	CAPN15	+	4084	1598	16:541691_A_G	chr16	541691	0.924809	300.756	4.67253e-10	0.345615	0.0202545	0.000999001	0.00104863	1.70069e-07
chr16:533998:546817:clu_7300_+	CAPN15	+	4109	0	16:536685_C_A	chr16	536685	0.973763	563.393	2.00803e-08	0.291113	0.0778618	0.000999001	0.00245644	9.12398e-07
chr16:580972:582248:clu_7314_+	PIGQ	+	4217	0	16:582051_C_T	chr16	582051	1.05338	505.753	2.70728e-17	0.542348	0.0960812	0.000999001	3.91509e-11	9.68644e-07
chr16:580972:582883:clu_7314_+	PIGQ	+	4218	881	16:583764_G_A	chr16	583764	1.08482	398.42	4.81952e-21	0.620131	0.172511	0.000999001	6.06905e-14	7.18732e-07
chr16:582309:582883:clu_7314_+	PIGQ	+	4218	881	16:583764_G_A	chr16	583764	1.10842	389.358	3.16379e-16	0.517461	-0.0968077	0.000999001	5.58665e-10	8.06329e-07
chr16:634797:636094:clu_39816_-	METTL26	-	4334	-35442	16:671536_C_T	chr16	671536	0.964766	446.116	9.95475e-09	0.301593	0.0358234	0.000999001	0.00412518	3.31211e-07
chr16:668699:670123:clu_7348_+	RHOT2	+	4418	0	16:669592_G_A	chr16	669592	0.997778	536.94	8.32666e-14	0.45603	-0.0188311	0.000999001	7.2417e-08	8.74798e-07
chr16:682874:683167:clu_39822_-	JMJD8	-	4454	152019	16:530856_A_G	chr16	530856	0.916598	161.731	2.4875e-09	0.321884	0.037324	0.001998	0.0184551	1.75279e-08
chr16:721941:722309:clu_7363_+	ANTKMT	+	4517	0	16:722141_C_G	chr16	722141	0.945305	310.298	7.8321e-17	0.531753	0.0299791	0.000999001	1.23334e-08	2.08283e-07
chr16:722083:722309:clu_7363_+	ANTKMT	+	4517	2383	16:724692_G_A	chr16	724692	0.967046	267.641	1.78197e-08	0.292907	0.0127823	0.000999001	0.0136122	1.422e-07
chr16:722134:722309:clu_7363_+	ANTKMT	+	4517	2383	16:724692_G_A	chr16	724692	0.927054	561.24	1.6176e-12	0.420283	-0.0280827	0.000999001	1.88477e-06	6.69332e-07
chr16:789715:790007:clu_7373_+	CHTF18	+	4673	0	16:789996_T_C	chr16	789996	1.00736	353.317	5.88003e-21	0.618495	-0.0435966	0.000999001	2.02369e-12	3.17285e-07
chr16:789715:790177:clu_7373_+	CHTF18	+	4674	0	16:789996_T_C	chr16	789996	0.968181	325.301	6.93756e-21	0.61713	0.0451765	0.000999001	5.42704e-12	2.78802e-07
chr16:790666:791161:clu_7372_+	CHTF18	+	4677	-5369	16:785298_C_T	chr16	785298	1.0816	415.707	1.82673e-07	0.257189	0.0412375	0.000999001	0.0168297	7.61717e-07
chr16:791948:792224:clu_7374_+	CHTF18	+	4678	-117581	16:674368_C_T	chr16	674368	1.05467	395.951	2.00688e-07	0.255712	0.0422516	0.002997	0.0246728	5.29207e-07
chr16:792347:792439:clu_7374_+	CHTF18	+	4678	267	16:792706_G_A	chr16	792706	1.11779	406.813	5.46398e-07	0.239819	-0.024064	0.000999001	0.033454	9.18557e-07
chr16:792367:792718:clu_7374_+	CHTF18	+	4678	0	16:792450_C_T	chr16	792450	1.00007	395.328	4.04668e-12	0.408781	0.00792533	0.000999001	1.15011e-05	3.22653e-07
chr16:794201:795685:clu_7375_+	CHTF18	+	4708	4520	16:800205_T_C	chr16	800205	0.980993	336.61	1.85373e-09	0.326115	-0.0221614	0.000999001	0.00183738	2.28806e-07
chr16:884790:884943:clu_7380_+	ENSG00000260022	+	5559	-6918	16:877873_G_A	chr16	877873	1.01807	510.459	1.24328e-08	0.298289	0.230973	0.000999001	0.0025312	5.93237e-07
chr16:1495623:1497036:clu_7393_+	TELO2	+	5108	0	16:1496410_A_T	chr16	1496410	0.863316	181.187	5.52363e-17	0.535262	-0.0598114	0.000999001	1.80031e-06	1.1672e-08
chr16:1496890:1497036:clu_7393_+	TELO2	+	5106	-31	16:1496860_G_A	chr16	1496860	0.882835	226.356	1.36177e-16	0.526141	0.0381986	0.000999001	1.20627e-06	1.97266e-08
chr16:1556218:1557935:clu_39880_-	IFT140	-	5017	-342019	16:1899954_G_C	chr16	1899954	0.918752	174.668	7.71992e-09	0.305355	0.164258	0.001998	0.0345407	1.6042e-08
chr16:1612422:1614639:clu_7404_+	CRAMP1	+	4854	-980353	16:632070_A_T	chr16	632070	1.02807	285.727	1.86029e-08	0.292261	0.134787	0.001998	0.00770126	2.83752e-07
chr16:1772646:1772795:clu_39888_-	MRPS34	-	4670	-1	16:1772796_C_CACCT	chr16	1772796	0.987949	369.918	1.58604e-36	0.824467	0.0198074	0.000999001	8.99028e-26	6.09672e-07
chr16:1772646:1772799:clu_39888_-	MRPS34	-	4670	-9112	16:1781911_C_G	chr16	1781911	1.01595	414.004	1.32462e-13	0.450581	0.0154906	0.000999001	1.52076e-07	8.05309e-07
chr16:1809382:1809754:clu_39900_-	HAGH	-	4643	2337	16:1807046_A_G	chr16	1807046	0.973339	266.404	6.92273e-19	0.577133	-0.0319627	0.000999001	4.40748e-10	2.04624e-07
chr16:1809446:1809754:clu_39900_-	HAGH	-	4643	2401	16:1807046_A_G	chr16	1807046	0.937001	272.725	6.85653e-19	0.577221	0.0320553	0.000999001	3.50084e-10	2.54172e-07
chr16:1963256:1964276:clu_39905_-	RPS2	-	4527	0	16:1964030_G_C	chr16	1964030	1.04372	443.834	1.07642e-08	0.300433	0.0458172	0.000999001	0.0010589	1.18618e-06
chr16:1964365:1964449:clu_39905_-	RPS2	-	4521	84	16:1964282_G_A	chr16	1964282	1.07611	422.72	3.58652e-08	0.282341	-0.0434725	0.000999001	0.00336708	1.01124e-06
chr16:2080377:2081672:clu_7469_+	TSC2	+	4279	358920	16:2440592_C_A	chr16	2440592	0.866506	186.329	2.53115e-08	0.287623	0.0179678	0.001998	0.0426801	3.4452e-08
chr16:2205512:2206061:clu_7486_+	MLST8	+	4411	0	16:2206046_AC_A	chr16	2206046	0.914771	388.236	7.16116e-15	0.483963	-0.068878	0.000999001	6.2345e-08	5.15011e-07
chr16:2206409:2206479:clu_7488_+	MLST8	+	4411	625	16:2207104_C_G	chr16	2207104	0.90301	214.183	6.55321e-18	0.556129	-0.0351984	0.000999001	2.02793e-08	9.03548e-08
chr16:2206409:2206497:clu_7488_+	MLST8	+	4411	607	16:2207104_C_G	chr16	2207104	0.948465	221.204	1.66496e-10	0.359865	0.0276688	0.000999001	0.000426791	2.22152e-07
chr16:2264760:2267575:clu_39951_-	RNPS1	-	4420	988	16:2263773_C_T	chr16	2263773	0.936439	388.244	4.80999e-09	0.312305	0.00548921	0.000999001	0.00143255	6.07961e-07
chr16:2299532:2300005:clu_39966_-	ABCA3	-	4347	287469	16:2012064_A_G	chr16	2012064	1.08346	327.862	3.74123e-07	0.245864	0.0978276	0.001998	0.0214894	1.12383e-06
chr16:2304150:2317283:clu_39967_-	ABCA3	-	4344	289478	16:2014673_C_A	chr16	2014673	0.883608	178.014	3.52702e-10	0.349529	0.150099	0.001998	0.00363897	3.97053e-08
chr16:2464229:2464522:clu_7515_+	TEDC2	+	4507	-704592	16:1759638_C_G	chr16	1759638	0.909587	151.709	1.32986e-08	0.297285	-0.0429663	0.002997	0.034691	2.7078e-08
chr16:2475170:2496034:clu_7516_+	TBC1D24	+	4568	0	16:2489569_G_A	chr16	2489569	0.924355	262.409	1.71558e-07	0.258174	-0.102979	0.002997	0.0396072	2.49996e-07
chr16:2528718:2528994:clu_7517_+	AMDHD2	+	4462	723788	16:3252782_AC_A	chr16	3252782	1.01979	302.796	4.60786e-07	0.242544	-0.0840322	0.001998	0.0296927	9.43103e-07
chr16:2933979:2934615:clu_7547_+	FLYWCH1	+	3373	-498	16:2933482_C_G	chr16	2933482	0.951528	309.511	7.02139e-08	0.272057	0.0420598	0.001998	0.0116337	5.67002e-07
chr16:2933979:2937121:clu_7547_+	FLYWCH1	+	3384	-498	16:2933482_C_G	chr16	2933482	0.997012	284.412	1.8526e-11	0.389211	-0.0964166	0.000999001	1.94964e-05	6.15736e-07
chr16:3443827:3448471:clu_7582_+	NAA60	+	4096	-93452	16:3350376_G_T	chr16	3350376	0.970319	271.004	2.49471e-12	0.414876	0.138034	0.000999001	1.13365e-05	3.31576e-07
chr16:3443837:3448471:clu_7582_+	NAA60	+	4096	-11941	16:3431895_CCA_C	chr16	3431895	0.979215	270.457	1.98666e-07	0.255871	-0.0839956	0.003996	0.0412036	2.68864e-07
chr16:3447620:3448471:clu_7582_+	NAA60	+	4082	-97245	16:3350376_G_T	chr16	3350376	0.975354	330.512	3.42666e-13	0.439259	-0.134219	0.000999001	1.47913e-06	4.26258e-07
chr16:3448540:3450001:clu_7583_+	NAA60	+	4081	-247	16:3448294_C_A	chr16	3448294	0.947142	172.097	3.43082e-10	0.349912	0.00775086	0.000999001	0.00335373	4.02205e-08
chr16:3448540:3450004:clu_7583_+	NAA60	+	4081	-247	16:3448294_C_A	chr16	3448294	0.940817	200.099	3.93656e-15	0.49056	0.0196259	0.000999001	2.03351e-06	5.89099e-08
chr16:3657867:3661338:clu_7595_+	DNASE1	+	4352	31009	16:3692347_C_T	chr16	3692347	0.945327	148.122	2.41321e-10	0.354774	0.0911469	0.001998	0.00598064	1.42779e-08
chr16:4474166:4474410:clu_40073_-	NMRAL1	-	4859	5028	16:4469139_G_C	chr16	4469139	0.983075	357.155	1.533e-10	0.360993	0.0198005	0.000999001	0.000160383	3.89169e-07
chr16:4474166:4474423:clu_40073_-	NMRAL1	-	4859	-13469	16:4487892_G_A	chr16	4487892	0.981167	437.985	1.42205e-11	0.392658	-0.00948112	0.000999001	1.53138e-05	5.24856e-07
chr16:4474166:4474554:clu_40073_-	NMRAL1	-	4860	108	16:4474059_C_A	chr16	4474059	1.06515	463.098	1.73046e-14	0.474083	0.0160972	0.000999001	1.2733e-08	9.54569e-07
chr16:4683932:4686259:clu_7614_+	MGRN1	+	5396	0	16:4685527_C_T	chr16	4685527	1.05626	529.307	7.21212e-11	0.371202	0.028689	0.000999001	2.3156e-05	7.67097e-07
chr16:4683932:4688796:clu_7614_+	MGRN1	+	5405	-13544	16:4670389_C_T	chr16	4670389	0.986392	616.796	8.73938e-11	0.368616	-0.0548279	0.000999001	2.55222e-05	8.73243e-07
chr16:4686303:4688796:clu_7614_+	MGRN1	+	5402	-15915	16:4670389_C_T	chr16	4670389	1.02368	522.028	2.11677e-09	0.324209	0.0258811	0.000999001	0.000408497	8.11679e-07
chr16:5081056:5082559:clu_7629_+	ALG1	+	6231	12914	16:5095473_C_T	chr16	5095473	0.988876	559.104	1.95057e-07	0.256159	-0.0329909	0.001998	0.0259256	4.81838e-07
chr16:8849993:8853526:clu_7645_+	PMM2	+	6954	0	16:8853179_T_C	chr16	8853179	0.974149	375.204	6.19267e-10	0.341673	-0.0479659	0.000999001	0.00114033	1.62956e-07
chr16:8853636:8855034:clu_7645_+	PMM2	+	6953	-212	16:8853425_T_C	chr16	8853425	1.0294	276.709	2.10987e-11	0.38751	-0.0869174	0.000999001	0.000178527	1.02494e-07
chr16:10768032:10769047:clu_7659_+	NUBP1	+	6443	422774	16:11191821_TA_T	chr16	11191821	1.13431	414.528	1.31281e-07	0.262357	0.0211998	0.000999001	0.0113286	8.54108e-07
chr16:10769101:10770272:clu_40130_-	TVP23A	-	6446	-1230	16:10771502_T_C	chr16	10771502	1.07274	514.538	1.39807e-11	0.392879	-0.0483433	0.000999001	7.41854e-06	6.30294e-07
chr16:11556735:11587151:clu_40157_-	LITAF	-	6948	0	16:11580444_G_A	chr16	11580444	1.01404	697.221	4.70561e-07	0.242209	-0.0209329	0.001998	0.032519	8.21935e-07
chr16:11709758:11721577:clu_40161_-	TXNDC11	-	7225	-3781	16:11725358_GA_G	chr16	11725358	1.03967	230.787	7.46261e-13	0.429819	0.00743083	0.000999001	3.36822e-05	6.60317e-08
chr16:13940954:13944723:clu_7713_+	ERCC4	+	3818	-49316	16:13891639_A_C	chr16	13891639	0.864801	78.44	4.44471e-12	0.407592	0.0141065	0.001998	0.00594185	8.14179e-10
chr16:14688300:14917540:clu_7729_+	PKD1P3	+	2946	0	16:14879123_C_T	chr16	14879123	0.922124	104.482	7.53653e-13	0.429698	0.0355206	0.000999001	0.000132879	3.73969e-08
chr16:14724523:14725883:clu_7740_+	NPIPA3	+	2178	398721	16:15124604_G_C	chr16	15124604	1.00564	208.048	2.04838e-12	0.417342	-0.150645	0.000999001	1.30897e-06	1.34214e-06
chr16:14726162:14765157:clu_40189_-	ENSG00000261695	-	2235	-135709	16:14900866_C_G	chr16	14900866	1.07183	241.285	9.41294e-12	0.397997	0.196101	0.000999001	1.03834e-06	2.53755e-06
chr16:14727417:14917540:clu_7729_+	PKD1P3	+	2836	0	16:14879123_C_T	chr16	14879123	0.865458	114.189	6.25642e-16	0.510326	0.0419542	0.000999001	2.04701e-06	4.59523e-08
chr16:14766537:14917540:clu_7729_+	PKD1P3	+	2729	0	16:14879123_C_T	chr16	14879123	0.890363	128.406	1.54252e-15	0.500724	0.0428554	0.000999001	1.4535e-06	7.81919e-08
chr16:14878834:14880015:clu_7747_+	NOMO1	+	2207	0	16:14878837_A_G	chr16	14878837	0.960139	109.425	1.35062e-22	0.648368	-0.0194716	0.000999001	2.94124e-12	3.06449e-07
chr16:14878922:14880015:clu_7747_+	NOMO1	+	2206	-86	16:14878837_A_G	chr16	14878837	1.01683	112.248	8.78026e-24	0.668546	0.0197332	0.000999001	9.29969e-14	4.50049e-07
chr16:14911907:14917540:clu_7729_+	PKD1P3	+	2238	-32785	16:14879123_C_T	chr16	14879123	0.893681	113.77	7.38244e-16	0.508579	-0.121745	0.000999001	6.2689e-07	1.1269e-07
chr16:14917611:14917733:clu_7730_+	PKD1P3	+	2226	-32478	16:14885134_C_T	chr16	14885134	1.14218	168.674	7.25652e-07	0.235263	-0.0569326	0.000999001	0.0171063	2.79881e-06
chr16:14917611:14918073:clu_7730_+	PKD1P3	+	2227	-38775	16:14878837_A_G	chr16	14878837	0.928559	113.962	3.90625e-19	0.582322	0.118733	0.000999001	9.62395e-10	2.69766e-07
chr16:14917804:14918073:clu_7730_+	PKD1P3	+	2227	-38968	16:14878837_A_G	chr16	14878837	0.967744	219.906	1.03336e-09	0.33445	-0.066356	0.000999001	0.000162872	1.61765e-06
chr16:14933276:14935160:clu_7733_+	PKD1P3	+	2216	109428	16:15044588_T_C	chr16	15044588	0.973684	120.133	9.13053e-11	0.368026	0.0557491	0.000999001	0.000275661	2.901e-07
chr16:14935397:14937565:clu_7734_+	NPIPA1	+	2217	-61254	16:14874144_C_G	chr16	14874144	1.0241	186.961	1.20459e-06	0.227065	-0.0539804	0.002997	0.0398615	1.65193e-06
chr16:14935397:14941812:clu_7734_+	NPIPA1	+	2221	-61254	16:14874144_C_G	chr16	14874144	1.03053	128.633	1.39184e-11	0.392937	0.163551	0.000999001	4.07368e-05	4.31354e-07
chr16:14937650:14941812:clu_7734_+	NPIPA1	+	2218	114205	16:15056017_C_A	chr16	15056017	1.03105	189.468	6.98924e-11	0.371624	-0.106307	0.000999001	1.65492e-05	1.66036e-06
chr16:14975220:14997753:clu_7760_+	PDXDC1	+	2262	-74355	16:14900866_C_G	chr16	14900866	0.989007	216.629	1.46242e-07	0.260672	0.00965445	0.000999001	0.00801425	1.66046e-06
chr16:14984658:14997753:clu_7760_+	PDXDC1	+	2221	-83793	16:14900866_C_G	chr16	14900866	1.03072	180.53	2.83469e-07	0.250266	-0.00940575	0.000999001	0.0173349	1.23347e-06
chr16:15030056:15031735:clu_7763_+	PDXDC1	+	2276	-129191	16:14900866_C_G	chr16	14900866	1.18559	183.956	1.69351e-07	0.258376	0.0615512	0.000999001	0.00443245	2.99787e-06
chr16:15030056:15138879:clu_7763_+	ENSG00000260735	+	2591	-129191	16:14900866_C_G	chr16	14900866	1.05115	259.297	1.69366e-07	0.258375	-0.061367	0.000999001	0.00583049	2.38086e-06
chr16:15104408:15104548:clu_7769_+	ENSG00000260735	+	2387	-48392	16:15056017_C_A	chr16	15056017	0.961483	90.8911	1.36387e-29	0.751867	0.210267	0.000999001	6.10271e-15	7.02628e-08
chr16:15104479:15104548:clu_7769_+	ENSG00000260735	+	2387	19583	16:15124131_G_A	chr16	15124131	0.823205	94.2464	9.22756e-13	0.427217	0.224711	0.000999001	0.000357723	1.82009e-08
chr16:15104479:15363790:clu_7769_+	PLA2G10GP	+	2688	0	16:15180147_A_AATAG	chr16	15180147	0.860846	71.5002	5.75984e-13	0.432977	-0.110403	0.000999001	0.00281625	6.93922e-10
chr16:15104604:15363790:clu_7769_+	PLA2G10GP	+	2688	-203739	16:14900866_C_G	chr16	14900866	1.02582	222.682	2.50357e-20	0.606371	0.201392	0.000999001	3.10609e-13	1.3296e-06
chr16:15104604:15363859:clu_7769_+	PLA2G10GP	+	2688	0	16:15180147_A_AATAG	chr16	15180147	0.811876	65.005	9.75193e-13	0.426538	-0.110024	0.000999001	0.00484838	4.25968e-10
chr16:15104758:15106115:clu_40201_-	PKD1P6-NPIPP1	-	2393	74289	16:15030470_T_C	chr16	15030470	0.978529	226.031	1.09988e-08	0.300112	-0.0336382	0.000999001	0.00105567	1.62588e-06
chr16:15114571:15123436:clu_40204_-	PKD1P6-NPIPP1	-	2429	-183132	16:15306568_T_G	chr16	15306568	1.07008	174.095	3.6293e-07	0.246347	0.041145	0.000999001	0.0214128	1.17383e-06
chr16:15125807:15127470:clu_40205_-	PKD1P6	-	2410	446380	16:14679428_A_G	chr16	14679428	1.03049	185.11	6.96384e-09	0.306874	0.143872	0.000999001	0.000652934	1.7839e-06
chr16:15126014:15127470:clu_40205_-	PKD1P6	-	2409	446587	16:14679428_A_G	chr16	14679428	0.993196	196.056	2.43066e-09	0.322217	-0.151536	0.000999001	0.000421664	1.30382e-06
chr16:15133014:15133264:clu_40213_-	ENSG00000290394	-	2401	57919	16:15075096_A_T	chr16	15075096	0.990516	206.955	1.7111e-08	0.293515	0.124927	0.000999001	0.00190732	1.32036e-06
chr16:15137923:15138385:clu_40216_-	PKD1P6	-	2405	260290	16:14877634_G_A	chr16	14877634	0.954159	125.402	3.40442e-16	0.516699	0.0633412	0.000999001	6.42323e-08	2.82094e-07
chr16:15138456:15362535:clu_40193_-	PKD1P6	-	2613	253323	16:14885134_C_T	chr16	14885134	0.940331	81.8506	7.45363e-09	0.305873	0.0591091	0.000999001	0.0434517	1.01281e-08
chr16:15364069:15364863:clu_40201_-	NPIPA5	-	2267	463204	16:14900866_C_G	chr16	14900866	1.09751	201.324	6.67848e-18	0.555948	0.0589196	0.000999001	6.03414e-12	2.19011e-06
chr16:15364932:15365429:clu_40201_-	NPIPA5	-	2263	464067	16:14900866_C_G	chr16	14900866	1.11694	164.457	1.66721e-09	0.327635	0.0332195	0.000999001	0.000194329	1.70819e-06
chr16:15867516:15879804:clu_40236_-	CEP20	-	2675	0	16:15867656_C_A	chr16	15867656	0.933807	208.42	2.16171e-29	0.749379	0.0201931	0.000999001	2.85946e-18	4.48304e-07
chr16:15873627:15879804:clu_40236_-	CEP20	-	2675	663	16:15872965_T_C	chr16	15872965	1.01606	276.873	7.12069e-07	0.235567	-0.0179791	0.001998	0.0254263	1.72923e-06
chr16:15881376:15884008:clu_40236_-	CEP20	-	2684	-7783	16:15891791_T_A	chr16	15891791	0.938596	161.388	7.83033e-29	0.742293	0.00937982	0.000999001	1.30329e-16	2.38141e-07
chr16:16033170:16036472:clu_7777_+	ABCC1	+	3013	0	16:16033378_G_A	chr16	16033378	0.998807	245.776	3.09608e-09	0.318718	0.0287076	0.000999001	0.000678995	9.30444e-07
chr16:16105460:16106738:clu_7783_+	ABCC1	+	3077	0	16:16105799_G_A	chr16	16105799	1.04874	214.297	5.37444e-08	0.276165	-0.0148349	0.000999001	0.00597524	9.45477e-07
chr16:16316262:16316724:clu_7792_+	PKD1P1	+	3504	-101445	16:16214818_C_T	chr16	16214818	0.961058	141.301	2.50688e-23	0.660941	0.0643781	0.000999001	1.00531e-11	8.57183e-08
chr16:16316262:16356757:clu_7792_+	PKD1P2	+	3601	-52900	16:16263363_G_C	chr16	16263363	0.870699	130.629	1.77346e-19	0.589379	0.0143527	0.000999001	5.59446e-08	1.89703e-08
chr16:16316455:16316724:clu_7792_+	PKD1P1	+	3504	-57147	16:16259309_T_C	chr16	16259309	1.02084	232.889	5.15085e-09	0.311303	-0.0241518	0.000999001	0.00130446	7.28219e-07
chr16:16331458:16331553:clu_7793_+	PKD1P1	+	3523	-68096	16:16263363_G_C	chr16	16263363	0.962053	215.098	4.06108e-19	0.581971	-0.22704	0.000999001	1.10589e-10	4.01458e-07
chr16:16331458:16374846:clu_7793_+	PKD1P2	+	3612	-116641	16:16214818_C_T	chr16	16214818	1.02304	176.952	1.48855e-31	0.775006	0.239276	0.000999001	2.02047e-19	2.8651e-07
chr16:16333884:16335861:clu_7790_+	NPIPA9	+	3536	-106837	16:16227048_G_A	chr16	16227048	1.05105	245.184	3.23356e-09	0.318088	0.0337711	0.000999001	0.000652829	9.21712e-07
chr16:17134550:17138242:clu_7805_+	ENSG00000261448	+	3541	0	16:17136351_G_T	chr16	17136351	1.06358	200.192	3.75057e-08	0.28166	0.159274	0.001998	0.00761122	5.40979e-07
chr16:18337061:18377258:clu_40258_-	NPIPA9	-	3325	-143147	16:18520405_T_C	chr16	18520405	0.975308	172.919	2.1852e-11	0.38705	0.154814	0.000999001	9.83865e-05	2.54378e-07
chr16:18351943:18352405:clu_40248_-	PKD1P4	-	3192	-168000	16:18520405_T_C	chr16	18520405	0.884644	172.25	3.01516e-11	0.382815	0.0557072	0.000999001	0.000320103	1.22578e-07
chr16:18377163:18377258:clu_40258_-	NPIPA9	-	3247	-143147	16:18520405_T_C	chr16	18520405	1.05012	153.723	5.15873e-09	0.311281	-0.256373	0.000999001	0.00325648	3.09686e-07
chr16:18395424:18395886:clu_40248_-	ENSG00000290383	-	3293	-124519	16:18520405_T_C	chr16	18520405	0.936138	165.548	1.21771e-10	0.364127	0.0438823	0.000999001	0.000947003	9.09695e-08
chr16:20777580:20780974:clu_7841_+	ACSM3	+	3926	7510	16:20788484_G_T	chr16	20788484	1.00268	159.154	4.06377e-14	0.464346	-0.011351	0.000999001	1.78902e-06	1.98293e-07
chr16:21385932:21401088:clu_7861_+	ENSG00000290192	+	3019	943909	16:22344997_T_A	chr16	22344997	1.06718	181.844	1.64488e-07	0.258833	-0.122354	0.000999001	0.010566	1.33525e-06
chr16:21385932:21405973:clu_7861_+	ENSG00000290192	+	3024	-8238	16:21377695_C_T	chr16	21377695	0.831288	77.069	6.9376e-15	0.484315	0.154115	0.000999001	6.94245e-05	7.71738e-09
chr16:21385932:21407501:clu_7861_+	ENSG00000290192	+	3027	892400	16:22299901_G_T	chr16	22299901	0.984672	118.844	1.06467e-23	0.667162	0.124867	0.000999001	6.10114e-13	2.46267e-07
chr16:21399829:21401088:clu_7861_+	ENSG00000290192	+	2992	943909	16:22344997_T_A	chr16	22344997	1.10362	201.443	6.45314e-12	0.402843	-0.0944147	0.000999001	1.1392e-06	2.08592e-06
chr16:21402963:21403859:clu_7862_+	ENSG00000290192	+	2976	881423	16:22285282_T_C	chr16	22285282	0.854362	71.1231	5.16291e-12	0.405688	0.013016	0.000999001	0.00122347	1.24685e-08
chr16:21403089:21403859:clu_7862_+	ENSG00000290192	+	2976	881423	16:22285282_T_C	chr16	22285282	0.885864	113.25	1.9454e-12	0.417986	0.01109	0.000999001	0.000121666	7.42108e-08
chr16:21403215:21403859:clu_7862_+	ENSG00000290192	+	2976	920117	16:22323976_A_G	chr16	22323976	0.924076	110.994	5.59598e-13	0.433328	0.00988006	0.000999001	2.64737e-05	1.41931e-07
chr16:21403606:21403859:clu_7862_+	ENSG00000290192	+	2967	130045	16:21533904_G_A	chr16	21533904	0.85169	67.8422	1.43578e-09	0.329771	0.0485418	0.013986	0.0223177	8.85792e-09
chr16:21403732:21403859:clu_7862_+	ENSG00000290192	+	2966	889948	16:22293807_C_A	chr16	22293807	0.946505	113.598	1.65767e-16	0.52413	0.0150081	0.000999001	1.02441e-07	1.73818e-07
chr16:21403858:21404579:clu_7862_+	ENSG00000290192	+	2967	-89097	16:21314760_CTT_C	chr16	21314760	0.938859	113.214	4.08627e-10	0.347483	0.010692	0.000999001	0.00127438	1.77099e-07
chr16:21404157:21404285:clu_7862_+	ENSG00000290192	+	2967	918429	16:22322714_A_G	chr16	22322714	0.991995	160.925	1.01279e-08	0.301337	-0.01018	0.000999001	0.00213896	8.58232e-07
chr16:21404157:21404398:clu_7862_+	ENSG00000290192	+	2967	150333	16:21554731_A_G	chr16	21554731	1.07754	168.818	1.0654e-10	0.365939	0.0178139	0.000999001	3.13703e-05	1.32035e-06
chr16:21415085:21424979:clu_40326_-	NPIPB3	-	2963	76415	16:21338671_G_GA	chr16	21338671	1.06674	184.588	6.78231e-09	0.307263	0.0489097	0.000999001	0.000647371	1.68576e-06
chr16:21419766:21424979:clu_40326_-	NPIPB3	-	2956	-90111	16:21515090_A_G	chr16	21515090	1.01552	198.364	3.77712e-08	0.281553	-0.0465769	0.000999001	0.00304858	1.49542e-06
chr16:21487616:21519828:clu_40329_-	ENSG00000291073	-	2746	-22488	16:21542316_G_A	chr16	21542316	1.13756	135.379	2.41885e-07	0.252772	-0.10687	0.000999001	0.0124607	1.5591e-06
chr16:21806229:21812286:clu_40356_-	RRN3P1	-	2423	-15733	16:21828019_G_A	chr16	21828019	0.955156	103.708	3.75635e-09	0.315911	0.00808638	0.000999001	0.00823273	9.24786e-08
chr16:21811837:21812286:clu_40356_-	RRN3P1	-	2413	46362	16:21765476_T_C	chr16	21765476	1.0638	255.18	1.44606e-14	0.476108	-0.0750709	0.000999001	4.56417e-09	2.13465e-06
chr16:21812611:21817462:clu_40356_-	ENSG00000291066	-	2424	907	16:21811705_T_A	chr16	21811705	1.01506	215.705	2.15407e-09	0.323957	0.081883	0.000999001	0.000305232	1.4729e-06
chr16:21818761:21819109:clu_40357_-	ENSG00000291066	-	2414	7057	16:21811705_T_A	chr16	21811705	1.13567	198.04	5.29449e-15	0.487303	-0.203521	0.000999001	3.23903e-09	1.68104e-06
chr16:21818761:21819302:clu_40357_-	ENSG00000291066	-	2414	53286	16:21765476_T_C	chr16	21765476	0.90336	194.053	8.04343e-16	0.507671	0.140931	0.000999001	2.46089e-08	5.75038e-07
chr16:21818761:21820295:clu_40357_-	ENSG00000291066	-	2415	21404	16:21797358_T_C	chr16	21797358	1.03878	194.905	2.03993e-09	0.32474	0.0764298	0.000999001	0.000361525	1.24098e-06
chr16:21958599:21959339:clu_7891_+	UQCRC2	+	2576	0	16:21959225_C_T	chr16	21959225	0.995831	154.452	1.50855e-09	0.329065	0.00740514	0.000999001	0.0013182	3.54403e-07
chr16:21958599:21962460:clu_7891_+	UQCRC2	+	2590	0	16:21959225_C_T	chr16	21959225	0.995697	199.411	1.16695e-09	0.332724	-0.00974046	0.000999001	0.000460546	7.32806e-07
chr16:22451658:22454702:clu_7915_+	ENSG00000291060	+	2797	91104	16:22545806_T_C	chr16	22545806	1.05333	243.201	1.35483e-07	0.261865	-0.0355446	0.000999001	0.0111665	1.01954e-06
chr16:22513921:22519138:clu_7921_+	NPIPB5	+	2863	-998832	16:21515090_A_G	chr16	21515090	1.11275	213.978	1.1367e-07	0.2646	-0.0420202	0.000999001	0.00863532	1.14206e-06
chr16:23389086:23392380:clu_40400_-	COG7	-	3772	0	16:23391710_T_A	chr16	23391710	1.02141	346.316	1.41398e-07	0.261198	0.0430587	0.000999001	0.016864	6.3519e-07
chr16:25111996:25125964:clu_7966_+	LCMT1	+	5310	12393	16:25138357_A_G	chr16	25138357	1.03188	486.125	8.04331e-19	0.575762	-0.0246598	0.000999001	4.1606e-12	7.87776e-07
chr16:25111996:25128475:clu_7966_+	LCMT1	+	5311	9882	16:25138357_A_G	chr16	25138357	1.02632	453.415	2.16173e-12	0.416669	0.0418811	0.000999001	1.99259e-06	6.46168e-07
chr16:25126126:25128475:clu_7966_+	LCMT1	+	5273	9882	16:25138357_A_G	chr16	25138357	1.07728	449.155	3.2647e-23	0.658999	-0.0460857	0.000999001	5.60738e-16	7.5003e-07
chr16:27402618:27403044:clu_7981_+	IL21R	+	4605	13	16:27403057_G_T	chr16	27403057	0.980547	248.008	1.32563e-35	0.816195	0.0393818	0.000999001	9.20358e-22	1.66546e-07
chr16:27402618:27416150:clu_7981_+	IL21R	+	4606	0	16:27403893_G_A	chr16	27403893	1.05669	492.921	4.07247e-08	0.280406	0.0107892	0.000999001	0.00352137	1.05484e-06
chr16:27402618:27416170:clu_7981_+	IL21R	+	4606	0	16:27405797_T_C	chr16	27405797	1.01044	448.61	1.24154e-10	0.363864	-0.0111958	0.000999001	4.62134e-05	7.73717e-07
chr16:27402618:27430056:clu_7981_+	IL21R	+	4608	0	16:27403057_G_T	chr16	27403057	1.01317	456.388	4.39916e-15	0.489341	-0.0926208	0.000999001	1.37424e-08	6.14217e-07
chr16:27403220:27430056:clu_7981_+	IL21R	+	4608	-164	16:27403057_G_T	chr16	27403057	0.986143	460.704	3.31644e-20	0.603974	0.0608238	0.000999001	1.54078e-12	5.19133e-07
chr16:27416279:27430056:clu_7981_+	IL21R	+	4592	-10318	16:27405962_G_A	chr16	27405962	1.03169	451.114	2.15696e-14	0.471587	-0.0269876	0.000999001	2.15603e-08	9.10465e-07
chr16:28608603:28608708:clu_40454_-	SULT1A1	-	3184	120634	16:28487970_A_G	chr16	28487970	0.912571	107.504	1.60588e-08	0.294466	-0.156725	0.000999001	0.0241499	6.32619e-08
chr16:28715434:28723164:clu_8008_+	EIF3C	+	3241	-343549	16:28371886_G_C	chr16	28371886	1.11963	192.887	6.33131e-07	0.237456	0.004426	0.000999001	0.0334035	1.09918e-06
chr16:28721032:28723164:clu_8008_+	EIF3C	+	3239	-349147	16:28371886_G_C	chr16	28371886	1.00203	243.729	1.70143e-08	0.2936	-0.00458318	0.000999001	0.00228909	1.03561e-06
chr16:28835399:28835546:clu_8034_+	ATXN2L	+	3071	0	16:28835519_T_G	chr16	28835519	1.00299	171.22	2.01912e-37	0.832142	-0.119313	0.000999001	7.86898e-25	5.76268e-07
chr16:28835399:28835549:clu_8034_+	ATXN2L	+	3071	0	16:28835519_T_G	chr16	28835519	1.04223	157.18	1.63212e-35	0.815364	0.118136	0.000999001	6.67149e-24	6.99961e-07
chr16:29085276:29086214:clu_8071_+	ENSG00000284671	+	2615	21	16:29086235_C_CAT	chr16	29086235	1.02146	183.107	4.40018e-13	0.436242	-0.0752888	0.000999001	2.52477e-07	1.73185e-06
chr16:29087403:29090740:clu_8071_+	ENSG00000284671	+	2615	-1169	16:29086235_C_CAT	chr16	29086235	0.97973	190.473	9.57357e-13	0.426765	0.0840764	0.000999001	6.14976e-07	1.62704e-06
chr16:29384078:29485452:clu_8067_+	PLA2G10HP	+	2342	134851	16:29620303_T_G	chr16	29620303	1.08708	212.309	5.73192e-16	0.511248	0.234877	0.000999001	1.11433e-10	3.16815e-06
chr16:29446922:29454016:clu_40494_-	BOLA2	-	2321	16960	16:29429963_C_T	chr16	29429963	1.05385	143.834	3.90855e-10	0.348102	0.0210018	0.000999001	9.43448e-05	1.42004e-06
chr16:29447026:29454016:clu_40494_-	BOLA2	-	2321	-184655	16:29638671_C_T	chr16	29638671	0.960841	154.668	3.93192e-09	0.315246	-0.0156425	0.000999001	0.000854518	1.11266e-06
chr16:29485565:29485623:clu_8067_+	chr16:29485565:29485623:clu_8067_+	+	2318	134680	16:29620303_T_G	chr16	29620303	0.980379	175.886	2.05746e-08	0.290747	-0.0761634	0.000999001	0.00162996	1.86591e-06
chr16:29522619:29670315:clu_40517_-	CA5AP1	-	2348	-280716	16:29951031_A_G	chr16	29951031	0.941215	224.553	2.65904e-07	0.251277	0.120512	0.001998	0.0173521	1.18312e-06
chr16:29571092:29670315:clu_40517_-	CA5AP1	-	2252	-311472	16:29981787_C_G	chr16	29981787	0.942798	127.689	4.29976e-07	0.243648	-0.11498	0.002997	0.0484112	4.53753e-07
chr16:29667546:30071949:clu_8117_+	ALDOA	+	2402	-683111	16:28984436_A_C	chr16	28984436	0.930932	97.2714	1.5479e-08	0.295017	-0.283167	0.001998	0.0218059	7.30552e-08
chr16:29809133:29810035:clu_40536_-	MVP-DT	-	2147	27724	16:29781410_T_C	chr16	29781410	0.987958	181.814	7.11511e-07	0.23558	-0.126757	0.001998	0.0304803	1.43168e-06
chr16:29818544:29819540:clu_40536_-	MVP-DT	-	2138	37135	16:29781410_T_C	chr16	29781410	0.941847	177.687	4.14712e-18	0.560487	0.295327	0.000999001	1.42258e-10	9.59509e-07
chr16:30003526:30003650:clu_8146_+	INO80E	+	1991	6431	16:30010081_C_T	chr16	30010081	0.953617	165.041	4.6233e-08	0.278469	-0.00698	0.000999001	0.00572061	1.01007e-06
chr16:30245853:30267552:clu_40578_-	NPIPB13	-	1690	-117624	16:30385176_A_AAATAATAATAAT	chr16	30385176	0.918312	163.907	2.55505e-07	0.251907	0.0234523	0.001998	0.0205432	9.60064e-07
chr16:30245853:30267553:clu_40578_-	NPIPB13	-	1690	938633	16:29307221_G_A	chr16	29307221	0.821663	68.5836	7.77983e-11	0.370183	0.0310993	0.000999001	0.00372308	1.8223e-08
chr16:30280561:30280799:clu_40589_-	SMG1P5	-	1523	-93383	16:30374182_A_G	chr16	30374182	0.917624	115.783	2.41487e-07	0.252798	-0.137245	0.000999001	0.0404355	3.46163e-07
chr16:30280942:30281267:clu_40589_-	SMG1P5	-	1522	-92915	16:30374182_A_G	chr16	30374182	0.95985	157.995	4.46061e-08	0.279016	-0.109677	0.000999001	0.00325807	1.77989e-06
chr16:30286268:30288561:clu_40582_-	SMG1P5	-	1499	876635	16:29409630_GATTT_G	chr16	29409630	0.969818	139.473	3.80183e-14	0.465113	-0.0891229	0.000999001	1.50454e-07	1.0745e-06
chr16:30288785:30291203:clu_40582_-	SMG1P5	-	1483	879152	16:29409630_GATTT_G	chr16	29409630	0.948029	124.431	3.87029e-12	0.409345	0.0824967	0.000999001	8.98055e-06	8.12324e-07
chr16:30760453:30761198:clu_40622_-	CFAP119	-	2033	-56153	16:30817351_T_G	chr16	30817351	0.908004	108.139	5.9963e-11	0.373678	-0.0810273	0.000999001	0.000239366	3.00645e-07
chr16:31706034:31706891:clu_8305_+	CLUHP3	+	1701	24473	16:31731364_CT_C	chr16	31731364	0.921005	110.042	1.53778e-07	0.259887	0.0262561	0.000999001	0.0100552	1.60163e-06
chr16:31706454:31706582:clu_8305_+	ENSG00000290927	+	1701	29827	16:31736409_G_GTT	chr16	31736409	0.952966	117.891	1.80857e-06	0.220437	0.0046022	0.000999001	0.038703	2.6072e-06
chr16:48609542:48610655:clu_8352_+	ENSG00000289119	+	2437	-30527	16:48578996_GCATTTGACAATGCCAAGAGA_G	chr16	48578996	1.03626	199.057	1.37395e-13	0.450149	0.3773	0.000999001	3.00169e-08	2.82747e-06
chr16:48610518:48610655:clu_8352_+	ENSG00000289119	+	2437	-50142	16:48560376_TA_T	chr16	48560376	0.986297	169.475	8.38711e-08	0.269314	-0.274523	0.000999001	0.00462199	1.96739e-06
chr16:50066269:50066367:clu_8358_+	HEATR3	+	3806	-51515	16:50014754_TA_T	chr16	50014754	1.09137	233.625	6.53367e-12	0.402684	0.0576732	0.000999001	5.35942e-06	7.68047e-07
chr16:50084027:50084108:clu_8362_+	HEATR3	+	3795	16998	16:50101106_CT_C	chr16	50101106	0.985801	226.263	8.62368e-08	0.268883	-0.0255325	0.001998	0.018856	3.78372e-07
chr16:50084027:50084134:clu_8362_+	HEATR3	+	3795	16972	16:50101106_CT_C	chr16	50101106	0.966721	216.64	1.03147e-07	0.266109	0.0254279	0.000999001	0.0224542	3.54097e-07
chr16:50313491:50313958:clu_8375_+	ADCY7	+	3824	69308	16:50383266_C_T	chr16	50383266	0.865293	298.345	9.06905e-14	0.455031	0.022205	0.000999001	2.39552e-06	2.32029e-07
chr16:50669148:50675770:clu_40712_-	SNX20	-	3656	44	16:50669105_C_T	chr16	50669105	1.01983	360.656	4.07671e-15	0.490177	-0.0726061	0.000999001	7.55381e-09	9.17378e-07
chr16:50674074:50675770:clu_40712_-	SNX20	-	3645	4970	16:50669105_C_T	chr16	50669105	1.05138	291.838	5.47975e-15	0.486924	0.0720957	0.000999001	1.72332e-08	7.31541e-07
chr16:50740794:50742671:clu_40715_-	CYLD-AS1	-	3670	-678167	16:51420838_G_C	chr16	51420838	0.96401	138.646	1.69078e-09	0.327434	0.0220431	0.000999001	0.0108988	2.91229e-08
chr16:53637854:53638310:clu_40729_-	RPGRIP1L	-	4864	-39845	16:53678155_A_AC	chr16	53678155	1.07409	336.045	3.68431e-08	0.281931	-0.0652265	0.000999001	0.00459215	8.0801e-07
chr16:53637854:53641033:clu_40729_-	RPGRIP1L	-	4869	0	16:53638443_C_T	chr16	53638443	0.939273	343.226	5.64001e-20	0.599408	-0.123108	0.000999001	3.375e-11	2.64273e-07
chr16:53638411:53641033:clu_40729_-	RPGRIP1L	-	4865	38858	16:53599554_C_A	chr16	53599554	1.03517	496.727	6.48059e-18	0.556236	0.093674	0.000999001	1.02526e-11	1.07598e-06
chr16:56667377:56667966:clu_40754_-	MT1G	-	5560	0	16:56667382_T_A	chr16	56667382	1.07847	359.481	4.80866e-08	0.277868	0.101694	0.000999001	0.00765019	5.82379e-07
chr16:56982222:56989271:clu_40759_-	chr16:56982222:56989271:clu_40759_-	-	5431	-817952	16:57807223_G_GA	chr16	57807223	0.993604	154.562	6.13555e-09	0.308737	0.0753255	0.001998	0.0304123	1.61429e-08
chr16:57045492:57047545:clu_8457_+	NLRC5	+	5259	0	16:57046616_C_A	chr16	57046616	0.953403	362.658	3.46285e-37	0.830166	0.0326245	0.000999001	3.02968e-23	1.55069e-07
chr16:57173869:57174169:clu_40760_-	PSME3IP1	-	5403	-86980	16:57261149_GGCTAATTGTTGTATTTT_G	chr16	57261149	1.02002	425.728	1.00893e-09	0.334789	0.0186937	0.000999001	0.000441183	4.95615e-07
chr16:57174286:57185821:clu_40760_-	PSME3IP1	-	5444	-62535	16:57248356_CAGG_C	chr16	57248356	1.00173	363.95	3.29436e-09	0.317818	0.00987603	0.001998	0.0025414	2.36883e-07
chr16:57186429:57204504:clu_8475_+	RSPRY1	+	5478	-12137	16:57174293_C_CAA	chr16	57174293	0.976678	423.217	1.13423e-08	0.299655	-0.0122584	0.000999001	0.00578597	2.52637e-07
chr16:57186451:57204504:clu_8475_+	RSPRY1	+	5478	64683	16:57269187_G_A	chr16	57269187	1.04497	552.145	1.11877e-15	0.504163	-0.0991763	0.000999001	1.47987e-09	8.05813e-07
chr16:57186785:57204504:clu_8475_+	RSPRY1	+	5478	-682	16:57186104_A_C	chr16	57186104	1.0162	436.482	3.46175e-14	0.466188	-0.0684859	0.000999001	1.05292e-07	5.20847e-07
chr16:57187050:57204504:clu_8475_+	RSPRY1	+	5478	-623	16:57186428_C_G	chr16	57186428	1.08006	435.991	3.23034e-21	0.6234	0.0839214	0.000999001	5.37845e-14	6.2944e-07
chr16:57460104:57460294:clu_8488_+	COQ9	+	5724	-33976	16:57426129_G_A	chr16	57426129	0.970396	160.334	6.05559e-09	0.30893	0.00655865	0.001998	0.0408201	9.15398e-09
chr16:66826780:66827980:clu_40825_-	NAE1	-	2377	6023	16:66820758_G_A	chr16	66820758	0.959451	199.419	8.00248e-12	0.400085	-0.0105128	0.000999001	4.86509e-06	1.32995e-06
chr16:66828077:66830847:clu_40825_-	NAE1	-	2378	235865	16:66592213_C_CA	chr16	66592213	1.05703	169.634	6.90527e-08	0.272314	0.0094558	0.000999001	0.00463081	1.58068e-06
chr16:67541578:67541653:clu_8601_+	RIPOR1	+	1576	506322	16:68047975_G_A	chr16	68047975	0.874366	30.6238	3.57434e-09	0.316633	-0.00922595	0.001998	0.0405485	6.05835e-09
chr16:67658816:67658928:clu_40862_-	ACD	-	1519	-110430	16:67769358_C_T	chr16	67769358	0.920611	55.0704	5.5726e-08	0.275609	-0.0292686	0.000999001	0.0199625	2.89614e-07
chr16:67658832:67658928:clu_40862_-	ACD	-	1519	-110430	16:67769358_C_T	chr16	67769358	0.921748	52.0553	1.7037e-07	0.258282	0.0283527	0.003996	0.0467097	1.93745e-07
chr16:67993257:67994206:clu_40902_-	DPEP2	-	1797	-532804	16:68527010_G_A	chr16	68527010	0.911628	89.9623	4.15471e-07	0.244195	0.308862	0.003996	0.0316816	8.65692e-07
chr16:68348431:68351390:clu_8656_+	PRMT7	+	2018	0	16:68348887_C_T	chr16	68348887	0.911396	137.976	1.35995e-07	0.261806	0.0110331	0.000999001	0.00875618	1.63393e-06
chr16:68356215:68356701:clu_8659_+	PRMT7	+	2019	-2778	16:68353438_C_T	chr16	68353438	0.958968	92.5419	1.19564e-08	0.29887	0.0112812	0.000999001	0.0027773	9.05292e-07
chr16:69976732:69978077:clu_40929_-	PDXDC2P-NPIPB14P	-	2541	0	16:69977282_A_T	chr16	69977282	0.965217	146.63	1.17423e-17	0.550513	0.276168	0.000999001	3.91501e-10	9.49586e-07
chr16:69978003:69978077:clu_40929_-	PDXDC2P-NPIPB14P	-	2540	-22754	16:70000831_G_A	chr16	70000831	1.03995	167.583	4.36633e-11	0.37791	-0.183889	0.000999001	1.3949e-05	1.51179e-06
chr16:69986509:69990597:clu_40932_-	PDXDC2P-NPIPB14P	-	2536	-755	16:69991352_T_C	chr16	69991352	1.03424	178.829	1.1952e-26	0.712651	-0.152647	0.000999001	1.33626e-18	1.63925e-06
chr16:69986509:69990742:clu_40932_-	PDXDC2P-NPIPB14P	-	2536	-178424	16:70169166_C_T	chr16	70169166	0.886143	56.2485	7.15344e-12	0.401524	0.0269556	0.000999001	0.00309561	4.08561e-09
chr16:69986509:69996069:clu_40932_-	PDXDC2P-NPIPB14P	-	2538	0	16:69991352_T_C	chr16	69991352	0.978533	102.052	2.79358e-32	0.783018	0.134206	0.000999001	1.25198e-18	2.61904e-07
chr16:69990683:69992911:clu_40932_-	PDXDC2P-NPIPB14P	-	2530	0	16:69991352_T_C	chr16	69991352	1.00802	150.863	1.73513e-10	0.359301	-0.0487345	0.000999001	7.40989e-05	1.11077e-06
chr16:69990683:69996069:clu_40932_-	PDXDC2P-NPIPB14P	-	2530	92	16:69990592_C_T	chr16	69990592	1.07989	148.941	4.66444e-17	0.536952	-0.0868217	0.000999001	2.21188e-10	1.38876e-06
chr16:69990873:69992911:clu_40932_-	PDXDC2P-NPIPB14P	-	2530	48859	16:69942015_C_T	chr16	69942015	0.87191	73.5595	4.64732e-09	0.312808	0.0267511	0.000999001	0.0227514	2.42417e-08
chr16:69993248:69996069:clu_40932_-	PDXDC2P-NPIPB14P	-	2527	10191	16:69983058_G_C	chr16	69983058	1.06913	135.2	1.41808e-08	0.296326	0.0868709	0.000999001	0.00186996	1.22353e-06
chr16:70129122:70131302:clu_8703_+	PDPR	+	2424	0	16:70130431_A_G	chr16	70130431	0.898144	97.4915	4.01992e-12	0.408865	0.0156013	0.000999001	0.000137653	1.06933e-07
chr16:70129122:70132151:clu_8703_+	PDPR	+	2424	0	16:70130431_A_G	chr16	70130431	0.971707	83.616	1.51981e-22	0.64747	0.0712839	0.000999001	2.24626e-11	1.63594e-07
chr16:70146228:70148464:clu_8708_+	PDPR	+	2422	-19824	16:70126405_C_G	chr16	70126405	0.984608	179.986	5.30667e-07	0.240287	-0.0413267	0.000999001	0.0229629	1.56665e-06
chr16:70148553:70156475:clu_8708_+	PDPR	+	2422	0	16:70151177_G_A	chr16	70151177	0.966867	171.26	1.42043e-14	0.476309	0.0372775	0.000999001	4.78955e-08	1.16611e-06
chr16:70496379:70497221:clu_40961_-	COG4	-	2809	302917	16:70193463_T_C	chr16	70193463	0.971252	160.907	1.31008e-07	0.262389	0.023126	0.000999001	0.0141828	8.32516e-07
chr16:70496431:70497221:clu_40961_-	COG4	-	2809	302969	16:70193463_T_C	chr16	70193463	1.0406	138.928	1.73363e-07	0.25801	-0.0226958	0.000999001	0.0202888	6.63312e-07
chr16:70514509:70515868:clu_40962_-	COG4	-	2785	-8	16:70515876_A_G	chr16	70515876	0.97147	128.811	4.94394e-19	0.580193	0.0485579	0.000999001	4.95502e-10	3.20604e-07
chr16:70514509:70517626:clu_40962_-	COG4	-	2790	0	16:70515876_A_G	chr16	70515876	0.986584	121.063	4.34825e-30	0.757937	-0.114005	0.000999001	3.82546e-18	4.20105e-07
chr16:70516040:70517626:clu_40962_-	COG4	-	2786	165	16:70515876_A_G	chr16	70515876	0.94876	136.837	6.33264e-27	0.716575	0.0659444	0.000999001	2.55529e-16	5.79643e-07
chr16:71454187:71456072:clu_40977_-	ENSG00000261611	-	2856	-615117	16:72071189_C_G	chr16	72071189	0.899017	59.0186	6.03929e-10	0.342025	0.00914962	0.001998	0.0201759	4.94317e-09
chr16:72424956:72427390:clu_41017_-	LINC01572	-	3606	-666434	16:73093824_C_T	chr16	73093824	0.942387	90.3373	4.11768e-09	0.314574	0.0746306	0.000999001	0.0258333	1.60445e-08
chr16:74331465:74332567:clu_41025_-	ENSG00000259972	-	4063	38352	16:74293114_G_C	chr16	74293114	0.991142	436.509	2.98256e-11	0.382959	0.208788	0.000999001	2.04092e-05	6.36538e-07
chr16:74336706:74337475:clu_41026_-	ENSG00000290890	-	4052	-88853	16:74426328_CAT_C	chr16	74426328	1.06243	496.507	6.59916e-08	0.273012	-0.0554677	0.000999001	0.00512116	1.08331e-06
chr16:74337623:74338445:clu_41026_-	ENSG00000290890	-	4055	-91012	16:74429457_T_C	chr16	74429457	1.04447	422.13	7.15139e-09	0.306483	0.0568137	0.000999001	0.00110049	8.63983e-07
chr16:74628666:74632523:clu_41039_-	RFWD3	-	3922	0	16:74630845_T_C	chr16	74630845	0.993211	260.302	3.1415e-29	0.747341	0.0541549	0.000999001	2.28457e-19	6.16205e-07
chr16:74630957:74632523:clu_41039_-	RFWD3	-	3920	3697	16:74627261_T_C	chr16	74627261	0.997378	329.605	3.32407e-07	0.247742	-0.0309696	0.001998	0.0238845	9.14935e-07
chr16:74675764:74682651:clu_41044_-	MLKL	-	3918	0	16:74679007_T_A	chr16	74679007	0.918209	148.775	1.71256e-15	0.4996	0.0110101	0.000999001	1.30456e-06	7.37887e-08
chr16:75372568:75395090:clu_41059_-	CFDP1	-	4382	-41468	16:75436558_T_G	chr16	75436558	0.939749	253.063	4.52663e-08	0.278792	-0.00764752	0.001998	0.0151084	2.8778e-07
chr16:75600348:75601476:clu_41073_-	ADAT1	-	4773	0	16:75601357_C_T	chr16	75601357	0.998637	300.338	1.02246e-13	0.453626	0.0552126	0.000999001	1.96306e-07	8.00495e-07
chr16:75600348:75603085:clu_41073_-	ADAT1	-	4776	-3534	16:75606619_A_T	chr16	75606619	0.99848	319.783	9.15443e-13	0.427315	-0.0816028	0.000999001	7.77065e-07	9.76747e-07
chr16:77190934:77191476:clu_8770_+	MON1B	+	7906	43287	16:77234763_C_G	chr16	77234763	1.01796	449.485	7.61294e-08	0.270809	0.0109065	0.001998	0.0123153	5.1342e-07
chr16:78164289:78278603:clu_8779_+	WWOX	+	9649	0	16:78278600_C_A	chr16	78278600	1.05071	745.766	8.22902e-25	0.685092	-0.197741	0.000999001	9.48043e-17	3.53937e-07
chr16:78164289:78386860:clu_8779_+	WWOX	+	9968	0	16:78278600_C_A	chr16	78278600	1.04604	706.471	8.97012e-22	0.633682	0.195588	0.000999001	9.39594e-14	2.7042e-07
chr16:80976179:80981806:clu_41085_-	CMC2	-	7471	-149	16:80981955_T_C	chr16	80981955	1.09927	698.549	6.29333e-09	0.308364	-0.0147287	0.000999001	0.000928596	7.2477e-07
chr16:80976179:80997314:clu_41085_-	CMC2	-	7477	0	16:80981955_T_C	chr16	80981955	1.03662	542.465	1.43899e-16	0.525578	0.00612902	0.000999001	2.71421e-09	2.83237e-07
chr16:81020276:81022755:clu_8785_+	CENPN	+	7324	81	16:81022836_T_G	chr16	81022836	1.02487	507.364	7.71936e-14	0.456914	0.0709022	0.000999001	3.88043e-07	3.17389e-07
chr16:81022698:81024715:clu_8785_+	CENPN	+	7305	-29756	16:80992943_T_C	chr16	80992943	1.01987	693.901	6.40648e-08	0.273468	-0.0343041	0.000999001	0.0111812	4.62967e-07
chr16:81936378:81937758:clu_8805_+	PLCG2	+	7743	40	16:81937798_T_C	chr16	81937798	1.02552	690.741	5.08147e-16	0.512514	0.0109815	0.000999001	2.55986e-09	4.19923e-07
chr16:81936378:81937823:clu_8805_+	PLCG2	+	7743	0	16:81937798_T_C	chr16	81937798	1.06021	579.034	2.89438e-17	0.541689	-0.0113493	0.000999001	1.69279e-10	4.81844e-07
chr16:83809425:83811421:clu_8809_+	HSBP1	+	8368	-1740	16:83807686_C_T	chr16	83807686	0.873753	178.521	4.30344e-14	0.463687	-0.0425975	0.000999001	0.00258517	7.46975e-11
chr16:83809425:83812734:clu_8809_+	HSBP1	+	8372	-1740	16:83807686_C_T	chr16	83807686	0.913408	165.507	1.90174e-15	0.498471	0.0408313	0.000999001	0.000679875	7.56561e-11
chr16:83908282:83909815:clu_8812_+	MLYCD	+	8416	0	16:83909624_T_G	chr16	83909624	0.912581	292.011	5.79274e-14	0.460252	0.0153918	0.000999001	0.000117302	5.06532e-09
chr16:83908282:83912150:clu_8812_+	MLYCD	+	8429	-313839	16:83594441_CCTT_C	chr16	83594441	1.08212	317.036	3.9644e-08	0.280815	0.0136261	0.002997	0.0466944	4.44312e-08
chr16:84059428:84060682:clu_41099_-	MBTPS1	-	8642	-7848	16:84068530_G_C	chr16	84068530	0.949434	422.796	3.21852e-09	0.318156	0.0120372	0.000999001	0.0242596	1.20459e-08
chr16:84059474:84060682:clu_41099_-	MBTPS1	-	8642	-7848	16:84068530_G_C	chr16	84068530	0.957775	384.936	1.48526e-09	0.329287	-0.0122114	0.001998	0.0174429	1.03225e-08
chr16:84182070:84182202:clu_41117_-	TAF1C	-	8474	-5015	16:84187217_C_T	chr16	84187217	1.02813	411.195	3.59813e-08	0.282291	0.0194422	0.002997	0.044361	4.37733e-08
chr16:84184899:84186901:clu_41116_-	TAF1C	-	8480	0	16:84184959_T_C	chr16	84184959	0.967676	701.542	3.10068e-11	0.382446	0.0339465	0.000999001	0.000141389	1.20431e-07
chr16:84498111:84503958:clu_41124_-	MEAK7	-	8581	-393	16:84504351_T_C	chr16	84504351	0.974917	343.902	3.75579e-16	0.515676	0.0512705	0.000999001	2.95944e-06	8.188e-09
chr16:84502842:84503958:clu_41124_-	MEAK7	-	8571	-52	16:84504010_C_T	chr16	84504010	0.916612	452.04	1.60588e-24	0.680504	0.0622085	0.000999001	8.47218e-12	1.57844e-08
chr16:84502862:84503958:clu_41124_-	MEAK7	-	8571	-52	16:84504010_C_T	chr16	84504010	0.930306	291.225	9.81114e-17	0.529475	0.0357771	0.000999001	7.24313e-06	2.38964e-09
chr16:84504147:84504601:clu_41124_-	MEAK7	-	8566	138	16:84504010_C_T	chr16	84504010	0.985589	418.265	2.48855e-22	0.643693	0.0704853	0.000999001	7.40852e-11	2.09796e-08
chr16:84733503:84744633:clu_8821_+	USP10	+	8150	8221	16:84752854_C_A	chr16	84752854	0.960951	633.136	2.45621e-13	0.443251	0.0087603	0.000999001	8.54115e-06	7.39651e-08
chr16:84733503:84758716:clu_8821_+	USP10	+	8194	6691	16:84765407_C_T	chr16	84765407	0.95494	695.42	3.70961e-10	0.348828	-0.00467499	0.000999001	0.000985119	1.09534e-07
chr16:85799752:85801205:clu_8836_+	COX4I1	+	7500	7	16:85801212_G_A	chr16	85801212	1.07052	901.197	2.3391e-17	0.543787	0.0110935	0.000999001	1.08476e-10	3.74334e-07
chr16:85799884:85801205:clu_8836_+	COX4I1	+	7500	7	16:85801212_G_A	chr16	85801212	0.994257	905.657	3.79604e-20	0.602817	-0.0112702	0.000999001	2.40018e-12	2.60108e-07
chr16:85987057:85987984:clu_41144_-	ENSG00000285012	-	7265	-34	16:85988018_T_C	chr16	85988018	0.965165	1003.25	8.05047e-32	0.777983	0.204595	0.000999001	3.46484e-22	3.02131e-07
chr16:85987057:85995210:clu_41144_-	ENSG00000285012	-	7300	0	16:85988021_G_C	chr16	85988021	1.09909	863.394	1.28887e-36	0.825255	-0.3588	0.000999001	2.72085e-28	4.75252e-07
chr16:85988086:85995210:clu_41144_-	ENSG00000285012	-	7296	69	16:85988018_T_C	chr16	85988018	1.00839	1017.2	2.81187e-29	0.747947	0.147879	0.000999001	1.13795e-20	3.45073e-07
chr16:86548577:86552179:clu_41147_-	MTHFSD	-	6863	-7706	16:86559885_TG_T	chr16	86559885	1.05684	608.049	1.88274e-12	0.418394	-0.0742316	0.000999001	3.56417e-06	3.25253e-07
chr16:86548577:86554645:clu_41147_-	MTHFSD	-	6864	-5240	16:86559885_TG_T	chr16	86559885	1.03816	684.563	6.42388e-09	0.308062	0.0298413	0.000999001	0.00239476	3.39768e-07
chr16:86552292:86554645:clu_41147_-	MTHFSD	-	6857	14019	16:86538274_C_T	chr16	86538274	1.0268	792.439	1.37913e-12	0.422262	-0.0700075	0.000999001	1.56893e-06	4.36122e-07
chr16:87696656:87708350:clu_41162_-	KLHDC4	-	6789	-16323	16:87724673_C_T	chr16	87724673	0.980818	310.216	7.73487e-09	0.305326	0.0221301	0.002997	0.0173642	4.64953e-08
chr16:87703432:87708350:clu_41162_-	KLHDC4	-	6759	0	16:87708056_C_A	chr16	87708056	0.91998	419.007	3.47545e-18	0.562158	0.0863351	0.000999001	6.54857e-09	7.64577e-08
chr16:87704402:87704514:clu_8852_+	chr16:87704402:87704514:clu_8852_+	+	6743	-3802	16:87700601_G_A	chr16	87700601	0.997424	472.867	6.29911e-16	0.510255	0.407464	0.000999001	2.97592e-08	1.8592e-07
chr16:87708075:87708350:clu_41162_-	KLHDC4	-	6742	-8003	16:87716353_C_T	chr16	87716353	0.973945	372.867	1.85514e-08	0.292303	-0.0557294	0.000999001	0.0140452	1.33289e-07
chr16:87708466:87709265:clu_41167_-	KLHDC4	-	6744	0	16:87708486_G_A	chr16	87708486	1.04499	505.486	1.63277e-08	0.294218	0.0228812	0.000999001	0.00568247	3.12782e-07
chr16:87708548:87709265:clu_41167_-	KLHDC4	-	6744	63	16:87708486_G_A	chr16	87708486	1.0718	447.65	4.78565e-10	0.345281	-0.0230161	0.000999001	0.000393655	2.95342e-07
chr16:87726924:87748673:clu_41164_-	ENSG00000260671	-	6862	0	16:87746701_G_C	chr16	87746701	1.02211	374.149	4.62622e-21	0.620467	-0.0152029	0.000999001	1.60038e-11	1.11302e-07
chr16:87730644:87748673:clu_41164_-	ENSG00000260671	-	6850	0	16:87746701_G_C	chr16	87746701	1.024	484.391	1.29329e-15	0.502614	0.0269595	0.000999001	2.31351e-08	2.6092e-07
chr16:87730659:87748673:clu_41164_-	ENSG00000260671	-	6850	0	16:87746701_G_C	chr16	87746701	0.968911	309.612	1.8389e-16	0.523066	-0.00538538	0.000999001	1.77099e-07	5.4287e-08
chr16:87755292:87756399:clu_41164_-	KLHDC4	-	6737	0	16:87755985_T_C	chr16	87755985	1.03586	718.246	2.81975e-07	0.250349	-0.017391	0.000999001	0.031569	5.20002e-07
chr16:88673759:88675055:clu_8889_+	SNAI3-AS1	+	6684	2771	16:88677826_CGTG_C	chr16	88677826	0.884149	514.854	2.41576e-12	0.415279	0.137889	0.000999001	3.6936e-05	1.14776e-07
chr16:88712361:88712622:clu_8892_+	CTU2	+	6725	0	16:88712526_C_T	chr16	88712526	0.966913	558.753	8.39732e-09	0.304112	-0.0139384	0.000999001	0.00410069	2.75426e-07
chr16:88712383:88712622:clu_8892_+	CTU2	+	6725	0	16:88712526_C_T	chr16	88712526	1.01719	525.159	3.27385e-09	0.317909	0.0140349	0.000999001	0.00164486	3.25443e-07
chr16:88858789:88859893:clu_8903_+	TRAPPC2L	+	6640	0	16:88859681_C_T	chr16	88859681	1.00794	302.228	1.23909e-10	0.363891	0.00838791	0.000999001	0.00121201	4.87649e-08
chr16:89093992:89100662:clu_8914_+	ACSF3	+	6369	0	16:89100658_G_C	chr16	89100658	1.05484	290.704	1.13427e-08	0.299654	0.0110401	0.000999001	0.00973399	1.37597e-07
chr16:89093996:89098591:clu_8914_+	ACSF3	+	6368	2067	16:89100658_G_C	chr16	89100658	1.00761	329.683	3.86767e-12	0.409354	-0.0652306	0.000999001	3.05616e-05	1.62137e-07
chr16:89093996:89100662:clu_8914_+	ACSF3	+	6369	0	16:89100658_G_C	chr16	89100658	0.996278	460.782	1.53565e-18	0.569803	0.0538811	0.000999001	5.97489e-11	3.97656e-07
chr16:89098763:89100662:clu_8914_+	ACSF3	+	6361	0	16:89100658_G_C	chr16	89100658	1.0515	319.276	3.23691e-15	0.4927	0.0985871	0.000999001	1.28237e-07	1.80205e-07
chr16:89101347:89102604:clu_8914_+	ACSF3	+	6359	-298	16:89101050_A_C	chr16	89101050	1.12521	395.499	2.3661e-14	0.470535	-0.0961261	0.000999001	8.30571e-08	3.93913e-07
chr16:89112246:89120801:clu_8915_+	ACSF3	+	6317	33764	16:89154565_CAAAT_C	chr16	89154565	0.952217	159.52	6.23899e-13	0.432004	0.0352039	0.000999001	0.000391927	7.16099e-09
chr16:89146049:89147031:clu_8920_+	ACSF3	+	6139	13640	16:89160671_G_T	chr16	89160671	1.00588	265.269	7.64302e-10	0.338714	0.021974	0.000999001	0.0021684	1.02055e-07
chr16:89146049:89151028:clu_8920_+	ACSF3	+	6139	3537	16:89154565_CAAAT_C	chr16	89154565	1.0145	165.929	1.23256e-09	0.331946	0.0268572	0.000999001	0.0135506	1.45601e-08
chr16:89146049:89151792:clu_8920_+	ACSF3	+	6139	8879	16:89160671_G_T	chr16	89160671	0.971679	184.519	5.34338e-11	0.375219	0.0455497	0.000999001	0.00262083	1.27991e-08
chr16:89146049:89154090:clu_8920_+	ACSF3	+	6139	475	16:89154565_CAAAT_C	chr16	89154565	0.990091	197.213	3.36963e-17	0.540185	-0.0896753	0.000999001	3.53197e-07	2.09406e-08
chr16:89299350:89299459:clu_8935_+	chr16:89299350:89299459:clu_8935_+	+	5505	-42293	16:89257058_C_A	chr16	89257058	0.904702	76.9209	4.93719e-20	0.600557	0.0191441	0.000999001	7.99812e-06	1.60961e-10
chr16:89299368:89299558:clu_8935_+	chr16:89299368:89299558:clu_8935_+	+	5505	-20369	16:89279000_G_A	chr16	89279000	0.906618	326.546	6.65681e-16	0.509672	0.0100122	0.000999001	2.22901e-07	9.76155e-08
chr16:89299503:89299963:clu_8935_+	chr16:89299503:89299963:clu_8935_+	+	5504	6130	16:89306093_G_A	chr16	89306093	0.983458	377.555	4.67852e-14	0.462723	0.0201809	0.000999001	5.55212e-07	2.73532e-07
chr16:89299755:89299963:clu_8935_+	chr16:89299755:89299963:clu_8935_+	+	5503	6130	16:89306093_G_A	chr16	89306093	1.03971	366.141	3.4299e-07	0.247245	-0.0133283	0.002997	0.0436798	4.16792e-07
chr16:89513037:89523763:clu_8945_+	SPG7	+	4711	-55451	16:89457586_GA_G	chr16	89457586	1.08612	319.671	3.10651e-07	0.248816	-0.0158843	0.000999001	0.0258284	7.55809e-07
chr16:89532636:89536765:clu_8947_+	SPG7	+	4672	-16912	16:89515724_TG_T	chr16	89515724	1.06382	338.504	1.24361e-20	0.612274	-0.098781	0.000999001	2.14473e-13	7.65395e-07
chr16:89532636:89544648:clu_8947_+	SPG7	+	4672	-16912	16:89515724_TG_T	chr16	89515724	1.00179	366.096	6.12769e-10	0.341821	0.076232	0.000999001	0.000229494	6.76401e-07
chr16:89554563:89556887:clu_8950_+	SPG7	+	4602	0	16:89556116_T_G	chr16	89556116	0.878286	190.316	6.03571e-29	0.743742	-0.107472	0.000999001	2.26111e-14	3.74299e-08
chr16:89556085:89556887:clu_8950_+	SPG7	+	4598	0	16:89556116_T_G	chr16	89556116	0.940623	135.486	1.95855e-27	0.723685	0.0926367	0.000999001	7.78926e-13	2.19882e-08
chr16:89587927:89588084:clu_8973_+	CPNE7	+	4484	-1957	16:89585971_T_C	chr16	89585971	0.93051	214.409	6.83069e-11	0.371932	0.135734	0.000999001	0.000539196	1.01471e-07
chr16:89587950:89588133:clu_8972_+	CPNE7	+	4484	-588104	16:88999847_C_A	chr16	88999847	0.938422	131.708	3.83551e-12	0.409459	0.341085	0.000999001	0.000382861	2.739e-08
chr16:89647634:89647887:clu_8979_+	chr16:89647634:89647887:clu_8979_+	+	4343	579	16:89648466_T_C	chr16	89648466	1.03568	310.142	3.00869e-07	0.249323	0.249249	0.000999001	0.0195917	1.05071e-06
chr16:89647886:89648433:clu_8979_+	chr16:89647886:89648433:clu_8979_+	+	4343	47569	16:89696002_T_C	chr16	89696002	0.95791	146.617	6.89255e-09	0.307026	0.292525	0.002997	0.0208803	3.5107e-08
chr16:89651646:89653904:clu_41264_-	CHMP1A	-	4334	5166	16:89646481_C_T	chr16	89646481	1.10039	245.654	3.56499e-12	0.410384	0.0132439	0.000999001	3.05053e-06	7.65789e-07
chr16:89651646:89657582:clu_41264_-	CHMP1A	-	4334	5166	16:89646481_C_T	chr16	89646481	0.99089	290.308	1.68865e-15	0.499751	-0.0199312	0.000999001	1.91572e-08	5.13015e-07
chr16:89657948:89658248:clu_8981_+	SPATA33	+	4322	-11468	16:89646481_C_T	chr16	89646481	1.02467	364.425	7.50247e-07	0.234726	-0.183971	0.000999001	0.0392358	1.04289e-06
chr16:89658421:89660540:clu_8983_+	SPATA33	+	4322	-14452	16:89643970_G_A	chr16	89643970	0.909807	213.538	6.42079e-08	0.273433	-0.0333087	0.002997	0.0263882	1.84508e-07
chr16:89717900:89717967:clu_41285_-	VPS9D1	-	4174	-98773	16:89816740_AGGCCTTGCGTCGT_A	chr16	89816740	1.00233	166.284	2.22093e-08	0.289596	0.380539	0.000999001	0.0122185	2.10811e-07
chr16:89717966:89718034:clu_41285_-	VPS9D1	-	4173	2619	16:89715348_T_A	chr16	89715348	0.953933	112.287	7.99835e-11	0.36981	0.172697	0.000999001	0.00278666	1.98126e-08
chr16:89762022:89762638:clu_41271_-	FANCA	-	3957	-155	16:89762793_C_G	chr16	89762793	1.04718	242.128	8.35283e-19	0.575416	-0.115342	0.000999001	1.46852e-11	8.17811e-07
chr16:89762022:89764890:clu_41271_-	FANCA	-	3957	0	16:89762793_C_G	chr16	89762793	1.06458	212.685	5.84991e-27	0.717061	0.215203	0.000999001	1.12384e-17	6.14433e-07
chr16:89762793:89764890:clu_41271_-	FANCA	-	3957	0	16:89764054_G_C	chr16	89764054	1.00866	296.348	5.16172e-17	0.53594	-0.0972233	0.000999001	2.80156e-10	9.353e-07
chr16:89901459:89902771:clu_41294_-	chr16:89901459:89902771:clu_41294_-	-	3552	0	16:89902725_C_T	chr16	89902725	1.03267	124.958	5.54536e-30	0.756658	0.637771	0.000999001	4.0977e-17	1.78586e-07
chr16:89907322:89908966:clu_9009_+	TCF25	+	3539	-22992	16:89884331_T_C	chr16	89884331	1.15493	186.376	3.78796e-14	0.465155	-0.0446773	0.000999001	4.28154e-08	1.09192e-06
chr16:89907322:89910591:clu_9009_+	TCF25	+	3539	-34404	16:89872919_G_A	chr16	89872919	1.00159	214.379	1.70563e-19	0.589724	0.0864682	0.000999001	7.66705e-12	8.20318e-07
chr16:89907613:89907948:clu_41262_-	chr16:89907613:89907948:clu_41262_-	-	3538	90814	16:89816800_C_T	chr16	89816800	0.895096	58.2572	1.42938e-11	0.392591	0.0502676	0.000999001	0.01287	4.8745e-10
chr16:89909083:89910591:clu_9009_+	TCF25	+	3534	-1710	16:89907374_A_T	chr16	89907374	1.0345	194.253	2.64535e-10	0.353508	-0.0155254	0.000999001	0.000109842	8.91659e-07
chr16:89909107:89910591:clu_9009_+	TCF25	+	3534	-36189	16:89872919_G_A	chr16	89872919	1.09573	189.289	2.31007e-08	0.289003	-0.0270831	0.000999001	0.00278575	1.04518e-06
chr16:89981918:89984531:clu_9019_+	AFG3L1P	+	3377	13683	16:89998214_G_A	chr16	89998214	1.01935	178.286	6.51904e-07	0.236987	-0.0688652	0.000999001	0.0413082	8.62634e-07
chr16:89981923:89984531:clu_9019_+	AFG3L1P	+	3377	13683	16:89998214_G_A	chr16	89998214	1.09881	192.443	6.90773e-07	0.236056	0.0688016	0.000999001	0.0280242	1.49804e-06
chr17:410594:413148:clu_56389_+	C17orf97	+	4691	0	17:410956_G_A	chr17	410956	0.967819	219.882	2.85512e-14	0.468393	-0.109479	0.000999001	4.95933e-06	6.81922e-08
chr17:410646:420672:clu_56389_+	C17orf97	+	4717	0	17:410956_G_A	chr17	410956	1.02153	259.22	9.38257e-12	0.398039	-0.100088	0.000999001	9.07947e-05	1.2027e-07
chr17:410646:423480:clu_56389_+	C17orf97	+	4723	0	17:410956_G_A	chr17	410956	0.922813	316.351	2.06778e-14	0.472066	-0.110929	0.000999001	2.47927e-06	8.86114e-08
chr17:413743:413804:clu_56390_+	C17orf97	+	4692	864125	17:1277929_T_C	chr17	1277929	0.885349	260.663	2.11483e-08	0.290333	0.0938368	0.002997	0.0437294	2.72121e-08
chr17:513642:513735:clu_56391_+	chr17:513642:513735:clu_56391_+	+	4956	760	17:514495_C_T	chr17	514495	0.913543	229.323	3.7992e-10	0.348496	0.130456	0.000999001	0.00589232	1.9321e-08
chr17:513780:514011:clu_56391_+	chr17:513780:514011:clu_56391_+	+	4956	644	17:514655_T_G	chr17	514655	0.92779	307.005	4.94766e-09	0.311892	0.102415	0.001998	0.0113625	6.04293e-08
chr17:1821507:1827861:clu_31883_-	SMYD4	-	5850	26972	17:1794536_T_C	chr17	1794536	0.937637	363.735	2.31569e-12	0.415809	-0.0303337	0.000999001	0.000112698	4.23437e-08
chr17:4478637:4486228:clu_56477_+	SPNS3	+	5138	-273870	17:4204768_C_G	chr17	4204768	1.0132	501.533	4.62499e-07	0.242485	0.184918	0.001998	0.0342278	7.69237e-07
chr17:4892768:4892946:clu_56512_+	MINK1	+	5246	33	17:4892979_C_T	chr17	4892979	0.935735	215.193	1.04897e-10	0.36615	0.014114	0.000999001	0.00102681	6.73107e-08
chr17:4892768:4892979:clu_56512_+	MINK1	+	5246	0	17:4892979_C_T	chr17	4892979	0.919642	213.752	5.32541e-11	0.375264	-0.0142968	0.000999001	0.000753534	6.10546e-08
chr17:4893067:4893434:clu_56511_+	MINK1	+	5243	0	17:4893226_T_G	chr17	4893226	1.00723	254.392	8.96256e-08	0.268287	0.0164058	0.000999001	0.0272296	2.29229e-07
chr17:4986286:4986954:clu_32040_-	CAMTA2	-	5398	-594	17:4987548_C_T	chr17	4987548	1.03774	380.905	8.83944e-13	0.427745	-0.0799816	0.000999001	9.68201e-07	6.88306e-07
chr17:4986286:4987593:clu_32040_-	CAMTA2	-	5399	0	17:4987548_C_T	chr17	4987548	1.05707	366.277	4.03598e-12	0.408815	0.0783321	0.000999001	2.61352e-06	7.87762e-07
chr17:5109868:5111076:clu_32047_-	ZNF232	-	5431	0	17:5111073_T_A	chr17	5111073	1.02669	405.924	2.32028e-12	0.415784	-0.0730678	0.000999001	3.14947e-06	5.32692e-07
chr17:5109868:5111800:clu_32047_-	ZNF232	-	5433	0	17:5110917_G_A	chr17	5110917	0.941488	310.863	1.43982e-08	0.296099	0.0584779	0.000999001	0.0135883	1.17607e-07
chr17:5111219:5111800:clu_32047_-	ZNF232	-	5429	0	17:5111494_G_A	chr17	5111494	1.07013	574.33	3.54304e-10	0.349466	-0.0471687	0.000999001	5.31349e-05	1.05072e-06
chr17:5221350:5234735:clu_32051_-	SCIMP	-	5628	0	17:5221790_C_A	chr17	5221790	0.948627	242.687	3.05313e-15	0.493337	0.00918424	0.000999001	1.78554e-06	4.90505e-08
chr17:5354490:5356508:clu_56554_+	RABEP1	+	5911	2018	17:5358526_C_T	chr17	5358526	0.991706	556.444	7.06436e-14	0.457947	-0.054681	0.000999001	1.32473e-07	5.84412e-07
chr17:5354490:5361208:clu_56554_+	RABEP1	+	5918	0	17:5358526_C_T	chr17	5358526	0.996194	478.498	1.06521e-14	0.479539	0.103982	0.000999001	5.80464e-08	4.31102e-07
chr17:5356573:5361208:clu_56554_+	RABEP1	+	5915	0	17:5358526_C_T	chr17	5358526	1.08002	404.464	2.42757e-12	0.415218	-0.0494285	0.000999001	2.52234e-06	5.53497e-07
chr17:5394981:5399552:clu_32057_-	NUP88	-	6010	3301	17:5391681_A_G	chr17	5391681	1.04553	653.408	1.98233e-07	0.255905	0.0163895	0.000999001	0.0147225	9.16167e-07
chr17:5399650:5404099:clu_32057_-	NUP88	-	6010	14792	17:5384859_A_T	chr17	5384859	1.06831	547.813	2.34449e-11	0.386127	0.0186709	0.000999001	7.07976e-06	8.45567e-07
chr17:5404246:5405057:clu_32057_-	NUP88	-	5995	0	17:5405057_C_T	chr17	5405057	1.15929	383.016	3.95586e-17	0.538593	-0.0342868	0.000999001	6.74721e-11	7.90221e-07
chr17:5422829:5426236:clu_56558_+	RPAIN	+	6008	-2161	17:5420669_C_T	chr17	5420669	1.0844	586.873	2.96305e-09	0.319355	-0.0128337	0.000999001	0.000533284	7.19216e-07
chr17:5422829:5432542:clu_56558_+	RPAIN	+	6051	0	17:5423933_A_ATT	chr17	5423933	1.08863	437.663	7.73327e-09	0.305329	0.0266594	0.000999001	0.00160829	6.09804e-07
chr17:5487694:5488196:clu_56561_+	MIS12	+	5988	-7764	17:5479931_A_G	chr17	5479931	0.931426	365.394	7.58978e-16	0.508286	-0.0117966	0.000999001	1.5134e-07	1.13035e-07
chr17:6449407:6449704:clu_56564_+	PIMREG	+	5947	655	17:6450359_C_A	chr17	6450359	0.930297	265.165	5.11451e-09	0.311407	0.0700503	0.000999001	0.0233604	2.09277e-08
chr17:6449407:6450028:clu_56564_+	PIMREG	+	5948	331	17:6450359_C_A	chr17	6450359	1.01704	468.227	1.39189e-16	0.525918	0.13777	0.000999001	3.44629e-09	2.95912e-07
chr17:6449407:6450362:clu_56564_+	PIMREG	+	5950	0	17:6450359_C_A	chr17	6450359	1.02267	702.104	1.0224e-07	0.266246	-0.0978403	0.000999001	0.01172	6.58788e-07
chr17:6450072:6450362:clu_56564_+	PIMREG	+	5948	0	17:6450359_C_A	chr17	6450359	0.980175	407.291	2.3029e-14	0.470843	-0.112439	0.000999001	4.77201e-07	2.07028e-07
chr17:6758224:6759256:clu_56570_+	XAF1	+	5808	0	17:6759001_G_T	chr17	6759001	1.01137	553.307	6.97235e-20	0.59757	0.0234194	0.000999001	4.60724e-12	3.37586e-07
chr17:6758224:6759662:clu_56570_+	XAF1	+	5808	-564	17:6757661_T_C	chr17	6757661	0.993869	816.108	9.75115e-10	0.335272	-0.0217122	0.000999001	0.000231356	6.84638e-07
chr17:6758224:6760406:clu_56570_+	XAF1	+	5811	3625	17:6764031_C_T	chr17	6764031	1.01571	488.478	8.46646e-09	0.303991	0.00958032	0.000999001	0.00349357	3.19624e-07
chr17:6758263:6758410:clu_56571_+	XAF1	+	5807	0	17:6758265_C_T	chr17	6758265	1.01245	250.025	2.65524e-09	0.320941	0.0994768	0.000999001	0.0122185	3.0768e-08
chr17:6758263:6758602:clu_56571_+	XAF1	+	5807	11249	17:6769851_G_A	chr17	6769851	1.00242	425.602	5.30892e-09	0.31086	-0.087367	0.000999001	0.00597933	1.266e-07
chr17:6758287:6758338:clu_56572_+	XAF1	+	5807	18755	17:6777093_T_C	chr17	6777093	0.952677	308.085	1.44079e-09	0.329721	0.0199767	0.000999001	0.00573118	5.23743e-08
chr17:6758287:6758434:clu_56572_+	XAF1	+	5807	-23	17:6758265_C_T	chr17	6758265	0.957013	364.885	2.93379e-12	0.41284	0.0220564	0.000999001	7.19259e-05	7.08971e-08
chr17:6758287:6758482:clu_56572_+	XAF1	+	5807	-23	17:6758265_C_T	chr17	6758265	1.05465	309.845	6.31264e-11	0.372989	0.0102442	0.000999001	0.000381349	9.23268e-08
chr17:6758337:6758482:clu_56572_+	XAF1	+	5807	6029	17:6764511_G_C	chr17	6764511	1.04768	529.843	4.03646e-10	0.347654	0.0152447	0.000999001	0.000156063	5.5486e-07
chr17:6758337:6758578:clu_56572_+	XAF1	+	5807	-73	17:6758265_C_T	chr17	6758265	0.977623	962.107	5.99014e-10	0.34214	0.018784	0.000999001	0.000166343	6.22744e-07
chr17:6758625:6758719:clu_56572_+	XAF1	+	5805	-361	17:6758265_C_T	chr17	6758265	1.03006	529.692	7.64517e-15	0.483237	-0.0321859	0.000999001	3.29623e-08	4.2621e-07
chr17:6760601:6761886:clu_56573_+	XAF1	+	5809	2355	17:6764241_T_G	chr17	6764241	1.10376	498.11	4.17064e-09	0.314387	-0.0181325	0.000999001	0.00106101	5.25839e-07
chr17:6760601:6762155:clu_56573_+	XAF1	+	5810	-3197	17:6757405_C_A	chr17	6757405	0.976403	493.763	1.05008e-08	0.3008	0.030401	0.000999001	0.00443503	3.08392e-07
chr17:6999591:7002484:clu_32100_-	ALOX12-AS1	-	5230	0	17:7001229_G_C	chr17	7001229	1.06887	454.604	1.46553e-08	0.295834	-0.0196496	0.000999001	0.00255444	6.48253e-07
chr17:7015156:7015774:clu_56587_+	C17orf49	+	5175	-773	17:7014384_T_C	chr17	7014384	0.961619	644.213	4.23235e-08	0.279818	0.0257824	0.000999001	0.00822578	4.8079e-07
chr17:7015875:7016495:clu_56587_+	C17orf49	+	5173	-1492	17:7014384_T_C	chr17	7014384	1.03449	510.323	4.88157e-09	0.312089	-0.0294212	0.000999001	0.00105839	6.47321e-07
chr17:7016685:7016910:clu_56588_+	C17orf49	+	5173	28	17:7016938_C_T	chr17	7016938	0.999833	558.322	2.88982e-13	0.441305	-0.0431054	0.000999001	5.08782e-07	5.16085e-07
chr17:7016685:7016950:clu_56588_+	C17orf49	+	5173	0	17:7016938_C_T	chr17	7016938	0.906959	324.74	3.34382e-39	0.846431	0.0100396	0.000999001	2.8646e-22	5.41958e-08
chr17:7016685:7017257:clu_56588_+	RNASEK-C17orf49	+	5173	0	17:7016938_C_T	chr17	7016938	0.963464	304.888	2.1591e-30	0.761581	0.0246399	0.000999001	1.92983e-17	9.38652e-08
chr17:7016685:7017261:clu_56588_+	RNASEK-C17orf49	+	5173	0	17:7016938_C_T	chr17	7016938	0.98516	286.43	2.09947e-22	0.645	0.00779944	0.000999001	5.42942e-12	9.98599e-08
chr17:7251218:7252426:clu_56601_+	ELP5	+	5123	14258	17:7266684_C_CAA	chr17	7266684	1.13388	684.274	5.59806e-08	0.27554	-0.106092	0.000999001	0.00309941	1.31643e-06
chr17:7387154:7387378:clu_56620_+	TNK1	+	4978	0	17:7387376_A_G	chr17	7387376	0.915824	273.309	2.64856e-10	0.353491	-0.239073	0.000999001	0.00291602	3.57567e-08
chr17:7387154:7387384:clu_56620_+	TNK1	+	4978	0	17:7387376_A_G	chr17	7387376	0.981941	290.793	3.04969e-09	0.318937	0.232849	0.000999001	0.00634786	8.33463e-08
chr17:7626793:7626943:clu_32168_-	SAT2	-	4537	0	17:7626829_G_C	chr17	7626829	1.03049	319.098	3.19462e-21	0.62349	-0.0800225	0.000999001	1.28687e-12	3.17417e-07
chr17:7626793:7627143:clu_32168_-	SAT2	-	4539	0	17:7626829_G_C	chr17	7626829	0.93345	376.565	2.17707e-39	0.847854	0.176939	0.000999001	4.29715e-25	1.89744e-07
chr17:7627044:7627143:clu_32168_-	SAT2	-	4538	92	17:7626953_C_T	chr17	7626953	0.9836	455.212	5.89517e-22	0.636989	-0.0950989	0.000999001	1.3326e-13	3.9202e-07
chr17:7857198:7857383:clu_32176_-	NAA38	-	4511	-282	17:7857665_G_A	chr17	7857665	1.0288	497.229	9.23016e-11	0.367879	-0.0497894	0.000999001	3.50408e-05	7.27325e-07
chr17:7857198:7883235:clu_32176_-	NAA38	-	4524	0	17:7857665_G_A	chr17	7857665	1.12201	456.284	3.04432e-11	0.382688	0.0473345	0.000999001	6.22738e-06	1.03186e-06
chr17:7889100:7889664:clu_56653_+	CHD3	+	4484	-72804	17:7816296_AC_A	chr17	7816296	0.973754	342.356	9.81736e-08	0.266876	-0.00394251	0.000999001	0.0242151	2.91222e-07
chr17:8237519:8238392:clu_32216_-	CTC1	-	4300	-21708	17:8260100_C_CA	chr17	8260100	1.00813	429.055	5.08315e-08	0.277018	-0.0118377	0.000999001	0.0125262	3.57716e-07
chr17:9568470:9569498:clu_32259_-	STX8	-	5242	1532	17:9566939_G_A	chr17	9566939	0.919269	452.903	9.97403e-10	0.334952	0.0259212	0.000999001	0.00160374	1.66933e-07
chr17:9568470:9575792:clu_32259_-	STX8	-	5246	1532	17:9566939_G_A	chr17	9566939	0.991957	436.365	1.13271e-09	0.333147	-0.0256023	0.000999001	0.00112065	2.37318e-07
chr17:11992911:11993502:clu_32281_-	ZNF18	-	5273	-36834	17:12030336_A_G	chr17	12030336	1.01917	308.443	5.1589e-10	0.344232	0.139587	0.000999001	0.000924064	1.76806e-07
chr17:14159947:14182021:clu_56734_+	COX10	+	7076	0	17:14174967_T_C	chr17	14174967	1.00488	559.677	1.22363e-07	0.263453	0.0205856	0.003996	0.0319167	2.34992e-07
chr17:14209965:14211288:clu_56735_+	COX10	+	6967	0	17:14210522_A_G	chr17	14210522	1.05978	505.392	2.70004e-07	0.251035	0.235416	0.000999001	0.0336676	4.63385e-07
chr17:15440285:15540433:clu_32294_-	TVP23C	-	5457	-24697	17:15565130_A_C	chr17	15565130	0.944802	156.858	9.87006e-10	0.3351	0.0143203	0.001998	0.0117194	1.62373e-08
chr17:15440285:15545785:clu_32294_-	TVP23C	-	5457	-14335	17:15560120_T_C	chr17	15560120	0.979582	292.872	4.56793e-08	0.278653	0.0178734	0.001998	0.0196175	1.94969e-07
chr17:15503232:15545785:clu_32294_-	TVP23C	-	5206	0	17:15540428_C_G	chr17	15540428	1.00258	257.373	4.03367e-09	0.314874	0.0182621	0.000999001	0.00390933	1.88939e-07
chr17:15516562:15545785:clu_32294_-	TVP23C	-	5159	0	17:15540428_C_G	chr17	15540428	0.963179	261.405	1.73919e-08	0.293271	0.0125115	0.000999001	0.0108636	1.89135e-07
chr17:15516659:15545785:clu_32294_-	TVP23C	-	5159	0	17:15539500_G_A	chr17	15539500	0.990808	185.679	4.35305e-08	0.279389	0.0132466	0.002997	0.0424189	5.85112e-08
chr17:15538953:15540433:clu_32294_-	TVP23C	-	5078	0	17:15539500_G_A	chr17	15539500	0.894919	138.822	5.03214e-13	0.434617	-0.0116478	0.000999001	0.000348484	8.85644e-09
chr17:15540561:15545785:clu_32294_-	TVP23C	-	5077	0	17:15544050_T_C	chr17	15544050	0.982221	228.74	9.19401e-22	0.633486	-0.0694958	0.000999001	9.87982e-12	1.50156e-07
chr17:15594826:15596514:clu_32298_-	FBXW10B	-	4948	9283	17:15585544_G_A	chr17	15585544	0.897026	194.641	4.4309e-09	0.313504	0.220851	0.000999001	0.0174809	3.15664e-08
chr17:15594890:15596514:clu_32298_-	FBXW10B	-	4948	9347	17:15585544_G_A	chr17	15585544	0.84417	158.485	2.56312e-09	0.321451	-0.224011	0.001998	0.0280251	8.68953e-09
chr17:15631714:15632509:clu_32306_-	ENSG00000251537	-	4828	-13090	17:15645599_C_CTT	chr17	15645599	0.991931	406.77	4.01941e-10	0.347713	0.113797	0.000999001	0.000137653	7.55678e-07
chr17:15632674:15636036:clu_32306_-	ENSG00000251537	-	4834	-9563	17:15645599_C_CTT	chr17	15645599	1.02639	393.558	1.40985e-09	0.330031	-0.109337	0.000999001	0.000271622	9.52372e-07
chr17:15699777:15700048:clu_56737_+	ZNF286A	+	4664	1890	17:15701938_T_C	chr17	15701938	0.997674	358.13	2.52258e-32	0.783498	0.0932282	0.000999001	3.42381e-22	5.42145e-07
chr17:15699777:15700135:clu_56737_+	ZNF286A	+	4664	1803	17:15701938_T_C	chr17	15701938	1.02543	407.859	1.11517e-07	0.264897	-0.0324995	0.001998	0.0106672	8.51164e-07
chr17:15700366:15701152:clu_56737_+	ZNF286A	+	4663	-3230	17:15697137_G_A	chr17	15697137	1.04975	360.182	2.76801e-11	0.383943	-0.0592162	0.000999001	1.28709e-05	8.11693e-07
chr17:15708247:15708517:clu_56738_+	ZNF286A-TBC1D26	+	4647	-18501	17:15689747_C_T	chr17	15689747	1.02774	183.682	4.23713e-10	0.346979	0.0131667	0.000999001	0.000979752	1.74496e-07
chr17:15977092:15978044:clu_32309_-	ZSWIM7	-	4478	-4610	17:15982654_TA_T	chr17	15982654	1.01693	251.01	7.21995e-15	0.483872	-0.152003	0.000999001	9.65626e-08	3.98473e-07
chr17:15977913:15978044:clu_32309_-	ZSWIM7	-	4477	-36864	17:16014908_A_G	chr17	16014908	0.970851	340.285	9.22982e-16	0.506211	0.192744	0.000999001	7.37379e-09	6.22372e-07
chr17:16000245:16001915:clu_56742_+	TTC19	+	4441	60467	17:16062382_AAAAC_A	chr17	16062382	1.06265	397.432	8.32977e-08	0.26942	0.0534176	0.000999001	0.00585565	1.20298e-06
chr17:16000382:16001915:clu_56742_+	TTC19	+	4441	60467	17:16062382_AAAAC_A	chr17	16062382	1.04368	351.288	5.27079e-08	0.276463	-0.054423	0.000999001	0.00538581	9.36275e-07
chr17:16439414:16439528:clu_56754_+	SNHG29	+	3859	0	17:16439519_T_C	chr17	16439519	1.01553	268.71	3.00369e-13	0.440841	-0.035229	0.000999001	2.47259e-07	1.17473e-06
chr17:16439414:16439581:clu_56754_+	SNHG29	+	3859	3862	17:16443443_C_A	chr17	16443443	1.0168	300.906	1.79487e-07	0.257465	0.00569757	0.000999001	0.0105265	1.37435e-06
chr17:16439414:16440185:clu_56754_+	SNHG29	+	3862	0	17:16439519_T_C	chr17	16439519	0.946963	305.985	2.57954e-13	0.442665	0.0881932	0.000999001	3.73032e-07	9.6775e-07
chr17:16439703:16440185:clu_56754_+	SNHG29	+	3861	-185	17:16439519_T_C	chr17	16439519	1.12512	189.246	8.15033e-10	0.337807	-0.0394771	0.000999001	0.00018015	1.06343e-06
chr17:16440253:16441368:clu_56755_+	SNHG29	+	3863	2075	17:16443443_C_A	chr17	16443443	0.968064	236.197	4.50573e-11	0.377492	0.00476659	0.000999001	3.47535e-05	7.82199e-07
chr17:16925479:16925846:clu_32338_-	ENSG00000290698	-	3597	0	17:16925683_G_A	chr17	16925683	1.06307	175.888	2.13739e-35	0.81428	-0.382503	0.000999001	1.46331e-24	8.33175e-07
chr17:16925479:16925889:clu_32338_-	ENSG00000290698	-	3597	0	17:16925683_G_A	chr17	16925683	1.03051	201.148	5.38252e-35	0.810523	0.383797	0.000999001	1.22287e-24	9.85081e-07
chr17:16926963:16927678:clu_32340_-	TBC1D27P	-	3601	0	17:16926973_C_T	chr17	16926973	0.992986	196.705	1.8652e-07	0.256862	-0.19734	0.001998	0.0255031	5.11798e-07
chr17:16927108:16927678:clu_32340_-	TBC1D27P	-	3601	136	17:16926973_C_T	chr17	16926973	0.889083	195.126	5.51711e-08	0.275763	0.205532	0.000999001	0.0177135	2.95155e-07
chr17:16940511:16948738:clu_32343_-	TNFRSF13B	-	3605	2937	17:16937575_G_C	chr17	16937575	1.07301	230.53	3.70427e-09	0.316114	0.0065626	0.000999001	0.000377415	1.5865e-06
chr17:16942113:16948738:clu_32343_-	TNFRSF13B	-	3604	4539	17:16937575_G_C	chr17	16937575	0.956852	204.936	8.422e-11	0.369115	-0.00666793	0.000999001	6.07113e-05	8.03269e-07
chr17:17180088:17180607:clu_56790_+	MPRIP	+	3560	-160509	17:17019580_G_C	chr17	17019580	1.03416	195.328	9.38193e-08	0.267579	0.0122887	0.001998	0.0108988	8.01113e-07
chr17:17260474:17261600:clu_32357_-	COPS3	-	3556	-10281	17:17271881_TAATAATATATATTA_T	chr17	17271881	1.00342	260.773	2.77061e-08	0.286256	0.00802106	0.000999001	0.00326342	1.03364e-06
chr17:17271008:17281132:clu_32360_-	COPS3	-	3571	9187	17:17261822_C_A	chr17	17261822	1.06853	220.414	5.39121e-11	0.3751	0.0102738	0.000999001	1.39096e-05	1.38745e-06
chr17:18333288:18335559:clu_32403_-	SHMT1	-	2826	35845	17:18297444_C_G	chr17	18297444	1.02764	203.953	6.53145e-07	0.236956	0.0764827	0.000999001	0.0280345	1.44033e-06
chr17:18333288:18340043:clu_32403_-	SHMT1	-	2842	0	17:18335698_G_A	chr17	18335698	1.05131	159.133	6.43925e-09	0.308027	-0.0630133	0.000999001	0.000967465	1.234e-06
chr17:18727758:18731070:clu_56842_+	TRIM16L	+	2907	0	17:18728863_A_C	chr17	18728863	1.00848	216.691	7.2875e-09	0.306205	0.143356	0.000999001	0.000779039	1.54321e-06
chr17:18732134:18734877:clu_56842_+	TRIM16L	+	2912	-3272	17:18728863_A_C	chr17	18728863	1.01119	184.511	3.53877e-08	0.282544	-0.101356	0.000999001	0.00351154	1.25755e-06
chr17:18858261:18859340:clu_56850_+	PRPSAP2	+	3131	103476	17:18962816_G_A	chr17	18962816	1.03678	222.108	6.66671e-07	0.236627	-0.00775097	0.000999001	0.0269483	1.52796e-06
chr17:18867334:18872583:clu_56851_+	PRPSAP2	+	3152	8592	17:18881175_TA_T	chr17	18881175	1.05159	178.334	3.15279e-07	0.248581	-0.00728221	0.001998	0.0184932	1.24729e-06
chr17:19138588:19156774:clu_56863_+	ENSG00000266664	+	3488	93330	17:19250104_T_C	chr17	19250104	0.905478	99.4482	8.92634e-08	0.26835	-0.0497531	0.001998	0.0490562	9.26795e-08
chr17:19671956:19673151:clu_56879_+	ALDH3A2	+	3347	15246	17:19688397_C_CTAGTA	chr17	19688397	0.973314	127.213	1.75357e-07	0.25783	-0.363901	0.002997	0.0347121	3.19144e-07
chr17:19671956:19675558:clu_56879_+	ALDH3A2	+	3347	-25729	17:19646228_T_TCA	chr17	19646228	0.892302	67.1751	3.04263e-13	0.440687	0.366946	0.000999001	0.000370358	9.12491e-09
chr17:19961174:19962840:clu_32446_-	AKAP10	-	3219	703572	17:19257603_C_T	chr17	19257603	0.968897	88.5502	2.15982e-10	0.3563	0.0187047	0.000999001	0.00191178	7.35626e-08
chr17:20655935:20656905:clu_32457_-	chr17:20655935:20656905:clu_32457_-	-	3344	-759499	17:21416404_G_A	chr17	21416404	1.00022	72.1335	8.06503e-27	0.715087	-0.920307	0.0599401	3.67833e-10	1.78688e-09
chr17:21302202:21303183:clu_56898_+	MAP2K3	+	2864	13912	17:21317095_C_T	chr17	21317095	0.999267	277.97	1.42204e-10	0.362017	0.0136407	0.000999001	0.000205695	3.24337e-07
chr17:21302259:21303183:clu_56898_+	MAP2K3	+	2864	13912	17:21317095_C_T	chr17	21317095	0.947025	234.978	1.39845e-10	0.362245	-0.0138333	0.000999001	0.000348484	2.36296e-07
chr17:27642348:27643525:clu_56913_+	LGALS9	+	2613	-2311	17:27640037_AT_A	chr17	27640037	0.990507	146.93	2.20261e-21	0.626502	0.0446949	0.000999001	6.18873e-13	8.48684e-07
chr17:27642348:27645314:clu_56913_+	LGALS9	+	2613	0	17:27643395_G_T	chr17	27643395	1.04078	211.515	6.95713e-27	0.715997	-0.0809801	0.000999001	5.89109e-20	2.58347e-06
chr17:27642348:27645861:clu_56913_+	LGALS9	+	2615	0	17:27643395_G_T	chr17	27643395	0.994038	174.354	1.13754e-47	0.899425	0.0560261	0.000999001	9.53046e-35	1.21948e-06
chr17:27643620:27645314:clu_56913_+	LGALS9	+	2609	45497	17:27690811_A_G	chr17	27690811	0.948104	200.202	1.71279e-17	0.546841	-0.0212223	0.000999001	1.31546e-10	1.41467e-06
chr17:27643620:27645861:clu_56913_+	LGALS9	+	2611	0	17:27643697_C_A	chr17	27643697	0.972501	121.143	2.50216e-48	0.902678	0.0183381	0.000999001	6.94368e-31	3.99004e-07
chr17:27645349:27645861:clu_56913_+	LGALS9	+	2609	316	17:27646177_G_A	chr17	27646177	1.00182	205.013	8.4288e-49	0.90495	-0.0593952	0.000999001	1.32516e-37	1.81532e-06
chr17:27647118:27648836:clu_56914_+	LGALS9	+	2610	0	17:27647232_T_C	chr17	27647232	0.995175	160.2	1.28122e-19	0.59225	0.0216378	0.000999001	8.8727e-12	9.21973e-07
chr17:28360847:28361157:clu_56951_+	ENSG00000258924	+	2565	484	17:28361641_A_G	chr17	28361641	1.01344	204.441	1.04313e-15	0.504909	0.0402493	0.000999001	9.18405e-10	2.12558e-06
chr17:28360847:28361675:clu_56951_+	ENSG00000258924	+	2565	0	17:28361641_A_G	chr17	28361641	1.04892	176.487	8.32454e-16	0.507307	-0.0401234	0.000999001	7.19751e-10	2.19908e-06
chr17:28599839:28606296:clu_56964_+	SPAG5-AS1	+	2321	-845359	17:27754481_C_T	chr17	27754481	0.863137	85.0548	3.39049e-08	0.283195	0.18784	0.003996	0.0458137	4.0467e-08
chr17:29116455:29118045:clu_32538_-	MYO18A	-	1947	52951	17:29063505_G_GA	chr17	29063505	0.937802	72.7094	6.6354e-13	0.431253	-0.0518929	0.000999001	6.56264e-05	8.60072e-08
chr17:29117905:29118045:clu_32538_-	MYO18A	-	1946	54401	17:29063505_G_GA	chr17	29063505	0.926953	83.129	1.12245e-12	0.424806	0.05117	0.000999001	3.74769e-05	1.82277e-07
chr17:29534300:29542561:clu_57009_+	TAOK1	+	2014	-180265	17:29354036_G_T	chr17	29354036	0.942662	129.916	3.45624e-07	0.247123	-0.0537906	0.001998	0.0239333	1.04592e-06
chr17:29568508:29569018:clu_57011_+	TP53I13	+	2016	0	17:29568510_C_T	chr17	29568510	0.871517	67.3083	2.10374e-26	0.709112	0.0471404	0.000999001	1.96074e-12	7.39466e-08
chr17:29763320:29793894:clu_32562_-	SSH2	-	2477	-513004	17:30306898_A_G	chr17	30306898	0.95513	104.042	2.61509e-07	0.25154	0.0354451	0.002997	0.0308272	5.71819e-07
chr17:30212867:30213143:clu_32569_-	SLC6A4	-	2402	997172	17:29215694_ACG_A	chr17	29215694	0.988697	106.531	5.604e-08	0.275523	0.467527	0.000999001	0.00693232	1.02114e-06
chr17:30477464:30481143:clu_57033_+	GOSR1	+	2482	26579	17:30507722_C_CAAAAAA	chr17	30507722	1.05781	117.086	1.95462e-07	0.256127	-0.02894	0.000999001	0.00611104	2.99923e-06
chr17:30477993:30481143:clu_57033_+	GOSR1	+	2482	26579	17:30507722_C_CAAAAAA	chr17	30507722	0.925691	110.218	6.78098e-13	0.430989	0.0223137	0.000999001	1.94494e-06	1.09562e-06
chr17:30601012:30607499:clu_57045_+	ENSG00000290395	+	2725	3991	17:30611490_C_T	chr17	30611490	0.908387	112.157	2.62908e-19	0.585875	0.0402953	0.000999001	1.6789e-10	5.86994e-07
chr17:30601012:30607552:clu_57045_+	ENSG00000290395	+	2725	6055	17:30613607_T_G	chr17	30613607	1.03719	133.512	5.04347e-07	0.241101	-0.0657284	0.000999001	0.0197913	1.81388e-06
chr17:30709811:30734897:clu_57048_+	ENSG00000290928	+	3072	0	17:30727960_T_C	chr17	30727960	0.926015	90.1076	2.35289e-10	0.355123	0.0126809	0.000999001	0.00108294	1.61422e-07
chr17:30732123:30734897:clu_57048_+	ENSG00000290928	+	3046	60565	17:30795462_T_C	chr17	30795462	0.998906	168.854	4.79883e-15	0.488386	-0.0365434	0.000999001	6.50661e-09	1.88565e-06
chr17:30732123:30743301:clu_57048_+	ENSG00000290928	+	3053	0	17:30732719_A_G	chr17	30732719	0.919896	91.4174	4.16942e-40	0.853214	0.0438267	0.000999001	1.40964e-22	1.77156e-07
chr17:30732123:30759491:clu_57048_+	ENSG00000290928	+	3084	0	17:30754412_TG_T	chr17	30754412	0.942522	101.083	7.2397e-23	0.653076	0.0173789	0.000999001	3.29291e-12	2.80534e-07
chr17:30734943:30735033:clu_57048_+	ENSG00000290928	+	3044	-4636	17:30730308_C_T	chr17	30730308	0.947844	114.142	2.89857e-28	0.734884	-0.0551563	0.000999001	1.03391e-16	4.65823e-07
chr17:30734943:30743301:clu_57048_+	ENSG00000290928	+	3051	3251	17:30746552_T_C	chr17	30746552	0.902328	66.9496	2.96415e-15	0.493659	0.0063991	0.000999001	1.44211e-05	2.37476e-08
chr17:30735097:30743301:clu_57048_+	ENSG00000290928	+	3051	27073	17:30770374_C_A	chr17	30770374	0.963484	169.112	7.48017e-15	0.483479	-0.0359712	0.000999001	1.51787e-08	1.63867e-06
chr17:30743369:30759491:clu_57048_+	ENSG00000290928	+	3070	-13673	17:30729694_TGGG_T	chr17	30729694	1.05806	159.019	5.952e-08	0.274598	0.0265626	0.000999001	0.00409136	1.61701e-06
chr17:30759539:30766503:clu_57048_+	ENSG00000290928	+	3070	-22073	17:30737467_T_C	chr17	30737467	0.98005	186.164	1.73242e-19	0.589586	0.0446406	0.000999001	2.21573e-12	1.56182e-06
chr17:30769965:30780592:clu_57051_+	ENSG00000290928	+	3096	0	17:30770374_C_A	chr17	30770374	0.955208	114.791	7.68421e-10	0.338638	0.0320095	0.000999001	0.00100152	3.46952e-07
chr17:30784401:30784783:clu_57051_+	ENSG00000290928	+	3092	-127778	17:30656624_A_C	chr17	30656624	0.912561	66.0241	6.83639e-09	0.307146	0.0224971	0.002997	0.0326983	1.70485e-08
chr17:30784892:30786424:clu_57051_+	ENSG00000290928	+	3092	-15992	17:30768897_CTCAA_C	chr17	30768897	0.92819	143.144	1.79515e-07	0.257463	0.0656978	0.002997	0.0240478	5.65859e-07
chr17:30784892:30787439:clu_57051_+	ENSG00000290928	+	3098	-102006	17:30682887_T_C	chr17	30682887	0.938421	146.645	4.94437e-08	0.277442	-0.0545052	0.000999001	0.00732875	8.39595e-07
chr17:30786537:30790638:clu_57051_+	ENSG00000290928	+	3098	-17637	17:30768897_CTCAA_C	chr17	30768897	0.934546	155.164	4.34409e-07	0.243485	0.0379251	0.001998	0.0319636	8.56867e-07
chr17:30865134:30900413:clu_32580_-	TEFM	-	3189	110720	17:30754415_G_C	chr17	30754415	0.922149	125.043	2.11664e-22	0.644937	0.100676	0.000999001	1.89858e-12	4.1558e-07
chr17:30892788:30894564:clu_57060_+	ATAD5	+	3157	902394	17:31796958_A_G	chr17	31796958	0.896828	100.404	8.71501e-08	0.26872	0.00839037	0.001998	0.0349969	1.65944e-07
chr17:30899606:30900413:clu_32580_-	TEFM	-	3162	145192	17:30754415_G_C	chr17	30754415	0.963703	115.759	1.31622e-22	0.648564	-0.101242	0.000999001	1.27377e-12	4.02445e-07
chr17:31865438:31866655:clu_32591_-	UTP6	-	2942	-12719	17:31879374_A_C	chr17	31879374	1.03605	259.796	3.24602e-07	0.248119	-0.00928345	0.000999001	0.0120397	2.00049e-06
chr17:32173060:32173831:clu_57100_+	RHOT1	+	3221	-88775	17:32084286_A_G	chr17	32084286	1.01912	304.642	5.88732e-07	0.238623	0.0343958	0.000999001	0.0235626	1.57902e-06
chr17:35106481:35119111:clu_32626_-	RAD51D	-	4822	0	17:35114533_T_A	chr17	35114533	1.03649	443.785	5.71823e-10	0.342791	-0.0191216	0.000999001	0.000120603	9.29328e-07
chr17:35107447:35118501:clu_32626_-	RAD51D	-	4822	0	17:35114533_T_A	chr17	35114533	1.06918	402.567	2.12196e-09	0.324174	0.0191761	0.000999001	0.000423715	8.04817e-07
chr17:35107447:35119111:clu_32626_-	RAD51D	-	4822	0	17:35114533_T_A	chr17	35114533	1.10066	442.328	1.46257e-08	0.295865	-0.0164037	0.000999001	0.00133235	1.13857e-06
chr17:35118619:35119111:clu_32626_-	RAD51D	-	4807	90	17:35118530_G_A	chr17	35118530	1.02548	414.626	9.52031e-12	0.397851	0.0241458	0.000999001	6.02826e-06	7.32648e-07
chr17:35133498:35134943:clu_32628_-	NLE1	-	4846	0	17:35134021_C_G	chr17	35134021	0.980999	392.811	1.22929e-07	0.263381	-0.0312242	0.000999001	0.0189284	4.88228e-07
chr17:35133498:35135249:clu_32628_-	NLE1	-	4846	0	17:35134021_C_G	chr17	35134021	1.02491	437.039	4.94044e-09	0.311913	0.0590937	0.000999001	0.000822698	8.67487e-07
chr17:35423068:35430471:clu_32641_-	SLFN12	-	4129	0	17:35429296_G_A	chr17	35429296	1.08456	375.403	5.73245e-10	0.342756	-0.0332063	0.000999001	0.000112301	9.66112e-07
chr17:35446753:35447268:clu_32642_-	SLFN13	-	4067	-388	17:35447656_C_T	chr17	35447656	1.11655	275.06	4.5622e-07	0.242703	-0.032304	0.000999001	0.0314661	8.53883e-07
chr17:35490449:35491533:clu_32643_-	SLFN12L	-	3982	47	17:35490403_G_A	chr17	35490403	1.07508	311.629	1.22829e-09	0.331995	-0.00569698	0.000999001	0.000277755	8.62e-07
chr17:35918443:35924604:clu_32650_-	RDM1	-	4071	76729	17:35841714_TG_T	chr17	35841714	0.951871	145.303	7.86997e-10	0.338301	0.0235719	0.001998	0.011301	1.43612e-08
chr17:35920272:35925515:clu_32650_-	RDM1	-	4074	0	17:35924124_G_A	chr17	35924124	0.899859	134.582	1.53696e-10	0.360958	0.0543826	0.004995	0.0099563	4.75651e-09
chr17:36089297:36089986:clu_32652_-	CCL3	-	4096	-123169	17:36213155_TG_T	chr17	36213155	1.02852	356.908	1.81641e-08	0.29262	-0.187377	0.000999001	0.00345209	6.30945e-07
chr17:36103981:36105225:clu_57161_+	CCL4	+	4087	107930	17:36213155_TG_T	chr17	36213155	1.04421	403.905	1.59906e-09	0.328232	0.0261078	0.000999001	0.000344912	8.20802e-07
chr17:36195912:36196598:clu_32652_-	CCL3L3	-	3968	-16557	17:36213155_TG_T	chr17	36213155	0.976103	387.814	4.46911e-08	0.278987	0.159749	0.000999001	0.00721232	6.27323e-07
chr17:36332389:36332760:clu_57179_+	TBC1D3G	+	3723	563461	17:36896221_C_G	chr17	36896221	0.890248	84.0491	4.41686e-11	0.377757	-0.0409549	0.002997	0.0386615	9.09417e-11
chr17:36496406:36499075:clu_32682_-	MYO19	-	3698	16734	17:36479673_A_T	chr17	36479673	1.05557	265.304	5.48424e-13	0.433573	-0.025229	0.000999001	9.32914e-07	6.65444e-07
chr17:37192387:37193374:clu_32698_-	ACACA	-	2755	-167446	17:37360820_G_T	chr17	37360820	0.896897	81.709	6.55733e-10	0.34087	0.013167	0.001998	0.0276236	2.63457e-09
chr17:37274299:37274622:clu_32707_-	ACACA	-	2755	665217	17:36609083_G_A	chr17	36609083	0.977907	75.544	1.23501e-09	0.331918	0.0139716	0.002997	0.0364802	2.56658e-09
chr17:37520648:37538324:clu_32718_-	SYNRG	-	2979	0	17:37525166_T_C	chr17	37525166	0.988788	184.724	4.09294e-09	0.314661	0.00487026	0.000999001	0.00371245	2.2552e-07
chr17:37538420:37539037:clu_32718_-	SYNRG	-	2966	23588	17:37514833_G_A	chr17	37514833	0.863883	118.761	3.01363e-28	0.73466	0.0216956	0.000999001	5.49834e-13	2.47816e-08
chr17:37538420:37539192:clu_32718_-	SYNRG	-	2966	23588	17:37514833_G_A	chr17	37514833	1.07053	285.49	2.3476e-08	0.28876	-0.0381281	0.000999001	0.00227664	1.17873e-06
chr17:37540480:37541972:clu_32711_-	SYNRG	-	2966	2502	17:37537979_G_A	chr17	37537979	0.904557	259.521	5.28394e-10	0.343897	0.0226912	0.000999001	0.000707844	3.0021e-07
chr17:37540543:37541972:clu_32711_-	SYNRG	-	2966	2565	17:37537979_G_A	chr17	37537979	0.948199	309.991	3.62832e-10	0.349135	-0.0232388	0.000999001	0.000173605	7.14957e-07
chr17:37577613:37579132:clu_32713_-	SYNRG	-	2952	52742	17:37524872_C_T	chr17	37524872	1.00144	290.858	8.92335e-08	0.268355	-0.0288517	0.000999001	0.00870426	9.44223e-07
chr17:37577613:37584648:clu_32713_-	SYNRG	-	2957	52742	17:37524872_C_T	chr17	37524872	1.09627	328.246	7.44309e-14	0.457339	0.0544109	0.000999001	1.55917e-08	1.84172e-06
chr17:37579434:37584648:clu_32713_-	SYNRG	-	2957	6617	17:37572818_T_C	chr17	37572818	1.07413	326.577	2.19166e-09	0.323708	-0.0312726	0.000999001	0.000177114	1.74983e-06
chr17:37596341:37600363:clu_32714_-	SYNRG	-	2947	0	17:37596344_G_C	chr17	37596344	0.996958	290.63	1.8251e-36	0.823932	-0.146136	0.000999001	7.95185e-26	7.78634e-07
chr17:37596344:37600363:clu_32714_-	SYNRG	-	2947	0	17:37598629_G_A	chr17	37598629	1.04021	272.987	3.30241e-36	0.821652	0.14563	0.000999001	2.03501e-26	9.89699e-07
chr17:38726404:38886360:clu_57261_+	LASP1	+	2902	0	17:38740498_G_A	chr17	38740498	0.978968	154.865	2.36137e-07	0.253151	0.261728	0.001998	0.0414328	3.20362e-07
chr17:39908201:39908958:clu_32816_-	GSDMB	-	2934	0	17:39908216_T_C	chr17	39908216	0.90962	114.86	6.78963e-19	0.57731	0.0145227	0.000999001	5.11854e-09	1.41438e-07
chr17:39908214:39908958:clu_32816_-	GSDMB	-	2934	-10215	17:39919173_A_G	chr17	39919173	1.05444	182.061	1.41509e-18	0.570561	-0.0249592	0.000999001	1.63973e-11	1.14489e-06
chr17:41827626:41830801:clu_32852_-	NT5C3B	-	3575	-21003	17:41851804_A_C	chr17	41851804	1.02037	153.405	2.97882e-19	0.584757	0.0245992	0.000999001	1.7017e-11	8.8726e-07
chr17:41828952:41830801:clu_32852_-	NT5C3B	-	3575	5938	17:41823015_G_GCTC	chr17	41823015	1.01635	251.345	2.6071e-08	0.287176	-0.0309802	0.000999001	0.00178165	1.76611e-06
chr17:42130590:42154893:clu_32868_-	RAB5C	-	2799	12486	17:42118101_GGAGA_G	chr17	42118101	1.00762	225.512	5.28935e-07	0.240339	-0.0261884	0.000999001	0.016879	2.19275e-06
chr17:42480749:42483038:clu_57391_+	ATP6V0A1	+	2623	95478	17:42578516_A_C	chr17	42578516	0.991735	150.696	3.80235e-09	0.315734	0.0200704	0.000999001	0.00143679	6.40439e-07
chr17:42481358:42483038:clu_57391_+	ATP6V0A1	+	2622	153083	17:42636121_GA_G	chr17	42636121	0.895938	163.647	2.77664e-09	0.320295	-0.0183002	0.000999001	0.00175075	4.59104e-07
chr17:42573623:42574099:clu_32904_-	PSMC3IP	-	2694	0	17:42573638_C_G	chr17	42573638	1.04696	162.92	3.50575e-09	0.316915	0.0374239	0.000999001	0.000370718	1.84405e-06
chr17:42573623:42574196:clu_32904_-	PSMC3IP	-	2694	0	17:42573638_C_G	chr17	42573638	0.992468	190.218	5.46189e-09	0.310444	-0.0347837	0.000999001	0.00064166	1.60208e-06
chr17:43006968:43013047:clu_57429_+	IFI35	+	2791	593101	17:43606148_C_T	chr17	43606148	0.776696	52.4333	1.36925e-11	0.393149	0.0948933	0.002997	0.0194121	2.05119e-10
chr17:43115779:43121558:clu_32953_-	BRCA1	-	2790	-11217	17:43132775_T_A	chr17	43132775	0.977578	212.741	7.15055e-07	0.2355	-0.00795326	0.000999001	0.0287128	1.53736e-06
chr17:43121676:43124017:clu_32953_-	BRCA1	-	2779	76420	17:43045257_C_A	chr17	43045257	1.05929	196.798	5.53262e-08	0.27572	-0.00943419	0.000999001	0.00279664	2.09136e-06
chr17:43125770:43175791:clu_57447_+	NBR1	+	2861	2575	17:43178366_CT_C	chr17	43178366	0.891493	148.498	3.52367e-10	0.349542	0.00613505	0.000999001	0.000720474	2.82965e-07
chr17:43131270:43132599:clu_57447_+	NBR2	+	2782	-53515	17:43077756_T_C	chr17	43077756	1.02709	162.533	1.96274e-09	0.325295	-0.0196526	0.000999001	0.000305984	1.52224e-06
chr17:43131270:43138657:clu_57447_+	NBR2	+	2793	-53380	17:43077891_A_T	chr17	43077891	1.02369	215.488	3.15698e-14	0.467244	0.0399153	0.000999001	1.30389e-08	2.24998e-06
chr17:43171302:43175791:clu_57447_+	NBR1	+	2792	189230	17:43365021_G_C	chr17	43365021	0.957777	204.177	1.27701e-10	0.363481	0.0857543	0.000999001	4.37908e-05	1.31179e-06
chr17:43343547:43361289:clu_32971_-	LINC00910	-	2881	0	17:43360867_GTAACCTTTAACTCAA_G	chr17	43360867	0.918732	193.556	7.63959e-07	0.234434	-0.0786687	0.001998	0.0453826	8.82677e-07
chr17:43918401:43920772:clu_57470_+	chr17:43918401:43920772:clu_57470_+	+	3284	936275	17:44857047_T_C	chr17	44857047	0.878418	125.519	3.674e-08	0.281974	0.119482	0.002997	0.0286185	1.01768e-07
chr17:44176642:44181623:clu_32996_-	ASB16-AS1	-	3418	56798	17:44119845_A_C	chr17	44119845	0.945192	143.539	8.10088e-19	0.575697	0.0571458	0.000999001	2.45995e-09	1.66123e-07
chr17:44177816:44181623:clu_32996_-	ASB16-AS1	-	3414	-75351	17:44256974_G_A	chr17	44256974	1.00187	192.261	3.30256e-07	0.247845	-0.0499676	0.004995	0.032212	6.34966e-07
chr17:44190635:44191106:clu_57486_+	TMUB2	+	3407	0	17:44190887_G_C	chr17	44190887	0.941257	63.5804	2.24991e-15	0.496653	0.249001	0.000999001	0.000220038	8.30181e-10
chr17:44212006:44212819:clu_33011_-	UBTF	-	3428	-7444	17:44220263_C_A	chr17	44220263	0.933579	347.955	2.40652e-07	0.252853	0.0224239	0.001998	0.0162455	1.12015e-06
chr17:44325879:44326942:clu_57495_+	ENSG00000288961	+	3548	-968088	17:43357792_C_T	chr17	43357792	0.93465	110.553	1.94226e-08	0.291613	0.219296	0.002997	0.0432157	2.60723e-08
chr17:45290765:45310528:clu_33065_-	MAP3K14	-	2207	18213	17:45272553_T_G	chr17	45272553	0.9349	53.8682	8.72098e-10	0.336852	0.0302494	0.001998	0.0278568	3.50158e-09
chr17:46487140:46511511:clu_57544_+	RDM1P2	+	1861	252332	17:46763843_A_C	chr17	46763843	1.04402	128.889	9.07769e-07	0.23165	0.0813862	0.000999001	0.0196456	3.12073e-06
chr17:46487140:46517362:clu_57544_+	LRRC37A2	+	1872	222370	17:46739732_AT_A	chr17	46739732	0.996092	97.1149	4.8002e-07	0.241891	0.0977139	0.002997	0.0253428	1.3207e-06
chr17:46515321:46517362:clu_57544_+	LRRC37A2	+	1862	164200	17:46681562_C_CA	chr17	46681562	0.971114	123.641	1.67378e-13	0.447815	-0.2849	0.000999001	2.08206e-07	1.83101e-06
chr17:46923636:46929524:clu_57561_+	GOSR2	+	2405	-7875	17:46915762_A_G	chr17	46915762	0.920305	160.032	1.27732e-10	0.363478	-0.0115147	0.000999001	5.35181e-05	1.36066e-06
chr17:46929584:46935029:clu_57562_+	GOSR2	+	2415	0	17:46930037_GT_G	chr17	46930037	1.00355	139.207	8.49534e-12	0.399317	-0.00476358	0.000999001	2.79888e-06	2.15982e-06
chr17:47021721:47033278:clu_33107_-	ENSG00000262879	-	2581	18134	17:47003588_T_C	chr17	47003588	1.08751	129.031	5.33374e-10	0.343765	-0.115188	0.000999001	7.38076e-05	2.05226e-06
chr17:47021721:47033320:clu_33107_-	ENSG00000262879	-	2581	0	17:47022059_C_T	chr17	47022059	0.901396	83.2987	5.08689e-54	0.926786	0.139815	0.000999001	5.38359e-31	1.7459e-07
chr17:47345098:47361378:clu_57578_+	EFCAB13	+	3129	153443	17:47514821_G_A	chr17	47514821	0.948004	116.629	3.12072e-09	0.318603	0.108661	0.000999001	0.00247175	3.5586e-07
chr17:47345098:47370437:clu_57578_+	EFCAB13	+	3145	68061	17:47438498_C_CT	chr17	47438498	0.986685	95.5856	3.32755e-18	0.562568	0.0684247	0.000999001	2.04514e-09	3.79e-07
chr17:47361521:47370437:clu_57578_+	EFCAB13	+	3145	-47937	17:47313585_G_C	chr17	47313585	0.932088	167.12	4.7976e-13	0.435196	-0.0545459	0.000999001	7.20869e-07	1.31276e-06
chr17:47361521:47374472:clu_57578_+	EFCAB13	+	3154	-34346	17:47327171_CTTTTG_C	chr17	47327171	0.880891	73.9218	1.42927e-11	0.392592	0.0426129	0.000999001	0.000668181	5.03789e-08
chr17:47404633:47407530:clu_57582_+	EFCAB13	+	3213	0	17:47405446_T_A	chr17	47405446	0.993591	119.586	6.59972e-14	0.458738	0.327114	0.000999001	3.93879e-07	8.26192e-07
chr17:47404633:47409647:clu_57582_+	EFCAB13	+	3215	-14390	17:47390243_GA_G	chr17	47390243	1.03772	135.387	2.69163e-13	0.442156	-0.315029	0.000999001	3.01898e-07	1.48817e-06
chr17:47456793:47482992:clu_33117_-	MRPL45P2	-	3344	-10265	17:47493257_G_C	chr17	47493257	0.929712	136.21	3.07231e-08	0.284691	-0.0840927	0.000999001	0.0073362	5.80336e-07
chr17:47483090:47490166:clu_33117_-	MRPL45P2	-	3358	-3091	17:47493257_G_C	chr17	47493257	1.05014	141.39	5.94852e-13	0.432585	-0.123306	0.000999001	6.59125e-07	1.28958e-06
chr17:47488955:47490166:clu_33117_-	MRPL45P2	-	3358	-3091	17:47493257_G_C	chr17	47493257	1.04256	139.51	3.96521e-21	0.621728	0.222951	0.000999001	1.54322e-13	1.43116e-06
chr17:47941813:47943343:clu_57603_+	PNPO	+	3857	0	17:47943332_C_T	chr17	47943332	0.893131	78.473	1.59199e-14	0.475024	0.0107718	0.000999001	2.95998e-05	2.56524e-08
chr17:48107838:48110708:clu_57613_+	SNX11	+	3772	58401	17:48169109_G_GT	chr17	48169109	1.09063	164.826	1.60799e-09	0.328152	-0.037548	0.000999001	0.00028154	1.29469e-06
chr17:48107838:48112031:clu_57613_+	SNX11	+	3773	57078	17:48169109_G_GT	chr17	48169109	1.03044	185.327	3.03539e-10	0.351608	0.0814318	0.000999001	7.68376e-05	1.31145e-06
chr17:48110767:48112031:clu_57613_+	SNX11	+	3766	-45986	17:48064782_C_T	chr17	48064782	0.987378	236.154	6.12569e-11	0.373392	-0.0455498	0.000999001	1.54243e-05	1.57745e-06
chr17:48848455:48849252:clu_57626_+	CALCOCO2	+	3433	1	17:48849253_G_A	chr17	48849253	1.06363	258.978	2.56462e-14	0.469617	-0.0308858	0.000999001	1.24129e-08	1.68647e-06
chr17:48848455:48851089:clu_57626_+	CALCOCO2	+	3434	10572	17:48861661_A_G	chr17	48861661	1.01181	203.339	1.35841e-18	0.570939	0.0104256	0.000999001	4.46427e-11	7.84931e-07
chr17:48849377:48851089:clu_57626_+	CALCOCO2	+	3434	-81903	17:48767471_CTGGG_C	chr17	48767471	0.967241	291.538	3.53728e-08	0.282551	0.0219189	0.000999001	0.00313895	1.31553e-06
chr17:48875219:48879264:clu_33168_-	SUMO2P17	-	3442	-43484	17:48922748_C_T	chr17	48922748	0.908337	74.4495	4.98319e-13	0.434736	-0.0603059	0.000999001	0.000470852	8.33393e-09
chr17:48890136:48892247:clu_33167_-	SUMO2P17	-	3432	-57227	17:48949474_G_C	chr17	48949474	1.00368	140.828	4.09141e-08	0.280335	-0.0347529	0.000999001	0.014796	2.84138e-07
chr17:48892840:48893409:clu_57629_+	ATP5MC1	+	3428	0	17:48892897_C_T	chr17	48892897	1.05403	209.452	3.72669e-23	0.658021	0.0642256	0.000999001	1.9038e-15	1.14605e-06
chr17:48892910:48893409:clu_57629_+	ATP5MC1	+	3427	-14	17:48892897_C_T	chr17	48892897	0.961842	278.592	4.01442e-23	0.657471	-0.0643291	0.000999001	2.9833e-15	1.09226e-06
chr17:49413291:49414740:clu_33180_-	PHB1	-	3686	0	17:49413364_C_T	chr17	49413364	0.973239	433.103	2.42811e-07	0.252712	-0.00821622	0.000999001	0.0221588	7.41331e-07
chr17:50547954:50548283:clu_57704_+	SPATA20	+	3684	-32518	17:50515437_C_T	chr17	50515437	0.888401	89.2011	1.8495e-12	0.418616	0.0285231	0.002997	0.0170518	3.92643e-11
chr17:50548161:50548283:clu_57704_+	SPATA20	+	3684	17100	17:50565383_G_GA	chr17	50565383	0.854688	102.01	4.62477e-10	0.345758	0.0431347	0.004995	0.0497812	4.68186e-10
chr17:51153662:51154225:clu_57725_+	NME1	+	3821	0	17:51153819_A_G	chr17	51153819	1.02152	277.073	1.55577e-07	0.259705	0.006237	0.000999001	0.0158072	7.67979e-07
chr17:51153662:51155651:clu_57725_+	NME1-NME2	+	3824	-4802	17:51148861_T_C	chr17	51148861	1.0358	315.443	1.67657e-11	0.390515	-0.0192845	0.000999001	7.36541e-06	9.85526e-07
chr17:51154444:51155651:clu_57725_+	NME1-NME2	+	3824	-5584	17:51148861_T_C	chr17	51148861	0.99821	264.296	1.40603e-10	0.362172	0.0134855	0.000999001	7.60635e-05	7.4824e-07
chr17:51166497:51166827:clu_57727_+	NME2	+	3821	-4086	17:51162411_TA_T	chr17	51162411	1.00014	286.965	3.95109e-07	0.244996	-0.0232247	0.000999001	0.0324548	7.29986e-07
chr17:54999451:54999626:clu_57742_+	STXBP4	+	4273	-46229	17:54953223_C_CA	chr17	54953223	0.943349	73.5985	7.41302e-24	0.669757	0.328184	0.000999001	1.85515e-08	1.29381e-09
chr17:54999451:54999632:clu_57742_+	STXBP4	+	4273	-46229	17:54953223_C_CA	chr17	54953223	0.945089	67.74	3.43477e-24	0.675206	-0.331049	0.000999001	2.00355e-08	1.00423e-09
chr17:55403868:55411257:clu_33225_-	MMD	-	4705	0	17:55407825_C_T	chr17	55407825	0.923094	157.225	7.16344e-09	0.306458	-0.00618755	0.000999001	0.0125155	8.19464e-08
chr17:55414232:55421670:clu_33226_-	MMD	-	4703	0	17:55417353_C_T	chr17	55417353	1.04778	277.748	9.66105e-10	0.335404	-0.0518569	0.000999001	0.000248292	8.82331e-07
chr17:55420533:55421670:clu_33226_-	MMD	-	4694	649	17:55419885_C_T	chr17	55419885	1.05593	291.829	6.30937e-13	0.431868	0.0584628	0.000999001	3.70267e-07	1.14117e-06
chr17:55774859:55787566:clu_57752_+	PCTP	+	4398	0	17:55777617_C_T	chr17	55777617	0.904991	95.4025	2.2845e-29	0.749079	0.0397799	0.000999001	7.68236e-12	3.42476e-09
chr17:55787654:55822761:clu_57752_+	PCTP	+	4420	0	17:55810942_C_T	chr17	55810942	0.890031	82.3263	1.86212e-18	0.56801	0.031732	0.000999001	7.92659e-06	9.56949e-10
chr17:58577456:58579692:clu_33303_-	TEX14	-	2621	-539246	17:59118938_G_A	chr17	59118938	0.915303	93.3022	1.62998e-08	0.294243	0.214058	0.002997	0.0345546	3.41201e-08
chr17:59091340:59104004:clu_33317_-	TRIM37	-	2529	50581	17:59040760_T_C	chr17	59040760	0.90466	94.381	1.16178e-09	0.332787	0.00974342	0.000999001	0.00179829	2.83388e-07
chr17:59104191:59104293:clu_33317_-	TRIM37	-	2510	-10250	17:59114543_G_A	chr17	59114543	0.885658	89.7609	1.6694e-12	0.419891	0.00954928	0.000999001	3.44705e-05	2.53381e-07
chr17:59804613:59828991:clu_33322_-	chr17:59804613:59828991:clu_33322_-	-	2176	-885088	17:60714079_T_C	chr17	60714079	0.907598	53.379	2.2143e-08	0.289641	-0.237825	0.002997	0.0471672	2.50832e-08
chr17:59987604:59995632:clu_33328_-	TBC1D3P1-DHX40P1	-	2229	392516	17:59595088_GT_G	chr17	59595088	0.954614	76.5244	6.94878e-11	0.371702	-0.00858733	0.000999001	0.000295893	2.94436e-07
chr17:59989344:59995632:clu_33328_-	TBC1D3P1-DHX40P1	-	2226	372283	17:59617062_G_GT	chr17	59617062	0.874398	119.574	2.47144e-11	0.385434	0.104155	0.000999001	5.27033e-05	6.84235e-07
chr17:59995814:59995953:clu_33328_-	DHX40P1	-	2219	407584	17:59588231_A_C	chr17	59588231	1.01071	114.191	5.53803e-08	0.275705	0.101268	0.000999001	0.004497	1.57147e-06
chr17:63726695:63728358:clu_33391_-	STRADA	-	2334	984672	17:62742024_C_T	chr17	62742024	1.02785	155.765	3.73329e-07	0.245898	0.023794	0.001998	0.0175613	1.58352e-06
chr17:64057993:64060469:clu_33417_-	ERN1	-	1938	156364	17:63901630_G_T	chr17	63901630	1.00334	206.465	3.21483e-07	0.248272	0.145873	0.000999001	0.00895671	2.86593e-06
chr17:64060587:64063986:clu_33417_-	ERN1	-	1937	158958	17:63901630_G_T	chr17	63901630	0.984141	198.372	1.60086e-06	0.222431	-0.133155	0.001998	0.0311328	2.99624e-06
chr17:64460932:64465452:clu_57894_+	MILR1	+	2563	156536	17:64621988_A_T	chr17	64621988	1.0245	256.17	3.06443e-07	0.249032	0.139214	0.002997	0.0117468	1.97103e-06
chr17:64805100:64814863:clu_33453_-	ENSG00000291117	-	2888	-26620	17:64841483_T_C	chr17	64841483	0.976951	255.188	4.81274e-12	0.406582	0.176246	0.000999001	6.32823e-06	7.21292e-07
chr17:64805100:64821767:clu_33453_-	ENSG00000291117	-	2896	0	17:64815246_A_C	chr17	64815246	1.00364	268.953	2.72387e-14	0.468931	-0.278071	0.000999001	5.2347e-08	9.76893e-07
chr17:64815245:64821767:clu_33453_-	ENSG00000291117	-	2886	0	17:64815246_A_C	chr17	64815246	0.914441	142.055	3.87942e-39	0.845935	0.250323	0.000999001	6.08092e-22	1.08339e-07
chr17:64821017:64821767:clu_33453_-	ENSG00000291117	-	2872	5772	17:64815246_A_C	chr17	64815246	0.973506	207.44	2.79722e-07	0.250476	-0.12145	0.001998	0.0345346	4.91595e-07
chr17:67875020:67891844:clu_57933_+	BPTF	+	4676	25398	17:67917242_T_C	chr17	67917242	1.01452	352.885	3.41892e-11	0.381155	-0.0666469	0.000999001	2.81329e-05	5.77639e-07
chr17:68450897:68457342:clu_33497_-	WIPI1	-	4718	-7375	17:68464717_A_C	chr17	68464717	0.952399	223.481	3.37357e-08	0.283271	-0.0264946	0.000999001	0.023017	1.22728e-07
chr17:72725836:72736650:clu_33562_-	SLC39A11	-	5083	0	17:72731836_C_T	chr17	72731836	0.902268	339.67	1.43221e-14	0.476216	0.0487069	0.000999001	1.02226e-05	2.38595e-08
chr17:73209768:73227165:clu_33568_-	FAM104A	-	5271	0	17:73214316_T_TA	chr17	73214316	1.03763	875.322	2.3136e-07	0.253473	0.0208793	0.001998	0.0229629	6.24535e-07
chr17:73212740:73227165:clu_33568_-	FAM104A	-	5257	29823	17:73182918_A_G	chr17	73182918	0.955799	774.88	2.90957e-07	0.249853	-0.0127853	0.000999001	0.0452264	3.35377e-07
chr17:73243671:73247241:clu_57981_+	ENSG00000265010	+	5221	68533	17:73315774_T_C	chr17	73315774	0.880836	136.839	1.64678e-13	0.448007	0.0105134	0.001998	0.0114393	1.12423e-11
chr17:75042659:75046925:clu_33593_-	ATP5PD	-	4161	0	17:75046587_G_A	chr17	75046587	1.0279	366.326	5.01885e-09	0.311683	-0.0250329	0.000999001	0.00141528	5.67936e-07
chr17:75237796:75238652:clu_33599_-	GGA3	-	4021	490432	17:74747365_T_TGG	chr17	74747365	0.947617	262.1	1.81857e-07	0.257259	0.0151087	0.000999001	0.0499536	1.8227e-07
[truncated: 4,188 more rows]

## Sheet: DataS7b
Data S7b. ir-QTL results
Phenotype	Gene	Strand	Total_No_SNP	Distance	SNP_ID	Chr	Position	Beta_dist1	Beta_dist2	Nominal-p	r^2	Slope	Slope_se	Adjust-p	FDR
PB.10140.37	ZMYND11	+	2111	548418	10:803044_G_GT	chr10	803044	0.938837	49.6561	1.54436e-13	0.448768	0.0136796	0.000999001	0.00022001	1.7955e-08
PB.10149.5	GTPBP4	+	4958	0	10:1019264_TA_T	chr10	1019265	0.963448	358.834	8.63664e-17	0.530766	-0.01141	0.000999001	1.78458e-09	7.24242e-07
PB.10167.8	GDI2	-	7292	0	10:5813440_G_C	chr10	5813440	1.03912	478.509	1.6451e-07	0.258831	0.00673163	0.000999001	0.0210061	5.56666e-07
PB.10172.7	IL15RA	-	7143	0	10:5966209_C_T	chr10	5966209	1.07954	763.918	5.44612e-16	0.511786	0.11259	0.000999001	1.90788e-10	1.45346e-06
PB.10174.12	RBM17	+	7101	19624	10:6135367_T_TTTTTG	chr10	6135367	0.991973	621.202	2.45745e-07	0.252522	0.00606495	0.002997	0.0229059	7.21258e-07
PB.10186.24	SFMBT2	-	6571	359708	10:6799013_A_G	chr10	6799013	0.898359	148.576	2.43642e-10	0.354642	0.0966774	0.002997	0.0359798	5.62991e-10
PB.10198.2	USP6NL	-	5917	0	10:11508164_TC_T	chr10	11508165	1.08123	449.267	4.36079e-08	0.279362	-0.138013	0.000999001	0.00496576	8.6306e-07
PB.10204.3	CDC123	+	6231	40725	10:12291309_AT_A	chr10	12291310	1.00507	477.509	1.98136e-07	0.255913	-0.0174063	0.001998	0.0295232	4.26965e-07
PB.10204.9	CDC123	+	6229	26716	10:12277300_G_A	chr10	12277300	0.984847	461.328	4.00286e-10	0.34777	0.0139665	0.000999001	0.000407836	3.49374e-07
PB.10214.6	PRPF18	+	6887	0	10:13591835_A_G	chr10	13591835	0.959638	572.25	9.36528e-09	0.302498	-0.0351219	0.001998	0.00361674	3.80309e-07
PB.10237.13	PTER	+	5578	0	10:16512724_T_A	chr10	16512724	0.939021	255.392	2.37415e-08	0.28859	-0.0547809	0.000999001	0.00963302	3.16818e-07
PB.10237.17	PTER	+	5574	-9677	10:16427298_T_C	chr10	16427298	1.05	394.485	3.76254e-09	0.315887	0.0783431	0.000999001	0.000394087	1.54011e-06
PB.10237.26	PTER	+	5578	2767	10:16516291_T_C	chr10	16516291	1.0608	385.498	3.53938e-07	0.246746	0.0722989	0.000999001	0.0154258	1.6198e-06
PB.10237.52	PTER	+	5572	4477	10:16516291_T_C	chr10	16516291	1.03469	216.201	2.65302e-09	0.320953	-0.0716982	0.000999001	0.00186577	3.57553e-07
PB.10237.41	PTER	+	5578	0	10:16512724_T_A	chr10	16512724	1.00823	234.238	1.92546e-07	0.256363	-0.035707	0.001998	0.0402413	2.72297e-07
PB.10240.4	RSU1	-	5813	-211	10:16817619_C_G	chr10	16817619	1.03595	305.034	1.63607e-30	0.763009	0.0353943	0.000999001	3.28824e-20	6.63592e-07
PB.10240.5	RSU1	-	5813	0	10:16707437_T_C	chr10	16707437	0.925699	215.505	3.88104e-08	0.281139	0.0225583	0.001998	0.0287012	1.04438e-07
PB.10240.19	RSU1	-	5810	-187	10:16817619_C_G	chr10	16817619	0.98138	449.128	6.3051e-11	0.373005	0.0733599	0.000999001	2.54457e-05	1.07004e-06
PB.19956.7	COMMD3	+	1812	396499	10:22716802_G_A	chr10	22716802	1.03019	136.865	1.72051e-06	0.221253	-0.0108312	0.001998	0.0307023	3.37873e-06
PB.10282.2	PRTFDC1	-	5005	0	10:24887464_T_TC	chr10	24887464	1.01786	189.477	2.62651e-07	0.251472	0.128308	0.002997	0.0452151	3.09521e-07
PB.10294.8	YME1L1	-	6689	0	10:27129113_A_C	chr10	27129113	0.996678	218.632	1.43661e-38	0.841496	0.0218002	0.000999001	3.63306e-26	9.49416e-07
PB.10309.3	MAP3K8	+	5524	-5033	10:30428921_C_CT	chr10	30428921	1.07232	413.483	8.49412e-10	0.337224	0.0346596	0.000999001	0.000114116	1.4357e-06
PB.10365.24	CSGALNACT2	+	5237	-17152	10:43121303_A_C	chr10	43121303	1.01817	154.519	3.21496e-18	0.562893	0.0659475	0.000999001	6.20606e-11	1.70078e-06
PB.10372.9	RASSF4	+	5617	8261	10:44983233_T_G	chr10	44983233	1.02411	212.623	2.22761e-10	0.355875	-0.0126398	0.000999001	4.01509e-05	2.08393e-06
PB.10372.8	RASSF4	+	5640	0	10:44982644_A_G	chr10	44982644	1.06816	203.156	7.82508e-08	0.270385	0.077739	0.000999001	0.00353096	2.3732e-06
PB.10386.3	ZFAND4	-	4288	0	10:45622095_A_G	chr10	45622095	0.990043	166.745	2.69556e-32	0.783186	0.200631	0.000999001	2.63907e-21	1.24025e-06
PB.10386.1	ZFAND4	-	4288	0	10:45622095_A_G	chr10	45622095	1.05241	154.939	2.37625e-11	0.38595	-0.129647	0.000999001	1.24113e-05	1.57816e-06
PB.10386.5	ZFAND4	-	4288	21995	10:45593599_C_T	chr10	45593599	0.87283	78.6056	9.11209e-11	0.368053	0.0791329	0.001998	0.00232074	4.40167e-08
PB.10386.10	ZFAND4	-	4288	0	10:45643397_A_G	chr10	45643397	1.08717	196.357	8.25811e-09	0.304359	-0.0821186	0.000999001	0.000488316	2.71249e-06
PB.10387.13	WASHC2C	+	4065	-52823	10:45674400_A_C	chr10	45674400	1.05155	183.187	5.80255e-07	0.238856	0.0560471	0.000999001	0.0166599	2.54152e-06
PB.10387.20	WASHC2C	+	4065	-95915	10:45631319_A_C	chr10	45631319	1.03677	136.498	1.02983e-06	0.229608	0.0282444	0.001998	0.0487507	1.07075e-06
PB.10387.25	WASHC2C	+	4058	0	10:45727755_C_T	chr10	45727755	0.952657	108.425	1.38337e-13	0.450069	0.114294	0.000999001	6.26501e-06	3.04565e-07
PB.10392.11	TIMM23	+	3595	0	10:45983869_G_A	chr10	45983869	0.996538	173.765	3.51405e-10	0.34958	0.00804145	0.000999001	5.55874e-05	2.48514e-06
PB.10416.13	TIMM23B-AGAP6	+	3986	0	10:49988824_A_G	chr10	49988824	0.993043	222.837	2.36409e-10	0.355057	-0.0815352	0.000999001	6.29329e-05	1.60632e-06
PB.10419.20	WASHC2A	+	3994	0	10:50068174_G_A	chr10	50068174	1.03875	172.066	2.66685e-10	0.353397	0.0473305	0.000999001	0.00017115	8.09245e-07
PB.10419.37	WASHC2A	+	3994	0	10:50121332_T_C	chr10	50121332	1.07455	172.82	1.22853e-08	0.298466	-0.0321726	0.000999001	0.00190427	1.1159e-06
PB.10419.33	WASHC2A	+	3994	0	10:50081221_G_A	chr10	50081221	1.04046	248.513	4.81808e-08	0.277838	0.0109288	0.000999001	0.00276445	2.01028e-06
PB.10436.13	CSTF2T	-	4299	0	10:51697364_G_A	chr10	51697364	1.0596	312.363	1.85186e-10	0.35841	0.115699	0.000999001	2.80226e-05	1.85967e-06
PB.10444.5	TFAM	+	4268	0	10:58388991_A_G	chr10	58388991	0.97589	246.925	9.307e-20	0.595053	-0.0838811	0.000999001	9.98008e-13	2.1514e-06
PB.10444.30	TFAM	+	4272	0	10:58388991_A_G	chr10	58388991	0.906423	153.193	3.16003e-11	0.382196	0.0319654	0.000999001	9.37466e-05	5.21835e-07
PB.10444.52	TFAM	+	4275	0	10:58388991_A_G	chr10	58388991	1.02838	270.703	3.70608e-12	0.409893	0.00720374	0.000999001	3.9627e-07	3.76195e-06
PB.10473.3	LINC01515	+	7342	0	10:65601710_A_C	chr10	65601710	1.06742	232.92	2.2419e-07	0.253969	-0.235939	0.000999001	0.00934865	2.01563e-06
PB.10473.7	LINC01515	+	7342	0	10:65578448_C_G	chr10	65578448	1.0409	159.179	5.25046e-08	0.276522	0.195829	0.000999001	0.00882425	6.96758e-07
PB.10493.2	SRGN	+	5383	0	10:69100989_T_C	chr10	69100989	1.0528	404.943	1.33577e-08	0.297219	-0.00469243	0.000999001	0.000976986	1.71148e-06
PB.10503.7	PPA1	-	5655	0	10:70206901_A_G	chr10	70206901	1.09214	483.6	2.45968e-08	0.288056	-0.00543071	0.000999001	0.00196767	1.29713e-06
PB.10516.5	ANAPC16	+	4541	-883866	10:71332149_T_C	chr10	71332149	0.954217	208.81	5.06403e-07	0.241036	-0.0163034	0.001998	0.0458798	5.79803e-07
PB.20112.54	ECD	-	3304	-234809	10:73402829_CT_C	chr10	73402830	0.967596	103.5	1.61385e-06	0.222299	-0.0053655	0.002997	0.0394738	2.29965e-06
PB.20112.55	ECD	-	3300	-77409	10:73245425_G_A	chr10	73245425	1.07167	106.347	2.05388e-08	0.290773	-0.0594047	0.000999001	0.00116428	3.08034e-06
PB.20112.58	ECD	-	3300	-316130	10:73484138_C_CA	chr10	73484138	1.00439	149.707	3.45825e-08	0.282894	0.0362282	0.000999001	0.000993215	4.89061e-06
PB.20116.40	MRPS16	-	3248	7756	10:73240981_G_A	chr10	73240981	1.00079	96.2433	2.57656e-07	0.251775	0.0100559	0.000999001	0.0131934	1.86919e-06
PB.20116.50	MRPS16	-	3248	7866	10:73240981_G_A	chr10	73240981	0.967039	118.891	2.61209e-12	0.414299	0.0114616	0.000999001	1.79479e-06	2.61889e-06
PB.20116.59	MRPS16	-	3244	151137	10:73099594_C_T	chr10	73099594	0.973172	113.218	2.10374e-09	0.324298	-0.0223745	0.000999001	0.000286531	2.56985e-06
PB.10567.5	POLR3A	-	4364	0	10:77997904_C_T	chr10	77997904	1.14933	321.401	1.78432e-07	0.257558	-0.068898	0.000999001	0.00665937	2.07799e-06
PB.10571.9	PPIF	+	4889	26444	10:79381769_C_T	chr10	79381769	1.0776	297.284	4.97387e-07	0.241323	0.0234242	0.002997	0.0263662	1.19206e-06
PB.20149.11	NUTM2B-AS1	-	5168	0	10:79752249_G_A	chr10	79752249	1.05466	331.611	2.60696e-44	0.881028	0.0746863	0.000999001	1.39135e-32	9.76929e-07
PB.20149.18	NUTM2B-AS1	-	5062	7576	10:79757000_G_A	chr10	79757000	1.09467	319.795	2.61741e-11	0.38468	-0.0825339	0.000999001	6.85532e-06	1.47648e-06
PB.20149.20	NUTM2B-AS1	-	5060	89205	10:79676572_G_C	chr10	79676572	1.06225	373.708	3.21634e-11	0.381962	0.0950048	0.000999001	6.49406e-06	1.68171e-06
PB.20149.23	NUTM2B-AS1	-	4994	129417	10:79668466_C_T	chr10	79668466	1.03397	349.192	6.8605e-11	0.371873	-0.0828708	0.000999001	2.19001e-05	1.25957e-06
PB.10587.4	CCSER2	+	5809	21908	10:84536316_C_T	chr10	84536316	0.905711	99.065	4.41762e-08	0.279164	0.0457167	0.004995	0.0453236	5.39322e-08
PB.20180.51	FAS	+	4341	0	10:89000849_T_C	chr10	89000849	0.918588	250.259	1.13586e-07	0.264611	0.0059974	0.003996	0.0185604	5.32217e-07
PB.10632.11	IFIT5	+	4246	0	10:89419937_G_A	chr10	89419937	1.03355	330.361	1.51486e-06	0.223333	0.0316803	0.001998	0.0311185	2.79461e-06
PB.10632.16	IFIT5	+	4246	-58835	10:89355756_C_T	chr10	89355756	1.02269	281.97	1.21486e-07	0.263565	-0.0669505	0.000999001	0.00465754	2.47081e-06
PB.10650.4	TNKS2	+	3655	0	10:91806706_A_G	chr10	91806706	1.00098	217.912	5.03504e-08	0.277164	0.0492926	0.000999001	0.00210965	2.91637e-06
PB.10650.7	TNKS2	+	3655	24042	10:91889412_G_A	chr10	91889412	0.984116	204.225	1.20592e-06	0.227047	-0.0478029	0.000999001	0.031346	2.31188e-06
PB.10660.12	MARCHF5	+	3548	-547913	10:91743260_G_C	chr10	91743260	1.11059	156.197	3.05659e-06	0.211806	0.0209283	0.002997	0.0447369	3.54452e-06
PB.10667.22	CEP55	+	4035	0	10:93499393_C_G	chr10	93499393	1.0154	281.337	1.99892e-06	0.218797	0.0286855	0.000999001	0.0405877	2.62647e-06
PB.10682.19	TCTN3	-	3934	0	10:95664468_GA_G	chr10	95664469	0.931954	115.394	1.51416e-23	0.664617	0.0580569	0.000999001	9.6403e-12	1.78835e-07
PB.10683.42	ENTPD1	+	3992	0	10:95756521_G_GT	chr10	95756521	1.01176	247.333	5.41878e-17	0.535454	-0.0138233	0.000999001	2.09006e-10	1.79327e-06
PB.10688.18	ENTPD1-AS1	-	3779	954115	10:94918930_G_A	chr10	94918930	1.02258	144.572	3.60542e-08	0.282261	0.0327105	0.000999001	0.00770776	6.20241e-07
PB.10695.16	TM9SF3	-	3907	-31181	10:96618183_A_G	chr10	96618183	1.03831	268.629	3.09642e-12	0.412161	-0.0129131	0.000999001	1.20866e-06	1.82723e-06
PB.20226.9	ARHGAP19	-	3806	0	10:97257811_C_CT	chr10	97257811	0.914847	120.734	7.82705e-09	0.305151	0.0073724	0.002997	0.0198599	4.85631e-08
PB.10708.9	MMS19	-	3871	0	10:97480291_T_C	chr10	97480291	1.01527	362.914	9.74292e-14	0.454192	0.0235766	0.000999001	7.03765e-08	1.57715e-06
PB.10714.15	R3HCC1L	+	4496	987323	10:99232218_C_T	chr10	99232218	1.07629	216.785	4.54538e-07	0.242762	-0.124514	0.001998	0.0200379	1.59475e-06
PB.10732.1	BLOC1S2	-	3790	18636	10:100254158_CT_C	chr10	100254159	0.904951	112.066	1.09266e-12	0.425138	0.0161642	0.000999001	0.00015995	5.16301e-08
PB.10732.2	BLOC1S2	-	3790	0	10:100273268_A_T	chr10	100273268	0.904534	126.453	2.10842e-08	0.290379	0.0128627	0.000999001	0.0247649	8.17257e-08
PB.10732.5	BLOC1S2	-	3783	0	10:100274717_T_C	chr10	100274717	0.878332	185.86	6.44516e-39	0.844229	-0.269048	0.000999001	6.78312e-23	3.30147e-07
PB.10732.7	BLOC1S2	-	3783	0	10:100277392_G_T	chr10	100277392	0.942678	169.135	6.85021e-37	0.827635	0.235964	0.000999001	2.37668e-22	4.33235e-07
PB.10739.1	MRPL43	-	3075	0	10:100978794_A_G	chr10	100978794	1.09982	229.624	5.24219e-24	0.672223	0.0102589	0.000999001	1.46368e-17	3.35885e-06
PB.10739.2	MRPL43	-	3071	0	10:100983006_C_A	chr10	100983006	1.00477	320.981	1.30959e-55	0.93238	0.228037	0.000999001	1.6437e-46	3.95858e-06
PB.10739.3	MRPL43	-	3071	27289	10:100954093_C_CA	chr10	100954093	0.9847	243.014	5.2787e-08	0.27644	-0.00454886	0.000999001	0.00289362	2.21174e-06
PB.10739.4	MRPL43	-	3064	-102	10:100987606_G_T	chr10	100987606	1.07936	232.622	1.52291e-56	0.935468	-0.24336	0.000999001	1.6437e-46	3.38913e-06
PB.10750.74	OGA	-	2853	-46771	10:101865215_C_CA	chr10	101865215	1.04788	239.217	7.40537e-08	0.271236	-0.00287534	0.000999001	0.00219075	3.47237e-06
PB.10751.4	ARMH3	-	3334	0	10:101954123_T_C	chr10	101954123	0.902321	146.345	7.43529e-09	0.305909	0.0159438	0.002997	0.00477958	3.53631e-07
PB.10760.5	MFSD13A	+	2850	0	10:102466075_T_C	chr10	102466075	0.982911	163.065	2.89763e-09	0.319678	-0.252237	0.000999001	0.000215316	3.32888e-06
PB.10766.1	SFXN2	+	3030	0	10:102727625_C_T	chr10	102727625	1.05314	157.782	1.12668e-15	0.504088	-0.170468	0.000999001	1.29921e-09	2.96531e-06
PB.10766.4	SFXN2	+	3030	0	10:102727625_C_T	chr10	102727625	0.988163	118.899	1.52483e-14	0.475511	0.145221	0.000999001	1.33534e-07	1.21956e-06
PB.10766.7	SFXN2	+	3030	0	10:102727625_C_T	chr10	102727625	0.914007	153.226	6.89024e-18	0.555649	0.100734	0.000999001	7.20213e-10	1.04595e-06
PB.10770.11	NT5C2	-	3696	0	10:103124211_AT_A	chr10	103124212	0.985035	177.086	1.18364e-06	0.22735	0.00643798	0.003996	0.0400491	1.63239e-06
PB.10785.4	ITPRIP	-	3645	5409	10:104306730_CT_C	chr10	104306731	1.02462	174.675	6.60193e-07	0.236784	-0.0240081	0.002997	0.0294973	1.41963e-06
PB.10814.36	ZDHHC6	-	3904	0	10:112440597_A_G	chr10	112440597	0.970358	242.925	2.3548e-09	0.322674	-0.0080979	0.000999001	0.000786484	8.32697e-07
PB.10814.16	ZDHHC6	-	3904	0	10:112439414_C_T	chr10	112439414	1.08602	264.633	4.75502e-07	0.242042	-0.0151402	0.000999001	0.0218105	1.46525e-06
PB.10814.33	ZDHHC6	-	3904	0	10:112440597_A_G	chr10	112440597	1.0164	294.941	2.72247e-08	0.286522	-0.0140528	0.000999001	0.00233733	1.50326e-06
PB.10827.5	ABLIM1	-	3859	-232215	10:114759128_T_G	chr10	114759128	1.01684	195.391	1.9645e-07	0.256047	0.107578	0.001998	0.0231861	6.37501e-07
PB.10840.1	PDZD8_ENSG00000277879	-	4523	1070	10:117266050_A_G	chr10	117266050	1.04436	312.63	6.82458e-25	0.686364	-0.454586	0.000999001	2.54002e-16	8.92748e-07
PB.10840.4	PDZD8_ENSG00000277879	-	4523	0	10:117268920_AAAG_A	chr10	117268923	0.964609	358.706	2.12107e-17	0.544748	0.403582	0.000999001	9.99901e-10	5.7155e-07
PB.10849.8	SFXN4	-	5249	0	10:119148296_G_A	chr10	119148296	1.05201	305.552	5.25217e-18	0.558242	0.0630022	0.000999001	4.20899e-11	1.18846e-06
PB.10849.4	SFXN4	-	5249	0	10:119148296_G_A	chr10	119148296	0.980264	413.824	4.93689e-19	0.580206	0.0497482	0.000999001	4.23246e-12	1.36835e-06
PB.10849.7	SFXN4	-	5250	0	10:119148296_G_A	chr10	119148296	0.936995	512.912	3.9441e-19	0.582235	0.0317994	0.000999001	3.15439e-12	1.4209e-06
PB.10849.2	SFXN4	-	5250	0	10:119148296_G_A	chr10	119148296	1.05379	434.441	3.8965e-46	0.891404	-0.155401	0.000999001	3.74197e-37	2.02338e-06
PB.10861.35	SEC23IP	+	5856	0	10:119909447_G_A	chr10	119909447	1.1291	418.762	7.24259e-08	0.271579	-0.0194238	0.000999001	0.0036177	1.71292e-06
PB.10861.60	SEC23IP	+	5807	-806880	10:119085851_C_G	chr10	119085851	1.04748	91.246	4.49528e-11	0.377523	0.0126076	0.004995	0.0477044	5.14708e-11
PB.10864.18	WDR11	+	6045	30012	10:120909270_G_T	chr10	120909270	1.01545	588.124	4.36868e-21	0.620936	-0.040725	0.000999001	1.4748e-14	1.54607e-06
PB.10873.1	FAM24B	-	5745	0	10:122850511_A_G	chr10	122850511	1.07243	348.573	2.6487e-15	0.494883	-0.098675	0.000999001	6.29653e-09	1.04165e-06
PB.10873.3	FAM24B	-	5745	0	10:122850511_A_G	chr10	122850511	0.959633	625.153	8.90442e-15	0.48154	0.0980946	0.000999001	6.84801e-09	1.53961e-06
PB.10876.18	IKZF5	-	5822	-16503	10:123025302_G_C	chr10	123025302	0.905283	153.321	5.56089e-12	0.404743	0.0215542	0.000999001	0.000933967	1.49855e-08
PB.10876.50	IKZF5	-	5819	527879	10:122464571_C_G	chr10	122464571	0.900564	111.355	2.34478e-10	0.35517	0.00575195	0.001998	0.0342421	6.23734e-10
PB.20298.34	EEF1AKMT2	-	5481	0	10:124758023_G_A	chr10	124758023	1.04515	414.662	8.19025e-10	0.337738	-0.0153984	0.000999001	0.000223702	8.74514e-07
PB.10892.21	EDRF1	+	4977	487951	10:126252093_GGGATGGATTGGATGGATGGATGGGAT_G	chr10	126252119	0.64986	42.6929	6.07568e-16	0.510635	-0.0371805	0.030969	0.0274855	1.03251e-14
PB.10892.56	EDRF1	+	4977	487832	10:126252093_GGGATGGATTGGATGGATGGATGGGAT_G	chr10	126252119	0.999991	31.4134	1.20012e-306	1	-0.0318647	0.028971	5.5088e-79	2.37588e-14
PB.10893.6	UROS	-	5019	0	10:125806593_T_C	chr10	125806593	1.04581	600.151	2.00684e-10	0.357308	0.0349456	0.000999001	2.28188e-05	1.68485e-06
PB.10893.10	UROS	-	5013	0	10:125794195_T_C	chr10	125794195	0.999275	564.128	1.94687e-25	0.694762	0.0238142	0.000999001	7.24965e-18	1.26414e-06
PB.10893.14	UROS	-	4998	0	10:125806593_T_C	chr10	125806593	1.02068	409.371	2.0155e-07	0.255645	-0.00226805	0.001998	0.02064	7.01283e-07
PB.10897.1	MKI67	-	6359	0	10:128096734_G_A	chr10	128096734	1.02775	664.602	9.41027e-09	0.302427	0.057537	0.000999001	0.00109761	1.06299e-06
PB.10905.3	LRRC27	+	5458	0	10:132343716_G_A	chr10	132343716	1.01917	513.875	5.64414e-07	0.239299	0.0594446	0.001998	0.0286074	1.18892e-06
PB.10905.6	LRRC27	+	5458	0	10:132343716_G_A	chr10	132343716	1.0995	350.189	9.99767e-10	0.334918	-0.0733247	0.000999001	0.000236799	9.25536e-07
PB.10910.20	ADAM8	-	3007	-19366	10:133296233_A_C	chr10	133296233	0.978846	296.594	6.1133e-10	0.341854	-0.0408846	0.000999001	8.06302e-05	2.10889e-06
PB.10910.13	ADAM8	-	3007	0	10:133265296_T_C	chr10	133265296	1.00871	334.046	3.29314e-06	0.210574	0.0606085	0.00599401	0.0486842	3.40983e-06
PB.10910.15	ADAM8	-	3007	0	10:133263254_C_T	chr10	133263254	0.992231	210.081	1.75097e-10	0.359177	0.0349046	0.000999001	7.17159e-05	1.25635e-06
PB.10910.25	ADAM8	-	3007	0	10:133263019_A_C	chr10	133263019	0.993821	281.689	3.50411e-15	0.491834	-0.0453831	0.000999001	3.39202e-09	2.26952e-06
PB.10917.5	RIC8A	+	2750	0	11:207693_CG_C	chr11	207694	1.01532	189.611	7.0655e-08	0.27196	-0.00697614	0.000999001	0.00483494	1.70876e-06
PB.10920.2	PSMD13	+	2828	-17177	11:219800_C_T	chr11	219800	1.0127	244.038	6.26511e-11	0.373091	-0.0136681	0.000999001	1.31868e-05	2.13245e-06
PB.10920.4	PSMD13	+	2828	-17177	11:219800_C_T	chr11	219800	0.989751	208.52	1.5343e-12	0.42094	-0.0152702	0.000999001	1.45548e-06	1.54423e-06
PB.10920.7	PSMD13	+	2828	0	11:244171_C_T	chr11	244171	0.965751	248.862	7.07423e-21	0.616969	0.0142341	0.000999001	1.56151e-13	2.01925e-06
PB.10927.2	RNH1	-	3449	6374	11:488140_C_T	chr11	488140	0.994619	293.582	4.96379e-14	0.46204	-0.0300171	0.000999001	5.05333e-08	1.7216e-06
PB.10927.3	RNH1	-	3449	6374	11:488140_C_T	chr11	488140	1.04534	221.555	8.22678e-31	0.766514	0.0973374	0.000999001	2.27853e-21	1.44169e-06
PB.10927.14	RNH1	-	3443	9442	11:485075_A_G	chr11	485075	0.983256	170.791	2.06789e-09	0.324545	0.0234662	0.000999001	0.00165579	3.98261e-07
PB.10927.9	RNH1	-	3448	2318	11:492199_T_C	chr11	492199	1.05103	263.431	3.02208e-19	0.584628	-0.030114	0.000999001	2.10983e-12	1.72718e-06
PB.10927.8	RNH1	-	3448	-15151	11:521954_T_A	chr11	521954	1.00519	224.496	1.17971e-29	0.752645	0.0520921	0.000999001	1.06453e-19	1.10852e-06
PB.10927.6	RNH1	-	3448	0	11:497211_T_TCACA	chr11	497211	0.93012	318.68	2.08223e-20	0.607934	-0.0394204	0.000999001	6.67573e-13	1.55886e-06
PB.10927.7	RNH1	-	3449	-14707	11:521954_T_A	chr11	521954	0.958008	281.446	1.47684e-14	0.475871	-0.0472146	0.000999001	4.41473e-08	1.2854e-06
PB.10927.20	RNH1	-	3449	35421	11:459097_G_C	chr11	459097	0.994408	188.86	3.15089e-07	0.248591	0.0131151	0.001998	0.0312333	6.52079e-07
PB.10938.6	SLC25A22	-	4226	-339918	11:1136173_T_C	chr11	1136173	1.0434	320.746	3.58641e-07	0.246536	-0.0135979	0.000999001	0.0137916	1.90935e-06
PB.10951.2	LSP1	+	5049	0	11:1881538_G_A	chr11	1881538	1.03213	423.927	1.83829e-08	0.29244	0.00797562	0.000999001	0.00207642	1.10666e-06
PB.10951.3	LSP1	+	5049	0	11:1880237_C_A	chr11	1880237	1.08589	465.484	6.16752e-07	0.237877	0.00200214	0.000999001	0.0242	1.56518e-06
PB.10951.7	LSP1	+	5049	0	11:1881538_G_A	chr11	1881538	1.06019	427.373	4.46178e-09	0.313403	-0.00971497	0.000999001	0.000553027	1.24841e-06
PB.10963.37	ZNF195	-	5461	11854	11:3353428_A_AT	chr11	3353428	1.0385	406.297	3.38278e-10	0.350108	-0.0122007	0.000999001	0.000105899	9.19957e-07
PB.10967.20	NUP98	-	6002	56378	11:3618643_C_T	chr11	3618643	0.981709	569.967	9.74981e-07	0.230495	-0.0194904	0.001998	0.0426475	1.20716e-06
PB.10976.1	ENSG00000239920	-	6776	0	11:5615580_T_G	chr11	5615580	1.1492	353.441	6.17535e-14	0.45951	0.428022	0.000999001	1.80539e-08	1.79422e-06
PB.10976.2	ENSG00000239920	-	6776	0	11:5612370_A_G	chr11	5612370	1.05537	456.045	5.85167e-14	0.460135	-0.413485	0.000999001	2.70588e-08	1.57453e-06
PB.20318.13	TRIM22	+	6686	0	11:5695076_A_C	chr11	5695076	1.09914	298.917	1.79283e-07	0.257483	0.00329231	0.000999001	0.0129285	1.09422e-06
PB.10984.14	TIMM10B	+	6355	-9	11:6481550_C_A	chr11	6481550	0.997758	394.238	1.10436e-08	0.300052	0.0327394	0.000999001	0.00175584	9.49184e-07
PB.10989.1	RRP8	-	6680	0	11:6601627_G_A	chr11	6601627	0.985559	482.118	5.1068e-11	0.375823	-0.0139066	0.000999001	2.03271e-05	1.06829e-06
PB.10995.35	ZNF215	+	6098	0	11:6955765_C_T	chr11	6955765	1.00238	477.637	4.36958e-07	0.243391	-0.0333185	0.000999001	0.0218105	1.32513e-06
PB.10998.6	SYT9-AS1	-	6279	6879	11:7431251_T_C	chr11	7431251	0.963667	543.47	1.26249e-08	0.29806	0.0824024	0.000999001	0.00126362	1.35929e-06
PB.11006.12	STK33	-	5748	0	11:8483072_A_G	chr11	8483072	0.982119	314.566	1.26323e-08	0.298051	0.168355	0.001998	0.00405231	4.81063e-07
PB.11009.1	TRIM66	-	5129	724	11:8614792_C_G	chr11	8614792	1.11418	329.612	1.56053e-09	0.328581	0.0447038	0.000999001	0.000170317	1.60209e-06
PB.11021.1	SWAP70	+	4406	0	11:9699969_T_C	chr11	9699969	1.0381	299.883	5.82831e-11	0.374058	0.0929561	0.000999001	8.56897e-06	2.29393e-06
PB.11021.14	SWAP70	+	4406	0	11:9699969_T_C	chr11	9699969	1.01791	254.786	9.38035e-18	0.552684	-0.0589043	0.000999001	5.30399e-11	1.68756e-06
PB.11029.81	EIF4G2	-	5114	-18140	11:10827066_G_A	chr11	10827066	0.997047	454.294	2.76655e-07	0.250651	0.00617199	0.001998	0.0156548	1.2986e-06
PB.11045.7	COPB1	-	3700	-26250	11:14526095_A_G	chr11	14526095	1.05898	227.683	8.05934e-10	0.337966	-0.0527904	0.000999001	4.99145e-05	3.38281e-06
PB.11064.2	UEVLD	-	4904	-594887	11:19183568_T_A	chr11	19183568	0.96488	247	1.5249e-07	0.260018	0.0464305	0.002997	0.0258681	4.29872e-07
PB.11080.9	GAS2	+	6525	-115265	11:22551350_C_T	chr11	22551350	0.952992	150.017	5.0915e-08	0.276993	0.0203792	0.001998	0.0231489	1.96179e-07
PB.11080.28	GAS2	+	6524	0	11:22668338_A_G	chr11	22668338	1.06529	296.848	2.07835e-09	0.324472	-0.064548	0.000999001	0.000185199	2.05084e-06
PB.11080.43	GAS2	+	6517	-759538	11:21915266_C_T	chr11	21915266	0.864049	120.551	7.54468e-09	0.305694	0.0247243	0.000999001	0.0170776	6.25705e-08
PB.11086.2	CCDC34	-	4121	0	11:27342943_T_C	chr11	27342943	0.998381	286.102	5.2545e-11	0.375443	0.0199025	0.000999001	4.60845e-06	3.58408e-06
PB.11097.20	METTL15	+	3944	0	11:28316813_C_T	chr11	28316813	0.987432	151.136	1.16406e-06	0.227621	0.0645589	0.001998	0.0389811	1.67848e-06
PB.11104.6	ARL14EP	+	3632	-73235	11:30249859_T_C	chr11	30249859	1.00685	171.704	1.21284e-09	0.332175	-0.0268812	0.000999001	0.000168602	2.20935e-06
PB.11113.21	EIF3M	+	3596	174459	11:32776925_T_TAAAAAA	chr11	32776925	1.04817	228.763	7.28584e-11	0.371065	-0.0425235	0.000999001	1.04191e-05	2.59442e-06
PB.11113.22	EIF3M	+	3596	174459	11:32776925_T_TAAAAAA	chr11	32776925	0.981724	213.363	4.88057e-10	0.345007	0.0415715	0.000999001	9.87758e-05	1.82489e-06
PB.11123.6	CSTF3	-	3819	0	11:33107634_GACA_G	chr11	33107637	0.996521	309.912	3.45767e-22	0.641151	-0.00765097	0.000999001	3.32194e-15	2.26431e-06
PB.11126.5	CD59	-	4159	0	11:33719234_C_T	chr11	33719234	1.00315	352.844	1.20409e-10	0.36428	-0.00428782	0.000999001	2.46162e-05	1.69144e-06
PB.11138.17	PDHX	+	5527	0	11:34983149_A_G	chr11	34983149	0.954172	426.08	2.35908e-11	0.386046	0.0145298	0.000999001	2.40191e-05	7.05261e-07
PB.11159.22	TTC17	+	5688	-12928	11:43346008_A_T	chr11	43346008	0.883985	150.91	3.3865e-18	0.562403	0.0160058	0.000999001	9.59757e-08	5.73542e-08
PB.11162.2	HSD17B12	+	5720	0	11:43684073_C_G	chr11	43684073	0.995777	292.671	2.20602e-08	0.289697	0.122267	0.000999001	0.00426852	7.0759e-07
PB.11162.30	HSD17B12	+	4894	-128352	11:43726362_A_G	chr11	43726362	0.964485	334.354	1.17297e-08	0.299155	-0.0564986	0.000999001	0.00182309	1.05122e-06
PB.11171.4	CD82	+	4550	0	11:44618718_G_A	chr11	44618718	0.901507	290.209	2.17201e-07	0.254468	-0.00544834	0.001998	0.0366373	3.59483e-07
PB.11176.7	CRY2	+	2848	-647092	11:45200412_C_G	chr11	45200412	0.965584	60.7255	1.31188e-09	0.331058	0.0156802	0.003996	0.0306609	4.2853e-09
PB.11190.3	CSTPP1	+	2275	166704	11:47328949_C_T	chr11	47328949	0.975362	151.184	3.15378e-08	0.284294	0.0732096	0.000999001	0.000994783	4.7338e-06
PB.11192.5	ARFGAP2	-	2071	49976	11:47114328_C_T	chr11	47114328	0.964788	134.287	3.84457e-09	0.315573	0.0152504	0.000999001	0.000225472	4.27264e-06
PB.11193.7	DDB2	+	2157	0	11:47223838_T_C	chr11	47223838	1.13224	134.812	1.71938e-10	0.359426	0.0382861	0.000999001	3.15063e-06	9.35727e-06
PB.11195.63	MADD	+	2329	0	11:47278604_G_A	chr11	47278604	1.02463	98.0207	7.30936e-08	0.271437	0.0366323	0.000999001	0.00216369	4.64581e-06
PB.11197.3	SLC39A13	+	2377	466039	11:47882534_G_A	chr11	47882534	0.933888	103.701	2.01334e-06	0.218679	-0.04326	0.003996	0.0360416	3.27514e-06
PB.11199.4	PTPMT1	+	2835	635807	11:48207622_A_G	chr11	48207622	0.999991	835.855	3.09365e-07	0.248881	0.00786325	0.0699301	0.00174075	9.57938e-06
PB.11204.45	FNBP4	-	3309	237915	11:47501662_C_A	chr11	47501662	0.988372	102.349	1.17529e-09	0.332623	0.00594079	0.000999001	0.000116668	3.77958e-06
PB.20453.25	SLC43A3	-	4235	0	11:57426322_C_G	chr11	57426322	0.932928	105.875	7.77727e-22	0.634809	0.0331423	0.000999001	5.28011e-12	7.44009e-07
PB.20453.22	SLC43A3	-	4235	0	11:57426322_C_G	chr11	57426322	0.983336	156.712	7.81848e-16	0.507972	-0.054654	0.000999001	1.92669e-09	2.67596e-06
PB.20453.36	SLC43A3	-	4235	0	11:57426322_C_G	chr11	57426322	0.958032	175.671	1.41594e-22	0.648009	0.0181558	0.000999001	5.86629e-15	2.85127e-06
PB.20453.26	SLC43A3	-	4235	0	11:57426322_C_G	chr11	57426322	1.03661	101.781	2.21735e-23	0.661839	0.0153959	0.000999001	5.2369e-14	1.19723e-06
PB.11216.1	TIMM10	-	4135	-26205	11:57556955_G_A	chr11	57556955	0.959362	189.639	2.27994e-35	0.81402	-0.121784	0.000999001	3.14713e-25	2.49421e-06
PB.11216.2	TIMM10	-	4135	-26203	11:57556955_G_A	chr11	57556955	1.05563	122.892	3.47219e-33	0.792608	0.127212	0.000999001	5.01452e-23	2.26784e-06
PB.11217.2	UBE2L6	-	4118	0	11:57552877_G_A	chr11	57552877	0.990018	158.33	7.4827e-25	0.685739	-0.00587785	0.000999001	6.45709e-17	3.00915e-06
PB.11217.5	UBE2L6	-	4118	0	11:57552877_G_A	chr11	57552877	1.04977	131.081	2.37831e-11	0.385939	0.00608045	0.000999001	6.69042e-06	2.64334e-06
PB.20459.42	SELENOH	+	4071	-11094	11:57730468_G_A	chr11	57730468	1.04535	159.941	9.4307e-11	0.367589	-0.00615551	0.000999001	1.02368e-05	3.68251e-06
PB.11225.26	ZFP91-CNTF	+	4801	-64791	11:58514409_G_A	chr11	58514409	1.02623	183.142	2.87965e-06	0.212791	0.021734	0.002997	0.0456843	3.25267e-06
PB.20462.35	ZFP91	+	4723	-91923	11:58518021_G_T	chr11	58518021	0.957799	199.945	1.27749e-06	0.22611	-0.0615194	0.000999001	0.0286192	2.77266e-06
PB.11230.2	FAM111B	+	4719	0	11:59116747_GATAT_G	chr11	59116751	1.07037	187.231	9.39591e-08	0.267556	0.0108339	0.000999001	0.00256121	3.76574e-06
PB.11230.8	FAM111B	+	4719	115384	11:59243762_C_T	chr11	59243762	1.03581	168.205	1.05869e-06	0.22916	0.0292173	0.002997	0.0272791	2.45404e-06
PB.11230.18	FAM111B	+	4722	0	11:59109962_C_G	chr11	59109962	1.01983	184.188	1.07429e-08	0.300462	0.00530904	0.000999001	0.000733031	2.59068e-06
PB.20477.55	FAM111A	+	4681	0	11:59142893_T_TTCGCTC	chr11	59142893	0.973622	177.52	2.39836e-16	0.52033	-0.068894	0.000999001	1.16137e-09	2.07405e-06
PB.20477.61	FAM111A	+	4681	-246748	11:58896122_A_G	chr11	58896122	0.987743	122.52	7.0841e-07	0.23565	0.0289637	0.000999001	0.0409363	9.65955e-07
PB.20477.63	FAM111A	+	4681	0	11:59142893_T_TTCGCTC	chr11	59142893	0.994136	113.691	8.47817e-08	0.269147	0.0145846	0.000999001	0.0125963	7.42929e-07
PB.20477.87	FAM111A	+	4680	0	11:59143511_CTAATTTT_C	chr11	59143518	0.916595	127.051	2.17297e-35	0.814214	0.0685879	0.000999001	2.91611e-21	6.30285e-07
PB.20477.97	FAM111A	+	4671	12191	11:59163234_G_GA	chr11	59163234	1.07591	156.486	2.48733e-08	0.287887	0.0191414	0.000999001	0.00117604	3.02143e-06
PB.20477.115	FAM111A	+	4669	-49341	11:59097673_A_AT	chr11	59097673	0.982633	174.814	5.26042e-07	0.240427	0.0196311	0.001998	0.0177293	2.24774e-06
PB.11269.7	INCENP_ENSG00000289194	+	2812	-6025	11:62117987_G_A	chr11	62117987	0.972555	165.66	1.7505e-10	0.35918	-0.0263052	0.000999001	0.000168828	7.27788e-07
PB.11270.6	ASRGL1	+	3123	0	11:62381836_A_G	chr11	62381836	1.08286	230.367	1.46937e-15	0.501246	0.012394	0.000999001	9.09321e-10	2.61274e-06
PB.20500.6	HNRNPUL2	-	3359	9206	11:62703421_G_A	chr11	62703421	0.984457	198.608	5.36288e-12	0.405205	0.0232873	0.000999001	5.18943e-06	1.3347e-06
PB.11294.3	SLC3A2	+	3293	0	11:62864307_GT_G	chr11	62864308	0.993254	210.689	1.20338e-09	0.332287	0.0115217	0.000999001	0.000331218	1.18024e-06
PB.11294.4	SLC3A2	+	3293	0	11:62864307_GT_G	chr11	62864308	1.07671	266.041	9.75048e-20	0.594646	0.0601971	0.000999001	1.12089e-13	2.97402e-06
PB.11294.5	SLC3A2	+	3293	-68517	11:62787614_C_T	chr11	62787614	1.06282	245.43	4.10146e-16	0.514757	-0.0222004	0.000999001	3.19449e-10	2.57924e-06
PB.11294.6	SLC3A2	+	3293	-68520	11:62787614_C_T	chr11	62787614	0.986536	263.95	3.18511e-10	0.350942	0.0156501	0.000999001	6.01607e-05	1.84831e-06
PB.11294.8	SLC3A2	+	3293	-4401	11:62851734_G_A	chr11	62851734	1.07138	230.135	1.80165e-16	0.523276	-0.0566538	0.000999001	2.25655e-10	2.30093e-06
PB.11307.19	FERMT3	+	2789	0	11:64220630_C_T	chr11	64220630	0.96788	203.25	3.64455e-10	0.349074	0.0153984	0.000999001	8.95476e-05	1.74045e-06
PB.11318.3	CCDC88B	+	2678	0	11:64340263_G_A	chr11	64340263	0.994708	228.103	1.26011e-17	0.549829	0.125293	0.000999001	5.75641e-11	2.10495e-06
PB.11318.9	CCDC88B	+	2678	0	11:64340263_G_A	chr11	64340263	0.976071	256.81	2.44198e-16	0.520144	-0.128411	0.000999001	4.43006e-10	2.36212e-06
PB.11345.15	FRMD8	+	3251	0	11:65387713_C_T	chr11	65387713	1.02795	271.08	1.24068e-06	0.226585	0.0407688	0.000999001	0.0248634	3.08606e-06
PB.11377.1	BANF1	+	2960	-29297	11:65972899_C_T	chr11	65972899	0.974599	154.684	2.30601e-09	0.322976	0.0140859	0.000999001	0.000645378	1.17287e-06
PB.11377.2	BANF1	+	2959	9576	11:66013724_C_A	chr11	66013724	1.00752	157.367	4.26134e-10	0.346899	-0.0147502	0.000999001	0.000104746	1.76886e-06
PB.11379.7	SF3B2	+	2934	0	11:66053202_A_G	chr11	66053202	0.969361	156.282	7.61247e-07	0.234492	-0.00722687	0.001998	0.0324773	1.44815e-06
PB.20513.14	RAB1B	+	2857	-18321	11:66250297_T_TG	chr11	66250297	1.01467	138.867	6.5672e-09	0.307738	-0.00339856	0.000999001	0.000691511	2.18778e-06
PB.11381.3	YIF1A	-	2860	144089	11:66140493_G_A	chr11	66140493	1.02478	138.204	6.16101e-13	0.432157	-0.0544238	0.000999001	8.23671e-07	1.71937e-06
PB.11381.6	YIF1A	-	2860	0	11:66288671_C_A	chr11	66288671	1.09725	128.232	3.48057e-15	0.491907	0.0585492	0.000999001	7.4096e-09	2.16411e-06
PB.11386.3	MRPL11	-	2980	0	11:66438698_C_T	chr11	66438698	0.977533	149.328	5.15365e-41	0.859724	0.112624	0.000999001	1.20612e-28	1.93115e-06
PB.11386.5	MRPL11	-	2980	0	11:66438698_C_T	chr11	66438698	0.999032	125.841	7.36431e-39	0.843777	-0.111971	0.000999001	2.39287e-26	1.65785e-06
PB.11401.4	GRK2	+	3207	85755	11:67372308_A_T	chr11	67372308	1.01344	273.158	9.78914e-09	0.301842	-0.0107023	0.000999001	0.000389641	3.57325e-06
PB.11418.2	NDUFV1	+	3061	0	11:67609392_T_C	chr11	67609392	0.982267	160.936	7.74972e-14	0.456868	0.00952715	0.000999001	4.66257e-07	9.62464e-07
PB.11418.3	NDUFV1	+	3061	0	11:67609392_T_C	chr11	67609392	1.07757	150.177	1.5611e-10	0.360745	0.00505858	0.000999001	4.1303e-05	1.80797e-06
PB.11418.8	NDUFV1	+	3061	0	11:67609392_T_C	chr11	67609392	1.1092	192.945	5.37607e-07	0.240079	0.00892544	0.000999001	0.0142583	2.73084e-06
PB.11418.9	NDUFV1	+	3061	0	11:67609392_T_C	chr11	67609392	1.00227	217.021	4.10592e-08	0.280281	-0.0210555	0.000999001	0.00258241	2.0591e-06
PB.11422.4	TCIRG1	+	3691	0	11:68043795_C_A	chr11	68043795	0.965255	335.13	4.30644e-08	0.279553	-0.0284893	0.000999001	0.0020918	2.42136e-06
PB.11426.2	C11orf24	-	4135	0	11:68262705_C_A	chr11	68262705	1.00334	202.736	3.19888e-07	0.248351	0.0108349	0.004995	0.0275593	7.85213e-07
PB.11426.12	C11orf24	-	4135	0	11:68269764_T_C	chr11	68269764	1.01853	290.65	3.14176e-08	0.284352	0.122545	0.000999001	0.00212638	1.83403e-06
PB.11426.8	C11orf24	-	4135	0	11:68269764_T_C	chr11	68269764	0.980234	352.157	4.95906e-07	0.241371	-0.0923788	0.001998	0.0163666	2.15525e-06
PB.11428.8	PPP6R3	+	4771	102797	11:68718128_T_A	chr11	68718128	0.915618	61.1003	3.24435e-18	0.562807	0.0104082	0.002997	0.000515672	6.03251e-12
PB.11433.1	MRPL21	-	4360	32109	11:68859171_A_T	chr11	68859171	1.021	412.05	7.22001e-14	0.457693	0.0208986	0.000999001	2.75011e-08	2.00905e-06
PB.11433.3	MRPL21	-	4360	32113	11:68859171_A_T	chr11	68859171	1.04956	386.596	2.26578e-15	0.496577	-0.0212246	0.000999001	1.58745e-09	1.81832e-06
PB.11434.3	IGHMBP2	+	4456	22032	11:68952542_G_A	chr11	68952542	1.00618	462.947	4.64578e-08	0.278395	0.0367568	0.000999001	0.00258842	1.83533e-06
PB.11434.4	IGHMBP2	+	4492	11942	11:68952542_G_A	chr11	68952542	1.02876	345.837	1.96633e-08	0.291428	-0.0371781	0.000999001	0.00153379	1.65088e-06
PB.11435.1	TPCN2	+	4815	0	11:69076575_G_C	chr11	69076575	1.06172	547.098	3.87338e-07	0.245312	0.110208	0.000999001	0.0108716	2.40355e-06
PB.11435.8	TPCN2	+	4807	835836	11:69924332_T_G	chr11	69924332	0.968549	221.12	2.24977e-07	0.253914	0.116493	0.002997	0.039179	3.33568e-07
PB.11440.1	FADD	+	4507	0	11:70205843_T_C	chr11	70205843	0.999503	326.813	7.18336e-09	0.306417	-0.00352077	0.000999001	0.00195038	6.55026e-07
PB.11440.3	FADD	+	4500	0	11:70205843_T_C	chr11	70205843	1.05494	416.726	1.18797e-06	0.227291	0.0044471	0.001998	0.0470069	1.29047e-06
PB.11445.7	DHCR7	-	4551	0	11:71444125_C_T	chr11	71444125	0.950628	126.246	2.22132e-09	0.323515	0.00724998	0.000999001	0.00325318	2.21259e-07
PB.11446.1	NADSYN1	+	4682	0	11:71457371_C_T	chr11	71457371	1.0729	286.761	6.79096e-12	0.40219	-0.0157237	0.000999001	1.64691e-06	1.97724e-06
PB.11446.5	NADSYN1	+	4687	0	11:71477159_A_T	chr11	71477159	0.96611	351.34	1.01753e-08	0.301268	-0.0128901	0.000999001	0.000969377	1.68535e-06
PB.11446.7	NADSYN1	+	4687	0	11:71457371_C_T	chr11	71457371	0.976838	220.856	1.27934e-10	0.363456	0.0115626	0.000999001	8.55635e-05	9.17202e-07
PB.11446.10	NADSYN1	+	4687	-12715	11:71440494_A_T	chr11	71440494	1.01346	287.37	1.50122e-09	0.329135	0.0620796	0.000999001	0.000218477	1.62443e-06
PB.11446.11	NADSYN1	+	4687	0	11:71453425_G_A	chr11	71453425	1.01845	232.244	2.78881e-36	0.822305	0.0317155	0.000999001	1.2738e-25	1.41122e-06
PB.11448.7	ENSG00000291186	+	4729	-158	11:71787365_A_G	chr11	71787365	1.02203	170.534	7.34802e-15	0.483677	0.0561941	0.000999001	1.11136e-07	6.97637e-07
PB.11448.2	ENSG00000291186	+	4729	27580	11:71828816_C_CAA	chr11	71828816	0.982119	279.945	7.59622e-07	0.234526	-0.0373622	0.001998	0.0288207	1.63619e-06
PB.11460.32	ARAP1	-	3219	0	11:72703144_G_A	chr11	72703144	1.06043	193.413	1.13472e-06	0.228035	-0.0085091	0.000999001	0.0258681	2.74818e-06
PB.11460.38	ARAP1	-	3259	0	11:72694500_A_C	chr11	72694500	0.984416	206.768	8.28055e-10	0.337584	0.00990723	0.000999001	0.000103075	2.44489e-06
PB.11479.18	RAB6A	-	3173	875796	11:72800100_C_CT	chr11	72800100	0.855846	79.388	9.87528e-12	0.397379	0.0190721	0.000999001	0.00243123	8.45081e-09
PB.11486.13	C2CD3	-	3409	799347	11:73213375_G_C	chr11	73213375	0.941246	64.5506	1.07107e-08	0.300507	0.0280827	0.000999001	0.0465516	1.25982e-08
PB.11490.16	POLD3	+	3778	10190	11:74607256_T_A	chr11	74607256	0.933186	134.029	4.09621e-14	0.464255	0.0225656	0.000999001	1.16874e-06	5.20525e-07
PB.11498.4	SPCS2	+	3459	-497578	11:74451687_C_T	chr11	74451687	0.954856	153.69	6.49898e-07	0.237036	-0.0322763	0.003996	0.0460233	7.41713e-07
PB.11506.5	DGAT2	+	3785	0	11:75772860_T_C	chr11	75772860	1.02006	264.502	3.70567e-28	0.73347	0.016126	0.000999001	9.88376e-20	1.7818e-06
PB.11518.24	PAK1	-	4883	0	11:77397091_G_A	chr11	77397091	0.967091	230.024	2.97742e-13	0.440947	-0.0247411	0.000999001	7.85094e-07	1.04909e-06
PB.11525.2	ALG8	-	4112	15018	11:78085928_C_G	chr11	78085928	1.02766	198.606	2.67591e-08	0.286783	-0.0135027	0.000999001	0.0027011	1.42053e-06
PB.11525.4	ALG8	-	4112	0	11:78104820_T_C	chr11	78104820	1.02997	222.257	1.31135e-27	0.726075	0.0618363	0.000999001	1.63884e-19	2.29324e-06
PB.11525.5	ALG8	-	4112	0	11:78104820_T_C	chr11	78104820	1.10873	219.556	5.70454e-20	0.599309	-0.0649272	0.000999001	5.06851e-14	3.50855e-06
PB.11530.11	NARS2	-	4621	0	11:78572409_C_T	chr11	78572409	1.00265	276.529	4.48958e-08	0.278917	0.00519502	0.000999001	0.00292729	1.82983e-06
PB.11581.2	SLC36A4	-	4726	0	11:93174815_A_T	chr11	93174815	1.01808	212.543	1.19057e-08	0.298934	0.0577474	0.000999001	0.00092039	2.17573e-06
PB.11585.8	C11orf54	+	5035	0	11:93743461_C_G	chr11	93743461	1.08951	205.717	2.1927e-16	0.521255	-0.034307	0.000999001	2.78265e-10	2.3456e-06
PB.11589.10	PANX1	+	4938	-583248	11:93545608_A_G	chr11	93545608	0.956322	90.3751	5.39142e-09	0.310634	0.104539	0.001998	0.0172914	4.51104e-08
PB.11593.63	MRE11	-	4967	56789	11:94402617_T_C	chr11	94402617	0.978851	190.076	1.09128e-08	0.300229	-0.0280306	0.001998	0.00392753	5.11231e-07
PB.11605.8	FAM76B	-	4321	-135360	11:95925173_T_C	chr11	95925173	1.01593	252.991	4.54332e-08	0.278736	0.0550053	0.000999001	0.00971707	5.09369e-07
PB.11605.57	FAM76B	-	4320	-5466	11:95795045_G_A	chr11	95795045	1.00959	347.155	1.42124e-09	0.329916	0.0844422	0.000999001	0.000257201	1.28261e-06
PB.11601.20	CEP57	+	4527	115173	11:95947864_T_C	chr11	95947864	1.02566	333.694	1.95605e-08	0.291507	0.0206559	0.000999001	0.00228766	1.14205e-06
PB.11601.28	CEP57	+	4527	0	11:95832124_G_A	chr11	95832124	1.02119	426.935	2.37316e-13	0.443661	0.0550115	0.000999001	1.17574e-07	1.58559e-06
PB.11606.49	MTMR2	-	4583	-122160	11:96046267_C_A	chr11	96046267	0.941212	144.525	9.10271e-10	0.336246	0.0110709	0.000999001	0.00667644	4.05495e-08
PB.20616.69	CCDC82	-	4549	57937	11:96322605_T_C	chr11	96322605	0.921881	427.141	1.9495e-07	0.256168	0.0144712	0.000999001	0.0156103	1.00773e-06
PB.20629.21	CWF19L2	-	4632	0	11:107413616_T_C	chr11	107413616	0.980816	160.636	8.76489e-16	0.50676	0.051884	0.000999001	4.99843e-08	5.45169e-07
PB.11644.13	ALKBH8	-	4429	0	11:107550789_G_A	chr11	107550789	1.05481	257.696	1.23483e-08	0.29839	0.0166234	0.000999001	0.000714287	2.46025e-06
PB.11645.1	SLC35F2	-	4638	114	11:107790885_C_CAA	chr11	107790885	0.979945	217.025	5.41017e-12	0.405093	0.0223234	0.000999001	5.39848e-06	1.25153e-06
PB.11656.3	DDX10	+	3409	48159	11:108763115_A_G	chr11	108763115	0.964833	130.718	4.45175e-19	0.581142	0.0254728	0.000999001	8.98456e-10	3.70233e-07
PB.11656.12	DDX10	+	3678	0	11:108888784_T_TA	chr11	108888784	0.911352	102.47	5.70861e-10	0.342814	-0.0369994	0.000999001	0.00655678	3.28562e-08
PB.11669.1	FDX1	+	3960	-22133	11:110407784_A_G	chr11	110407784	0.991606	348.04	1.28834e-09	0.331316	0.00627882	0.000999001	0.000106298	2.4486e-06
PB.11677.33	POU2AF1	-	3371	0	11:111368434_C_T	chr11	111368434	1.09985	207.93	1.91793e-09	0.325626	0.00792435	0.000999001	0.000147311	2.55613e-06
PB.11691.3	TTC12	+	4486	0	11:113326521_A_T	chr11	113326521	1.08688	368.148	3.26944e-09	0.317928	-0.0313393	0.000999001	0.000215351	2.16177e-06
PB.11691.11	TTC12	+	4572	0	11:113316054_A_G	chr11	113316054	1.06453	360.919	1.89553e-25	0.694938	0.078708	0.000999001	2.80581e-18	1.83662e-06
PB.11707.3	SIDT2	+	5741	13602	11:117211047_G_C	chr11	117211047	0.982646	204.618	2.15051e-09	0.323981	0.0269339	0.001998	0.00644402	7.41871e-08
PB.11715.10	MPZL3	-	4980	0	11:118251337_G_C	chr11	118251337	0.916354	314.854	6.64854e-08	0.272897	-0.127879	0.000999001	0.0132065	5.02664e-07
PB.11734.2	HMBS	+	4699	0	11:119091520_G_T	chr11	119091520	1.00346	265.335	7.30271e-08	0.271451	-0.0203784	0.000999001	0.00707971	1.089e-06
PB.11743.1	RNF26	+	4454	-395182	11:118939345_G_C	chr11	118939345	0.915047	96.9925	6.98876e-09	0.306822	0.0681017	0.000999001	0.032381	1.78216e-08
PB.11755.12	TBCEL	+	4369	12697	11:121100896_A_T	chr11	121100896	0.940459	63.9563	7.49705e-10	0.338985	0.0295778	0.00599401	0.0445444	1.0173e-09
PB.11779.4	SLC37A2	+	5310	0	11:125076926_T_G	chr11	125076926	0.951546	191.536	4.79795e-14	0.462432	0.0849681	0.000999001	1.62146e-06	3.31451e-07
PB.11785.6	CHEK1	+	4646	-25953	11:125599984_C_T	chr11	125599984	0.92228	381.807	8.39485e-08	0.269299	0.0173249	0.000999001	0.00982908	8.47467e-07
PB.11792.1	RPUSD4	-	4391	0	11:126202399_C_T	chr11	126202399	0.986776	223.539	4.28575e-28	0.732629	0.141538	0.000999001	8.99634e-17	3.95594e-07
PB.11792.6	RPUSD4	-	4391	0	11:126208705_C_A	chr11	126208705	1.03064	164.44	6.40946e-25	0.68679	-0.134683	0.000999001	5.87141e-14	2.96769e-07
PB.11792.4	RPUSD4	-	4391	-98096	11:126309767_C_T	chr11	126309767	0.989476	361.204	1.14822e-08	0.299473	-0.0337725	0.000999001	0.00137272	1.28357e-06
PB.11793.9	FAM118B	+	4489	0	11:126222669_A_C	chr11	126222669	0.936763	338.783	8.84777e-18	0.553247	0.0910239	0.000999001	2.12137e-10	9.79904e-07
PB.11815.17	SNX19	-	4799	-28349	11:130909157_G_A	chr11	130909157	1.02321	459.25	2.63529e-08	0.287014	0.0695178	0.000999001	0.00266437	1.13355e-06
PB.11815.18	SNX19	-	4883	0	11:130879820_G_A	chr11	130879820	1.02847	235.29	2.48835e-21	0.625517	0.102426	0.000999001	1.48109e-11	2.28249e-07
PB.11815.20	SNX19	-	4883	-467189	11:131383679_C_T	chr11	131383679	0.901809	198.853	1.28072e-10	0.363442	0.0175538	0.000999001	0.00266015	3.07667e-08
PB.11815.49	SNX19	-	4883	5924	11:130869958_C_T	chr11	130869958	0.916944	251.418	6.51335e-13	0.43148	0.0662509	0.000999001	2.02901e-05	1.65822e-07
PB.11846.5	RAD52	-	4810	37703	12:874384_A_G	chr12	874384	1.08472	373.583	3.13999e-07	0.248646	0.117891	0.000999001	0.0173234	1.26448e-06
PB.11850.5	ADIPOR2	+	4331	0	12:1707907_T_A	chr12	1707907	1.08668	353.416	9.5587e-07	0.230815	-0.0140353	0.000999001	0.037136	1.41724e-06
PB.11864.15	PARP11	-	5242	0	12:3812979_T_A	chr12	3812979	1.0507	560.182	1.14774e-07	0.264449	-0.0997864	0.000999001	0.00820867	1.1327e-06
PB.11864.13	PARP11	-	5242	0	12:3812979_T_A	chr12	3812979	1.08115	583.694	3.99884e-10	0.347784	0.114686	0.000999001	5.26857e-05	1.33137e-06
PB.11867.37	CCND2	+	4761	0	12:4284721_C_CT	chr12	4284721	1.02828	435.929	4.91971e-16	0.512853	0.0081449	0.000999001	2.05348e-09	8.97056e-07
PB.11867.114	CCND2	+	4761	0	12:4289396_C_G	chr12	4289396	1.00346	621.781	3.93302e-13	0.437598	0.0234302	0.000999001	3.40823e-07	9.49167e-07
PB.20744.191	TIGAR	+	4735	0	12:4336556_G_A	chr12	4336556	0.996294	861.782	1.3513e-34	0.806703	-0.0147121	0.000999001	1.78024e-27	1.76588e-06
PB.20744.199	TIGAR	+	4735	0	12:4336556_G_A	chr12	4336556	1.03227	541.435	4.47919e-12	0.407494	0.0235231	0.000999001	2.1657e-06	1.04923e-06
PB.11874.3	DYRK4	+	4795	15287	12:4629160_T_C	chr12	4629160	1.06511	439.305	5.81232e-19	0.578725	0.0959839	0.000999001	3.20515e-12	1.12468e-06
PB.11874.4	DYRK4	+	4795	0	12:4605916_G_A	chr12	4605916	0.986733	553.746	3.16539e-19	0.584213	-0.0930213	0.000999001	2.81705e-12	1.08401e-06
PB.11881.2	TNFRSF1A	-	4673	0	12:6330843_T_C	chr12	6330843	1.02756	333.464	7.10675e-23	0.653215	-0.107032	0.000999001	2.34539e-14	6.97018e-07
PB.11881.5	TNFRSF1A	-	4673	0	12:6330843_T_C	chr12	6330843	0.974665	240.725	1.4086e-30	0.763777	0.112048	0.000999001	6.66633e-18	2.54821e-07
PB.11884.2	TAPBPL	+	4669	43532	12:6505846_CAG_C	chr12	6505848	0.955498	424.574	2.23225e-18	0.566318	0.0486284	0.000999001	5.34836e-11	8.79116e-07
PB.11884.3	TAPBPL	+	4669	43529	12:6505846_CAG_C	chr12	6505848	0.974098	480.279	3.90633e-18	0.561053	-0.0494721	0.000999001	4.41373e-11	9.70131e-07
PB.11885.8	VAMP1	-	4671	-45468	12:6516145_G_A	chr12	6516145	1.05426	382.412	2.43981e-10	0.354623	0.0760811	0.000999001	5.88315e-05	1.17465e-06
PB.11885.7	VAMP1	-	4671	0	12:6462533_A_G	chr12	6462533	1.0347	382.258	4.24906e-10	0.346939	-0.0679853	0.000999001	9.06023e-05	1.23961e-06
PB.11887.2	MRPL51	-	4654	-92869	12:6586137_G_A	chr12	6586137	0.974854	224.468	1.37594e-10	0.362466	-0.0405601	0.000999001	0.000394312	2.47591e-07
PB.11887.3	MRPL51	-	4654	-46086	12:6539885_G_A	chr12	6539885	1.00246	208.185	7.42948e-21	0.616563	0.0712956	0.000999001	1.49915e-10	1.34309e-07
PB.11887.4	MRPL51	-	4654	-10394	12:6504234_T_C	chr12	6504234	0.99049	342.509	1.65844e-07	0.258704	0.0221792	0.000999001	0.0215708	5.73914e-07
PB.11886.10	NCAPD2	+	4746	0	12:6526000_A_G	chr12	6526000	1.01512	391.126	2.88225e-07	0.250002	0.0360502	0.000999001	0.0267167	7.03956e-07
PB.11886.19	NCAPD2	+	4746	15588	12:6547542_C_A	chr12	6547542	0.972295	281.729	4.80237e-12	0.406609	0.016826	0.000999001	3.0912e-05	2.81639e-07
PB.20749.2	EMG1	+	5506	0	12:6971420_G_C	chr12	6971420	1.07485	461.888	1.05249e-07	0.265796	0.00785862	0.000999001	0.0083693	1.04698e-06
PB.11914.1	C1RL-AS1	+	5487	0	12:7109428_C_T	chr12	7109428	1.03244	469.988	7.01532e-11	0.371574	-0.0936637	0.000999001	2.44764e-05	1.01784e-06
PB.11914.2	C1RL-AS1	+	5487	0	12:7109428_C_T	chr12	7109428	1.06868	536.439	8.74684e-11	0.368605	0.0946174	0.000999001	1.43534e-05	1.42862e-06
PB.11924.5	AICDA	-	4834	0	12:8604885_G_A	chr12	8604885	1.05479	389.768	5.665e-08	0.275357	-0.0341665	0.000999001	0.00355118	1.57406e-06
PB.11925.3	RIMKLB	+	4766	241669	12:9017289_AAGAAAAG_A	chr12	9017296	1.0093	396.889	9.16619e-07	0.231493	0.221821	0.001998	0.0326916	1.61609e-06
PB.11931.11	DDX12P	-	4179	91439	12:9326275_C_T	chr12	9326275	1.00747	338.559	4.95134e-12	0.406221	0.073119	0.000999001	1.10283e-06	2.27172e-06
PB.11935.66	CLEC2D_NPM1P7	+	4705	0	12:9679363_C_G	chr12	9679363	0.977826	339.462	1.45364e-23	0.664913	0.0506959	0.000999001	8.82188e-16	1.52737e-06
PB.11935.57	CLEC2D_NPM1P7	+	4705	0	12:9695861_A_C	chr12	9695861	0.997033	276.555	1.09639e-16	0.528348	0.093006	0.000999001	9.35535e-10	1.15367e-06
PB.20756.63	CLEC2D	+	4706	0	12:9677043_AT_A	chr12	9677044	1.03687	375.892	2.11786e-06	0.217849	0.0256156	0.000999001	0.0409363	2.72415e-06
PB.11935.67	CLEC2D_NPM1P7	+	4705	0	12:9679363_C_G	chr12	9679363	1.07999	290.401	1.83355e-23	0.663226	0.0368937	0.000999001	2.93128e-16	1.74843e-06
PB.11935.73	CLEC2D_NPM1P7	+	4705	0	12:9683886_G_GT	chr12	9683886	1.02297	366.149	1.01555e-09	0.334696	-0.0364788	0.000999001	9.03808e-05	2.20559e-06
PB.11940.4	CLECL1P	-	4783	0	12:9729576_TTAC_T	chr12	9729579	1.1078	288.106	4.16609e-36	0.820751	0.049679	0.000999001	1.42442e-27	1.92014e-06
PB.11940.5	CLECL1P	-	4784	0	12:9716675_G_A	chr12	9716675	1.02917	257.03	1.35368e-07	0.261878	-0.021578	0.000999001	0.0096979	1.27356e-06
PB.11940.45	CLECL1P	-	4774	5819	12:9716675_G_A	chr12	9716675	1.00098	374.125	2.34661e-29	0.748933	0.0694745	0.000999001	3.7711e-21	1.70995e-06
PB.11953.3	SMIM10L1	+	5295	-195424	12:10975750_GA_G	chr12	10975751	1.00734	423.867	1.07278e-07	0.265499	-0.00466763	0.000999001	0.00757354	1.2654e-06
PB.11966.3	BCL2L14	+	5027	0	12:12078004_G_C	chr12	12078004	1.01302	570.152	2.95181e-08	0.285297	-0.0382256	0.000999001	0.00286515	1.10803e-06
PB.11970.9	DUSP16	-	5139	0	12:12474475_C_A	chr12	12474475	0.959996	180.642	3.10233e-30	0.759701	0.0346694	0.000999001	1.38519e-13	1.10797e-08
PB.11970.29	DUSP16	-	5139	0	12:12550881_A_C	chr12	12550881	1.05352	624.681	1.59814e-10	0.360425	-0.0209878	0.000999001	3.01056e-05	1.1771e-06
PB.11970.63	DUSP16	-	5133	-43	12:12561168_T_C	chr12	12561168	1.03132	601.655	1.69236e-09	0.32742	0.0298639	0.000999001	0.000246464	1.15031e-06
PB.12002.5	PYROXD1	+	5014	0	12:21450009_C_T	chr12	21450009	0.993028	185.611	6.04695e-12	0.403674	0.0102833	0.000999001	1.07371e-05	8.72197e-07
PB.12003.21	GOLT1B	+	4934	1893	12:21518173_A_G	chr12	21518173	1.01673	251.891	2.35972e-19	0.58684	-0.11153	0.000999001	3.97759e-12	1.47892e-06
PB.12066.12	PPFIBP1	+	4787	0	12:27633566_C_A	chr12	27633566	1.03162	234.415	2.40502e-16	0.520302	-0.0269119	0.000999001	1.92476e-09	1.12564e-06
PB.12069.5	CCDC91	+	6090	0	12:28317716_C_T	chr12	28317716	1.05989	354.927	2.15264e-11	0.387247	-0.0866904	0.000999001	5.16542e-06	1.6365e-06
PB.12079.5	IPO8	-	7114	0	12:30686401_A_C	chr12	30686401	1.01078	223.036	1.26113e-15	0.502883	0.0112544	0.000999001	1.01647e-07	2.95153e-07
PB.12082.11	DDX11	+	7267	0	12:31089465_C_T	chr12	31089465	1.07761	309.16	3.08964e-12	0.412189	-0.0391728	0.000999001	2.55207e-06	9.73685e-07
PB.12082.26	DDX11	+	7267	0	12:31096291_C_T	chr12	31096291	0.973304	130.608	1.36411e-09	0.330502	0.00830727	0.001998	0.0138915	1.79089e-08
PB.12082.39	DDX11	+	7267	0	12:31086399_C_T	chr12	31086399	0.953048	337.384	1.77745e-07	0.257618	0.0244495	0.000999001	0.0260221	4.80835e-07
PB.12092.18	BICD1	+	6996	1618	12:32221348_A_AAAAT	chr12	32221348	1.03138	332.513	5.72093e-09	0.309765	0.0103718	0.000999001	0.00112308	9.02295e-07
PB.12108.6	CPNE8	-	4545	0	12:38676113_C_T	chr12	38676113	0.995651	129.022	3.56951e-26	0.705764	0.0398044	0.000999001	2.72672e-17	2.37739e-06
PB.12108.35	CPNE8	-	4382	0	12:38742948_T_C	chr12	38742948	0.934319	122.697	1.54137e-11	0.39161	-0.0108529	0.000999001	1.27683e-05	1.81435e-06
PB.12115.32	LRRK2	+	4395	0	12:40255947_G_C	chr12	40255947	0.87452	91.7845	4.03044e-14	0.464441	0.0209357	0.000999001	1.10976e-05	1.42593e-07
PB.12119.21	GXYLT1	-	6822	54838	12:42041853_TAAATAA_T	chr12	42041859	0.983834	144.364	5.95939e-15	0.485997	0.0292143	0.000999001	6.69731e-07	2.66554e-07
PB.12124.23	PPHLN1	+	6938	856791	12:43305411_AGGAAGGAAGGAAGGAC_A	chr12	43305427	0.682732	18.8464	9.93185e-16	0.505432	-0.0115	0.000999001	0.0398764	3.21965e-15
PB.20973.6	SLC38A1	-	4862	0	12:46268702_C_G	chr12	46268702	0.9987	235.643	4.47802e-09	0.31335	-0.0351689	0.000999001	0.000559811	1.69742e-06
PB.20977.13	ENSG00000275481_SLC38A4-AS1	+	4747	665479	12:47057590_C_A	chr12	47057590	0.942902	63.075	1.42459e-09	0.329883	0.134363	0.00699301	0.0376715	2.855e-09
PB.12169.12	TMEM106C	+	4689	0	12:47966201_C_T	chr12	47966201	1.01056	310.523	4.81219e-25	0.688726	-0.0728773	0.000999001	3.2832e-17	1.66634e-06
PB.12169.13	TMEM106C	+	4689	0	12:47966201_C_T	chr12	47966201	1.08345	239.37	5.08217e-25	0.688358	0.0756842	0.000999001	2.29593e-17	1.82684e-06
PB.12171.4	SENP1	-	4419	0	12:48064665_T_G	chr12	48064665	1.10074	223.651	2.63564e-07	0.251417	-0.014541	0.000999001	0.0120569	1.73057e-06
PB.12177.4	KANSL2	-	3141	-6572	12:48688810_C_CT	chr12	48688810	0.898978	246.965	4.62695e-14	0.462851	0.0220764	0.000999001	7.3492e-08	2.02708e-06
PB.12177.12	KANSL2	-	3141	-3778	12:48686022_G_GA	chr12	48686022	0.991628	239.789	1.53713e-06	0.223095	0.1071	0.001998	0.0291343	3.15884e-06
PB.12201.14	TMBIM6	+	2710	-192219	12:49549339_A_G	chr12	49549339	1.01406	137.24	6.27161e-07	0.237608	0.0832863	0.00999001	0.0375417	9.72083e-07
PB.12213.5	LARP4	+	3926	0	12:50412820_G_A	chr12	50412820	1.00689	234.221	1.04838e-20	0.613701	0.0225608	0.000999001	6.48807e-13	1.28332e-06
PB.12213.37	LARP4	+	3926	0	12:50412820_G_A	chr12	50412820	0.899445	116.763	1.76812e-16	0.523469	-0.0159667	0.000999001	4.19341e-07	1.22233e-07
PB.12224.3	TFCP2	-	4078	0	12:51094099_C_T	chr12	51094099	1.02388	239.845	8.47102e-14	0.455829	-0.146464	0.000999001	6.29266e-08	2.03054e-06
PB.12224.20	TFCP2	-	4077	0	12:51102876_T_C	chr12	51102876	1.08688	264.015	1.71517e-17	0.546828	-0.150794	0.000999001	1.60798e-11	2.53638e-06
PB.12233.16	EIF4B	+	4914	-813785	12:52192670_G_C	chr12	52192670	1.10651	317.346	9.50642e-07	0.230904	0.00969613	0.002997	0.0339426	1.58736e-06
PB.12234.1	SPRYD3	-	4883	0	12:53071476_A_G	chr12	53071476	0.978409	392.552	1.0061e-07	0.266495	-0.0446602	0.000999001	0.00697921	1.36411e-06
PB.12236.9	ITGB7	-	4812	18067	12:53173254_AG_A	chr12	53173255	0.950697	323.604	1.764e-17	0.546553	0.0177543	0.000999001	4.44378e-10	8.78736e-07
PB.12236.12	ITGB7	-	4812	18067	12:53173254_AG_A	chr12	53173255	1.02796	348.541	1.3919e-07	0.261444	-0.0408234	0.001998	0.00828761	1.46247e-06
PB.12236.24	ITGB7	-	4812	85505	12:53105820_C_T	chr12	53105820	0.976518	419.265	5.12448e-08	0.276894	0.0346033	0.000999001	0.00417261	1.32516e-06
PB.12258.9	CBX5	-	3586	-1212	12:54281329_G_A	chr12	54281329	1.04936	275.814	6.12262e-10	0.341833	-0.0421433	0.000999001	8.26069e-05	1.87264e-06
PB.12265.3	TESPA1	-	3740	0	12:54949635_A_T	chr12	54949635	1.1425	223.264	4.68277e-10	0.345584	0.120711	0.000999001	4.35513e-05	2.35863e-06
PB.12265.2	TESPA1	-	3740	0	12:54977107_C_A	chr12	54977107	1.06265	280.888	4.49864e-15	0.489096	-0.0649659	0.000999001	1.7565e-09	2.71887e-06
PB.12265.19	TESPA1	-	3735	0	12:54950240_G_A	chr12	54950240	1.04611	256.271	3.25972e-17	0.540513	-0.173461	0.000999001	9.09465e-11	1.86331e-06
PB.12291.21	TIMELESS	-	2880	0	12:56425199_CT_C	chr12	56425200	0.950804	193.51	9.76308e-15	0.480513	-0.0142278	0.000999001	3.21343e-08	1.69366e-06
PB.12291.10	TIMELESS	-	2880	0	12:56425199_CT_C	chr12	56425200	0.971699	124.969	2.4218e-10	0.354725	-0.0182273	0.000999001	0.000488829	3.8209e-07
PB.12292.3	SPRYD4	+	2799	0	12:56469780_AAC_A	chr12	56469782	1.02618	196.59	4.18374e-15	0.489893	0.114565	0.000999001	4.53201e-09	2.5207e-06
PB.12292.2	SPRYD4	+	2799	0	12:56469780_AAC_A	chr12	56469782	0.990984	211.532	2.95488e-15	0.493694	-0.115272	0.000999001	3.81045e-09	2.50331e-06
PB.12296.1	PTGES3	-	2531	-2044	12:56690389_A_AT	chr12	56690389	1.03674	214.736	8.88321e-09	0.30328	-0.00905992	0.000999001	0.000506425	2.86379e-06
PB.12301.13	STAT6	-	2893	0	12:57103222_T_C	chr12	57103222	1.05504	156.899	4.91425e-08	0.277536	-0.00890834	0.000999001	0.002445	2.58308e-06
PB.12301.48	STAT6	-	2893	-348396	12:57459772_C_CG	chr12	57459772	0.999996	501.911	3.0963e-07	0.248868	0.00653467	0.0849151	0.00797279	2.85928e-06
PB.12307.6	ARHGAP9	-	3577	0	12:57476865_G_A	chr12	57476865	0.989682	173.94	3.66095e-10	0.349011	-0.0778046	0.000999001	0.000105125	1.58506e-06
PB.12306.27	MARS1	+	3691	0	12:57493347_ATATATAT_A	chr12	57493354	1.09041	150.594	1.77024e-07	0.257682	-0.00848991	0.001998	0.01044	1.55823e-06
PB.12313.23	OS9	+	3834	-25301	12:57668842_CA_C	chr12	57668843	1.07431	182.928	1.92721e-09	0.325557	-0.0241628	0.000999001	0.000178089	2.45339e-06
PB.12313.29	OS9	+	3834	0	12:57704079_T_C	chr12	57704079	0.962921	230.147	3.85357e-11	0.379569	-0.0278585	0.000999001	1.14068e-05	2.09014e-06
PB.12351.5	RASSF3	+	3418	0	12:64684242_C_T	chr12	64684242	1.00835	293.798	2.16741e-07	0.254501	-0.023592	0.001998	0.00739415	2.49206e-06
PB.12356.9	LEMD3	+	3381	0	12:65213112_A_G	chr12	65213112	0.924371	157.947	3.47249e-11	0.380949	0.0259424	0.000999001	0.000138087	3.69979e-07
PB.12366.1	TMBIM4	-	4312	0	12:66137823_T_C	chr12	66137823	1.04346	328.528	3.74904e-16	0.515695	-0.0238393	0.000999001	3.52343e-10	2.04011e-06
PB.12366.5	TMBIM4	-	4310	-14557	12:66184520_T_C	chr12	66184520	1.00323	216.01	6.6326e-09	0.307592	0.00339379	0.000999001	0.00169083	8.13848e-07
PB.12366.7	TMBIM4	-	4310	0	12:66146717_T_C	chr12	66146717	0.983809	356.732	2.07948e-21	0.626966	0.0224768	0.000999001	2.56826e-14	1.81143e-06
PB.12370.40	CAND1	+	5022	-675670	12:66593694_C_T	chr12	66593694	1.04042	403.301	3.32942e-07	0.247717	0.00617189	0.000999001	0.0128161	1.8847e-06
PB.21058.35	LINC02384	-	4409	0	12:68434993_A_G	chr12	68434993	1.08941	383.185	6.0049e-09	0.309053	0.344029	0.000999001	0.000343027	2.22391e-06
PB.21060.45	NUP107	+	4410	0	12:68688889_A_G	chr12	68688889	0.99924	283.84	2.70481e-07	0.251007	-0.017915	0.002997	0.021824	8.97345e-07
PB.12393.12	CCT2	+	4676	439290	12:70037808_G_A	chr12	70037808	0.904861	86.6317	8.12668e-10	0.337848	0.0114057	0.001998	0.0222796	5.38002e-09
PB.12399.23	CNOT2	+	4888	0	12:70257391_C_T	chr12	70257391	0.915346	175.15	1.42753e-14	0.476253	-0.00801184	0.000999001	4.77213e-07	5.13323e-07
PB.21073.19	KRR1	-	4308	-126173	12:75637812_G_T	chr12	75637812	1.03548	323.022	4.31338e-07	0.243598	0.0784846	0.001998	0.0127929	2.45088e-06
PB.12439.2	PAWR	-	3494	48626	12:79539167_C_CA	chr12	79539167	1.05584	205.896	5.68565e-07	0.239182	0.0368455	0.000999001	0.0149003	2.78183e-06
PB.12491.7	MRPL42	+	3953	25225	12:93527780_C_T	chr12	93527780	1.02521	446.527	2.66111e-07	0.251265	-0.0663661	0.000999001	0.00918472	2.1876e-06
PB.12491.34	MRPL42	+	3950	0	12:93484525_AT_A	chr12	93484526	1.0768	310.269	3.25568e-17	0.540525	0.0695557	0.000999001	2.0285e-10	1.04336e-06
PB.12520.2	LTA4H	-	5521	0	12:96035000_G_T	chr12	96035000	1.00437	382.317	2.85325e-11	0.383543	-0.0171561	0.000999001	6.91647e-06	1.71034e-06
PB.12520.3	LTA4H	-	5522	-3955	12:96039644_G_A	chr12	96039644	0.967794	296.641	2.41558e-15	0.495883	0.125996	0.000999001	1.43247e-08	1.04622e-06
PB.12520.8	LTA4H	-	5520	-4052	12:96039644_G_A	chr12	96039644	1.05379	316.894	3.21942e-14	0.46702	-0.117341	0.000999001	2.3806e-08	1.68197e-06
PB.12528.6	CFAP54	+	5693	674930	12:97229900_C_CA	chr12	97229900	0.9758	296.222	3.46132e-07	0.2471	-0.13374	0.001998	0.0325265	6.5653e-07
PB.12536.28	SLC25A3	+	4218	0	12:98595008_T_G	chr12	98595008	1.05503	241.408	6.48957e-08	0.273269	-0.00673823	0.000999001	0.00422761	1.66029e-06
PB.12552.13	GNPTAB	-	4491	0	12:101813585_AT_A	chr12	101813586	0.949498	165.306	2.95534e-38	0.838996	0.034216	0.000999001	2.3736e-22	2.58966e-07
PB.12553.8	DRAM1	+	4387	0	12:101915990_A_G	chr12	101915990	1.07966	280.409	3.1387e-08	0.284366	-0.093063	0.000999001	0.00152665	2.34089e-06
PB.12553.9	DRAM1	+	4387	0	12:101915990_A_G	chr12	101915990	1.02607	250.188	1.26123e-09	0.331619	0.104115	0.000999001	0.000178614	1.77016e-06
PB.21182.72	PARPBP	+	4316	0	12:102195069_C_CA	chr12	102195069	0.987596	266.808	4.19384e-08	0.279958	-0.0546479	0.000999001	0.00392121	1.32645e-06
PB.21182.86	PARPBP	+	4316	-114638	12:102005576_T_C	chr12	102005576	1.03319	214.957	3.94768e-07	0.245009	-0.00812189	0.003996	0.0253371	1.0575e-06
PB.12579.4	TDG	+	5318	0	12:103973037_G_A	chr12	103973037	0.887364	104.43	7.17733e-10	0.339599	0.0286943	0.001998	0.0144983	1.0778e-08
PB.12579.22	TDG	+	5318	-29272	12:103936571_T_C	chr12	103936571	1.00863	353.83	1.09751e-22	0.649942	-0.0495957	0.000999001	3.85945e-15	1.39548e-06
PB.12579.14	TDG	+	5318	0	12:103973037_G_A	chr12	103973037	1.01483	394.998	2.92056e-47	0.897344	0.167527	0.000999001	1.25431e-36	1.62415e-06
[truncated: 2,688 more rows]

## Sheet: DataS7c
Data S7c. Colocalization of GWAS and sQTL (leafcutter)
[truncated: 16,371 more rows]

## Sheet: DataS7d
Data S7d. Colocalization of GWAS and ir-QTL
[truncated: 6,270 more rows]

[truncated: 2 more sheets: DataS7e, Sample_list]
